# Supplementary material for: ATP5O Hypo-crotonylation Caused by HDAC2 Hyper-Phosphorylation Is a Primary Detrimental Factor for Downregulated Phospholipid Metabolism under Chronic Stress
Source: Research (Wash D C). 2022 Nov 24;2022:9834963. doi: 10.34133/2022/9834963 (PMC11030818; doi:10.34133/2022/9834963)
Supplement: Supplementary Materials — Supplementary figure 1: pan-crotonylation level was the most downregulated in the hypothalamus of CS mice. Supplementary figure 2: pan-crotonylation level was the most downregulated in the liver of CS mice Supplementary figure 3: pan-crotonylation level was the most downregulated in the ovary of CS mice. Supplementary figure 4: there were no significant differences for various pan-PTMs in the kidney. Supplementary figure 5: there were no significant differences for pan-crotonylation in various tissues. Supplementary figure 6: plasma of clinical females with high HAM-A scores has downregulated crotonylation. Supplementary figure 7: pan-crotonylation was still the most downregulated in preabsorbed plasma of clinical females with high HAM-A scores. Supplementary figure 8: there were no significant differences for the lipid metabolism-related enzymes in the kidneys. Supplementary figure 9: TAC is pharmacologically active and the TAC crotonylation was reversible. Supplementary figure 10: TAC sequence is highly specific for ATP5O. Supplementary figure 11: TAC is highly specific for ATP5O-K51cr. Supplementary figure 12: THP sequence is highly specific for HDAC2. Supplementary figure 13: protein sequence alignment between mouse and human ATP5O. Supplementary dataset 1, Supplementary dataset 2, Supplementary dataset 3, Supplementary dataset 4, Supplementary dataset 5, and Supplementary dataset 6. Supplementary table 1: radom mating table Supplementary table 2. Primer for qPCR Supplementary table 3. Plasmid construction primers for mouse HDAC2 and ATP5O Supplementary table 4. Mutagenesis primers of HDAC2 and ATP5O Supplementary table 5. In-vitro ubiquitination reaction components. [file 9834963.f1.zip › Supplementary dataset 1.xlsx]

## Sheet: All Site_quant Normalized
Modification sites information																Protein quantitation				Normalized modification sites quantitation
Protein accession	Position	Amino acid	Protein description	Gene name	Localization probability	PEP	Score	Modified sequence	Charge	Mass error [ppm]	MS/MS Count	control_1	control_2	stress_1	stress_2	control_1	control_2	stress_1	stress_2	control_1	control_2	stress_1	stress_2	stress/control Ratio	stress/control CV
A2A432	398	K	Cullin-4B OS=Mus musculus OX=10090 GN=Cul4b PE=1 SV=1	Cul4b	1	0.00028	57.888	AHIISDQK(1)VQTK	2	3.8179	2	1.609			0.532	1.004	0.989	0.959	1.048	1.60259			0.507634
A2A432	460	K	Cullin-4B OS=Mus musculus OX=10090 GN=Cul4b PE=1 SV=1	Cul4b	1	0.00012	63.212	LYAAEGQK(1)LMQER	2	4.2871	2	1.203	0.82			1.004	0.989	0.959	1.048	1.19821	0.82912
A2A8Z1	688	K	Oxysterol-binding protein-related protein 9 OS=Mus musculus OX=10090 GN=Osbpl9 PE=1 SV=1	Osbpl9	1	0.000329	88.181	DIDAATEAK(1)HR	2	0.61912	4	1.306	0.96	0.898	0.849	1.012	0.979	0.979	1.029	1.29051	0.980592	0.917263	0.825073	0.776088	0.0841593
A2A8Z1	148	K	Oxysterol-binding protein-related protein 9 OS=Mus musculus OX=10090 GN=Osbpl9 PE=1 SV=1	Osbpl9	1	0.00175	41.796	LQNCK(1)DDEQR	2	0.90869	2	1.305	0.729			1.012	0.979	0.979	1.029	1.28953	0.744637
A2AGT5	311	K	Cytoskeleton-associated protein 5 OS=Mus musculus OX=10090 GN=Ckap5 PE=1 SV=1	Ckap5	1	0.00155	45.183	NPK(1)LEAGDYADLVK	2	1.922	1	1.055				1.068	0.981	0.917	1.034	0.987828
A2AN08	1149	K	E3 ubiquitin-protein ligase UBR4 OS=Mus musculus OX=10090 GN=Ubr4 PE=1 SV=1	Ubr4	1	0.00015	62.454	MAAETDPHK(1)SSEITK	3	1.3584	1				1.122	1.017	1.033	0.96	0.99				1.13333
A2APY7	72	K	"Arginine-hydroxylase NDUFAF5, mitochondrial OS=Mus musculus OX=10090 GN=Ndufaf5 PE=1 SV=1"	Ndufaf5	1	0.00256	47.334	FDYLK(1)EEVGSR	2	3.6554	2		0.918	0.933		1.053	1.075	0.908	0.964		0.853953	1.02753
A2AQ19	207	K	RNA polymerase-associated protein RTF1 homolog OS=Mus musculus OX=10090 GN=Rtf1 PE=1 SV=1	Rtf1	1	0.000181	91.783	LEQMTEK(1)ER	2	2.8166	3		0.93	0.942	1.096	0.963	1.002	1.056	0.979		0.928144	0.892045	1.11951	1.20618
A2AQ19	270	K	RNA polymerase-associated protein RTF1 homolog OS=Mus musculus OX=10090 GN=Rtf1 PE=1 SV=1	Rtf1	1	5.63e-05	71.219	LTQIQESQVTSHNK(1)ER	3	3.1353	1		0.955			0.963	1.002	1.056	0.979		0.953094
A2AR02	711	K	Peptidyl-prolyl cis-trans isomerase G OS=Mus musculus OX=10090 GN=Ppig PE=1 SV=1	Ppig	1	0.0105	41.025	NQEDEK(1)TR	2	-3.0147	1		0.955			1.085	0.873	0.98	1.062		1.09393
A2ASQ1	206	K	Agrin OS=Mus musculus OX=10090 GN=Agrn PE=1 SV=1	Agrn	1	0.00158	41.796	HACANQEHIFK(1)K	3	2.8421	1		0.955			0.957	1.101	1.006	0.937		0.867393
A2AWA9	995	K	Rab GTPase-activating protein 1 OS=Mus musculus OX=10090 GN=Rabgap1 PE=1 SV=1	Rabgap1	1	6.07e-05	62.705	GVSDEDTDEEK(1)ETLK	2	3.3598	2			1.315	0.601	0.997	0.995	0.987	1.021			1.33232	0.588639
A2AX52	1050	K	Collagen alpha-4(VI) chain OS=Mus musculus OX=10090 GN=Col6a4 PE=1 SV=2	Col6a4	1	0.0188	47.349	MK(1)DFMER	2	-0.034122	1				1.122	0.939	0.962	1.049	1.05				1.06857
A2AX52	1962	K	Collagen alpha-4(VI) chain OS=Mus musculus OX=10090 GN=Col6a4 PE=1 SV=2	Col6a4	1	8.59e-05	78.932	LASCTLCYDK(1)CR	2	3.0462	1			0.898		0.939	0.962	1.049	1.05			0.856053
A2AX52	2127	K	Collagen alpha-4(VI) chain OS=Mus musculus OX=10090 GN=Col6a4 PE=1 SV=2	Col6a4	1	0.00183	47.349	TLSQEAK(1)CK	2	2.2919	2			1.082	0.892	0.939	0.962	1.049	1.05			1.03146	0.849524
A2BH40	1926	K	AT-rich interactive domain-containing protein 1A OS=Mus musculus OX=10090 GN=Arid1a PE=1 SV=1	Arid1a	1	6.35e-05	79.795	SSTLTDEGAK(1)SAEATK	2	-1.4924	1		0.955			0.979	1.004	1.008	1.01		0.951195
A6H584	652	K	Collagen alpha-5(VI) chain OS=Mus musculus OX=10090 GN=Col6a5 PE=1 SV=4	Col6a5	1	0.00222	43.168	ICSEK(1)GCEDMK	2	2.4933	1		0.955			0.981	1.184	0.939	0.896		0.806588
A6H6E2	296	K	Multimerin-2 OS=Mus musculus OX=10090 GN=Mmrn2 PE=1 SV=1	Mmrn2	1	0.000149	94.66	FEAK(1)VQQNSQR	2	1.0343	2		0.922	0.93		0.945	0.95	1.056	1.049		0.970526	0.880682
A6X935	910	K	"Inter alpha-trypsin inhibitor, heavy chain 4 OS=Mus musculus OX=10090 GN=Itih4 PE=1 SV=2"	Itih4	1	0.000508	43.306	TVK(1)VQGVDYLATR	2	1.315	1			0.898
A6X935	487	K	"Inter alpha-trypsin inhibitor, heavy chain 4 OS=Mus musculus OX=10090 GN=Itih4 PE=1 SV=2"	Itih4	1	1.29e-05	73.891	FQHHFK(1)GSEMVVAGK	2	3.7237	3	0.909	1.087
A6X935	537	K	"Inter alpha-trypsin inhibitor, heavy chain 4 OS=Mus musculus OX=10090 GN=Itih4 PE=1 SV=2"	Itih4	1	8.73e-05	90.306	SPK(1)YIFHNFMER	2	3.1508	6		0.913	0.979	1.07
B1AR13	98	K	"CDGSH iron-sulfur domain-containing protein 3, mitochondrial OS=Mus musculus OX=10090 GN=Cisd3 PE=1 SV=1"	Cisd3	1	0.00355	81.32	FK(1)AQETR	2	1.0313	4	1.173	1.047	0.839	0.962	0.974	0.99	1.02	1.016	1.20431	1.05758	0.822549	0.94685	0.789153	0.134511
B1AUE5	38	K	Peroxisome biogenesis factor 10 OS=Mus musculus OX=10090 GN=Pex10 PE=2 SV=1	Pex10	1	0.000515	79.889	SAAGEALHSLAGAK(1)K	2	1.3544	1		0.955			0.8	1.283	0.889	1.028		0.744349
B1AXP6	10	K	Mitochondrial import receptor subunit TOM5 homolog OS=Mus musculus OX=10090 GN=Tomm5 PE=3 SV=1	Tomm5	1	0.000123	93.772	IEGLAPK(1)LDPEEMK	2	1.724	6	0.522	1.514	1.124	0.751	1.01	1.056		0.934	0.516832	1.43371		0.804069	0.56083
B1AXP6	17	K	Mitochondrial import receptor subunit TOM5 homolog OS=Mus musculus OX=10090 GN=Tomm5 PE=3 SV=1	Tomm5	1	0.00434	58.286	LDPEEMK(1)R	2	0.29788	4	1.101	1.237	0.741	0.939	1.01	1.056		0.934	1.0901	1.1714		1.00535	0.858248
B1AZI6	1343	K	THO complex subunit 2 OS=Mus musculus OX=10090 GN=Thoc2 PE=1 SV=1	Thoc2	1	0.00396	62.271	FK(1)TTVPIVESK	2	0.45735	3		1.087	0.666	1.257	1.029	1.009	0.748	1.213		1.0773	0.890374	1.03627	0.961914
B2RPU2	382	K	Pleckstrin homology domain-containing family D member 1 OS=Mus musculus OX=10090 GN=Plekhd1 PE=1 SV=1	Plekhd1	1	0.000153	47.561	SLEQGLNSK(1)VR	2	2.527	1		0.955			1.029	1.226	0.877	0.868		0.778956
B2RXC1	898	K	Trafficking protein particle complex subunit 11 OS=Mus musculus OX=10090 GN=Trappc11 PE=1 SV=1	Trappc11	1	0.000587	70.389	FVSTK(1)FEHLER	2	1.4347	1		0.955			1.07	1.009	0.945	0.976		0.946482
B2RY56	772	K	RNA-binding protein 25 OS=Mus musculus OX=10090 GN=Rbm25 PE=1 SV=2	Rbm25	1	0.0491	121.52	IRPWINK(1)K	2	-3.0251	1	1.055				0.949	0.95	1.022	1.079	1.1117
B2RY56	272	K	RNA-binding protein 25 OS=Mus musculus OX=10090 GN=Rbm25 PE=1 SV=2	Rbm25	1	0.000353	81.799	EDINAIEMEEDK(1)R	2	2.9383	3	0.955	1.003		1.171	0.949	0.95	1.022	1.079	1.00632	1.05579		1.08526	1.02792
B2RY56	155	K	RNA-binding protein 25 OS=Mus musculus OX=10090 GN=Rbm25 PE=1 SV=2	Rbm25	1	0.00168	78.932	LLHDLQIGEK(1)K	2	0.8574	2		0.836	1.01		0.949	0.95	1.022	1.079		0.88	0.988258
B2RY56	492	K	RNA-binding protein 25 OS=Mus musculus OX=10090 GN=Rbm25 PE=1 SV=2	Rbm25	1	0.000843	46.358	LK(1)EFLEDYDDDRDDPK	3	3.5721	1			0.898		0.949	0.95	1.022	1.079			0.878669
B2RY56	734	K	RNA-binding protein 25 OS=Mus musculus OX=10090 GN=Rbm25 PE=1 SV=2	Rbm25	1	0.0088	42.835	HIK(1)SLIEK	2	1.0846	1	1.055				0.949	0.95	1.022	1.079	1.1117
B2RY56	448	K	RNA-binding protein 25 OS=Mus musculus OX=10090 GN=Rbm25 PE=1 SV=2	Rbm25	1	0.00022	76.605	EK(1)EAAYQER	2	0.7595	4	1.154	0.944	0.829	1.117	0.949	0.95	1.022	1.079	1.21602	0.993684	0.811155	1.03522	0.854429	0.219292
B2RY56	535	K	RNA-binding protein 25 OS=Mus musculus OX=10090 GN=Rbm25 PE=1 SV=2	Rbm25	1	0.000199	83.623	EK(1)EELEEIR	2	2.5395	4	1.105	0.874	1.033	0.994	0.949	0.95	1.022	1.079	1.16438	0.92	1.01076	0.921223	0.934698	0.0712861
B2RY56	472	K	RNA-binding protein 25 OS=Mus musculus OX=10090 GN=Rbm25 PE=1 SV=2	Rbm25	1	0.00204	67.548	EYEK(1)EAEREEER	2	4.8233	2			0.79	1.257	0.949	0.95	1.022	1.079			0.772994	1.16497
B2RY56	832	K	RNA-binding protein 25 OS=Mus musculus OX=10090 GN=Rbm25 PE=1 SV=2	Rbm25	1	0.000267	67.507	LLIYETEAK(1)K	2	2.9105	3	1.102		0.949	1.008	0.949	0.95	1.022	1.079	1.16122		0.928571	0.934198	0.79965
B9EJ86	697	K	Oxysterol-binding protein-related protein 8 OS=Mus musculus OX=10090 GN=Osbpl8 PE=1 SV=1	Osbpl8	1	0.00546	40.861	AINAK(1)DQTEATQEK	2	1.7094	1			0.898		1	0.999	0.97	1.032			0.925773
B9EKI3	675	K	TATA element modulatory factor OS=Mus musculus OX=10090 GN=Tmf1 PE=1 SV=2	Tmf1	1	0.000466	64.266	ANAAK(1)DSEVQEAALR	2	3.8516	1		0.955			1.211		0.981	0.808
D3YXK2	403	K	Scaffold attachment factor B1 OS=Mus musculus OX=10090 GN=Safb PE=1 SV=2	Safb	1	7.19e-38	108.41	ESSASEGADQK(1)MSSVEEDSDTKR	3	2.7943	3		1.065	0.91	0.977	0.957	0.973	1.035	1.036		1.09455	0.879227	0.94305	0.861585
D3YXK2	414	K	Scaffold attachment factor B1 OS=Mus musculus OX=10090 GN=Safb PE=1 SV=2	Safb	1	0.000159	81.335	MSSVEEDSDTK(1)R	2	2.4418	3	0.987		0.993	1.075	0.957	0.973	1.035	1.036	1.03135		0.95942	1.03764	0.930258
D3YXK2	497	K	Scaffold attachment factor B1 OS=Mus musculus OX=10090 GN=Safb PE=1 SV=2	Safb	1	0.000889	58.476	TELHGK(1)MISVEK	2	1.7451	2		0.974		1.1	0.957	0.973	1.035	1.036		1.00103		1.06178	1.06069
D3YXK2	54	K	Scaffold attachment factor B1 OS=Mus musculus OX=10090 GN=Safb PE=1 SV=2	Safb	1	1.91e-05	73.891	NLDSSGNK(1)SVLMER	2	2.4025	4	0.691	1.136	1.159	0.972	0.957	0.973	1.035	1.036	0.722048	1.16752	1.11981	0.938224	1.17724	0.317384
D3YYU8	261	K	Obscurin-like protein 1 OS=Mus musculus OX=10090 GN=Obsl1 PE=1 SV=1	Obsl1	1	0.00167	55.235	TFWVNEGK(1)HAK	2	5.2198	1		0.955			0.982	0.981	0.998	1.04		0.973496
D3YZP9	74	K	Coiled-coil domain-containing protein 6 OS=Mus musculus OX=10090 GN=Ccdc6 PE=1 SV=1	Ccdc6	1	0.00278	43.734	IELETYK(1)LK	2	1.2955	1	1.055				1.033	0.916	1.064	0.988	1.0213
D3YZP9	181	K	Coiled-coil domain-containing protein 6 OS=Mus musculus OX=10090 GN=Ccdc6 PE=1 SV=1	Ccdc6	1	9.73e-07	112.95	KLENDTISK(1)QLTLEQLR	3	3.7003	3		0.855	0.992		1.033	0.916	1.064	0.988		0.933406	0.932331
D3YZP9	64	K	Coiled-coil domain-containing protein 6 OS=Mus musculus OX=10090 GN=Ccdc6 PE=1 SV=1	Ccdc6	1	0.000546	64.064	LASLQQENK(1)VLK	2	-0.21036	4	1.559	0.805	0.407	1.376	1.033	0.916	1.064	0.988	1.5092	0.878821	0.382519	1.39271	0.919105	0.724233
D3Z7P3	163	K	"Glutaminase kidney isoform, mitochondrial OS=Mus musculus OX=10090 GN=Gls PE=1 SV=1"	Gls	1	0.00163	62.271	IPVHK(1)FITALK	2	2.574	3		1.422		0.573	1.003	0.983	1	1.014		1.44659		0.565089	0.390635
D3Z7P3	169	K	"Glutaminase kidney isoform, mitochondrial OS=Mus musculus OX=10090 GN=Gls PE=1 SV=1"	Gls	1	8.75e-07	95.311	FITALK(1)STGLR	2	1.4635	4	0.815	1.543	0.635	1.014	1.003	0.983	1	1.014	0.812562	1.56968	0.635	1	0.709275	0.101801
E9PV24	149	K	Fibrinogen alpha chain OS=Mus musculus OX=10090 GN=Fga PE=1 SV=1	Fga	1	9.42e-05	43.518	VIEK(1)AQQIQALQSNVR	2	3.0902	1			0.898
E9PV24	203	K	Fibrinogen alpha chain OS=Mus musculus OX=10090 GN=Fga PE=1 SV=1	Fga	1	3.05e-11	78.888	EINLQDYEGHQK(1)QLQQVIAK	3	3.4504	2		0.473	1.352
E9PV24	217	K	Fibrinogen alpha chain OS=Mus musculus OX=10090 GN=Fga PE=1 SV=1	Fga	1	0.00144	65.313	ELLPTK(1)DR	2	0.92488	3		1.016	0.841	1.122
E9PV24	90	K	Fibrinogen alpha chain OS=Mus musculus OX=10090 GN=Fga PE=1 SV=1	Fga	1	1.54e-05	90.761	LK(1)NSLFDFQR	2	2.1961	3		1.073	0.965	0.901
E9PV24	524	K	Fibrinogen alpha chain OS=Mus musculus OX=10090 GN=Fga PE=1 SV=1	Fga	1	3.12e-21	114.93	TYK(1)MADEAGSEAHR	2	3.7842	6	1.399	0.833	0.838	0.974
E9PV24	168	K	Fibrinogen alpha chain OS=Mus musculus OX=10090 GN=Fga PE=1 SV=1	Fga	1	0.00387	67.903	AQLIDMK(1)R	2	0.7078	4	0.934	0.961	0.957	1.169
E9PV24	211	K	Fibrinogen alpha chain OS=Mus musculus OX=10090 GN=Fga PE=1 SV=1	Fga	1	5.55e-10	106.11	QLQQVIAK(1)ELLPTK	2	3.4425	4	0.514	1.059	1.453	0.882
E9PV24	395	K	Fibrinogen alpha chain OS=Mus musculus OX=10090 GN=Fga PE=1 SV=1	Fga	1	6.12e-21	115.41	EK(1)VTSSGTSTTHR	2	2.0177	3	1.277	1.046		0.779
E9PV24	379	K	Fibrinogen alpha chain OS=Mus musculus OX=10090 GN=Fga PE=1 SV=1	Fga	0.999979	0.00168	59.731	KEYHTGK(1)AVTSK	2	3.1834	3	1.312	0.722
E9PV24	393	K	Fibrinogen alpha chain OS=Mus musculus OX=10090 GN=Fga PE=1 SV=1	Fga	1	1.84e-05	108.4	GDKELLIGK(1)EK	2	1.9375	4	1.132	1.009	0.753	1.16
E9PV24	72	K	Fibrinogen alpha chain OS=Mus musculus OX=10090 GN=Fga PE=1 SV=1	Fga	1	3.22e-06	82.437	MK(1)GLIDEANQDFTNRINK	3	3.7447	4	0.478	1.538		1.05
E9PV24	101	K	Fibrinogen alpha chain OS=Mus musculus OX=10090 GN=Fga PE=1 SV=1	Fga	1	0.000779	78.816	NNK(1)DSNSLTR	2	1.7741	3		0.995	1.006	0.94
E9PV24	414	K	Fibrinogen alpha chain OS=Mus musculus OX=10090 GN=Fga PE=1 SV=1	Fga	1	1.41e-06	101.82	TITK(1)TVTGPDGR	2	1.0779	3	1.078	0.985		1.062
E9PVA8	1137	K	eIF-2-alpha kinase activator GCN1 OS=Mus musculus OX=10090 GN=Gcn1 PE=1 SV=1	Gcn1	1	0.00148	69.905	FDK(1)EDEIR	2	4.4094	2	1.248		0.734		0.996	0.981	0.988	1.035	1.25301		0.742915		0.592903
E9PVA8	12	K	eIF-2-alpha kinase activator GCN1 OS=Mus musculus OX=10090 GN=Gcn1 PE=1 SV=1	Gcn1	1	0.00519	41.796	AADTQVSETLK(1)R	2	0.99294	1	1.055				0.996	0.981	0.988	1.035	1.05924
E9Q3L2	1566	K	Phosphatidylinositol 4-kinase alpha OS=Mus musculus OX=10090 GN=Pi4ka PE=1 SV=2	Pi4ka	1	0.000126	74.524	FK(1)NTEAIGNEVTR	2	-1.4618	3		1.052	0.752	1.189	1.062	1.008	0.926	1.004		1.04365	0.812095	1.18426	1.13473
E9Q557	1396	K	Desmoplakin OS=Mus musculus OX=10090 GN=Dsp PE=1 SV=1	Dsp	1	3.22e-06	76.196	TTIHQLTMQK(1)EEDTSGYR	3	3.2855	1			0.898		1.02	0.976	1.026	0.979			0.875244
E9Q557	1240	K	Desmoplakin OS=Mus musculus OX=10090 GN=Dsp PE=1 SV=1	Dsp	1	0.00136	50.834	EISMQK(1)EDDSK	2	1.7038	2			0.916	1.1	1.02	0.976	1.026	0.979			0.892788	1.1236
E9Q5C9	650	K	Nucleolar and coiled-body phosphoprotein 1 OS=Mus musculus OX=10090 GN=Nolc1 PE=1 SV=1	Nolc1	1	0.00219	67.507	VADNSFDAK(1)R	2	1.6485	3	1.054	0.867		1.226	0.904	1.013	1.085	0.998	1.16593	0.855874		1.22846	1.43532
E9Q5C9	616	K	Nucleolar and coiled-body phosphoprotein 1 OS=Mus musculus OX=10090 GN=Nolc1 PE=1 SV=1	Nolc1	1	0.00227	61.48	LETPNTFPK(1)R	2	0.68549	2	0.961			1.222	0.904	1.013	1.085	0.998	1.06305			1.22445
E9Q5F9	2479	K	Histone-lysine N-methyltransferase SETD2 OS=Mus musculus OX=10090 GN=Setd2 PE=1 SV=1	Setd2	1	0.000555	57.888	ITTTEDFK(1)HLAR	2	1.0076	2			0.763	1.291	1.067	0.879	0.937	1.116			0.814301	1.15681
E9Q5K9	82	K	YTH domain-containing protein 1 OS=Mus musculus OX=10090 GN=Ythdc1 PE=1 SV=2	Ythdc1	1	0.00331	53.517	PLSSSVSNNK(1)R	2	1.4678	3	1.273		0.829	0.975	0.943	0.982	0.99	1.085	1.34995		0.837374	0.898618	0.620301
E9Q7G0	519	K	Nuclear mitotic apparatus protein 1 OS=Mus musculus OX=10090 GN=Numa1 PE=1 SV=1	Numa1	1	0.000646	53.028	DQELASLK(1)EQAK	2	3.2681	3		1.053	0.954	0.937	0.939	0.999	1.017	1.046		1.05405	0.938053	0.895793	0.849855
E9Q7G0	1326	K	Nuclear mitotic apparatus protein 1 OS=Mus musculus OX=10090 GN=Numa1 PE=1 SV=1	Numa1	1	0.000202	68.548	AEELGQELK(1)AWQEK	2	0.02172	2			1.221	0.718	0.939	0.999	1.017	1.046			1.20059	0.686424
E9Q7G0	324	K	Nuclear mitotic apparatus protein 1 OS=Mus musculus OX=10090 GN=Numa1 PE=1 SV=1	Numa1	1	5.51e-11	135.13	ISQLSEENGDLSFK(1)VR	2	3.6289	2		0.551	1.278		0.939	0.999	1.017	1.046		0.551552	1.25664
E9Q7G0	566	K	Nuclear mitotic apparatus protein 1 OS=Mus musculus OX=10090 GN=Numa1 PE=1 SV=1	Numa1	1	2.29e-57	214.78	EQQLEEAAK(1)EQEATR	2	3.2644	8	0.596	1.201	1.189	0.957	0.939	0.999	1.017	1.046	0.634718	1.2022	1.16912	0.914914	1.3015	0.415264
E9Q7G0	907	K	Nuclear mitotic apparatus protein 1 OS=Mus musculus OX=10090 GN=Numa1 PE=1 SV=1	Numa1	1	0.00317	51.531	EVACLK(1)TLVLK	2	0.7971	2	0.515		1.358		0.939	0.999	1.017	1.046	0.548456		1.3353		2.43465
E9Q7G0	1585	K	Nuclear mitotic apparatus protein 1 OS=Mus musculus OX=10090 GN=Numa1 PE=1 SV=1	Numa1	1	1.39e-07	72.311	LQTQLNELQAQLSQK(1)EQAAEHYK	3	5.7578	1			0.898		0.939	0.999	1.017	1.046			0.882989
E9Q7G0	1200	K	Nuclear mitotic apparatus protein 1 OS=Mus musculus OX=10090 GN=Numa1 PE=1 SV=1	Numa1	1	0.0095	40.533	AQDHSK(1)AEEEWK	3	0.53484	1		0.955			0.939	0.999	1.017	1.046		0.955956
E9Q7G0	1206	K	Nuclear mitotic apparatus protein 1 OS=Mus musculus OX=10090 GN=Numa1 PE=1 SV=1	Numa1	1	5.62e-05	85.716	AEEEWK(1)AQVAR	2	2.7927	3	0.874	1.011		1.248	0.939	0.999	1.017	1.046	0.930777	1.01201		1.19312	1.17895
E9Q7G0	749	K	Nuclear mitotic apparatus protein 1 OS=Mus musculus OX=10090 GN=Numa1 PE=1 SV=1	Numa1	1	0.000648	67.464	EQK(1)ELEQEK	2	0.83537	3	1.306		0.913	0.836	0.939	0.999	1.017	1.046	1.39084		0.897738	0.799235	0.645464
E9Q7G0	1471	K	Nuclear mitotic apparatus protein 1 OS=Mus musculus OX=10090 GN=Numa1 PE=1 SV=1	Numa1	1	1.46e-06	69.915	EK(1)YVQELAAVR	2	0.1185	1			0.898		0.939	0.999	1.017	1.046			0.882989
E9Q7G0	1011	K	Nuclear mitotic apparatus protein 1 OS=Mus musculus OX=10090 GN=Numa1 PE=1 SV=1	Numa1	1	0.000155	68.548	GQAQADLAQEK(1)AAK	2	2.1272	4	1.09	0.893	1.002	1.027	0.939	0.999	1.017	1.046	1.16081	0.893894	0.985251	0.981836	0.973572	0.128198
E9Q7G0	1257	K	Nuclear mitotic apparatus protein 1 OS=Mus musculus OX=10090 GN=Numa1 PE=1 SV=1	Numa1	1	1.39e-06	105.36	LVVAESEK(1)SQK	2	1.1194	4	0.996	0.975	0.951	1.095	0.939	0.999	1.017	1.046	1.0607	0.975976	0.935103	1.04685	0.977101	0.0977509
E9Q7G0	1014	K	Nuclear mitotic apparatus protein 1 OS=Mus musculus OX=10090 GN=Numa1 PE=1 SV=1	Numa1	1	0.000508	62.969	AAK(1)AELEMR	2	3.0154	3		1.006	0.873	1.094	0.939	0.999	1.017	1.046		1.00701	0.858407	1.04589	1.03861
E9Q7G0	605	K	Nuclear mitotic apparatus protein 1 OS=Mus musculus OX=10090 GN=Numa1 PE=1 SV=1	Numa1	1	0.0104	47.561	QQLETVEK(1)EK	2	2.1707	1		0.955			0.939	0.999	1.017	1.046		0.955956
E9Q7G0	1507	K	Nuclear mitotic apparatus protein 1 OS=Mus musculus OX=10090 GN=Numa1 PE=1 SV=1	Numa1	1	0.000135	77.358	ELEVMTAK(1)YEGAK	2	2.5655	3		1.089	1.062	0.762	0.939	0.999	1.017	1.046		1.09009	1.04425	0.728489	0.668283
E9Q7G0	755	K	Nuclear mitotic apparatus protein 1 OS=Mus musculus OX=10090 GN=Numa1 PE=1 SV=1	Numa1	1	0.000751	72.492	ELEQEK(1)AGR	2	0.70772	2	1.212		0.764		0.939	0.999	1.017	1.046	1.29073		0.751229		0.582016
E9Q7G0	878	K	Nuclear mitotic apparatus protein 1 OS=Mus musculus OX=10090 GN=Numa1 PE=1 SV=1	Numa1	1	2.28e-13	124.81	AIQQVQEK(1)EVR	2	1.7711	4	1.14	0.866	0.925	1.101	0.939	0.999	1.017	1.046	1.21406	0.866867	0.909538	1.05258	0.981704	0.236866
E9Q7G0	1437	K	Nuclear mitotic apparatus protein 1 OS=Mus musculus OX=10090 GN=Numa1 PE=1 SV=1	Numa1	1	0.00131	44.57	ASYAEQLSMLK(1)K	2	2.374	3	0.723		0.824	1.567	0.939	0.999	1.017	1.046	0.769968		0.810226	1.49809	1.05228
E9Q7G0	1170	K	Nuclear mitotic apparatus protein 1 OS=Mus musculus OX=10090 GN=Numa1 PE=1 SV=1	Numa1	1	0.000858	48.822	ALETLQGQLEEK(1)AR	2	-1.8665	1				1.122	0.939	0.999	1.017	1.046				1.07266
E9Q7G0	422	K	Nuclear mitotic apparatus protein 1 OS=Mus musculus OX=10090 GN=Numa1 PE=1 SV=1	Numa1	1	1.77e-58	202.24	QEAAK(1)LATDNTQLQTR	2	2.683	4	1.012	1.013	0.892	1.105	0.939	0.999	1.017	1.046	1.07774	1.01401	0.877089	1.05641	0.927813	0.122861
E9Q7G0	1514	K	Nuclear mitotic apparatus protein 1 OS=Mus musculus OX=10090 GN=Numa1 PE=1 SV=1	Numa1	1	0.0043	67.903	VK(1)VLEER	2	1.052	4	1.017	1.004	0.844	1.172	0.939	0.999	1.017	1.046	1.08307	1.005	0.829892	1.12046	0.940561	0.185334
E9Q7G0	304	K	Nuclear mitotic apparatus protein 1 OS=Mus musculus OX=10090 GN=Numa1 PE=1 SV=1	Numa1	1	0.00154	62.88	TEK(1)SQMDR	2	1.6592	3	1.015	0.861	1.019		0.939	0.999	1.017	1.046	1.08094	0.861862	1.00197		0.926943
E9Q7G0	675	K	Nuclear mitotic apparatus protein 1 OS=Mus musculus OX=10090 GN=Numa1 PE=1 SV=1	Numa1	1	0.000118	95.138	VTELEAQLK(1)AEQQK	2	3.3437	3		1.203	1.014	0.686	0.939	0.999	1.017	1.046		1.2042	0.99705	0.655832	0.544619
E9Q7G0	1548	K	Nuclear mitotic apparatus protein 1 OS=Mus musculus OX=10090 GN=Numa1 PE=1 SV=1	Numa1	1	9.28e-05	75.474	LTEHDQASK(1)VQQQK	3	0.16142	4	1.084	0.928			0.939	0.999	1.017	1.046	1.15442	0.928929
E9Q7G0	555	K	Nuclear mitotic apparatus protein 1 OS=Mus musculus OX=10090 GN=Numa1 PE=1 SV=1	Numa1	1	0.00022	63.212	QQVEQLSSSLK(1)LK	2	2.2738	2		0.94	0.912		0.939	0.999	1.017	1.046		0.940941	0.896755
E9Q7G0	1260	K	Nuclear mitotic apparatus protein 1 OS=Mus musculus OX=10090 GN=Numa1 PE=1 SV=1	Numa1	1	0.0102	44.767	SQK(1)LEER	2	-1.3497	1				1.122	0.939	0.999	1.017	1.046				1.07266
E9Q7G0	356	K	Nuclear mitotic apparatus protein 1 OS=Mus musculus OX=10090 GN=Numa1 PE=1 SV=1	Numa1	1	2.35e-10	121.8	ASQEWAEK(1)QAR	2	1.2982	4	1.164	0.863	0.882	1.133	0.939	0.999	1.017	1.046	1.23962	0.863864	0.867257	1.08317	0.976744	0.283725
E9Q7G0	724	K	Nuclear mitotic apparatus protein 1 OS=Mus musculus OX=10090 GN=Numa1 PE=1 SV=1	Numa1	1	3.09e-05	78.816	AADALK(1)EQQCR	2	2.8867	3	1.259	0.846	0.827		0.939	0.999	1.017	1.046	1.34079	0.846847	0.813176		0.606491
E9Q7G0	691	K	Nuclear mitotic apparatus protein 1 OS=Mus musculus OX=10090 GN=Numa1 PE=1 SV=1	Numa1	1	0.000893	62.705	VVQEK(1)AQLQEQLR	2	1.1411	1		0.955			0.939	0.999	1.017	1.046		0.955956
E9Q7G0	1593	K	Nuclear mitotic apparatus protein 1 OS=Mus musculus OX=10090 GN=Numa1 PE=1 SV=1	Numa1	1	2.57e-06	100.07	EQAAEHYK(1)LQMEK	2	3.0552	4	1.174	0.732	0.948	1.195	0.939	0.999	1.017	1.046	1.25027	0.732733	0.932153	1.14245	1.15236	0.353012
E9Q7G0	686	K	Nuclear mitotic apparatus protein 1 OS=Mus musculus OX=10090 GN=Numa1 PE=1 SV=1	Numa1	1	0.00931	49.325	EK(1)VVQEK	2	0.11781	4	1.501	0.875	0.808	0.855	0.939	0.999	1.017	1.046	1.59851	0.875876	0.794494	0.8174	0.715129	0.30499
E9Q7G0	1649	K	Nuclear mitotic apparatus protein 1 OS=Mus musculus OX=10090 GN=Numa1 PE=1 SV=1	Numa1	1	0.0126	53.517	TK(1)EAEQTCR	2	-1.4816	1		0.955			0.939	0.999	1.017	1.046		0.955956
F6ZDS4	289	K	Nucleoprotein TPR OS=Mus musculus OX=10090 GN=Tpr PE=1 SV=1	Tpr	1	0.000813	71.066	EK(1)GNEILELK	2	1.1061	1		0.955			0.957	0.993	1.025	1.025		0.961732
F6ZDS4	198	K	Nucleoprotein TPR OS=Mus musculus OX=10090 GN=Tpr PE=1 SV=1	Tpr	0.999934	0.017	41.796	AKEELEAEK(1)R	2	3.2879	1	1.055				0.957	0.993	1.025	1.025	1.1024
F6ZDS4	386	K	Nucleoprotein TPR OS=Mus musculus OX=10090 GN=Tpr PE=1 SV=1	Tpr	1	0.00501	46.033	AVDELHK(1)LLK	2	1.1804	1		0.955			0.957	0.993	1.025	1.025		0.961732
F6ZDS4	1609	K	Nucleoprotein TPR OS=Mus musculus OX=10090 GN=Tpr PE=1 SV=1	Tpr	1	2.84e-14	166.65	QDLQDK(1)TTEEQLR	2	3.3848	4	1.019	0.97	1.006	1.008	0.957	0.993	1.025	1.025	1.06479	0.976838	0.981463	0.983415	0.96424	0.0440689
F6ZDS4	1147	K	Nucleoprotein TPR OS=Mus musculus OX=10090 GN=Tpr PE=1 SV=1	Tpr	1	0.0151	50.116	RDCQEQAK(1)IAVEAQNK	3	2.4697	1		0.955			0.957	0.993	1.025	1.025		0.961732
F6ZDS4	1673	K	Nucleoprotein TPR OS=Mus musculus OX=10090 GN=Tpr PE=1 SV=1	Tpr	1	0.000569	54.584	MTALK(1)SQYEGR	2	2.2201	1			0.898		0.957	0.993	1.025	1.025			0.876098
F6ZDS4	926	K	Nucleoprotein TPR OS=Mus musculus OX=10090 GN=Tpr PE=1 SV=1	Tpr	1	8.19e-07	135.63	LEHEISHLK(1)K	2	1.5814	6	1.491	0.776	0.909	0.854	0.957	0.993	1.025	1.025	1.55799	0.78147	0.886829	0.833171	0.817686	0.303874
F6ZDS4	1111	K	Nucleoprotein TPR OS=Mus musculus OX=10090 GN=Tpr PE=1 SV=1	Tpr	1	0.000669	46.068	AIESMEQQLSELK(1)K	2	2.9963	1			0.898		0.957	0.993	1.025	1.025			0.876098
F6ZDS4	1026	K	Nucleoprotein TPR OS=Mus musculus OX=10090 GN=Tpr PE=1 SV=1	Tpr	1	4.36e-15	130.79	QAEEQVNDLK(1)ER	2	1.9751	4	1.053	0.86	0.994	1.116	0.957	0.993	1.025	1.025	1.10031	0.866062	0.969756	1.08878	1.06925	0.175737
F6ZDS4	1516	K	Nucleoprotein TPR OS=Mus musculus OX=10090 GN=Tpr PE=1 SV=1	Tpr	1	0.00154	51.872	YK(1)TQFEELK	2	0.58805	4	0.903	0.991	0.976	1.143	0.957	0.993	1.025	1.025	0.943574	0.997986	0.952195	1.11512	1.06325	0.050898
F6ZDS4	1155	K	Nucleoprotein TPR OS=Mus musculus OX=10090 GN=Tpr PE=1 SV=1	Tpr	1	9.68e-07	64.064	IAVEAQNK(1)YER	2	2.5217	4	1.077	0.918	0.813	1.249	0.957	0.993	1.025	1.025	1.12539	0.924471	0.793171	1.21854	1.01144	0.303179
F6ZDS4	1281	K	Nucleoprotein TPR OS=Mus musculus OX=10090 GN=Tpr PE=1 SV=1	Tpr	1	0.00154	42.075	EK(1)EIAETR	2	0.55313	2			1.081	0.893	0.957	0.993	1.025	1.025			1.05463	0.87122
F6ZDS4	1641	K	Nucleoprotein TPR OS=Mus musculus OX=10090 GN=Tpr PE=1 SV=1	Tpr	1	1.68e-19	119.55	ITHLSGVK(1)DQLTK	2	2.2974	8	0.912	1.025	0.973	1.098	0.957	0.993	1.025	1.025	0.952978	1.03223	0.949268	1.07122	1.01694	0.0204879
F6ZDS4	334	K	Nucleoprotein TPR OS=Mus musculus OX=10090 GN=Tpr PE=1 SV=1	Tpr	1	0.000189	63.397	HVEDLLTK(1)LK	2	2.2497	3	0.481	1.333	1.031		0.957	0.993	1.025	1.025	0.502612	1.3424	1.00585		2.00125
F6ZDS4	1322	K	Nucleoprotein TPR OS=Mus musculus OX=10090 GN=Tpr PE=1 SV=1	Tpr	1	0.0181	43.734	EK(1)VQVTAK	2	1.1072	1		0.955			0.957	0.993	1.025	1.025		0.961732
F6ZDS4	339	K	Nucleoprotein TPR OS=Mus musculus OX=10090 GN=Tpr PE=1 SV=1	Tpr	1	8.03e-11	117.99	EAK(1)EQQASMEEK	2	3.4139	4	1.022	0.924	0.958	1.119	0.957	0.993	1.025	1.025	1.06792	0.930514	0.934634	1.09171	1.02421	0.145498
F6ZDS4	1646	K	Nucleoprotein TPR OS=Mus musculus OX=10090 GN=Tpr PE=1 SV=1	Tpr	1	0.00232	40.386	DQLTK(1)EIEELK	2	2.1837	1			0.898		0.957	0.993	1.025	1.025			0.876098
F6ZDS4	220	K	Nucleoprotein TPR OS=Mus musculus OX=10090 GN=Tpr PE=1 SV=1	Tpr	1	0.000539	62.454	LSQEVEYLTEDVK(1)R	2	2.1996	3	0.265	0.895	1.627		0.957	0.993	1.025	1.025	0.276907	0.901309	1.58732		5.73231
F6ZDS4	1625	K	Nucleoprotein TPR OS=Mus musculus OX=10090 GN=Tpr PE=1 SV=1	Tpr	1	0.00163	54.436	TWK(1)TLALAK	2	-0.14497	1		0.955			0.957	0.993	1.025	1.025		0.961732
F6ZDS4	1407	K	Nucleoprotein TPR OS=Mus musculus OX=10090 GN=Tpr PE=1 SV=1	Tpr	1	0.0162	41.025	LLEEDVK(1)R	2	-1.1915	1		0.955			0.957	0.993	1.025	1.025		0.961732
F6ZDS4	1179	K	Nucleoprotein TPR OS=Mus musculus OX=10090 GN=Tpr PE=1 SV=1	Tpr	1	3.79e-07	108.3	EQVSK(1)MTSIR	2	2.5104	4	0.857	0.999	1.113	1.013	0.957	0.993	1.025	1.025	0.895507	1.00604	1.08585	0.988293	1.09746	0.104879
F6ZDS4	1370	K	Nucleoprotein TPR OS=Mus musculus OX=10090 GN=Tpr PE=1 SV=1	Tpr	1	1.18e-34	224.13	LEQNLQQMQAK(1)VR	2	1.1074	4	0.871	1.131	1.115	0.839	0.957	0.993	1.025	1.025	0.910136	1.13897	1.0878	0.818537	0.956937	0.248997
F6ZDS4	1338	K	Nucleoprotein TPR OS=Mus musculus OX=10090 GN=Tpr PE=1 SV=1	Tpr	1	8.48e-10	129.69	TMAQHEELMK(1)K	2	2.4261	4	1.452	0.697		1.002	0.957	0.993	1.025	1.025	1.51724	0.701913		0.977561	1.39271
F6ZDS4	1581	K	Nucleoprotein TPR OS=Mus musculus OX=10090 GN=Tpr PE=1 SV=1	Tpr	1	3.79e-07	88.921	TLSEK(1)ETEAR	2	0.92446	4	1.038	0.919	0.958	1.106	0.957	0.993	1.025	1.025	1.08464	0.925478	0.934634	1.07902	1.01381	0.150033
F6ZDS4	1494	K	Nucleoprotein TPR OS=Mus musculus OX=10090 GN=Tpr PE=1 SV=1	Tpr	1	0.000143	57.003	DLDAK(1)IIDIQEK	2	2.3404	3	1.166	0.766		1.225	0.957	0.993	1.025	1.025	1.21839	0.7714		1.19512	1.54929
F6ZDS4	373	K	Nucleoprotein TPR OS=Mus musculus OX=10090 GN=Tpr PE=1 SV=1	Tpr	1	6.16e-81	221.56	SAADDSEAK(1)SNELTR	2	4.5931	5	1.108	0.87	1.028	1.002	0.957	0.993	1.025	1.025	1.15779	0.876133	1.00293	0.977561	0.991007	0.125893
F6ZDS4	502	K	Nucleoprotein TPR OS=Mus musculus OX=10090 GN=Tpr PE=1 SV=1	Tpr	1	0.00248	53.028	YLDEIVK(1)EVEAK	2	4.7445	1			0.898		0.957	0.993	1.025	1.025			0.876098
F6ZDS4	1421	K	Nucleoprotein TPR OS=Mus musculus OX=10090 GN=Tpr PE=1 SV=1	Tpr	1	0.000197	41.87	NQQLINQQK(1)DPDTEEYRK	3	2.669	1			0.898		0.957	0.993	1.025	1.025			0.876098
F6ZDS4	438	K	Nucleoprotein TPR OS=Mus musculus OX=10090 GN=Tpr PE=1 SV=1	Tpr	1	1.86e-34	193.94	ELENANDLLSATK(1)R	2	2.4693	4	0.645	0.931	1.499	0.834	0.957	0.993	1.025	1.025	0.673981	0.937563	1.46244	0.813659	1.51885	0.428616
F6ZDS4	121	K	Nucleoprotein TPR OS=Mus musculus OX=10090 GN=Tpr PE=1 SV=1	Tpr	1	0.0002	65.173	FK(1)VESEQQYFEIEK	2	2.306	2			1.478	0.397	0.957	0.993	1.025	1.025			1.44195	0.387317
F6ZDS4	158	K	Nucleoprotein TPR OS=Mus musculus OX=10090 GN=Tpr PE=1 SV=1	Tpr	1	0.000456	53.517	LELEK(1)LNNQVK	2	-0.74445	3	0.499	1.293		1.316	0.957	0.993	1.025	1.025	0.521421	1.30211		1.2839	0.986013
F6ZDS4	1096	K	Nucleoprotein TPR OS=Mus musculus OX=10090 GN=Tpr PE=1 SV=1	Tpr	1	0.00735	70.389	EKQELQDDK(1)R	2	3.6135	2			1.191	0.756	0.957	0.993	1.025	1.025			1.16195	0.737561
F6ZDS4	364	K	Nucleoprotein TPR OS=Mus musculus OX=10090 GN=Tpr PE=1 SV=1	Tpr	1	7.88e-05	56.938	LSNLYK(1)SAADDSEAK	2	2.4048	1	1.055				0.957	0.993	1.025	1.025	1.1024
F6ZDS4	847	K	Nucleoprotein TPR OS=Mus musculus OX=10090 GN=Tpr PE=1 SV=1	Tpr	1	0.00509	48.785	GANEK(1)LAVAEVR	2	0.20906	1			0.898		0.957	0.993	1.025	1.025			0.876098
F6ZDS4	951	K	Nucleoprotein TPR OS=Mus musculus OX=10090 GN=Tpr PE=1 SV=1	Tpr	1	0.000433	71.066	NLDVQLLDTK(1)R	2	2.5754	3	0.75	1.43		0.89	0.957	0.993	1.025	1.025	0.783699	1.44008		0.868293	0.602947
F6ZDS4	1563	K	Nucleoprotein TPR OS=Mus musculus OX=10090 GN=Tpr PE=1 SV=1	Tpr	1	1.46e-06	69.915	DTLSQSETK(1)TK	2	2.0789	1	1.055				0.957	0.993	1.025	1.025	1.1024
F6ZDS4	1435	K	Nucleoprotein TPR OS=Mus musculus OX=10090 GN=Tpr PE=1 SV=1	Tpr	1	0.00068	78.816	LLSEK(1)EIHTK	2	2.4613	3		0.86	1.014	1.091	0.957	0.993	1.025	1.025		0.866062	0.989268	1.06439	1.229
F6ZDS4	114	K	Nucleoprotein TPR OS=Mus musculus OX=10090 GN=Tpr PE=1 SV=1	Tpr	1	5.25e-05	52.863	FLAEQQSEIDCLK(1)GR	2	1.8534	1		0.955			0.957	0.993	1.025	1.025		0.961732
F6ZDS4	1089	K	Nucleoprotein TPR OS=Mus musculus OX=10090 GN=Tpr PE=1 SV=1	Tpr	1	0.000508	58.916	EK(1)QELQDDK	2	3.578	3	0.955		0.983		0.957	0.993	1.025	1.025	0.99791		0.959024		0.961033
F6ZDS4	1633	K	Nucleoprotein TPR OS=Mus musculus OX=10090 GN=Tpr PE=1 SV=1	Tpr	1	0.00133	75.474	SK(1)ITHLSGVK	2	1.9903	3		0.811	1.097	1.042	0.957	0.993	1.025	1.025		0.816717	1.07024	1.01659	1.24472
F6ZDS4	649	K	Nucleoprotein TPR OS=Mus musculus OX=10090 GN=Tpr PE=1 SV=1	Tpr	1	2.06e-13	150.81	EREEQETTSSK(1)IAELQHK	3	4.1509	4	0.942	0.94	0.998	1.135	0.957	0.993	1.025	1.025	0.984326	0.946626	0.973659	1.10732	1.07946	0.0836476
F6ZDS4	765	K	Nucleoprotein TPR OS=Mus musculus OX=10090 GN=Tpr PE=1 SV=1	Tpr	1	0.000346	78.864	IDSEK(1)LQNEQLEK	2	1.9846	2	0.714		1.188		0.957	0.993	1.025	1.025	0.746082		1.15902		1.55348
F6ZDS4	568	K	Nucleoprotein TPR OS=Mus musculus OX=10090 GN=Tpr PE=1 SV=1	Tpr	1	0.00023	46.068	MEIQIK(1)DLSQQIR	2	-18.529	1			0.898		0.957	0.993	1.025	1.025			0.876098
F6ZDS4	98	K	Nucleoprotein TPR OS=Mus musculus OX=10090 GN=Tpr PE=1 SV=1	Tpr	1	0.00455	62.88	STQNK(1)LEK	2	-0.078809	1				1.122	0.957	0.993	1.025	1.025				1.09463
F6ZDS4	797	K	Nucleoprotein TPR OS=Mus musculus OX=10090 GN=Tpr PE=1 SV=1	Tpr	1	0.0121	45.939	ISTQLDFASK(1)R	2	4.7194	1				1.122	0.957	0.993	1.025	1.025				1.09463
F6ZDS4	1484	K	Nucleoprotein TPR OS=Mus musculus OX=10090 GN=Tpr PE=1 SV=1	Tpr	1	0.00593	51.43	TEK(1)EGIQK	2	0.25431	2		1.044		1.018	0.957	0.993	1.025	1.025		1.05136		0.993171	0.944654
F6ZDS4	164	K	Nucleoprotein TPR OS=Mus musculus OX=10090 GN=Tpr PE=1 SV=1	Tpr	1	0.00011	83.438	LNNQVK(1)VLTEK	2	0.77036	4	0.902	1.018	0.917	1.186	0.957	0.993	1.025	1.025	0.942529	1.02518	0.894634	1.15707	1.03892	0.0863747
F6ZDS4	1662	K	Nucleoprotein TPR OS=Mus musculus OX=10090 GN=Tpr PE=1 SV=1	Tpr	1	0.000137	55.578	NGALDQQK(1)DELDVR	2	4.8264	2		0.282	1.531		0.957	0.993	1.025	1.025		0.283988	1.49366
F6ZDS4	409	K	Nucleoprotein TPR OS=Mus musculus OX=10090 GN=Tpr PE=1 SV=1	Tpr	1	7.09e-07	94.63	TIQDHLLQVEESK(1)DQMEK	3	2.361	4		0.6	1.406	0.904	0.957	0.993	1.025	1.025		0.60423	1.37171	0.881951	1.45963
F6ZDS4	1501	K	Nucleoprotein TPR OS=Mus musculus OX=10090 GN=Tpr PE=1 SV=1	Tpr	1	0.00231	53.878	IIDIQEK(1)VK	2	0.79902	2	0.974			1.207	0.957	0.993	1.025	1.025	1.01776			1.17756
F6ZDS4	171	K	Nucleoprotein TPR OS=Mus musculus OX=10090 GN=Tpr PE=1 SV=1	Tpr	1	3.01e-07	104.39	TK(1)ELETAQDR	2	1.5619	4	0.971	0.804	1.164	1.056	0.957	0.993	1.025	1.025	1.01463	0.809668	1.13561	1.03024	1.19583	0.064052
G3X9K3	793	K	Brefeldin A-inhibited guanine nucleotide-exchange protein 1 OS=Mus musculus OX=10090 GN=Arfgef1 PE=1 SV=1	Arfgef1	1	0.00581	53.517	LPGEAQK(1)IDR	2	3.0067	1				1.122	1.042	0.974	1.006	0.978				1.14724
G5E829	747	K	Plasma membrane calcium-transporting ATPase 1 OS=Mus musculus OX=10090 GN=Atp2b1 PE=1 SV=1	Atp2b1	1	0.0105	50.834	NEK(1)GEIEQER	2	1.1961	1			0.898		0.98	1.046	0.959	1.014			0.936392
G5E829	1070	K	Plasma membrane calcium-transporting ATPase 1 OS=Mus musculus OX=10090 GN=Atp2b1 PE=1 SV=1	Atp2b1	1	0.000569	74.849	FLK(1)EAGHGTQK	2	-0.25445	2	1.481	0.569			0.98	1.046	0.959	1.014	1.51122	0.543977
O08532	106	K	Voltage-dependent calcium channel subunit alpha-2/delta-1 OS=Mus musculus OX=10090 GN=Cacna2d1 PE=1 SV=1	Cacna2d1	1	0.000119	55.754	LAMEAEK(1)VQAAHQWR	3	1.5379	1		0.955			0.962	1.008	0.995	1.035		0.947421
O08532	577	K	Voltage-dependent calcium channel subunit alpha-2/delta-1 OS=Mus musculus OX=10090 GN=Cacna2d1 PE=1 SV=1	Cacna2d1	1	0.000282	56.202	NK(1)MIDGESGEK	2	3.0561	2		0.935	0.917		0.962	1.008	0.995	1.035		0.927579	0.921608
O08532	634	K	Voltage-dependent calcium channel subunit alpha-2/delta-1 OS=Mus musculus OX=10090 GN=Cacna2d1 PE=1 SV=1	Cacna2d1	1	0.00521	46.033	AK(1)LEETITQAR	2	-1.7818	1	1.055				0.962	1.008	0.995	1.035	1.09667
O08539	164	K	Myc box-dependent-interacting protein 1 OS=Mus musculus OX=10090 GN=Bin1 PE=1 SV=1	Bin1	1	0.0075	51.531	HHYESLQTAK(1)K	2	0.76754	1	1.055				1.021	0.902	1.034	1.043	1.0333
O08539	73	K	Myc box-dependent-interacting protein 1 OS=Mus musculus OX=10090 GN=Bin1 PE=1 SV=1	Bin1	1	8.85e-05	64.266	TYLASVK(1)AMHEASK	2	1.1942	3		0.88	0.965	1.128	1.021	0.902	1.034	1.043		0.97561	0.933269	1.0815	1.10853
O08539	570	K	Myc box-dependent-interacting protein 1 OS=Mus musculus OX=10090 GN=Bin1 PE=1 SV=1	Bin1	1	8.89e-05	96.946	ESDWNQHK(1)ELEK	2	-0.59634	2	1.27			0.893	1.021	0.902	1.034	1.043	1.24388			0.856184
O08539	13	K	Myc box-dependent-interacting protein 1 OS=Mus musculus OX=10090 GN=Bin1 PE=1 SV=1	Bin1	1	0.00966	44.598	GVTAGK(1)IASNVQK	2	0.41307	1	1.055				1.021	0.902	1.034	1.043	1.0333
O08547	169	K	Vesicle-trafficking protein SEC22b OS=Mus musculus OX=10090 GN=Sec22b PE=1 SV=3	Sec22b	1	1.27e-12	111.75	GEALSALDSK(1)ANNLSSLSK	2	-1.0615	1			0.898		0.977	1.082	0.993	0.948			0.90433
O08585	229	K	Clathrin light chain A OS=Mus musculus OX=10090 GN=Clta PE=1 SV=2	Clta	1	0.000131	74.269	SVLISLK(1)QAPLVH	2	1.8842	3		0.956	1.213	0.727	0.956	1.054	1.019	0.971		0.907021	1.19038	0.748713	0.825464
O08585	140	K	Clathrin light chain A OS=Mus musculus OX=10090 GN=Clta PE=1 SV=2	Clta	1	0.000841	53.517	AIK(1)ELEEWYAR	2	3.207	1			0.898		0.956	1.054	1.019	0.971			0.881256
O08585	135	K	Clathrin light chain A OS=Mus musculus OX=10090 GN=Clta PE=1 SV=2	Clta	1	0.00451	114.39	KQEAEWK(1)EK	2	1.286	4	1.152	0.939	0.961	0.959	0.956	1.054	1.019	0.971	1.20502	0.890892	0.943081	0.987642	0.945612	0.172361
O08638	828	K	Myosin-11 OS=Mus musculus OX=10090 GN=Myh11 PE=1 SV=1	Myh11	1	0.00132	51.43	NCAAYLK(1)LR	2	2.0183	1				1.122	1.018	1.095	0.922	0.965				1.16269
O08638	33	K	Myosin-11 OS=Mus musculus OX=10090 GN=Myh11 PE=1 SV=1	Myh11	1	5.43e-10	119.52	NFMNSPMAQADWVAK(1)K	2	2.7128	3		1.083	1.452	0.279	1.018	1.095	0.922	0.965		0.989041	1.57484	0.289119	0.292323
O08638	1284	K	Myosin-11 OS=Mus musculus OX=10090 GN=Myh11 PE=1 SV=1	Myh11	1	8.02e-09	73.262	VHK(1)LQNEVESVTGMLNEAEGK	3	3.0568	2		1.164		0.876	1.018	1.095	0.922	0.965		1.06301		0.907772	0.853961
O08638	1676	K	Myosin-11 OS=Mus musculus OX=10090 GN=Myh11 PE=1 SV=1	Myh11	1	5.85e-15	147.78	DEIFATSK(1)ENEK	2	2.9038	4	0.989	1.085	0.927	1.003	1.018	1.095	0.922	0.965	0.971513	0.990868	1.00542	1.03938	1.04193	0.00674373
O08638	620	K	Myosin-11 OS=Mus musculus OX=10090 GN=Myh11 PE=1 SV=1	Myh11	1	6.04e-05	64.064	FVADLWK(1)DVDR	2	0.37245	2		1.357		0.65	1.018	1.095	0.922	0.965		1.23927		0.673575	0.543526
O08638	1573	K	Myosin-11 OS=Mus musculus OX=10090 GN=Myh11 PE=1 SV=1	Myh11	1	2.12e-35	135.5	LEVNMQALK(1)GQFER	2	1.8429	6	0.251	0.958	1.58		1.018	1.095	0.922	0.965	0.246562	0.874886	1.71367		6.95024
O08638	552	K	Myosin-11 OS=Mus musculus OX=10090 GN=Myh11 PE=1 SV=1	Myh11	1	8.35e-15	135.5	SFVEK(1)LCSEQGNHPK	2	1.2668	5	1.115	1.097	0.804	1.009	1.018	1.095	0.922	0.965	1.09529	1.00183	0.872017	1.0456	0.919922	0.134541
O08638	1645	K	Myosin-11 OS=Mus musculus OX=10090 GN=Myh11 PE=1 SV=1	Myh11	1	0.00165	99.855	GREEAIK(1)QLR	2	1.4559	5	1.173	0.868	0.947	1.038	1.018	1.095	0.922	0.965	1.15226	0.792694	1.02712	1.07565	1.12417	0.207068
O08638	1532	K	Myosin-11 OS=Mus musculus OX=10090 GN=Myh11 PE=1 SV=1	Myh11	1	0.000607	67.881	NVHELEK(1)SK	2	1.5671	4	1.389	1.035	0.797	0.8	1.018	1.095	0.922	0.965	1.36444	0.945205	0.864425	0.829016	0.755307	0.161217
O08638	767	K	Myosin-11 OS=Mus musculus OX=10090 GN=Myh11 PE=1 SV=1	Myh11	1	0.00495	41.025	IGQSK(1)IFFR	2	5.6076	1			0.898		1.018	1.095	0.922	0.965			0.97397
O08638	1452	K	Myosin-11 OS=Mus musculus OX=10090 GN=Myh11 PE=1 SV=1	Myh11	1	7.51e-07	120.65	K(1)FDQLLAEEK	2	3.691	5	1.505	0.205	1.071	1.309	1.018	1.095	0.922	0.965	1.47839	0.187215	1.1616	1.35648	4.01564	0.804334
O08638	1281	K	Myosin-11 OS=Mus musculus OX=10090 GN=Myh11 PE=1 SV=1	Myh11	1	0.000662	58.426	AELSDK(1)VHK	2	2.5234	4	1.485	0.851	0.905	0.778	1.018	1.095	0.922	0.965	1.45874	0.777169	0.981562	0.806218	0.85513	0.213123
O08638	1231	K	Myosin-11 OS=Mus musculus OX=10090 GN=Myh11 PE=1 SV=1	Myh11	1	2.12e-67	236.7	QTLEK(1)ENADLAGELR	2	2.8361	4	0.618	1.031	1.464	0.79	1.018	1.095	0.922	0.965	0.607073	0.941553	1.58785	0.818653	1.74253	0.501029
O08638	876	K	Myosin-11 OS=Mus musculus OX=10090 GN=Myh11 PE=1 SV=1	Myh11	1	8.08e-12	147.78	AETELK(1)ELEQK	2	1.9128	4	1.034	1.052	0.895	1.037	1.018	1.095	0.922	0.965	1.01572	0.960731	0.970716	1.07461	1.03712	0.0785062
O08638	1399	K	Myosin-11 OS=Mus musculus OX=10090 GN=Myh11 PE=1 SV=1	Myh11	1	1.85e-49	174.05	RLQK(1)EMEGLSQQYEEK	3	1.2943	9	0.947	1.047	1.194	0.76	1.018	1.095	0.922	0.965	0.930255	0.956164	1.29501	0.787565	1.10789	0.256539
O08638	1031	K	Myosin-11 OS=Mus musculus OX=10090 GN=Myh11 PE=1 SV=1	Myh11	1	3.38e-20	133.07	SK(1)HESMISELEVR	2	2.5382	11	0.568	1.171	1.201	1.006	1.018	1.095	0.922	0.965	0.557957	1.06941	1.3026	1.04249	1.65471	0.410877
O08638	1200	K	Myosin-11 OS=Mus musculus OX=10090 GN=Myh11 PE=1 SV=1	Myh11	1	2.76e-24	172.09	QK(1)HTQAVEELTEQLEQFK	3	4.075	1			0.898		1.018	1.095	0.922	0.965			0.97397
O08638	973	K	Myosin-11 OS=Mus musculus OX=10090 GN=Myh11 PE=1 SV=1	Myh11	1	9.34e-05	120.65	LQLEK(1)VTAEAK	2	3.4863	4	0.846	1.256	0.895	0.995	1.018	1.095	0.922	0.965	0.831041	1.14703	0.970716	1.03109	1.0335	0.130215
O08638	738	K	Myosin-11 OS=Mus musculus OX=10090 GN=Myh11 PE=1 SV=1	Myh11	1	0.004	41.499	YEILAANAIPK(1)GFMDGK	2	2.3971	1			0.898		1.018	1.095	0.922	0.965			0.97397
O08638	1520	K	Myosin-11 OS=Mus musculus OX=10090 GN=Myh11 PE=1 SV=1	Myh11	1	3.67e-29	133.07	AEMEDLVSSK(1)DDVGK	2	3.3025	8	0.804	1.082	1.264	0.783	1.018	1.095	0.922	0.965	0.789784	0.988128	1.37093	0.811399	1.27849	0.357721
O08638	1499	K	Myosin-11 OS=Mus musculus OX=10090 GN=Myh11 PE=1 SV=1	Myh11	1	5.57e-21	149.58	ALEEALEAK(1)EELER	2	3.2654	4	0.344	1.293	1.447	0.795	1.018	1.095	0.922	0.965	0.337917	1.18082	1.56941	0.823834	2.67103	0.738798
O08638	870	K	Myosin-11 OS=Mus musculus OX=10090 GN=Myh11 PE=1 SV=1	Myh11	1	0.0243	40.502	QQK(1)AETELK	2	2.1082	1			0.898		1.018	1.095	0.922	0.965			0.97397
O08638	1337	K	Myosin-11 OS=Mus musculus OX=10090 GN=Myh11 PE=1 SV=1	Myh11	1	0.00142	85.813	LNVSTK(1)LR	2	1.4506	4	1.031	1.069	0.86	1.06	1.018	1.095	0.922	0.965	1.01277	0.976256	0.932755	1.09845	1.02308	0.0997812
O08638	1180	K	Myosin-11 OS=Mus musculus OX=10090 GN=Myh11 PE=1 SV=1	Myh11	1	0.000965	72.365	REQEVTVLK(1)K	2	1.545	6	1.077		0.935	1.051	1.018	1.095	0.922	0.965	1.05796		1.0141	1.08912	0.958546
O08638	1106	K	Myosin-11 OS=Mus musculus OX=10090 GN=Myh11 PE=1 SV=1	Myh11	1	2.85e-09	140.05	LDEEIAQK(1)NNALK	2	1.7413	4	0.971	1.145	0.932	0.945	1.018	1.095	0.922	0.965	0.953831	1.04566	1.01085	0.979275	0.998143	0.0617461
O08638	633	K	Myosin-11 OS=Mus musculus OX=10090 GN=Myh11 PE=1 SV=1	Myh11	1	0.00018	50.519	IVGLDQMAK(1)MTESSLPSASK	3	1.4687	1		0.955			1.018	1.095	0.922	0.965		0.872146
O08638	1267	K	Myosin-11 OS=Mus musculus OX=10090 GN=Myh11 PE=1 SV=1	Myh11	1	4.07e-32	183.7	KLEVQLQDLQSK(1)CSDGER	3	2.2937	4	0.41	1.324	1.569	0.536	1.018	1.095	0.922	0.965	0.40275	1.20913	1.70173	0.55544	2.34233	0.803883
O08638	1021	K	Myosin-11 OS=Mus musculus OX=10090 GN=Myh11 PE=1 SV=1	Myh11	1	2.94e-30	178.52	VSDLTTNLAEEEEK(1)AK	2	2.4082	4	0.692	1.064	1.392	0.763	1.018	1.095	0.922	0.965	0.679764	0.971689	1.50976	0.790674	1.51736	0.463732
O08638	1627	K	Myosin-11 OS=Mus musculus OX=10090 GN=Myh11 PE=1 SV=1	Myh11	0.998714	8.73e-08	118.26	K(0.001)LEGDLK(0.999)DLELQADSAIK	3	1.2227	4		1.219	1.027	0.651	1.018	1.095	0.922	0.965		1.11324	1.11388	0.674611	0.605988
O08638	1226	K	Myosin-11 OS=Mus musculus OX=10090 GN=Myh11 PE=1 SV=1	Myh11	1	0.000796	77.072	SK(1)QTLEK	2	3.0429	4	1.327	1.094	0.823	0.763	1.018	1.095	0.922	0.965	1.30354	0.999087	0.892625	0.790674	0.738085	0.0722309
O08638	1394	K	Myosin-11 OS=Mus musculus OX=10090 GN=Myh11 PE=1 SV=1	Myh11	1	1.13e-05	73.502	LQDFASTIEVMEEGK(1)K	2	2.8829	3		0.733	1.107		1.018	1.095	0.922	0.965		0.669406	1.20065
O08638	1216	K	Myosin-11 OS=Mus musculus OX=10090 GN=Myh11 PE=1 SV=1	Myh11	1	2.08e-52	227.95	HTQAVEELTEQLEQFK(1)R	3	3.0752	6		1.188	0.747	1.037	1.018	1.095	0.922	0.965		1.08493	0.810195	1.07461	0.990487
O08638	1510	K	Myosin-11 OS=Mus musculus OX=10090 GN=Myh11 PE=1 SV=1	Myh11	1	9.48e-05	77.157	MLK(1)AEMEDLVSSK	2	6.6258	5	0.247	1.232	1.653	0.714	1.018	1.095	0.922	0.965	0.242633	1.12511	1.79284	0.739896	4.02336	0.83655
O08638	1247	K	Myosin-11 OS=Mus musculus OX=10090 GN=Myh11 PE=1 SV=1	Myh11	1	3.95e-13	144.47	VLGQAK(1)QEVEHK	2	2.0862	6	1.277	0.936	0.922	0.877	1.018	1.095	0.922	0.965	1.25442	0.854795	1	0.908808	0.930184	0.142986
O08638	1852	K	Myosin-11 OS=Mus musculus OX=10090 GN=Myh11 PE=1 SV=1	Myh11	1	0.000294	55.754	LK(1)EVLLQVEDER	2	0.79468	1		0.955			1.018	1.095	0.922	0.965		0.872146
O08638	644	K	Myosin-11 OS=Mus musculus OX=10090 GN=Myh11 PE=1 SV=1	Myh11	1	0.000644	61.577	MTESSLPSASK(1)TK	2	1.5519	1	1.055				1.018	1.095	0.922	0.965	1.03635
O08638	857	K	Myosin-11 OS=Mus musculus OX=10090 GN=Myh11 PE=1 SV=1	Myh11	1	2.15e-71	232.19	QEEEMQAK(1)EEEMQK	2	2.4565	16	0.939	1.147	0.931	0.978	1.018	1.095	0.922	0.965	0.922397	1.04749	1.00976	1.01347	1.03112	0.0616752
O08638	1638	K	Myosin-11 OS=Mus musculus OX=10090 GN=Myh11 PE=1 SV=1	Myh11	1	4.48e-24	125.17	DLELQADSAIK(1)GR	2	3.766	5	0.515	0.671	1.625		1.018	1.095	0.922	0.965	0.505894	0.612785	1.76247		3.48388
O08638	1331	K	Myosin-11 OS=Mus musculus OX=10090 GN=Myh11 PE=1 SV=1	Myh11	1	0.0165	45.489	QK(1)LNVSTK	2	0.74119	1				1.122	1.018	1.095	0.922	0.965				1.16269
O08638	1525	K	Myosin-11 OS=Mus musculus OX=10090 GN=Myh11 PE=1 SV=1	Myh11	1	4.01e-15	183.08	DDVGK(1)NVHELEK	2	2.4932	5	1.287	0.819	0.915	1.012	1.018	1.095	0.922	0.965	1.26424	0.747945	0.992408	1.0487	1.09355	0.282171
O08638	1809	K	Myosin-11 OS=Mus musculus OX=10090 GN=Myh11 PE=1 SV=1	Myh11	1	9.68e-07	74.424	LQEVEGAVK(1)AK	2	2.5579	4	1.084	1.074	0.871	0.985	1.018	1.095	0.922	0.965	1.06483	0.980822	0.944685	1.02073	0.963925	0.0796307
O08638	1377	K	Myosin-11 OS=Mus musculus OX=10090 GN=Myh11 PE=1 SV=1	Myh11	1	1.03e-40	171.2	HVSTLNIQLSDSK(1)K	3	2.0237	7	0.618	1.017	1.414	0.87	1.018	1.095	0.922	0.965	0.607073	0.928767	1.53362	0.901554	1.74848	0.444832
O08638	1461	K	Myosin-11 OS=Mus musculus OX=10090 GN=Myh11 PE=1 SV=1	Myh11	1	3.75e-07	126.63	FDQLLAEEK(1)NISSK	2	-1.7402	10	0.58	1.085	1.421	0.821	1.018	1.095	0.922	0.965	0.569745	0.990868	1.54122	0.850777	1.78186	0.518133
O08638	840	K	Myosin-11 OS=Mus musculus OX=10090 GN=Myh11 PE=1 SV=1	Myh11	0.996103	0.00275	51.454	LFTK(0.996)VK(0.004)PLLQVTR	2	3.1275	1		0.955			1.018	1.095	0.922	0.965		0.872146
O08638	1731	K	Myosin-11 OS=Mus musculus OX=10090 GN=Myh11 PE=1 SV=1	Myh11	1	0.00668	90.308	NTLQDEK(1)R	2	1.8149	2	1.278			0.884	1.018	1.095	0.922	0.965	1.2554			0.916062
O08638	1710	K	Myosin-11 OS=Mus musculus OX=10090 GN=Myh11 PE=1 SV=1	Myh11	0.996477	6.67e-09	96.453	K(0.004)QADLEK(0.996)EELAEELASSLSGR	3	3.8697	2		0.955			1.018	1.095	0.922	0.965		0.872146
O08638	996	K	Myosin-11 OS=Mus musculus OX=10090 GN=Myh11 PE=1 SV=1	Myh11	1	2.82e-13	128.68	KLEDDILVMDDQNSK(1)LSK	3	3.9355	7	0.349	0.837	1.904	0.756	1.018	1.095	0.922	0.965	0.342829	0.764384	2.06508	0.78342	3.52427	0.709187
O08638	1782	K	Myosin-11 OS=Mus musculus OX=10090 GN=Myh11 PE=1 SV=1	Myh11	1	0.00011	93.467	STAQK(1)NESAR	2	1.4467	4	1.068	1.201	0.922	0.789	1.018	1.095	0.922	0.965	1.04912	1.0968	1	0.817617	0.849318	0.122292
O08638	1874	K	Myosin-11 OS=Mus musculus OX=10090 GN=Myh11 PE=1 SV=1	Myh11	1	0.00107	45.489	EQAEK(1)GNTK	2	0.32601	1	1.055				1.018	1.095	0.922	0.965	1.03635
O08638	1869	K	Myosin-11 OS=Mus musculus OX=10090 GN=Myh11 PE=1 SV=1	Myh11	1	8.16e-06	120.65	MAEQYK(1)EQAEK	2	2.2912	7	1.255	1.042	0.76	0.979	1.018	1.095	0.922	0.965	1.23281	0.951598	0.824295	1.01451	0.867371	0.229128
O08638	881	K	Myosin-11 OS=Mus musculus OX=10090 GN=Myh11 PE=1 SV=1	Myh11	1	1.26e-65	225.1	ELEQK(1)HTQLAEEK	2	3.5739	8	0.032	1.456	1.089	1.384	1.018	1.095	0.922	0.965	0.031434	1.32968	1.18113	1.4342	19.3267	0.944191
O08638	1655	K	Myosin-11 OS=Mus musculus OX=10090 GN=Myh11 PE=1 SV=1	Myh11	1	0.000111	100.84	LQAQMK(1)DFQR	2	2.2023	5	1.01	1.102	0.85	1.057	1.018	1.095	0.922	0.965	0.992141	1.00639	0.921909	1.09534	1.0088	0.0788896
O08638	4	K	Myosin-11 OS=Mus musculus OX=10090 GN=Myh11 PE=1 SV=1	Myh11	1	0.000358	74.424	AQK(1)GQLSDDEK	2	2.1032	2	1.206			0.96	1.018	1.095	0.922	0.965	1.18468			0.994819
O08638	1800	K	Myosin-11 OS=Mus musculus OX=10090 GN=Myh11 PE=1 SV=1	Myh11	1	0.000344	106.35	SK(1)LQEVEGAVK	2	3.6961	4	0.811	1.309	0.945	0.908	1.018	1.095	0.922	0.965	0.79666	1.19543	1.02495	0.940933	1.03683	0.240853
O08638	1417	K	Myosin-11 OS=Mus musculus OX=10090 GN=Myh11 PE=1 SV=1	Myh11	1	0.000541	62.969	AAAYDK(1)LEK	2	2.9039	1				1.122	1.018	1.095	0.922	0.965				1.16269
O08638	73	K	Myosin-11 OS=Mus musculus OX=10090 GN=Myh11 PE=1 SV=1	Myh11	1	0.00137	77.358	VTVGK(1)DDIQK	2	3.1614	5	1.362	0.888		0.874	1.018	1.095	0.922	0.965	1.33792	0.810959		0.905699	1.11682
O08638	1466	K	Myosin-11 OS=Mus musculus OX=10090 GN=Myh11 PE=1 SV=1	Myh11	1	0.000447	87.895	NISSK(1)YADERDR	2	1.8538	6	0.984	1.039	0.845	1.165	1.018	1.095	0.922	0.965	0.966601	0.948858	0.916486	1.20725	1.11024	0.145991
O08638	658	K	Myosin-11 OS=Mus musculus OX=10090 GN=Myh11 PE=1 SV=1	Myh11	1	2.33e-05	122.51	TVGQLYK(1)EQLGK	2	2.4592	4	1.128	1.256	0.774	0.846	1.018	1.095	0.922	0.965	1.10806	1.14703	0.839479	0.876684	0.760961	0.00439642
O08677	64	K	Kininogen-1 OS=Mus musculus OX=10090 GN=Kng1 PE=1 SV=1	Kng1	1	3.31e-07	62.494	VIEGTK(1)TDGSPTFYSFK	2	2.3779	4	0.363	1.499	1.251	0.778
O08677	396	K	Kininogen-1 OS=Mus musculus OX=10090 GN=Kng1 PE=1 SV=1	Kng1	1	4.45e-07	92.732	SVTVQETK(1)EGR	2	0.047501	4	1.134	0.952	1.014	0.896
O08709	209	K	Peroxiredoxin-6 OS=Mus musculus OX=10090 GN=Prdx6 PE=1 SV=3	Prdx6	1	0.00125	55.235	GVFTK(1)ELPSGK	2	0.30433	2		1.094	0.767		0.975	1.047	1.003	0.974		1.04489	0.764706
O08709	63	K	Peroxiredoxin-6 OS=Mus musculus OX=10090 GN=Prdx6 PE=1 SV=3	Prdx6	1	0.00417	60.709	LAPEFAK(1)R	2	1.5352	1				1.122	0.975	1.047	1.003	0.974				1.15195
O08709	182	K	Peroxiredoxin-6 OS=Mus musculus OX=10090 GN=Prdx6 PE=1 SV=3	Prdx6	1	3.07e-26	133.93	PVATPVDWK(1)K	2	0.9638	3		0.817	1.028		0.975	1.047	1.003	0.974		0.780325	1.02493
O08709	106	K	Peroxiredoxin-6 OS=Mus musculus OX=10090 GN=Prdx6 PE=1 SV=3	Prdx6	1	1.25e-13	119.07	LPFPIIDDK(1)GR	2	1.3037	8	0.698	1.201	1.169	0.874	0.975	1.047	1.003	0.974	0.715897	1.14709	1.1655	0.897331	1.20515	0.350895
O08709	144	K	Peroxiredoxin-6 OS=Mus musculus OX=10090 GN=Prdx6 PE=1 SV=3	Prdx6	1	0.000103	90.306	LK(1)LSILYPATTGR	2	1.5732	4	0.465	1.287	1.269	0.895	0.975	1.047	1.003	0.974	0.476923	1.22923	1.2652	0.918891	1.70019	0.560323
O08709	141	K	Peroxiredoxin-6 OS=Mus musculus OX=10090 GN=Prdx6 PE=1 SV=3	Prdx6	1	0.00239	60.892	VVFIFGPDK(1)K	2	2.5229	4	0.711	1.216	1.048	0.994	0.975	1.047	1.003	0.974	0.729231	1.16141	1.04486	1.02053	1.15577	0.239725
O08738	21	K	Caspase-6 OS=Mus musculus OX=10090 GN=Casp6 PE=1 SV=1	Casp6	1	0.000532	40.861	EVFDPAEQYK(1)MDHK	2	4.3924	1		0.955			1.123	0.925	0.966	0.985		1.03243
O08738	9	K	Caspase-6 OS=Mus musculus OX=10090 GN=Casp6 PE=1 SV=1	Casp6	1	0.000508	81.163	TETDGFYK(1)SR	2	1.1977	1		0.955			1.123	0.925	0.966	0.985		1.03243
O08749	104	K	"Dihydrolipoyl dehydrogenase, mitochondrial OS=Mus musculus OX=10090 GN=Dld PE=1 SV=2"	Dld	1	9.24e-09	48.476	ALLNNSHYYHMAHGK(1)DFASR	3	3.6635	1				1.122	1	1.019	1.007	0.974				1.15195
O08749	127	K	"Dihydrolipoyl dehydrogenase, mitochondrial OS=Mus musculus OX=10090 GN=Dld PE=1 SV=2"	Dld	1	0.00411	46.447	MMEQK(1)HSAVK	2	3.3511	1				1.122	1	1.019	1.007	0.974				1.15195
O08749	440	K	"Dihydrolipoyl dehydrogenase, mitochondrial OS=Mus musculus OX=10090 GN=Dld PE=1 SV=2"	Dld	1	5.64e-10	136.06	TNADTDGMVK(1)ILGHK	2	2.3181	4	1.158	0.943	0.926	0.992	1	1.019	1.007	0.974	1.158	0.925417	0.919563	1.01848	0.947329	0.161753
O08749	122	K	"Dihydrolipoyl dehydrogenase, mitochondrial OS=Mus musculus OX=10090 GN=Dld PE=1 SV=2"	Dld	1	0.000143	109.88	LNLEK(1)MMEQK	2	2.5668	4	0.875	1.227	0.867	1.031	1	1.019	1.007	0.974	0.875	1.20412	0.860973	1.05852	0.931526	0.0562985
O08749	288	K	"Dihydrolipoyl dehydrogenase, mitochondrial OS=Mus musculus OX=10090 GN=Dld PE=1 SV=2"	Dld	0.893828	2.69e-06	81.409	K(0.106)SDGK(0.894)IDVSVEAASGGK	2	2.2592	2	0.874		1.052		1	1.019	1.007	0.974	0.874		1.04469		1.19529
O08749	417	K	"Dihydrolipoyl dehydrogenase, mitochondrial OS=Mus musculus OX=10090 GN=Dld PE=1 SV=2"	Dld	1	3.69e-09	97.949	SEEQLKEEGIEFK(1)IGK	2	3.3805	2		0.955			1	1.019	1.007	0.974		0.937193
O08749	430	K	"Dihydrolipoyl dehydrogenase, mitochondrial OS=Mus musculus OX=10090 GN=Dld PE=1 SV=2"	Dld	1	0.00044	53.028	AK(1)TNADTDGMVK	2	0.95164	1				1.122	1	1.019	1.007	0.974				1.15195
O08749	143	K	"Dihydrolipoyl dehydrogenase, mitochondrial OS=Mus musculus OX=10090 GN=Dld PE=1 SV=2"	Dld	1	1.07e-14	159.93	ALTGGIAHLFK(1)QNK	2	2.8271	4	0.574	1.181	1.128	1.08	1	1.019	1.007	0.974	0.574	1.15898	1.12016	1.10883	1.45411	0.342053
O08749	445	K	"Dihydrolipoyl dehydrogenase, mitochondrial OS=Mus musculus OX=10090 GN=Dld PE=1 SV=2"	Dld	1	0.00171	69.716	ILGHK(1)STDR	2	2.0388	1	1.055				1	1.019	1.007	0.974	1.055
O08749	132	K	"Dihydrolipoyl dehydrogenase, mitochondrial OS=Mus musculus OX=10090 GN=Dld PE=1 SV=2"	Dld	1	0.000281	69.641	HSAVK(1)ALTGGIAHLFK	3	1.1712	3		1.132	1.084	0.682	1	1.019	1.007	0.974		1.11089	1.07647	0.700205	0.630308
O08749	284	K	"Dihydrolipoyl dehydrogenase, mitochondrial OS=Mus musculus OX=10090 GN=Dld PE=1 SV=2"	Dld	0.78852	0.0238	48.892	K(0.789)SDGK(0.211)IDVSVEAASGGK	2	4.4669	1				1.122	1	1.019	1.007	0.974				1.15195
O08749	410	K	"Dihydrolipoyl dehydrogenase, mitochondrial OS=Mus musculus OX=10090 GN=Dld PE=1 SV=2"	Dld	1	6.89e-20	153.25	SEEQLK(1)EEGIEFK	2	2.5612	4	0.854	0.986	1.159	0.975	1	1.019	1.007	0.974	0.854	0.967615	1.15094	1.00103	1.19112	0.131464
O08756	105	K	3-hydroxyacyl-CoA dehydrogenase type-2 OS=Mus musculus OX=10090 GN=Hsd17b10 PE=1 SV=4	Hsd17b10	0.777498	0.00271	40.386	K(0.777)NK(0.223)IHTLEDFQR	3	1.0147	1		0.955			0.947	1.1	0.994	0.959		0.868182
O08756	107	K	3-hydroxyacyl-CoA dehydrogenase type-2 OS=Mus musculus OX=10090 GN=Hsd17b10 PE=1 SV=4	Hsd17b10	1	7.41e-17	132.39	NK(1)IHTLEDFQR	2	2.9363	10	0.997	1.017	0.96	1.032	0.947	1.1	0.994	0.959	1.0528	0.924545	0.965795	1.07612	1.04065	0.118477
O08759	318	K	Ubiquitin-protein ligase E3A OS=Mus musculus OX=10090 GN=Ube3a PE=1 SV=2	Ube3a	1	0.00304	40.502	LPLEAQGK(1)LIR	2	2.2576	1	1.055				1.033	0.995	1.002	0.97	1.0213
O08759	183	K	Ubiquitin-protein ligase E3A OS=Mus musculus OX=10090 GN=Ube3a PE=1 SV=2	Ube3a	0.998632	0.00102	65.173	SLQEKDEDK(0.999)DEDEK(0.001)EK	3	2.0487	2	1.161			1.009	1.033	0.995	1.002	0.97	1.12391			1.04021
O08784	120	K	Treacle protein OS=Mus musculus OX=10090 GN=Tcof1 PE=1 SV=1	Tcof1	1	0.000111	48.363	PTPVNSATAALPSK(1)VK	2	0.73199	1		0.955			0.888	1.014	1.098	1		0.941815
O08784	144	K	Treacle protein OS=Mus musculus OX=10090 GN=Tcof1 PE=1 SV=1	Tcof1	1	1.28e-05	49.485	TVNSVSHPGSGK(1)TVVHLLSGK	3	2.34	1		0.955			0.888	1.014	1.098	1		0.941815
O08784	153	K	Treacle protein OS=Mus musculus OX=10090 GN=Tcof1 PE=1 SV=1	Tcof1	1	0.00523	54.27	TVVHLLSGK(1)SPK	2	1.154	1	1.055				0.888	1.014	1.098	1	1.18806
O08788	252	K	Dynactin subunit 1 OS=Mus musculus OX=10090 GN=Dctn1 PE=1 SV=3	Dctn1	1	3.46e-07	88.734	HK(1)IQLEQVQEWK	2	1.5984	4	0.715	0.932	1.187	1.15	1.036	0.996	0.987	0.981	0.690154	0.935743	1.20263	1.17227	1.49767	0.163517
O08788	962	K	Dynactin subunit 1 OS=Mus musculus OX=10090 GN=Dctn1 PE=1 SV=3	Dctn1	1	0.000833	51.531	IK(1)GEELSEANVR	2	0.12521	3	1.079		0.844	1.163	1.036	0.996	0.987	0.981	1.04151		0.855117	1.18552	0.821039
O08788	385	K	Dynactin subunit 1 OS=Mus musculus OX=10090 GN=Dctn1 PE=1 SV=3	Dctn1	1	7.36e-05	81.099	DLSSSEK(1)QEHVK	2	1.0716	3	1.459	0.988		0.653	1.036	0.996	0.987	0.981	1.4083	0.991968		0.665647	0.671037
O08788	390	K	Dynactin subunit 1 OS=Mus musculus OX=10090 GN=Dctn1 PE=1 SV=3	Dctn1	1	0.00145	82.716	QEHVK(1)LQK	2	0.072568	3	1.292	0.822		1.024	1.036	0.996	0.987	0.981	1.2471	0.825301		1.04383	1.26479
O08788	262	K	Dynactin subunit 1 OS=Mus musculus OX=10090 GN=Dctn1 PE=1 SV=3	Dctn1	1	2.67e-10	77.358	IQLEQVQEWK(1)SK	2	2.4294	3		1.307	0.627	1.048	1.036	0.996	0.987	0.981		1.31225	0.635258	1.0683	0.814097
O08788	38	K	Dynactin subunit 1 OS=Mus musculus OX=10090 GN=Dctn1 PE=1 SV=3	Dctn1	1	0.00178	58.286	VEVIGK(1)GHR	2	2.7301	1			0.898		1.036	0.996	0.987	0.981			0.909828
O08788	453	K	Dynactin subunit 1 OS=Mus musculus OX=10090 GN=Dctn1 PE=1 SV=3	Dctn1	1	0.00129	56.378	NLNLEEK(1)VR	2	1.2823	1		0.955			1.036	0.996	0.987	0.981		0.958835
O08788	985	K	Dynactin subunit 1 OS=Mus musculus OX=10090 GN=Dctn1 PE=1 SV=3	Dctn1	1	0.00139	82.437	KLDSAAK(1)DADER	2	1.8599	2	1.545			0.6	1.036	0.996	0.987	0.981	1.49131			0.611621
O08788	349	K	Dynactin subunit 1 OS=Mus musculus OX=10090 GN=Dctn1 PE=1 SV=3	Dctn1	1	2.07e-41	171.14	AEIEEK(1)GSDGAASSYQLK	2	2.1792	3	1.029		0.879	1.172	1.036	0.996	0.987	0.981	0.993243		0.890578	1.1947	0.896637
O08788	329	K	Dynactin subunit 1 OS=Mus musculus OX=10090 GN=Dctn1 PE=1 SV=3	Dctn1	1	3.75e-14	108.24	AESLQQEVEALK(1)ER	2	2.8434	4	0.254	1.086	1.256	1.372	1.036	0.996	0.987	0.981	0.245174	1.09036	1.27254	1.39857	3.23652	0.603688
O08788	264	K	Dynactin subunit 1 OS=Mus musculus OX=10090 GN=Dctn1 PE=1 SV=3	Dctn1	1	3.24e-10	132.44	SK(1)MQEQQADLQR	2	2.9023	4	1.282	0.919	0.87	0.957	1.036	0.996	0.987	0.981	1.23745	0.922691	0.881459	0.975535	0.884795	0.194934
O08788	290	K	Dynactin subunit 1 OS=Mus musculus OX=10090 GN=Dctn1 PE=1 SV=3	Dctn1	1	0.00147	62.88	EALEAK(1)ER	2	-0.02916	3		1.027	0.845	1.104	1.036	0.996	0.987	0.981		1.03112	0.85613	1.12538	1.09141
O08795	124	K	Glucosidase 2 subunit beta OS=Mus musculus OX=10090 GN=Prkcsh PE=1 SV=1	Prkcsh	1	1.58e-05	83.214	EK(1)ESLQQLAEVTR	2	-0.78587	3	0.712	1.381		0.986	0.961	1.032	1.022	0.984	0.740895	1.33818		1.00203	0.748804
O08795	149	K	Glucosidase 2 subunit beta OS=Mus musculus OX=10090 GN=Prkcsh PE=1 SV=1	Prkcsh	1	1.03e-06	74.269	ILIEEWK(1)TAR	2	3.0792	2	0.738	1.242			0.961	1.032	1.022	0.984	0.76795	1.20349
O08795	206	K	Glucosidase 2 subunit beta OS=Mus musculus OX=10090 GN=Prkcsh PE=1 SV=1	Prkcsh	1	6.63e-22	141.44	LWEEQQAAAK(1)AR	2	2.4724	11	1.232	0.816	0.865	1.139	0.961	1.032	1.022	0.984	1.282	0.790698	0.84638	1.15752	1.06206	0.378376
O08795	369	K	Glucosidase 2 subunit beta OS=Mus musculus OX=10090 GN=Prkcsh PE=1 SV=1	Prkcsh	1	0.00188	102.46	SK(1)FEEVER	2	3.8541	4	1.165	0.875	0.853	1.156	0.961	1.032	1.022	0.984	1.21228	0.847868	0.834638	1.1748	1.03704	0.336103
O08795	188	K	Glucosidase 2 subunit beta OS=Mus musculus OX=10090 GN=Prkcsh PE=1 SV=1	Prkcsh	1	0.000473	117.99	EEAERPEK(1)EAK	2	1.6086	3		0.946	0.963	1.051	0.961	1.032	1.022	0.984		0.916667	0.94227	1.06809	1.16519
O08795	480	K	Glucosidase 2 subunit beta OS=Mus musculus OX=10090 GN=Prkcsh PE=1 SV=1	Prkcsh	1	2.64e-12	99.668	LLCGK(1)ETVVTSTTEPSR	2	2.4316	3	1.002		1.268	0.715	0.961	1.032	1.022	0.984	1.04266		1.2407	0.726626	1.18994
O08795	158	K	Glucosidase 2 subunit beta OS=Mus musculus OX=10090 GN=Prkcsh PE=1 SV=1	Prkcsh	1	0.000193	101.82	QSK(1)LLELQAGK	2	1.767	4	0.95	0.948	0.989	1.126	0.961	1.032	1.022	0.984	0.988554	0.918605	0.96771	1.14431	1.11231	0.119925
O08795	166	K	Glucosidase 2 subunit beta OS=Mus musculus OX=10090 GN=Prkcsh PE=1 SV=1	Prkcsh	1	0.00246	58.426	LLELQAGK(1)K	2	0.052227	8	1.294	0.346	1.146	1.273	0.961	1.032	1.022	0.984	1.34651	0.335271	1.12133	1.2937	2.34572	0.644984
O08795	180	K	Glucosidase 2 subunit beta OS=Mus musculus OX=10090 GN=Prkcsh PE=1 SV=1	Prkcsh	1	2.27e-06	120.65	AAK(1)EEAERPEK	2	1.5481	8	1.142	1.152	0.939	0.747	0.961	1.032	1.022	0.984	1.18834	1.11628	0.918787	0.759146	0.726616	0.064062
O08795	191	K	Glucosidase 2 subunit beta OS=Mus musculus OX=10090 GN=Prkcsh PE=1 SV=1	Prkcsh	1	0.00613	49.058	EAK(1)DQHR	2	2.1717	1			0.898		0.961	1.032	1.022	0.984			0.878669
O08795	378	K	Glucosidase 2 subunit beta OS=Mus musculus OX=10090 GN=Prkcsh PE=1 SV=1	Prkcsh	1	0.000817	72.365	SLK(1)EMEESIR	2	2.8192	3	0.896	1.148		1.064	0.961	1.032	1.022	0.984	0.932362	1.1124		1.0813	0.972041
O08807	81	K	Peroxiredoxin-4 OS=Mus musculus OX=10090 GN=Prdx4 PE=1 SV=1	Prdx4	1	1.52e-06	78.864	VSVADHSLHLSK(1)AK	2	0.74566	3	1.387	0.713		1.054	0.911	1.012	1.007	1.069	1.5225	0.704545		0.985968	1.39944
O08810	789	K	116 kDa U5 small nuclear ribonucleoprotein component OS=Mus musculus OX=10090 GN=Eftud2 PE=1 SV=1	Eftud2	1	7.55e-05	70.195	FK(1)ILDAVVAQEPLHR	3	1.6167	1			0.898		0.98	0.964	1.023	1.033			0.87781
O08810	683	K	116 kDa U5 small nuclear ribonucleoprotein component OS=Mus musculus OX=10090 GN=Eftud2 PE=1 SV=1	Eftud2	1	0.000257	51.531	NK(1)ITMIAEPLEK	2	3.438	2	0.444	1.508			0.98	0.964	1.023	1.033	0.453061	1.56431
O08848	204	K	60 kDa SS-A/Ro ribonucleoprotein OS=Mus musculus OX=10090 GN=RO60 PE=1 SV=1	RO60	1	0.0117	44.42	YITK(1)GWK	2	-2.692	2		1.1		0.951	1.043	0.87	1.081	1.006		1.26437		0.945328	0.747668
O08848	214	K	60 kDa SS-A/Ro ribonucleoprotein OS=Mus musculus OX=10090 GN=RO60 PE=1 SV=1	RO60	1	0.000539	95.311	EVHEEYK(1)EK	2	1.7894	1	1.055				1.043	0.87	1.081	1.006	1.01151
O08997	60	K	Copper transport protein ATOX1 OS=Mus musculus OX=10090 GN=Atox1 PE=1 SV=1	Atox1	1	0.00386	44.57	TGK(1)AVSYLGPK	2	-1.2923	2		1.04	0.818		0.997	1.07	0.972	0.961		0.971963	0.841564
O09012	28	K	Peroxisomal targeting signal 1 receptor OS=Mus musculus OX=10090 GN=Pex5 PE=1 SV=2	Pex5	1	0.000225	47.561	LATHFTQDK(1)ALR	3	1.8297	1		0.955			1.066	0.942	1.042	0.951		1.0138
O09044	64	K	Synaptosomal-associated protein 23 OS=Mus musculus OX=10090 GN=Snap23 PE=1 SV=1	Snap23	1	2.88e-06	79.889	IEEGMDQINK(1)DMR	2	2.8294	1	1.055				0.998	1.071	0.972	0.96	1.05711
O09061	103	K	Proteasome subunit beta type-1 OS=Mus musculus OX=10090 GN=Psmb1 PE=1 SV=1	Psmb1	1	0.019	42.835	MYK(1)HSNNK	2	0.17564	1	1.055				1.102	0.975	1.019	0.904	0.95735
O09061	227	K	Proteasome subunit beta type-1 OS=Mus musculus OX=10090 GN=Psmb1 PE=1 SV=1	Psmb1	1	0.00149	69.716	ICIVTK(1)EGIR	2	-0.64253	3	0.902	1.104		1.108	1.102	0.975	1.019	0.904	0.818512	1.13231		1.22566	1.08245
O09106	89	K	Histone deacetylase 1 OS=Mus musculus OX=10090 GN=Hdac1 PE=1 SV=1	Hdac1	1	9.62e-05	58.338	SIRPDNMSEYSK(1)QMQR	3	2.1346	3	0.93	1.048	0.917		0.987	1.031	0.972	1.01	0.942249	1.01649	0.943416		1.00124
O09106	449	K	Histone deacetylase 1 OS=Mus musculus OX=10090 GN=Hdac1 PE=1 SV=1	Hdac1	0.990334	0.0016	70.195	TEDEK(0.99)EK(0.01)DPEEK	2	5.3107	2		1.305		0.711	0.987	1.031	0.972	1.01		1.26576		0.70396	0.556156
O09106	451	K	Histone deacetylase 1 OS=Mus musculus OX=10090 GN=Hdac1 PE=1 SV=1	Hdac1	0.939783	0.000322	42.061	VK(0.001)TEDEK(0.059)EK(0.94)DPEEK	3	0.038763	1		0.955			0.987	1.031	0.972	1.01		0.926285
O09106	143	K	Histone deacetylase 1 OS=Mus musculus OX=10090 GN=Hdac1 PE=1 SV=1	Hdac1	1	4.58e-05	46.358	QQTDIAVNWAGGLHHAK(1)K	3	1.1616	1		0.955			0.987	1.031	0.972	1.01		0.926285
O09117	180	K	Synaptophysin-like protein 1 OS=Mus musculus OX=10090 GN=Sypl1 PE=1 SV=2	Sypl1	1	0.000199	68.49	ALTDIK(1)VATGHR	2	2.4599	4	1.166	0.725	1.098	1.022	0.913	1.076	0.956	1.055	1.27711	0.673792	1.14854	0.96872	1.16852	0.230372
O09131	197	K	Glutathione S-transferase omega-1 OS=Mus musculus OX=10090 GN=Gsto1 PE=1 SV=2	Gsto1	1	2.43e-07	139.02	ECLAHTPK(1)LK	2	1.3091	4	1.447	0.866	0.809	0.921	0.919	1.038	1.023	1.02	1.57454	0.834297	0.790811	0.902941	0.792264	0.366057
O09131	215	K	Glutathione S-transferase omega-1 OS=Mus musculus OX=10090 GN=Gsto1 PE=1 SV=2	Gsto1	1	5.71e-05	44.571	LWMAAMQQDPVASSHK(1)IDAK	3	4.8067	1		0.955			0.919	1.038	1.023	1.02		0.920039
O09131	199	K	Glutathione S-transferase omega-1 OS=Mus musculus OX=10090 GN=Gsto1 PE=1 SV=2	Gsto1	1	0.000325	49.097	LK(1)LWMAAMQQDPVASSHK	3	3.6595	1			0.898		0.919	1.038	1.023	1.02			0.87781
O09131	114	K	Glutathione S-transferase omega-1 OS=Mus musculus OX=10090 GN=Gsto1 PE=1 SV=2	Gsto1	1	0.0032	53.517	QK(1)MTLESFSK	2	3.8622	3	0.934	1.168		1	0.919	1.038	1.023	1.02	1.01632	1.12524		0.980392	0.871273
O09159	728	K	Lysosomal alpha-mannosidase OS=Mus musculus OX=10090 GN=Man2b1 PE=1 SV=4	Man2b1	1	0.00447	44.82	DDWGK(1)EVISR	2	2.3396	1			0.898		1.041	1.003	0.94	1.016			0.955319
O09159	304	K	Lysosomal alpha-mannosidase OS=Mus musculus OX=10090 GN=Man2b1 PE=1 SV=4	Man2b1	1	0.00368	48.157	LASSQK(1)GFYR	2	0.11435	2	1.34		0.655		1.041	1.003	0.94	1.016	1.28722		0.696809		0.541327
O09159	838	K	Lysosomal alpha-mannosidase OS=Mus musculus OX=10090 GN=Man2b1 PE=1 SV=4	Man2b1	1	4.09e-05	63.908	GVSEPLLETDTGDK(1)VR	2	4.1162	1			0.898		1.041	1.003	0.94	1.016			0.955319
O09167	122	K	60S ribosomal protein L21 OS=Mus musculus OX=10090 GN=Rpl21 PE=1 SV=3	Rpl21	1	0.0052	57.032	EK(1)GTWVQLK	2	1.4427	1	1.055				0.92	1.042	1.018	1.02	1.14674
O09167	129	K	60S ribosomal protein L21 OS=Mus musculus OX=10090 GN=Rpl21 PE=1 SV=3	Rpl21	1	0.00627	49.058	GTWVQLK(1)R	2	1.7761	1			0.898		0.92	1.042	1.018	1.02			0.882122
O09167	78	K	60S ribosomal protein L21 OS=Mus musculus OX=10090 GN=Rpl21 PE=1 SV=3	Rpl21	1	0.000167	55.604	VYNVTQHAVGIIVNK(1)QVK	3	2.7493	2		0.659	1.177		0.92	1.042	1.018	1.02		0.632438	1.15619
O35074	240	K	Prostacyclin synthase OS=Mus musculus OX=10090 GN=Ptgis PE=1 SV=1	Ptgis	1	0.000662	67.464	LWK(1)LLSPAR	2	0.99087	1			0.898		0.999	0.984	0.984	1.033			0.912602
O35074	217	K	Prostacyclin synthase OS=Mus musculus OX=10090 GN=Ptgis PE=1 SV=1	Ptgis	1	0.001	58.916	QLDLLLPK(1)LAR	2	-0.76203	1		0.955			0.999	0.984	0.984	1.033		0.970528
O35129	6	K	Prohibitin-2 OS=Mus musculus OX=10090 GN=Phb2 PE=1 SV=1	Phb2	1	0.00067	55.235	AQNLK(1)DLAGR	2	2.8135	3	0.93	1.263		0.893	0.984	1.059	1.001	0.956	0.945122	1.19263		0.9341	0.783224
O35129	147	K	Prohibitin-2 OS=Mus musculus OX=10090 GN=Phb2 PE=1 SV=1	Phb2	1	4.45e-21	123.99	SVVAK(1)FNASQLITQR	2	2.681	8	0.207	1.407	1.548	0.681	0.984	1.059	1.001	0.956	0.210366	1.32861	1.54645	0.712343	3.94371	0.864048
O35129	200	K	Prohibitin-2 OS=Mus musculus OX=10090 GN=Phb2 PE=1 SV=1	Phb2	1	6.34e-05	95.656	EYTAAVEAK(1)QVAQQEAQR	3	3.1343	1			0.898		0.984	1.059	1.001	0.956			0.897103
O35129	244	K	Prohibitin-2 OS=Mus musculus OX=10090 GN=Phb2 PE=1 SV=1	Phb2	1	1.64e-06	122.51	MLGEALSK(1)NPGYIK	2	2.2182	4		1.106	1.005	0.81	0.984	1.059	1.001	0.956		1.04438	1.004	0.84728	0.811275
O35129	236	K	Prohibitin-2 OS=Mus musculus OX=10090 GN=Phb2 PE=1 SV=1	Phb2	1	0.000469	61.503	IVQAEGEAEAAK(1)MLGEALSK	3	1.2015	1			0.898		0.984	1.059	1.001	0.956			0.897103
O35129	224	K	Prohibitin-2 OS=Mus musculus OX=10090 GN=Phb2 PE=1 SV=1	Phb2	1	3.19e-06	93.162	QK(1)IVQAEGEAEAAK	2	1.875	4	1.135	1.019	1.037	0.788	0.984	1.059	1.001	0.956	1.15345	0.962229	1.03596	0.824268	0.877382	0.023659
O35129	262	K	Prohibitin-2 OS=Mus musculus OX=10090 GN=Phb2 PE=1 SV=1	Phb2	1	9.41e-06	104.04	AAQNISK(1)TIATSQNR	2	3.0868	5	1.559	0.714	0.643	1.187	0.984	1.059	1.001	0.956	1.58435	0.674221	0.642358	1.24163	1.12351	0.639132
O35134	27	K	DNA-directed RNA polymerase I subunit RPA1 OS=Mus musculus OX=10090 GN=Polr1a PE=1 SV=2	Polr1a	1	0.0142	51.531	K(1)LSVK(1)SITNPR	2	4.1179	1			0.898		1.086	0.965	0.835	1.113			1.07545
O35134	31	K	DNA-directed RNA polymerase I subunit RPA1 OS=Mus musculus OX=10090 GN=Polr1a PE=1 SV=2	Polr1a	1	0.0142	51.531	K(1)LSVK(1)SITNPR	2	4.1179	1			0.898		1.086	0.965	0.835	1.113			1.07545
O35143	52	K	"ATPase inhibitor, mitochondrial OS=Mus musculus OX=10090 GN=ATP5IF1 PE=1 SV=2"	ATP5IF1	1	0.000762	82.716	EK(1)AEEDR	2	1.0423	4	1.262	0.991	0.803	0.977	1.11	0.899	0.992		1.13694	1.10234	0.809476		0.71198
O35143	103	K	"ATPase inhibitor, mitochondrial OS=Mus musculus OX=10090 GN=ATP5IF1 PE=1 SV=2"	ATP5IF1	1	0.0133	75.243	KIQQLK(1)NNH	2	2.4907	2	1.337	0.699			1.11	0.899	0.992		1.2045	0.777531
O35143	90	K	"ATPase inhibitor, mitochondrial OS=Mus musculus OX=10090 GN=ATP5IF1 PE=1 SV=2"	ATP5IF1	1	0.00115	89.123	LQK(1)QIER	2	0.72344	7	1.217	0.753	0.999	1.06	1.11	0.899	0.992		1.0964	0.837597	1.00706		0.918515
O35143	49	K	"ATPase inhibitor, mitochondrial OS=Mus musculus OX=10090 GN=ATP5IF1 PE=1 SV=2"	ATP5IF1	1	0.00446	51.43	EAGGAFGK(1)R	2	1.2694	2		1.002		1.067	1.11	0.899	0.992			1.11457
O35143	83	K	"ATPase inhibitor, mitochondrial OS=Mus musculus OX=10090 GN=ATP5IF1 PE=1 SV=2"	ATP5IF1	1	9e-06	106.97	HHEDEIDHHSK(1)EIER	4	2.8136	9	1.019	1.059	0.722	1.259	1.11	0.899	0.992		0.918018	1.17798	0.727823		0.79282
O35143	64	K	"ATPase inhibitor, mitochondrial OS=Mus musculus OX=10090 GN=ATP5IF1 PE=1 SV=2"	ATP5IF1	1	0.000508	62.969	TK(1)EQLAALR	2	1.2487	1	1.055				1.11	0.899	0.992		0.95045
O35153	31	K	BET1-like protein OS=Mus musculus OX=10090 GN=Bet1l PE=3 SV=1	Bet1l	1	0.00155	57.888	MADSLASK(1)VTR	2	14.66	3		1.015	0.898	1.05	0.922	1.122	0.943	1.013		0.904635	0.95228	1.03652	1.14579
O35166	57	K	Golgi SNAP receptor complex member 2 OS=Mus musculus OX=10090 GN=Gosr2 PE=1 SV=2	Gosr2	1	5.33e-10	87.895	LEILSSK(1)EPLNR	2	2.2637	3	0.748	1.387		0.941	1.003	1.05	1.012	0.935	0.745763	1.32095		1.00642	0.761888
O35226	74	K	26S proteasome non-ATPase regulatory subunit 4 OS=Mus musculus OX=10090 GN=Psmd4 PE=1 SV=1	Psmd4	1	0.00843	40.533	ILSK(1)LHTVQPK	2	1.6116	1			0.898		1.005	0.996	1.021	0.979			0.87953
O35226	81	K	26S proteasome non-ATPase regulatory subunit 4 OS=Mus musculus OX=10090 GN=Psmd4 PE=1 SV=1	Psmd4	1	0.000492	81.642	LHTVQPK(1)GK	2	1.9822	1	1.055				1.005	0.996	1.021	0.979	1.04975
O35286	230	K	Pre-mRNA-splicing factor ATP-dependent RNA helicase DHX15 OS=Mus musculus OX=10090 GN=Dhx15 PE=1 SV=2	Dhx15	1	0.000257	51.531	FEDCSSAK(1)TILK	2	1.7759	2	0.856	1.135			1.004	0.959	0.95	1.087	0.85259	1.18352
O35286	614	K	Pre-mRNA-splicing factor ATP-dependent RNA helicase DHX15 OS=Mus musculus OX=10090 GN=Dhx15 PE=1 SV=2	Dhx15	1	0.00159	56.014	AADEAK(1)MR	2	0.6242	3	1.106	0.794		1.257	1.004	0.959	0.95	1.087	1.10159	0.827946		1.15639	1.3967
O35286	17	K	Pre-mRNA-splicing factor ATP-dependent RNA helicase DHX15 OS=Mus musculus OX=10090 GN=Dhx15 PE=1 SV=2	Dhx15	1	0.00427	60.547	LDLGEDYPSGK(1)K	2	0.28723	1		0.955			1.004	0.959	0.95	1.087		0.995829
O35295	63	K	Transcriptional activator protein Pur-beta OS=Mus musculus OX=10090 GN=Purb PE=1 SV=3	Purb	1	0.00044	69.716	FYLDVK(1)QNAK	2	3.4188	3	0.866	1.208	0.821		0.994	1.026	0.989	0.991	0.871227	1.17739	0.830131		0.95283
O35295	72	K	Transcriptional activator protein Pur-beta OS=Mus musculus OX=10090 GN=Purb PE=1 SV=3	Purb	1	4.41e-06	101.45	FLK(1)IAEVGAGGSK	2	1.1968	4	0.896	1.125	0.951	1.024	0.994	1.026	0.989	0.991	0.901408	1.09649	0.961577	1.0333	1.00456	0.0619077
O35295	49	K	Transcriptional activator protein Pur-beta OS=Mus musculus OX=10090 GN=Purb PE=1 SV=3	Purb	1	2.49e-60	179.85	GGGGGGGGPGGEQETQELASK(1)R	2	3.1088	5	1.247	0.827	0.855		0.994	1.026	0.989	0.991	1.25453	0.806043	0.86451		0.689112
O35295	56	K	Transcriptional activator protein Pur-beta OS=Mus musculus OX=10090 GN=Purb PE=1 SV=3	Purb	1	0.0285	106.93	RLDIQNK(1)R	2	-0.17358	3		0.903	1.018	1.032	0.994	1.026	0.989	0.991		0.880117	1.02932	1.04137	1.18322
O35295	132	K	Transcriptional activator protein Pur-beta OS=Mus musculus OX=10090 GN=Purb PE=1 SV=3	Purb	1	0.000462	58.426	ALK(1)SEFLVR	2	2.3025	3	0.9	1.246	0.756		0.994	1.026	0.989	0.991	0.905433	1.21443	0.764408		0.844246
O35295	292	K	Transcriptional activator protein Pur-beta OS=Mus musculus OX=10090 GN=Purb PE=1 SV=3	Purb	1	2.58e-10	106	YADEMK(1)EIQER	2	1.1567	4	1.183	1.084	0.811	0.942	0.994	1.026	0.989	0.991	1.19014	1.05653	0.82002	0.950555	0.794353	0.132614
O35295	82	K	Transcriptional activator protein Pur-beta OS=Mus musculus OX=10090 GN=Purb PE=1 SV=3	Purb	1	3.39e-05	66.664	IAEVGAGGSK(1)SR	2	1.5808	4	1.166	1.052	0.887	0.904	0.994	1.026	0.989	0.991	1.17304	1.02534	0.896866	0.91221	0.827116	0.075623
O35326	175	K	Serine/arginine-rich splicing factor 5 OS=Mus musculus OX=10090 GN=Srsf5 PE=1 SV=2	Srsf5	1	0.00274	56.014	IK(1)LIEGSK	2	0.87001	2			1	0.995	0.932	0.982	1.032	1.053			0.968992	0.944919
O35343	6	K	Importin subunit alpha-3 OS=Mus musculus OX=10090 GN=Kpna4 PE=1 SV=1	Kpna4	1	0.00144	49.16	ADNEK(1)LDNQR	2	0.98287	1			0.898		1.011	1.013	0.938	1.038			0.957356
O35345	49	K	Importin subunit alpha-7 OS=Mus musculus OX=10090 GN=Kpna6 PE=1 SV=2	Kpna6	1	0.012	67.889	EQQLFK(1)R	2	2.4433	3	1.181		0.746	1.177	1.028	0.884	1.02	1.068	1.14883		0.731373	1.10206	0.636623
O35345	134	K	Importin subunit alpha-7 OS=Mus musculus OX=10090 GN=Kpna6 PE=1 SV=2	Kpna6	1	0.0167	51.456	FVEFLK(1)R	2	0.70593	3		1.492	0.576	0.894	1.028	0.884	1.02	1.068		1.68778	0.564706	0.837079	0.495964
O35350	460	K	Calpain-1 catalytic subunit OS=Mus musculus OX=10090 GN=Capn1 PE=1 SV=1	Capn1	1	4.08e-06	93.467	ELAGQPVHLK(1)R	2	0.90569	3	1.197	0.945	0.787		1.043	1.044	0.975	0.938	1.14765	0.905172	0.807179		0.703331
O35350	649	K	Calpain-1 catalytic subunit OS=Mus musculus OX=10090 GN=Capn1 PE=1 SV=1	Capn1	1	0.00368	41.796	MAIEAAGFK(1)LNK	2	1.8795	1			0.898		1.043	1.044	0.975	0.938			0.921026
O35381	99	K	Acidic leucine-rich nuclear phosphoprotein 32 family member A OS=Mus musculus OX=10090 GN=Anp32a PE=1 SV=1	Anp32a	1	2.52e-07	154.81	HLNLSGNK(1)IK	2	2.2744	4	1.129	0.893	0.877	1.142	0.98	1.048	0.985	0.987	1.15204	0.852099	0.890355	1.15704	1.06536	0.274565
O35381	28	K	Acidic leucine-rich nuclear phosphoprotein 32 family member A OS=Mus musculus OX=10090 GN=Anp32a PE=1 SV=1	Anp32a	1	0.000135	47.361	ELVLDNCK(1)SIEGK	2	1.5179	1		0.955			0.98	1.048	0.985	0.987		0.91126
O35381	101	K	Acidic leucine-rich nuclear phosphoprotein 32 family member A OS=Mus musculus OX=10090 GN=Anp32a PE=1 SV=1	Anp32a	1	6.45e-12	120.65	IK(1)DLSTIEPLK	2	1.915	7	0.866	1.35	0.745	1.051	0.98	1.048	0.985	0.987	0.883673	1.28817	0.756345	1.06484	0.841272	0.0174004
O35381	86	K	Acidic leucine-rich nuclear phosphoprotein 32 family member A OS=Mus musculus OX=10090 GN=Anp32a PE=1 SV=1	Anp32a	1	0.000145	41.317	ISGDLEVLAEK(1)CPNLK	2	6.6153	1			0.898		0.98	1.048	0.985	0.987			0.911675
O35381	68	K	Acidic leucine-rich nuclear phosphoprotein 32 family member A OS=Mus musculus OX=10090 GN=Anp32a PE=1 SV=1	Anp32a	1	0.00832	53.878	K(1)LELSENR	2	1.6983	2		1.021		1.045	0.98	1.048	0.985	0.987		0.974237		1.05876	1.08676
O35381	110	K	Acidic leucine-rich nuclear phosphoprotein 32 family member A OS=Mus musculus OX=10090 GN=Anp32a PE=1 SV=1	Anp32a	1	0.00439	46.447	DLSTIEPLK(1)K	2	0.66252	2	0.992		0.951		0.98	1.048	0.985	0.987	1.01225		0.965482		0.953803
O35381	20	K	Acidic leucine-rich nuclear phosphoprotein 32 family member A OS=Mus musculus OX=10090 GN=Anp32a PE=1 SV=1	Anp32a	1	1.28e-71	233.7	TPSDVK(1)ELVLDNCK	2	3.2917	4	0.696	0.958	1.435	0.829	0.98	1.048	0.985	0.987	0.710204	0.914122	1.45685	0.839919	1.48507	0.381292
O35382	569	K	Exocyst complex component 4 OS=Mus musculus OX=10090 GN=Exoc4 PE=1 SV=2	Exoc4	1	0.0018	40.861	ILANADTMK(1)VLGVQR	2	1.733	1			0.898		1.058	0.969	0.942	1.031			0.953291
O35459	320	K	"Delta(3,5)-Delta(2,4)-dienoyl-CoA isomerase, mitochondrial OS=Mus musculus OX=10090 GN=Ech1 PE=1 SV=1"	Ech1	1	0.0194	46.447	DTK(1)SITFSK	2	-0.42995	1	1.055				0.982	0.984	1.007	1.027	1.07434
O35459	94	K	"Delta(3,5)-Delta(2,4)-dienoyl-CoA isomerase, mitochondrial OS=Mus musculus OX=10090 GN=Ech1 PE=1 SV=1"	Ech1	1	0.000529	65.933	ELVECFQK(1)ISK	2	1.9481	2	0.907	1.089			0.982	0.984	1.007	1.027	0.923625	1.10671
O35459	97	K	"Delta(3,5)-Delta(2,4)-dienoyl-CoA isomerase, mitochondrial OS=Mus musculus OX=10090 GN=Ech1 PE=1 SV=1"	Ech1	1	0.00187	56.014	ISK(1)DSDCR	2	1.9783	3	1.328		0.856	0.884	0.982	0.984	1.007	1.027	1.35234		0.85005	0.860759	0.628576
O35459	275	K	"Delta(3,5)-Delta(2,4)-dienoyl-CoA isomerase, mitochondrial OS=Mus musculus OX=10090 GN=Ech1 PE=1 SV=1"	Ech1	1	9.37e-06	76.196	SPVAVQGSK(1)INLIYSR	2	3.7073	2		0.869	0.979		0.982	0.984	1.007	1.027		0.88313	0.972195
O35459	157	K	"Delta(3,5)-Delta(2,4)-dienoyl-CoA isomerase, mitochondrial OS=Mus musculus OX=10090 GN=Ech1 PE=1 SV=1"	Ech1	1	0.000876	52.591	TFTVIEK(1)CPK	2	1.29	2			1.023	0.966	0.982	0.984	1.007	1.027			1.01589	0.940604
O35459	316	K	"Delta(3,5)-Delta(2,4)-dienoyl-CoA isomerase, mitochondrial OS=Mus musculus OX=10090 GN=Ech1 PE=1 SV=1"	Ech1	1	0.0154	48.157	SVQAAMEK(1)R	2	0.75121	2		0.957		1.12	0.982	0.984	1.007	1.027		0.972561		1.09055	1.12132
O35465	330	K	Peptidyl-prolyl cis-trans isomerase FKBP8 OS=Mus musculus OX=10090 GN=Fkbp8 PE=1 SV=2	Fkbp8	1	2.26e-06	91.245	LEPSNK(1)TIHAELSK	2	3.6013	4	1.403	0.779	0.925	0.924	1.031	0.999	1.011	0.959	1.36082	0.77978	0.914936	0.963504	0.953977	0.29522
O35465	95	K	Peptidyl-prolyl cis-trans isomerase FKBP8 OS=Mus musculus OX=10090 GN=Fkbp8 PE=1 SV=2	Fkbp8	1	0.00147	48.157	MK(1)TLVPGPK	2	1.7389	1	1.055				1.031	0.999	1.011	0.959	1.02328
O35465	338	K	Peptidyl-prolyl cis-trans isomerase FKBP8 OS=Mus musculus OX=10090 GN=Fkbp8 PE=1 SV=2	Fkbp8	1	0.000646	54.584	TIHAELSK(1)LVK	2	2.0265	3		1.173	0.97	0.776	1.031	0.999	1.011	0.959		1.17417	0.959446	0.809176	0.689145
O35490	98	K	Betaine--homocysteine S-methyltransferase 1 OS=Mus musculus OX=10090 GN=Bhmt PE=1 SV=1	Bhmt	1	0.000253	53.051	ISGQK(1)VNEAACDIAR	2	1.976	3		1.818	0.605	0.473	0.952	1.397	0.872	0.778		1.30136	0.693807	0.607969	0.46718
O35551	53	K	Rab GTPase-binding effector protein 1 OS=Mus musculus OX=10090 GN=Rabep1 PE=1 SV=2	Rabep1	0.999355	0.00162	60.547	ELYLAK(0.999)EEDLK(0.001)R	2	3.1343	3	0.836		1.235	0.933	1.057	1	1.045	0.897	0.790918		1.18182	1.04013	1.49424
O35551	183	K	Rab GTPase-binding effector protein 1 OS=Mus musculus OX=10090 GN=Rabep1 PE=1 SV=2	Rabep1	1	0.000662	58.426	AQEDAEK(1)LR	2	2.1478	2	1.209	0.816			1.057	1	1.045	0.897	1.1438	0.816
O35551	755	K	Rab GTPase-binding effector protein 1 OS=Mus musculus OX=10090 GN=Rabep1 PE=1 SV=2	Rabep1	1	0.00127	60.547	VEK(1)GQLESTLR	2	-2.9222	3		0.948	1.054	0.933	1.057	1	1.045	0.897		0.948	1.00861	1.04013	1.09719
O35551	42	K	Rab GTPase-binding effector protein 1 OS=Mus musculus OX=10090 GN=Rabep1 PE=1 SV=2	Rabep1	1	7.3e-09	103.69	AQQQLEQEFNQK(1)R	2	0.17879	3	1.706		0.715	0.657	1.057	1	1.045	0.897	1.614		0.684211	0.732441	0.423922
O35551	701	K	Rab GTPase-binding effector protein 1 OS=Mus musculus OX=10090 GN=Rabep1 PE=1 SV=2	Rabep1	1	0.00141	74.849	TAADHMEEK(1)LK	2	2.2587	4	1.267	0.733	0.911	1.141	1.057	1	1.045	0.897	1.19867	0.733	0.87177	1.27202	1.23132	0.40935
O35551	99	K	Rab GTPase-binding effector protein 1 OS=Mus musculus OX=10090 GN=Rabep1 PE=1 SV=2	Rabep1	0.999334	4.39e-06	40.53	AIATVSENTK(0.999)QEAIDEVK(0.001)R	3	2.6986	1			0.898		1.057	1	1.045	0.897			0.85933
O35551	254	K	Rab GTPase-binding effector protein 1 OS=Mus musculus OX=10090 GN=Rabep1 PE=1 SV=2	Rabep1	1	0.000569	59.645	SVLQEDAEK(1)LR	2	4.0991	4	0.788	1.232	1.016	0.932	1.057	1	1.045	0.897	0.745506	1.232	0.972249	1.03902	1.07375	0.214568
O35551	201	K	Rab GTPase-binding effector protein 1 OS=Mus musculus OX=10090 GN=Rabep1 PE=1 SV=2	Rabep1	1	0.00186	58.916	DK(1)LTEAEDK	2	2.5487	2			0.955	1.051	1.057	1	1.045	0.897			0.913876	1.17168
O35551	216	K	Rab GTPase-binding effector protein 1 OS=Mus musculus OX=10090 GN=Rabep1 PE=1 SV=2	Rabep1	1	0.0137	45.489	ELEASK(1)VK	2	0.057703	1	1.055				1.057	1	1.045	0.897	0.998108
O35551	647	K	Rab GTPase-binding effector protein 1 OS=Mus musculus OX=10090 GN=Rabep1 PE=1 SV=2	Rabep1	1	0.000122	76.572	LQK(1)DNDSLQGK	2	2.5401	1	1.055				1.057	1	1.045	0.897	0.998108
O35593	246	K	26S proteasome non-ATPase regulatory subunit 14 OS=Mus musculus OX=10090 GN=Psmd14 PE=1 SV=2	Psmd14	1	0.000188	41.317	HNESVVK(1)EMLELAK	2	3.5195	1				1.122	0.996	0.967	1.031	1.006				1.11531
O35593	215	K	26S proteasome non-ATPase regulatory subunit 14 OS=Mus musculus OX=10090 GN=Psmd14 PE=1 SV=2	Psmd14	0.999557	0.000486	57.293	KNELEQK(1)MLLNLHK	3	2.5885	3		1.05	1.062	0.806	0.996	0.967	1.031	1.006		1.08583	1.03007	0.801193	0.737861
O35593	154	K	26S proteasome non-ATPase regulatory subunit 14 OS=Mus musculus OX=10090 GN=Psmd14 PE=1 SV=2	Psmd14	1	0.00827	49.96	GK(1)VVIDAFR	2	2.0591	1				1.122	0.996	0.967	1.031	1.006				1.11531
O35593	264	K	26S proteasome non-ATPase regulatory subunit 14 OS=Mus musculus OX=10090 GN=Psmd14 PE=1 SV=2	Psmd14	1	5.2e-05	51.569	AVEEEDK(1)MTPEQLAIK	2	3.4678	1	1.055				0.996	0.967	1.031	1.006	1.05924
O35593	257	K	26S proteasome non-ATPase regulatory subunit 14 OS=Mus musculus OX=10090 GN=Psmd14 PE=1 SV=2	Psmd14	1	0.00111	56.202	NYNK(1)AVEEEDK	2	-0.31786	2			0.904	1.115	0.996	0.967	1.031	1.006			0.876819	1.10835
O35593	222	K	26S proteasome non-ATPase regulatory subunit 14 OS=Mus musculus OX=10090 GN=Psmd14 PE=1 SV=2	Psmd14	1	0.0106	56.091	MLLNLHK(1)K	2	0.76443	2		0.941	0.912		0.996	0.967	1.031	1.006		0.973113	0.884578
O35639	169	K	Annexin A3 OS=Mus musculus OX=10090 GN=Anxa3 PE=1 SV=4	Anxa3	1	0.000817	64.906	RDESLK(1)VDEHLAK	3	0.75537	6	1.062	0.837	1.003		0.939	1.023	1.015	1.023	1.13099	0.818182	0.988177		0.873727
O35639	263	K	Annexin A3 OS=Mus musculus OX=10090 GN=Anxa3 PE=1 SV=4	Anxa3	1	2.45e-07	98.167	LHQALK(1)GAGTDEFTLNR	3	2.8075	2		0.962	0.892		0.939	1.023	1.015	1.023		0.940371	0.878818
O35639	176	K	Annexin A3 OS=Mus musculus OX=10090 GN=Anxa3 PE=1 SV=4	Anxa3	1	0.0162	41.025	VDEHLAK(1)K	2	-0.054115	1			0.898		0.939	1.023	1.015	1.023			0.884729
O35639	222	K	Annexin A3 OS=Mus musculus OX=10090 GN=Anxa3 PE=1 SV=4	Anxa3	1	0.000959	70.389	NISQK(1)DIEDSIK	2	3.6259	2	1.009		0.937		0.939	1.023	1.015	1.023	1.07455		0.923153		0.859109
O35639	126	K	Annexin A3 OS=Mus musculus OX=10090 GN=Anxa3 PE=1 SV=4	Anxa3	1	6.99e-05	61.194	QMK(1)EISQAYYTVYK	2	3.126	2		0.84	1.006		0.939	1.023	1.015	1.023		0.821114	0.991133
O35643	327	K	AP-1 complex subunit beta-1 OS=Mus musculus OX=10090 GN=Ap1b1 PE=1 SV=2	Ap1b1	1	0.000123	81.799	VFFVK(1)YNDPIYVK	2	3.3064	2			1.372	0.53	1.059	0.981	0.995	0.966			1.37889	0.548654
O35643	318	K	AP-1 complex subunit beta-1 OS=Mus musculus OX=10090 GN=Ap1b1 PE=1 SV=2	Ap1b1	1	0.0151	43.272	RPEILK(1)HEMK	3	4.4703	1	1.055				1.059	0.981	0.995	0.966	0.996223
O35643	322	K	AP-1 complex subunit beta-1 OS=Mus musculus OX=10090 GN=Ap1b1 PE=1 SV=2	Ap1b1	1	0.00928	50.834	HEMK(1)VFFVK	2	2.7388	1			0.898		1.059	0.981	0.995	0.966			0.902513
O35643	884	K	AP-1 complex subunit beta-1 OS=Mus musculus OX=10090 GN=Ap1b1 PE=1 SV=2	Ap1b1	1	0.0012	68.49	LQSSNIFTVAK(1)R	2	0.41156	4	0.919	1.096	0.801	1.221	1.059	0.981	0.995	0.966	0.8678	1.11723	0.805025	1.26398	1.02951	0.0989251
O35658	88	K	"Complement component 1 Q subcomponent-binding protein, mitochondrial OS=Mus musculus OX=10090 GN=C1qbp PE=1 SV=1"	C1qbp	1	0.000198	42.061	AFVEFLTDEIK(1)EEK	2	4.4499	1			0.898		0.958	1.018	1.045	0.98			0.85933
O35685	251	K	Nuclear migration protein nudC OS=Mus musculus OX=10090 GN=Nudc PE=1 SV=1	Nudc	1	0.000564	69.905	INK(1)MEWWNR	2	2.3648	3		1.181	0.998	0.732	0.983	1.003	1.011	1.003		1.17747	0.987141	0.729811	0.619814
O35685	276	K	Nuclear migration protein nudC OS=Mus musculus OX=10090 GN=Nudc PE=1 SV=1	Nudc	1	4.36e-30	144.51	INPENSK(1)LSDLDSETR	2	1.9795	7	0.569	1.014	1.644	0.637	0.983	1.003	1.011	1.003	0.57884	1.01097	1.62611	0.635095	1.71873	0.634495
O35685	39	K	Nuclear migration protein nudC OS=Mus musculus OX=10090 GN=Nudc PE=1 SV=1	Nudc	1	1.51e-06	89.359	K(1)TDFFIGGEEGMAEK	2	2.8563	1			0.898		0.983	1.003	1.011	1.003			0.888229
O35685	328	K	Nuclear migration protein nudC OS=Mus musculus OX=10090 GN=Nudc PE=1 SV=1	Nudc	1	0.000105	65.173	FMDQHPEMDFSK(1)AK	2	3.6596	3	0.958	0.951	0.984		0.983	1.003	1.011	1.003	0.974568	0.948156	0.973294		0.998693
O35685	248	K	Nuclear migration protein nudC OS=Mus musculus OX=10090 GN=Nudc PE=1 SV=1	Nudc	1	3.33e-05	94.66	VVTVHLEK(1)INK	2	1.8443	4	1.092	1.029	0.968	0.909	0.983	1.003	1.011	1.003	1.11088	1.02592	0.957468	0.906281	0.87264	0.0123104
O35685	68	K	Nuclear migration protein nudC OS=Mus musculus OX=10090 GN=Nudc PE=1 SV=1	Nudc	1	6.33e-10	92.707	LITQTFNHHNQLAQK(1)AR	3	2.5307	4	0.948	1.079	0.859	1.139	0.983	1.003	1.011	1.003	0.964395	1.07577	0.849654	1.13559	0.968315	0.0901484
O35685	122	K	Nuclear migration protein nudC OS=Mus musculus OX=10090 GN=Nudc PE=1 SV=1	Nudc	1	0.0135	45.489	LQLEIDQK(1)K	2	1.6599	2	1.122		0.841		0.983	1.003	1.011	1.003	1.1414		0.83185		0.728795
O35685	96	K	Nuclear migration protein nudC OS=Mus musculus OX=10090 GN=Nudc PE=1 SV=1	Nudc	1	9.48e-05	51.872	EAK(1)AETPGPQIK	2	0.42522	3	1.194	0.667	1.051		0.983	1.003	1.011	1.003	1.21465	0.665005	1.03957		0.855856
O35685	290	K	Nuclear migration protein nudC OS=Mus musculus OX=10090 GN=Nudc PE=1 SV=1	Nudc	1	0.000524	46.033	SMVEK(1)MMYDQR	2	3.7811	3		1.08	0.957	0.902	0.983	1.003	1.011	1.003		1.07677	0.946588	0.899302	0.835185
O35691	136	K	Pinin OS=Mus musculus OX=10090 GN=Pnn PE=1 SV=4	Pnn	1	0.00012	83.775	DLIQDQNMDEK(1)GK	2	4.05	4	1.022	1.179	0.852	0.949	0.941	1.015	1.019	1.024	1.08608	1.16158	0.836114	0.926758	0.783845	0.01786
O35691	310	K	Pinin OS=Mus musculus OX=10090 GN=Pnn PE=1 SV=4	Pnn	1	0.000158	74.424	AEQEEGK(1)VAQR	2	3.0406	2	1.165		0.804		0.941	1.015	1.019	1.024	1.23805		0.789009		0.637302
O35691	156	K	Pinin OS=Mus musculus OX=10090 GN=Pnn PE=1 SV=4	Pnn	1	6.66e-11	118.91	FK(1)QESTVATER	2	1.7314	4	1.173	0.926	0.881	1.051	0.941	1.015	1.019	1.024	1.24655	0.912315	0.864573	1.02637	0.909295	0.237238
O35691	303	K	Pinin OS=Mus musculus OX=10090 GN=Pnn PE=1 SV=4	Pnn	1	5.98e-05	108.2	NEEQK(1)AEQEEGK	2	1.6793	2	1.534			0.611	0.941	1.015	1.019	1.024	1.63018			0.59668
O35691	175	K	Pinin OS=Mus musculus OX=10090 GN=Pnn PE=1 SV=4	Pnn	1	0.00509	47.915	RQEIEQK(1)LEVQAEEER	3	2.6136	1			0.898		0.941	1.015	1.019	1.024			0.881256
O35691	14	K	Pinin OS=Mus musculus OX=10090 GN=Pnn PE=1 SV=4	Pnn	1	0.000782	54.436	ALQEQLEK(1)AK	2	1.5198	2	1.081		0.876		0.941	1.015	1.019	1.024	1.14878		0.859666		0.748331
O35691	121	K	Pinin OS=Mus musculus OX=10090 GN=Pnn PE=1 SV=4	Pnn	1	0.00181	69.201	KPALQSSVVATSK(1)ER	2	3.8635	1	1.055				0.941	1.015	1.019	1.024	1.12115
O35704	210	K	Serine palmitoyltransferase 1 OS=Mus musculus OX=10090 GN=Sptlc1 PE=1 SV=2	Sptlc1	1	0.000574	57.293	LFK(1)HNDVADLER	3	0.70884	2	0.856			1.333	1.04	1.009	0.946	1.006	0.823077			1.32505
O35737	35	K	Heterogeneous nuclear ribonucleoprotein H OS=Mus musculus OX=10090 GN=Hnrnph1 PE=1 SV=3	Hnrnph1	1	0.000218	65.879	FFSDCK(1)IQNGAQGIR	2	5.5712	3	0.612	1.476	0.786		0.97	0.967	1.012	1.05	0.630928	1.52637	0.77668		1.23101
O35737	349	K	Heterogeneous nuclear ribonucleoprotein H OS=Mus musculus OX=10090 GN=Hnrnph1 PE=1 SV=3	Hnrnph1	1	0.00159	60.709	DK(1)ANMQHR	2	-0.11707	3	1.23		0.85	0.995	0.97	0.967	1.012	1.05	1.26804		0.839921	0.947619	0.662377
O35737	185	K	Heterogeneous nuclear ribonucleoprotein H OS=Mus musculus OX=10090 GN=Hnrnph1 PE=1 SV=3	Hnrnph1	1	0.000154	86.205	YIEIFK(1)SSR	2	1.862	3	1.395		0.287	1.522	0.97	0.967	1.012	1.05	1.43814		0.283597	1.44952	0.197197
O35841	398	K	Apoptosis inhibitor 5 OS=Mus musculus OX=10090 GN=Api5 PE=1 SV=2	Api5	1	0.000157	44.57	LALQGK(1)TGEALK	2	2.924	2			0.919	1.096	0.971	1.063	0.966	1			0.951346	1.096
O35841	180	K	Apoptosis inhibitor 5 OS=Mus musculus OX=10090 GN=Api5 PE=1 SV=2	Api5	1	9.76e-13	116.13	EVEELILTESK(1)K	2	1.2156	3		1.062	1.004	0.864	0.971	1.063	0.966	1		0.999059	1.03934	0.864	0.864814
O35841	409	K	Apoptosis inhibitor 5 OS=Mus musculus OX=10090 GN=Api5 PE=1 SV=2	Api5	1	0.00507	51.456	TEENK(1)IK	2	2.0486	2		1.022		1.043	0.971	1.063	0.966	1		0.96143		1.043	1.08484
O35841	160	K	Apoptosis inhibitor 5 OS=Mus musculus OX=10090 GN=Api5 PE=1 SV=2	Api5	1	0.00188	62.271	LK(1)TLPDEVLTK	2	-0.073836	2	0.97	1.031			0.971	1.063	0.966	1	0.99897	0.969897
O35841	51	K	Apoptosis inhibitor 5 OS=Mus musculus OX=10090 GN=Api5 PE=1 SV=2	Api5	1	0.00634	40.502	LAAQFIPK(1)FFK	2	-5.1325	1		0.955			0.971	1.063	0.966	1		0.898401
O35841	202	K	Apoptosis inhibitor 5 OS=Mus musculus OX=10090 GN=Api5 PE=1 SV=2	Api5	1	0.000188	61.194	ILSGLK(1)SLQTVSGR	2	1.6012	3	0.515	1.417		1.153	0.971	1.063	0.966	1	0.530381	1.33302		1.153	0.864953
O35841	404	K	Apoptosis inhibitor 5 OS=Mus musculus OX=10090 GN=Api5 PE=1 SV=2	Api5	1	0.000245	83.358	TGEALK(1)TEENK	2	2.994	2	1.167		0.802		0.971	1.063	0.966	1	1.20185		0.830228		0.690789
O35855	43	K	"Branched-chain-amino-acid aminotransferase, mitochondrial OS=Mus musculus OX=10090 GN=Bcat2 PE=1 SV=2"	Bcat2	1	9.85e-05	68.108	AADLQIQMTK(1)EPQK	2	8.3005	1			0.898		0.966	1.088	0.964	0.982			0.931535
O35855	110	K	"Branched-chain-amino-acid aminotransferase, mitochondrial OS=Mus musculus OX=10090 GN=Bcat2 PE=1 SV=2"	Bcat2	1	7.91e-05	96.311	AYK(1)GGDQQVR	2	2.3144	4	1.07	1.162	0.756	1.039	0.966	1.088	0.964	0.982	1.10766	1.06801	0.784232	1.05804	0.849336	0.166399
O35857	172	K	Mitochondrial import inner membrane translocase subunit TIM44 OS=Mus musculus OX=10090 GN=Timm44 PE=1 SV=2	Timm44	1	0.00593	41.025	LGK(1)TAAFK	2	0.45089	1		0.955			0.966	1.028	0.982	1.024		0.928988
O35857	138	K	Mitochondrial import inner membrane translocase subunit TIM44 OS=Mus musculus OX=10090 GN=Timm44 PE=1 SV=2	Timm44	1	9.67e-07	110.88	ESLDEVSK(1)SDLGR	2	4.2731	3		0.93	1.123	0.87	0.966	1.028	0.982	1.024		0.904669	1.14359	0.849609	0.939138
O35857	177	K	Mitochondrial import inner membrane translocase subunit TIM44 OS=Mus musculus OX=10090 GN=Timm44 PE=1 SV=2	Timm44	1	5.78e-07	112.73	TAAFK(1)AISQGVESVK	2	1.5612	3		1.069	1.11	0.724	0.966	1.028	0.982	1.024		1.03988	1.13035	0.707031	0.679914
O35857	264	K	Mitochondrial import inner membrane translocase subunit TIM44 OS=Mus musculus OX=10090 GN=Timm44 PE=1 SV=2	Timm44	1	0.000897	72.922	MK(1)YDESDNVLIR	2	2.1065	1		0.955			0.966	1.028	0.982	1.024		0.928988
O35857	157	K	Mitochondrial import inner membrane translocase subunit TIM44 OS=Mus musculus OX=10090 GN=Timm44 PE=1 SV=2	Timm44	1	0.00151	48.785	TAK(1)QSAESVSK	2	1.0111	1		0.955			0.966	1.028	0.982	1.024		0.928988
O35857	249	K	Mitochondrial import inner membrane translocase subunit TIM44 OS=Mus musculus OX=10090 GN=Timm44 PE=1 SV=2	Timm44	1	9.53e-12	138.26	DFK(1)DNNVVFNR	2	3.1336	3	0.842	1.023	1.015		0.966	1.028	0.982	1.024	0.871636	0.995136	1.03361		1.18582
O35857	105	K	Mitochondrial import inner membrane translocase subunit TIM44 OS=Mus musculus OX=10090 GN=Timm44 PE=1 SV=2	Timm44	1	0.00104	67.881	YK(1)SIESETVR	2	1.0018	2	1.023	0.984			0.966	1.028	0.982	1.024	1.05901	0.957198
O35887	281	K	Calumenin OS=Mus musculus OX=10090 GN=Calu PE=1 SV=1	Calu	1	2.96e-24	159.12	HLVYESDQNK(1)DGK	2	3.4178	4	1.412	0.901	0.934	0.761	0.967	1.005	1.019	1.008	1.46019	0.896517	0.916585	0.75496	0.734911	0.145858
O35887	84	K	Calumenin OS=Mus musculus OX=10090 GN=Calu PE=1 SV=1	Calu	1	5.53e-05	88.42	IDDDK(1)DGFVTVDELK	2	2.6076	4	0.497	1.238	1.559	0.558	0.967	1.005	1.019	1.008	0.513961	1.23184	1.52993	0.553571	1.71307	0.737672
O35887	161	K	Calumenin OS=Mus musculus OX=10090 GN=Calu PE=1 SV=1	Calu	0.999997	0.00119	87.727	FK(1)MADKDGDLIATK	2	2.1626	4	1.114	0.929	1.002	0.959	0.967	1.005	1.019	1.008	1.15202	0.924378	0.983317	0.951389	0.941391	0.0932981
O35887	165	K	Calumenin OS=Mus musculus OX=10090 GN=Calu PE=1 SV=1	Calu	1	9.88e-05	65.879	MADK(1)DGDLIATK	2	1.9637	3	0.965		0.957	1.143	0.967	1.005	1.019	1.008	0.997932		0.939156	1.13393	0.941102
O35887	70	K	Calumenin OS=Mus musculus OX=10090 GN=Calu PE=1 SV=1	Calu	1	1.76e-44	184.27	SFDQLTPEESK(1)ER	2	3.0651	5	0.968	1.08	0.912	1.05	0.967	1.005	1.019	1.008	1.00103	1.07463	0.894995	1.04167	0.9317	0.0403875
O35887	248	K	Calumenin OS=Mus musculus OX=10090 GN=Calu PE=1 SV=1	Calu	0.999977	0.0168	64.064	DGK(1)MDKEETK	2	0.20194	3		0.849	0.946	1.187	0.967	1.005	1.019	1.008		0.844776	0.928361	1.17758	1.39395
O35887	255	K	Calumenin OS=Mus musculus OX=10090 GN=Calu PE=1 SV=1	Calu	0.998789	1.7e-14	88.252	MDK(0.001)EETK(0.999)DWILPSDYDHAEAEAR	3	5.0369	2			0.898		0.967	1.005	1.019	1.008			0.881256
O35887	79	K	Calumenin OS=Mus musculus OX=10090 GN=Calu PE=1 SV=1	Calu	0.99998	1.67e-10	105.79	IVSK(1)IDDDKDGFVTVDELK	3	2.2081	2		0.967	0.886		0.967	1.005	1.019	1.008		0.962189	0.86948
O35955	101	K	Proteasome subunit beta type-10 OS=Mus musculus OX=10090 GN=Psmb10 PE=1 SV=1	Psmb10	1	4.78e-07	123.99	MAASK(1)MELHALSTGR	2	2.9249	3		1.327	0.837	0.762	1.023	1.26	0.911	0.807		1.05317	0.918771	0.944238	0.896563
O54692	382	K	Centromere/kinetochore protein zw10 homolog OS=Mus musculus OX=10090 GN=Zw10 PE=1 SV=3	Zw10	1	0.00197	44.57	FLK(1)GDTTDLLK	2	1.3761	1				1.122	0.948	1.066	1.023	0.963				1.16511
O54724	163	K	Caveolae-associated protein 1 OS=Mus musculus OX=10090 GN=Cavin1 PE=1 SV=1	Cavin1	1	3.93e-06	76.85	VMIYQDEVK(1)LPAK	2	3.3441	7	0.563	1.102	1.29	0.983	0.97	1.012	0.992	1.026	0.580412	1.08893	1.3004	0.95809	1.56016	0.436057
O54724	319	K	Caveolae-associated protein 1 OS=Mus musculus OX=10090 GN=Cavin1 PE=1 SV=1	Cavin1	1	0.000838	40.224	TAVYK(1)VPPFTFHVK	2	1.8735	1				1.122	0.97	1.012	0.992	1.026				1.09357
O54724	154	K	Caveolae-associated protein 1 OS=Mus musculus OX=10090 GN=Cavin1 PE=1 SV=1	Cavin1	1	0.00102	50.297	NFK(1)VMIYQDEVK	2	3.7045	2		0.723	1.116		0.97	1.012	0.992	1.026		0.714427	1.125
O54724	278	K	Caveolae-associated protein 1 OS=Mus musculus OX=10090 GN=Cavin1 PE=1 SV=1	Cavin1	1	0.00742	60.709	MNK(1)LGTR	2	-0.14892	1				1.122	0.97	1.012	0.992	1.026				1.09357
O54724	175	K	Caveolae-associated protein 1 OS=Mus musculus OX=10090 GN=Cavin1 PE=1 SV=1	Cavin1	1	0.00615	40.533	SLK(1)ESEALPEK	2	2.0072	1				1.122	0.97	1.012	0.992	1.026				1.09357
O54724	111	K	Caveolae-associated protein 1 OS=Mus musculus OX=10090 GN=Cavin1 PE=1 SV=1	Cavin1	1	3.86e-31	142.08	AHATTSNTVSK(1)LLEK	2	2.1231	7	1.132	0.618	1.05	1.245	0.97	1.012	0.992	1.026	1.16701	0.610672	1.05847	1.21345	1.44703	0.373206
O54724	267	K	Caveolae-associated protein 1 OS=Mus musculus OX=10090 GN=Cavin1 PE=1 SV=1	Cavin1	0.999999	0.0083	58.916	TKENLEK(1)TR	2	-0.2246	2	0.982	1.021			0.97	1.012	0.992	1.026	1.01237	1.00889
O54724	235	K	Caveolae-associated protein 1 OS=Mus musculus OX=10090 GN=Cavin1 PE=1 SV=1	Cavin1	1	0.017	89.123	RVDDFK(1)K	2	1.4724	2	1.194			0.974	0.97	1.012	0.992	1.026	1.23093			0.949318
O54734	174	K	Dolichyl-diphosphooligosaccharide--protein glycosyltransferase 48 kDa subunit OS=Mus musculus OX=10090 GN=Ddost PE=1 SV=2	Ddost	1	1.9e-05	47.57	APTIVGK(1)SSLNPILFR	2	7.8731	1			0.898		1.021	1.024	0.976	0.98			0.920082
O54734	286	K	Dolichyl-diphosphooligosaccharide--protein glycosyltransferase 48 kDa subunit OS=Mus musculus OX=10090 GN=Ddost PE=1 SV=2	Ddost	1	0.000831	54.436	WVFK(1)EEGVLR	2	1.4007	3		1.15	1.194	0.524	1.021	1.024	0.976	0.98		1.12305	1.22336	0.534694	0.47611
O54774	824	K	AP-3 complex subunit delta-1 OS=Mus musculus OX=10090 GN=Ap3d1 PE=1 SV=1	Ap3d1	1	0.00249	40.386	NAEAVK(1)SPEK	2	-0.43002	1		0.955			1.033	1.037	0.961	0.969		0.920926
O54774	828	K	AP-3 complex subunit delta-1 OS=Mus musculus OX=10090 GN=Ap3d1 PE=1 SV=1	Ap3d1	1	0.00222	40.533	SPEK(1)EGVLGVEK	2	-0.79263	1	1.055				1.033	1.037	0.961	0.969	1.0213
O54774	7	K	AP-3 complex subunit delta-1 OS=Mus musculus OX=10090 GN=Ap3d1 PE=1 SV=1	Ap3d1	1	0.00162	70.67	MVK(1)GSIDR	2	0.83824	2		1.071	0.789		1.033	1.037	0.961	0.969		1.03279	0.82102
O54818	60	K	Tumor protein D53 OS=Mus musculus OX=10090 GN=Tpd52l1 PE=1 SV=1	Tpd52l1	1	0.013	41.025	QVLSAK(1)ER	2	-4.9798	1	1.055				1.039	0.863	1.039	1.059	1.0154
O54818	68	K	Tumor protein D53 OS=Mus musculus OX=10090 GN=Tpd52l1 PE=1 SV=1	Tpd52l1	1	0.00213	77.072	HLVEIK(1)QK	2	-0.078104	4	1.169	0.962	0.788	1.132	1.039	0.863	1.039	1.059	1.12512	1.11472	0.758422	1.06893	0.816505	0.174431
O54825	389	K	Bystin OS=Mus musculus OX=10090 GN=Bysl PE=1 SV=3	Bysl	1	0.000995	57.888	YK(1)ADLATEQK	2	-0.31555	1	1.055				0.843	1.005	1.047	1.105	1.25148
O54833	103	K	Casein kinase II subunit alpha' OS=Mus musculus OX=10090 GN=Csnk2a2 PE=1 SV=1	Csnk2a2	1	0.00151	48.785	LIDTVK(1)DPVSK	2	2.2346	2	1.012		0.934		0.946	1.059	0.962	1.034	1.06977		0.970894		0.907575
O54879	50	K	High mobility group protein B3 OS=Mus musculus OX=10090 GN=Hmgb3 PE=1 SV=3	Hmgb3	1	0.00689	65.313	WK(1)TMSSK	2	2.4951	2	1.146		0.82		0.952	0.988	0.977	1.083	1.20378		0.839304		0.697223
O54879	125	K	High mobility group protein B3 OS=Mus musculus OX=10090 GN=Hmgb3 PE=1 SV=3	Hmgb3	1	0.000336	71.219	STNPGISIGDVAK(1)K	2	1.9771	3	0.768	1.15	0.959		0.952	0.988	0.977	1.083	0.806723	1.16397	0.981576		1.21674
O54879	65	K	High mobility group protein B3 OS=Mus musculus OX=10090 GN=Hmgb3 PE=1 SV=3	Hmgb3	1	0.00181	50.834	FDEMAK(1)ADK	2	0.47768	1		0.955			0.952	0.988	0.977	1.083		0.966599
O54890	379	K	Integrin beta-3 OS=Mus musculus OX=10090 GN=Itgb3 PE=1 SV=2	Itgb3	1	0.0148	47.349	SK(1)VELEVR	2	1.4771	1				1.122	0.965	1.031	1.035	0.969				1.15789
O54901	91	K	OX-2 membrane glycoprotein OS=Mus musculus OX=10090 GN=Cd200 PE=1 SV=1	Cd200	1	0.000134	67.548	THGVVIQPAYK(1)DR	2	0.095501	2	1.181		0.79		0.949	0.997	0.987	1.067	1.24447		0.800405		0.64317
O54916	105	K	RalBP1-associated Eps domain-containing protein 1 OS=Mus musculus OX=10090 GN=Reps1 PE=1 SV=2	Reps1	1	0.00247	41.824	FVASK(1)NEQESR	2	-0.24578	1		0.955			0.994	0.97	1.119	0.917		0.984536
O54931	220	K	A-kinase anchor protein 2 OS=Mus musculus OX=10090 GN=Akap2 PE=1 SV=3	Akap2	1	0.0011	59.731	VRPSEEMIELEK(1)ER	3	1.2218	1			0.898		1.027	1.056	1.013	0.904			0.886476
O54941	271	K	SWI/SNF-related matrix-associated actin-dependent regulator of chromatin subfamily E member 1 OS=Mus musculus OX=10090 GN=Smarce1 PE=1 SV=1	Smarce1	1	5.25e-09	115.04	FLESTDSFNNELK(1)R	2	2.5664	3		0.913	1.383	0.565	0.926	1	1.032	1.042		0.913	1.34012	0.542226	0.593895
O54941	258	K	SWI/SNF-related matrix-associated actin-dependent regulator of chromatin subfamily E member 1 OS=Mus musculus OX=10090 GN=Smarce1 PE=1 SV=1	Smarce1	1	0.000301	55.578	K(1)FLESTDSFNNELK	2	8.7056	1			0.898		0.926	1	1.032	1.042			0.870155
O54962	64	K	Barrier-to-autointegration factor OS=Mus musculus OX=10090 GN=Banf1 PE=1 SV=1	Banf1	1	6.31e-07	98.009	EWLK(1)DTCGANAK	2	1.8649	3	0.869	1.015		1.249	0.904	0.936	1.075	1.085	0.961283	1.0844		1.15115	1.06156
O54988	817	K	STE20-like serine/threonine-protein kinase OS=Mus musculus OX=10090 GN=Slk PE=1 SV=2	Slk	1	0.000134	57.003	IVTDSDSK(1)TEELR	2	3.3483	2		1.075		0.981	0.989	1.014	1	0.997		1.06016		0.983952	0.928118
O54988	375	K	STE20-like serine/threonine-protein kinase OS=Mus musculus OX=10090 GN=Slk PE=1 SV=2	Slk	1	0.00261	43.306	TEQSTSEDK(1)FSNK	2	2.6642	1				1.122	0.989	1.014	1	0.997				1.12538
O54988	1150	K	STE20-like serine/threonine-protein kinase OS=Mus musculus OX=10090 GN=Slk PE=1 SV=2	Slk	1	0.000181	58.794	ELHQLQNEK(1)CHLLVEHETQK	3	4.4464	1			0.898		0.989	1.014	1	0.997			0.898
O54988	995	K	STE20-like serine/threonine-protein kinase OS=Mus musculus OX=10090 GN=Slk PE=1 SV=2	Slk	1	0.00056	74.486	ECLNNK(1)QQLMR	2	5.7742	4	0.515	0.857	1.097	1.564	0.989	1.014	1	0.997	0.520728	0.845168	1.097	1.56871	1.98138	0.0632333
O54988	868	K	STE20-like serine/threonine-protein kinase OS=Mus musculus OX=10090 GN=Slk PE=1 SV=2	Slk	1	0.0224	55.235	RFEQEMLSK(1)K	2	1.8227	2		0.902	0.948		0.989	1.014	1	0.997		0.889546	0.948
O54998	176	K	Peptidyl-prolyl cis-trans isomerase FKBP7 OS=Mus musculus OX=10090 GN=Fkbp7 PE=1 SV=1	Fkbp7	1	0.00231	45.489	DFEK(1)DANPR	2	1.9563	1		0.955			1.082	0.952	0.99	0.976		1.00315
O55013	156	K	Trafficking protein particle complex subunit 3 OS=Mus musculus OX=10090 GN=Trappc3 PE=1 SV=1	Trappc3	1	1.24e-05	70.806	FVQDTLK(1)GDGVTEIR	2	1.0322	2		1.22		0.811	0.936	1.167	0.951	0.947		1.04542		0.856389	0.819185
O55022	172	K	Membrane-associated progesterone receptor component 1 OS=Mus musculus OX=10090 GN=Pgrmc1 PE=1 SV=4	Pgrmc1	0.999999	1.62e-20	66.106	LLK(1)EGEEPTVYSDDEEPKDETAR	3	1.8264	1			0.898		0.944	1.038	1.005	1.014			0.893532
O55022	102	K	Membrane-associated progesterone receptor component 1 OS=Mus musculus OX=10090 GN=Pgrmc1 PE=1 SV=4	Pgrmc1	1	0.00192	67.903	VFDVTK(1)GR	2	0.99423	3		0.815	0.904	1.28	0.944	1.038	1.005	1.014		0.785164	0.899502	1.26233	1.60772
O55022	169	K	Membrane-associated progesterone receptor component 1 OS=Mus musculus OX=10090 GN=Pgrmc1 PE=1 SV=4	Pgrmc1	1	0.000318	85.813	YHHVGK(1)LLK	2	-0.52934	4	1.472	0.853	0.885	0.815	0.944	1.038	1.005	1.014	1.55932	0.821773	0.880597	0.803748	0.771398	0.267913
O55022	105	K	Membrane-associated progesterone receptor component 1 OS=Mus musculus OX=10090 GN=Pgrmc1 PE=1 SV=4	Pgrmc1	1	0.000409	51.569	K(1)FYGPEGPYGVFAGR	2	-1.8377	1		0.955			0.944	1.038	1.005	1.014		0.920039
O55023	49	K	Inositol monophosphatase 1 OS=Mus musculus OX=10090 GN=Impa1 PE=1 SV=1	Impa1	1	1.02e-05	95.656	SSPADLVTVTDQK(1)VEK	2	4.1717	4	0.798	1.21	1.221	0.691	1.023	1.042	0.994	0.942	0.780059	1.16123	1.22837	0.733546	1.10321	0.427397
O55023	264	K	Inositol monophosphatase 1 OS=Mus musculus OX=10090 GN=Impa1 PE=1 SV=1	Impa1	1	7.44e-07	94.66	IAK(1)EIEIIPLQR	2	2.0026	2		0.779	1.063		1.023	1.042	0.994	0.942		0.747601	1.06942
O55023	260	K	Inositol monophosphatase 1 OS=Mus musculus OX=10090 GN=Impa1 PE=1 SV=1	Impa1	1	0.000542	64.064	IIAANSITLAK(1)R	2	1.5716	2	0.81		1.106		1.023	1.042	0.994	0.942	0.791789		1.11268		1.40527
O55028	192	K	"[3-methyl-2-oxobutanoate dehydrogenase [lipoamide]] kinase, mitochondrial OS=Mus musculus OX=10090 GN=Bckdk PE=1 SV=1"	Bckdk	1	0.00158	46.447	YFLDK(1)TLTSR	2	-1.1982	2	0.98		0.962		0.966	1.099	0.979	0.956	1.01449		0.982635		0.968597
O55028	184	K	"[3-methyl-2-oxobutanoate dehydrogenase [lipoamide]] kinase, mitochondrial OS=Mus musculus OX=10090 GN=Bckdk PE=1 SV=1"	Bckdk	1	0.00693	40.502	HIQDEK(1)LVR	2	1.053	1		0.955			0.966	1.099	0.979	0.956		0.868972
O55029	615	K	Coatomer subunit beta' OS=Mus musculus OX=10090 GN=Copb2 PE=1 SV=2	Copb2	1	0.00386	44.82	VLPTIPK(1)EQR	2	1.0884	1	1.055				1.012	0.966	0.992	1.03	1.04249
O55029	212	K	Coatomer subunit beta' OS=Mus musculus OX=10090 GN=Copb2 PE=1 SV=2	Copb2	1	0.00967	40.502	LVK(1)IWDYQNK	2	2.0822	1	1.055				1.012	0.966	0.992	1.03	1.04249
O55029	627	K	Coatomer subunit beta' OS=Mus musculus OX=10090 GN=Copb2 PE=1 SV=2	Copb2	1	0.000745	40.386	VAHFLEK(1)QGFK	2	-0.61252	1				1.122	1.012	0.966	0.992	1.03				1.08932
O55029	871	K	Coatomer subunit beta' OS=Mus musculus OX=10090 GN=Copb2 PE=1 SV=2	Copb2	1	0.00648	50.314	PASSPVIMASQTTHK(1)EEK	3	4.3977	1	1.055				1.012	0.966	0.992	1.03	1.04249
O55029	318	K	Coatomer subunit beta' OS=Mus musculus OX=10090 GN=Copb2 PE=1 SV=2	Copb2	1	0.00111	47.57	IIWAK(1)HSEVQQANLK	3	3.6434	1			0.898		1.012	0.966	0.992	1.03			0.905242
O55029	336	K	Coatomer subunit beta' OS=Mus musculus OX=10090 GN=Copb2 PE=1 SV=2	Copb2	1	1.27e-06	79.311	AMGDTEIK(1)DGER	2	2.9927	3	1.193	0.97		0.957	1.012	0.966	0.992	1.03	1.17885	1.00414		0.929126	0.925294
O55060	25	K	Thiopurine S-methyltransferase OS=Mus musculus OX=10090 GN=Tpmt PE=1 SV=1	Tpmt	1	8.26e-05	58.889	NQVLTLEDWK(1)EK	2	4.2033	2		1.084		0.97	0.951	1.029	0.992	1.029		1.05345		0.942663	0.894834
O55060	6	K	Thiopurine S-methyltransferase OS=Mus musculus OX=10090 GN=Tpmt PE=1 SV=1	Tpmt	1	0.000105	78.157	SLDMK(1)EHPDAEVQK	2	2.8935	3	1.264	0.461		1.48	0.951	1.029	0.992	1.029	1.32913	0.448008		1.43829	3.21041
O55098	65	K	Serine/threonine-protein kinase 10 OS=Mus musculus OX=10090 GN=Stk10 PE=1 SV=2	Stk10	1	0.000543	54.199	ETGALAAAK(1)VIETK	2	-0.23813	3	0.897	1.094		1.126	0.985	1.03	0.97	1.015	0.91066	1.06214		1.10936	1.04446
O55125	51	K	Protein NipSnap homolog 1 OS=Mus musculus OX=10090 GN=Nipsnap1 PE=1 SV=1	Nipsnap1	1	0.00501	46.033	SLFVHK(1)VDPR	2	0.55688	1				1.122	0.892	1.125	1.013	0.97				1.1567
O55125	65	K	Protein NipSnap homolog 1 OS=Mus musculus OX=10090 GN=Nipsnap1 PE=1 SV=1	Nipsnap1	0.999999	0.00937	60	KDAHSTLLSK(1)K	2	0.9232	3	1.356		0.641		0.892	1.125	1.013	0.97	1.52018		0.632774		0.41625
O55126	62	K	Protein NipSnap homolog 2 OS=Mus musculus OX=10090 GN=Nipsnap2 PE=1 SV=1	Nipsnap2	1	0.00772	85.821	KDAHSNLLAK(1)K	2	2.6491	2	1.219		0.758		0.971	1.04	0.987	1.002	1.25541		0.767984		0.611741
O55126	140	K	Protein NipSnap homolog 2 OS=Mus musculus OX=10090 GN=Nipsnap2 PE=1 SV=1	Nipsnap2	1	0.000543	76.572	LK(1)ENQEFVNFR	2	1.2073	3	0.772		1.346	0.863	0.971	1.04	0.987	1.002	0.795057		1.36373	0.861277	1.71526
O55131	207	K	Septin-7 OS=Mus musculus OX=10090 GN=Septin7 PE=1 SV=1	Septin7	1	4.75e-14	115.41	ADTLTPEECQQFK(1)K	2	3.7371	4	1.134	1.136	0.769	0.986	0.963	1.02	0.989	1.028	1.17757	1.11373	0.777553	0.959144	0.760753	0.132041
O55131	218	K	Septin-7 OS=Mus musculus OX=10090 GN=Septin7 PE=1 SV=1	Septin7	1	0.00373	58.426	EIQEHK(1)IK	2	1.8782	3	1.497		0.774	0.808	0.963	1.02	0.989	1.028	1.55452		0.782609	0.785992	0.503442
O55131	394	K	Septin-7 OS=Mus musculus OX=10090 GN=Septin7 PE=1 SV=1	Septin7	1	1.64e-13	130.99	NLEAQHK(1)ELEEK	2	1.6017	4	1.388	0.871	0.852	0.924	0.963	1.02	0.989	1.028	1.44133	0.853922	0.861476	0.898833	0.825145	0.275647
O55131	407	K	Septin-7 OS=Mus musculus OX=10090 GN=Septin7 PE=1 SV=1	Septin7	1	2.6e-09	124.46	QFEEEK(1)ANWEAQQR	2	3.4729	3	0.762		1.284	0.95	0.963	1.02	0.989	1.028	0.791277		1.29828	0.924125	1.64074
O55131	348	K	Septin-7 OS=Mus musculus OX=10090 GN=Septin7 PE=1 SV=1	Septin7	1	0.000675	84.699	EHVAK(1)MK	2	0.5687	4	1.274	1.008	0.681	1.098	0.963	1.02	0.989	1.028	1.32295	0.988235	0.688574	1.06809	0.800646	0.34992
O55131	212	K	Septin-7 OS=Mus musculus OX=10090 GN=Septin7 PE=1 SV=1	Septin7	1	0.00368	48.157	QIMK(1)EIQEHK	2	0.035671	1				1.122	0.963	1.02	0.989	1.028				1.09144
O55131	372	K	Septin-7 OS=Mus musculus OX=10090 GN=Septin7 PE=1 SV=1	Septin7	1	0.000598	65.404	LK(1)DSEAELQR	2	2.453	2	1.126			1.046	0.963	1.02	0.989	1.028	1.16926			1.01751
O55131	96	K	Septin-7 OS=Mus musculus OX=10090 GN=Septin7 PE=1 SV=1	Septin7	1	8.69e-05	68.49	TVQVEQSK(1)VLIK	2	3.0325	3	0.999		0.939	1.131	0.963	1.02	0.989	1.028	1.03738		0.949444	1.1002	0.91523
O55131	297	K	Septin-7 OS=Mus musculus OX=10090 GN=Septin7 PE=1 SV=1	Septin7	1	9.1e-11	85.513	THMQDLK(1)DVTNNVHYENYR	4	4.0224	3		0.839	1.008		0.963	1.02	0.989	1.028		0.822549	1.01921
O55142	95	K	60S ribosomal protein L35a OS=Mus musculus OX=10090 GN=Rpl35a PE=1 SV=2	Rpl35a	1	0.000571	51.864	SNLPAK(1)AIGHR	2	0.21767	2	1.113	0.903
O55142	45	K	60S ribosomal protein L35a OS=Mus musculus OX=10090 GN=Rpl35a PE=1 SV=2	Rpl35a	1	0.00492	51.864	DETEFYLGK(1)R	2	2.639	1			0.898
O55142	73	K	60S ribosomal protein L35a OS=Mus musculus OX=10090 GN=Rpl35a PE=1 SV=2	Rpl35a	1	0.00404	45.489	VIWGK(1)VTR	2	1.3278	1	1.055
O55142	29	K	60S ribosomal protein L35a OS=Mus musculus OX=10090 GN=Rpl35a PE=1 SV=2	Rpl35a	1	0.000314	85.622	EHTALLK(1)IEGVYAR	3	1.2509	2		0.96	0.894
O55143	128	K	Sarcoplasmic/endoplasmic reticulum calcium ATPase 2 OS=Mus musculus OX=10090 GN=Atp2a2 PE=1 SV=2	Atp2a2	1	0.000671	43.272	EYEPEMGK(1)VYR	2	5.239	1			0.898		0.975	1.028	1.001	0.996			0.897103
O55143	541	K	Sarcoplasmic/endoplasmic reticulum calcium ATPase 2 OS=Mus musculus OX=10090 GN=Atp2a2 PE=1 SV=2	Atp2a2	1	0.000917	76.605	VPMTPGVK(1)QK	2	0.74505	3	1.133		0.933	0.995	0.975	1.028	1.001	0.996	1.16205		0.932068	0.998996	0.802089
O55222	170	K	Integrin-linked protein kinase OS=Mus musculus OX=10090 GN=Ilk PE=1 SV=2	Ilk	1	0.0149	45.489	DTFWK(1)GTTR	2	2.2831	1			0.898		1.026	1.025	0.945	1.004			0.950265
O55222	191	K	Integrin-linked protein kinase OS=Mus musculus OX=10090 GN=Ilk PE=1 SV=2	Ilk	1	0.0197	40.224	HSGIDFK(1)QLNFLAK	2	6.0907	1		0.955			1.026	1.025	0.945	1.004		0.931707
O55222	426	K	Integrin-linked protein kinase OS=Mus musculus OX=10090 GN=Ilk PE=1 SV=2	Ilk	1	0.00226	51.531	LMK(1)ICMNEDPAK	2	3.4811	1	1.055				1.026	1.025	0.945	1.004	1.02826
O55222	209	K	Integrin-linked protein kinase OS=Mus musculus OX=10090 GN=Ilk PE=1 SV=2	Ilk	1	0.000115	57.293	LNENHSGELWK(1)GR	3	1.1214	4	1.069	1.346	0.517		1.026	1.025	0.945	1.004	1.04191	1.31317	0.54709		0.525084
O55222	154	K	Integrin-linked protein kinase OS=Mus musculus OX=10090 GN=Ilk PE=1 SV=2	Ilk	1	0.000852	56.014	AEK(1)MGQNLNR	2	2.8172	3	1.288	0.883	0.767		1.026	1.025	0.945	1.004	1.25536	0.861463	0.81164		0.646539
O55222	438	K	Integrin-linked protein kinase OS=Mus musculus OX=10090 GN=Ilk PE=1 SV=2	Ilk	1	0.00357	63.908	RPK(1)FDMIVPILEK	2	3.7075	1		0.955			1.026	1.025	0.945	1.004		0.931707
O70133	201	K	ATP-dependent RNA helicase A OS=Mus musculus OX=10090 GN=Dhx9 PE=1 SV=2	Dhx9	1	1.29e-05	93.772	IQGEYK(1)YTQVGPDHNR	3	4.0667	2			0.807	1.236	0.978	1.011	0.953	1.058			0.8468	1.16824
O70133	859	K	ATP-dependent RNA helicase A OS=Mus musculus OX=10090 GN=Dhx9 PE=1 SV=2	Dhx9	1	0.000992	47.561	ILAK(1)LPIEPR	2	2.3541	3		1.198	0.667	1.125	0.978	1.011	0.953	1.058		1.18497	0.699895	1.06333	0.897349
O70133	148	K	ATP-dependent RNA helicase A OS=Mus musculus OX=10090 GN=Dhx9 PE=1 SV=2	Dhx9	1	0.0042	50.834	GANLK(1)DYYSR	2	2.2724	1				1.122	0.978	1.011	0.953	1.058				1.06049
O70133	14	K	ATP-dependent RNA helicase A OS=Mus musculus OX=10090 GN=Dhx9 PE=1 SV=2	Dhx9	1	0.0031	53.878	NFLYAWCGK(1)R	2	1.923	1				1.122	0.978	1.011	0.953	1.058				1.06049
O70172	27	K	Phosphatidylinositol 5-phosphate 4-kinase type-2 alpha OS=Mus musculus OX=10090 GN=Pip4k2a PE=1 SV=1	Pip4k2a	1	0.00605	42.229	HFVAQK(1)VK	2	2.3703	2	1.373	0.667			1.156	1.008	0.862	0.975	1.18772	0.661706
O70172	81	K	Phosphatidylinositol 5-phosphate 4-kinase type-2 alpha OS=Mus musculus OX=10090 GN=Pip4k2a PE=1 SV=1	Pip4k2a	1	0.00441	45.183	VDNHLFNK(1)ENMPSHFK	3	2.0136	1		0.955			1.156	1.008	0.862	0.975		0.947421
O70194	458	K	Eukaryotic translation initiation factor 3 subunit D OS=Mus musculus OX=10090 GN=Eif3d PE=1 SV=2	Eif3d	1	0.00162	89.123	YHVK(1)DSSR	2	0.3013	2	1.175	0.846			0.979	1.036	0.992	0.993	1.2002	0.816602
O70251	60	K	Elongation factor 1-beta OS=Mus musculus OX=10090 GN=Eef1b PE=1 SV=5	Eef1b	1	0.00076	88.181	WYNHIK(1)SYEK	2	2.1777	4	1.133	0.837	0.765	1.345	0.985	0.941	1.028	1.046	1.15025	0.889479	0.744163	1.28585	1.04629	0.381667
O70251	129	K	Elongation factor 1-beta OS=Mus musculus OX=10090 GN=Eef1b PE=1 SV=5	Eef1b	1	0.00645	60.589	LAQYESK(1)K	2	1.1757	3	1.333	0.885		0.908	0.985	0.941	1.028	1.046	1.3533	0.940489		0.868069	0.922998
O70252	28	K	Heme oxygenase 2 OS=Mus musculus OX=10090 GN=Hmox2 PE=1 SV=1	Hmox2	1	0.00585	50.314	ENHTK(1)MADLSELLK	2	3.521	1				1.122	0.982	1.072	0.948	0.998				1.12425
O70252	54	K	Heme oxygenase 2 OS=Mus musculus OX=10090 GN=Hmox2 PE=1 SV=1	Hmox2	1	0.000978	54.27	AENTQFVK(1)DFLK	2	2.3949	1			0.898		0.982	1.072	0.948	0.998			0.947257
O70274	141	K	Protein tyrosine phosphatase type IVA 2 OS=Mus musculus OX=10090 GN=Ptp4a2 PE=1 SV=1	Ptp4a2	1	0.00119	45.183	GAFNSK(1)QLLYLEK	2	3.2084	2		1.055	0.804		0.992	1.005	0.996	1.006		1.04975	0.807229
O70310	67	K	Glycylpeptide N-tetradecanoyltransferase 1 OS=Mus musculus OX=10090 GN=Nmt1 PE=1 SV=1	Nmt1	1	2.08e-05	88.734	EK(1)GSDMESTQDQPVK	2	4.7599	1		0.955			1.068	0.967	1.026	0.94		0.98759
O70310	310	K	Glycylpeptide N-tetradecanoyltransferase 1 OS=Mus musculus OX=10090 GN=Nmt1 PE=1 SV=1	Nmt1	1	1.5e-06	90.142	LIEVK(1)FSHLSR	2	3.2601	6		0.972	1.106	0.844	1.068	0.967	1.026	0.94		1.00517	1.07797	0.897872	0.893253
O70311	343	K	Glycylpeptide N-tetradecanoyltransferase 2 OS=Mus musculus OX=10090 GN=Nmt2 PE=1 SV=1	Nmt2	1	0.000182	75.474	LVEVK(1)FSHLSR	2	2.4052	5		1.089	0.772		0.994	0.941	1.065	1		1.15728	0.724883
O70318	875	K	Band 4.1-like protein 2 OS=Mus musculus OX=10090 GN=Epb41l2 PE=1 SV=2	Epb41l2	1	2.76e-06	72.327	TEISTK(1)EVPIVQTETK	2	2.96	3	0.987	1.016		1.122	1.007	1	0.993	0.999	0.980139	1.016		1.12312	1.10544
O70318	367	K	Band 4.1-like protein 2 OS=Mus musculus OX=10090 GN=Epb41l2 PE=1 SV=2	Epb41l2	1	0.000246	85.716	ELEEK(1)VSELHK	2	2.776	2	1.196			0.972	1.007	1	0.993	0.999	1.18769			0.972973
O70318	635	K	Band 4.1-like protein 2 OS=Mus musculus OX=10090 GN=Epb41l2 PE=1 SV=2	Epb41l2	1	0.00396	61.48	HQASISELK(1)R	2	1.0368	3	1.247	0.67		1.252	1.007	1	0.993	0.999	1.23833	0.67		1.25325	1.87053
O70318	166	K	Band 4.1-like protein 2 OS=Mus musculus OX=10090 GN=Epb41l2 PE=1 SV=2	Epb41l2	1	3.69e-23	151.66	DK(1)EETIQDTQEEK	2	3.244	9	1.698	0.668	1	0.648	1.007	1	0.993	0.999	1.6862	0.668	1.00705	0.648649	0.784131	0.238353
O70318	392	K	Band 4.1-like protein 2 OS=Mus musculus OX=10090 GN=Epb41l2 PE=1 SV=2	Epb41l2	1	1.35e-06	73.502	GLSPAQADSQFLENAK(1)R	2	3.6391	3	0.474	1.779		0.772	1.007	1	0.993	0.999	0.470705	1.779		0.772773	0.434386
O70318	93	K	Band 4.1-like protein 2 OS=Mus musculus OX=10090 GN=Epb41l2 PE=1 SV=2	Epb41l2	0.992419	0.00311	56.938	SYNLVVAK(0.992)DGGDK(0.008)K	2	3.9342	2		0.973	0.881		1.007	1	0.993	0.999		0.973	0.88721
O70318	652	K	Band 4.1-like protein 2 OS=Mus musculus OX=10090 GN=Epb41l2 PE=1 SV=2	Epb41l2	1	0.018	46.835	PSEWEK(1)R	2	2.7322	1	1.055				1.007	1	0.993	0.999	1.04767
O70318	177	K	Band 4.1-like protein 2 OS=Mus musculus OX=10090 GN=Epb41l2 PE=1 SV=2	Epb41l2	0.999994	0.000124	53.773	DKEETIQDTQEEK(1)LEGGAAK	3	3.6753	2		1.023	0.834		1.007	1	0.993	0.999		1.023	0.839879
O70318	232	K	Band 4.1-like protein 2 OS=Mus musculus OX=10090 GN=Epb41l2 PE=1 SV=2	Epb41l2	1	0.00147	48.157	AK(1)GQVLFDR	2	3.3763	1			0.898		1.007	1	0.993	0.999			0.90433
O70318	683	K	Band 4.1-like protein 2 OS=Mus musculus OX=10090 GN=Epb41l2 PE=1 SV=2	Epb41l2	1	1.78e-06	48.363	AEVGK(1)DESVITEEMNGK	2	3.7937	1		0.955			1.007	1	0.993	0.999		0.955
O70318	151	K	Band 4.1-like protein 2 OS=Mus musculus OX=10090 GN=Epb41l2 PE=1 SV=2	Epb41l2	1	0.000189	41.87	PALK(1)SSVETQPAEEVR	2	3.3927	1		0.955			1.007	1	0.993	0.999		0.955
O70318	24	K	Band 4.1-like protein 2 OS=Mus musculus OX=10090 GN=Epb41l2 PE=1 SV=2	Epb41l2	1	0.000109	96.946	GSDQAGADASK(1)EK	2	2.034	2	1.227		0.752		1.007	1	0.993	0.999	1.21847		0.757301		0.621517
O70318	507	K	Band 4.1-like protein 2 OS=Mus musculus OX=10090 GN=Epb41l2 PE=1 SV=2	Epb41l2	1	0.00014	105.81	FLTLGSK(1)FR	2	1.7971	4	0.571	1.19	1	1.235	1.007	1	0.993	0.999	0.567031	1.19	1.00705	1.23624	1.40743	0.261878
O70318	196	K	Band 4.1-like protein 2 OS=Mus musculus OX=10090 GN=Epb41l2 PE=1 SV=2	Epb41l2	1	0.000115	66.953	EVQTSELK(1)AEVASQK	2	3.3669	3	0.635	1.521		0.903	1.007	1	0.993	0.999	0.630586	1.521		0.903904	0.594283
O70318	810	K	Band 4.1-like protein 2 OS=Mus musculus OX=10090 GN=Epb41l2 PE=1 SV=2	Epb41l2	1	1.9e-05	48.363	LPGEK(1)GAHGGTAEQDPR	3	1.7532	2	0.908	1.088			1.007	1	0.993	0.999	0.901688	1.088
O70400	22	K	PDZ and LIM domain protein 1 OS=Mus musculus OX=10090 GN=Pdlim1 PE=1 SV=4	Pdlim1	1	7.29e-05	85.813	LVGGK(1)DFEQPLAISR	2	3.667	3		1.02	1.247	0.611	0.973	0.997	0.987	1.042		1.02307	1.26343	0.586372	0.57315
O70400	103	K	PDZ and LIM domain protein 1 OS=Mus musculus OX=10090 GN=Pdlim1 PE=1 SV=4	Pdlim1	1	2.08e-06	55.354	HPYK(1)MNLASEPQEVLHIGSAHNR	4	3.6258	1		0.955			0.973	0.997	0.987	1.042		0.957874
O70404	59	K	Vesicle-associated membrane protein 8 OS=Mus musculus OX=10090 GN=Vamp8 PE=1 SV=1	Vamp8	1	1.49e-12	128.46	TEDLEATSEHFK(1)TTSQK	3	3.5119	5		1.209	0.771	0.984	0.97	1.033	0.97	1.026		1.17038	0.794845	0.959064	0.819448
O70404	47	K	Vesicle-associated membrane protein 8 OS=Mus musculus OX=10090 GN=Vamp8 PE=1 SV=1	Vamp8	1	2.26e-10	142.08	NK(1)TEDLEATSEHFK	2	3.6436	9	0.706	1.161	1.067	1.041	0.97	1.033	0.97	1.026	0.727835	1.12391	1.1	1.01462	1.20704	0.252093
O70435	206	K	Proteasome subunit alpha type-3 OS=Mus musculus OX=10090 GN=Psma3 PE=1 SV=3	Psma3	1	1.4e-05	99.174	IIYIVHDEVK(1)DK	2	1.1762	4	0.944	1.007	1.006	1.045	1.012	1.012	0.998	0.979	0.932806	0.995059	1.00802	1.06742	1.07667	0.00367429
O70435	57	K	Proteasome subunit alpha type-3 OS=Mus musculus OX=10090 GN=Psma3 PE=1 SV=3	Psma3	1	3.2e-09	99.174	LVLSK(1)LYEEGSNK	2	2.472	3	0.638	1.46		0.972	1.012	1.012	0.998	0.979	0.630435	1.44269		0.99285	0.688195
O70435	183	K	Proteasome subunit alpha type-3 OS=Mus musculus OX=10090 GN=Psma3 PE=1 SV=3	Psma3	1	0.000508	65.156	LQMK(1)EMTCR	2	2.0857	3		0.695	0.964	1.345	1.012	1.012	0.998	0.979		0.686759	0.965932	1.37385	2.00048
O70435	230	K	Proteasome subunit alpha type-3 OS=Mus musculus OX=10090 GN=Psma3 PE=1 SV=3	Psma3	1	0.000162	118.06	HEIVPK(1)DIR	2	1.582	4	1.098	0.931	0.725	1.322	1.012	1.012	0.998	0.979	1.08498	0.91996	0.726453	1.35036	1.0687	0.373487
O70435	65	K	Proteasome subunit alpha type-3 OS=Mus musculus OX=10090 GN=Psma3 PE=1 SV=3	Psma3	1	2.74e-06	109.36	LYEEGSNK(1)R	2	2.1251	4	1.289	0.986	0.796	0.965	1.012	1.012	0.998	0.979	1.27371	0.974308	0.797595	0.9857	0.818944	0.235362
O70439	138	K	Syntaxin-7 OS=Mus musculus OX=10090 GN=Stx7 PE=1 SV=3	Stx7	1	0.00072	44.598	VSGGFPEDSSK(1)EK	2	1.6379	2	1.642	0.423			0.949	1.079	0.997	0.976	1.73024	0.39203
O70475	190	K	UDP-glucose 6-dehydrogenase OS=Mus musculus OX=10090 GN=Ugdh PE=1 SV=1	Ugdh	1	2.41e-05	50.314	VLIGGDETPEGQK(1)AVR	2	3.5245	1			0.898		1.041	0.871	1.114	0.975			0.806104
O70475	129	K	UDP-glucose 6-dehydrogenase OS=Mus musculus OX=10090 GN=Ugdh PE=1 SV=1	Ugdh	1	0.000491	51.872	IVTEK(1)STVPVR	2	1.6538	1	1.055				1.041	0.871	1.114	0.975	1.01345
O70492	95	K	Sorting nexin-3 OS=Mus musculus OX=10090 GN=Snx3 PE=1 SV=3	Snx3	1	0.000202	57.032	VVVPPLPGK(1)AFLR	2	1.1023	1		0.955			0.956	0.952	1.04	1.053		1.00315
O70494	636	K	Transcription factor Sp3 OS=Mus musculus OX=10090 GN=Sp3 PE=1 SV=2	Sp3	1	0.000629	60.589	VYGK(1)TSHLR	2	0.041689	3	1.396	0.876		0.852	0.945	0.971	1.019	1.065	1.47725	0.902163		0.8	0.886758
O70503	261	K	Very-long-chain 3-oxoacyl-CoA reductase OS=Mus musculus OX=10090 GN=Hsd17b12 PE=1 SV=1	Hsd17b12	1	0.00232	40.386	SAIK(1)TVGLQTR	2	-0.76638	1		0.955			1.078	0.991	0.975	0.956		0.963673
O70503	72	K	Very-long-chain 3-oxoacyl-CoA reductase OS=Mus musculus OX=10090 GN=Hsd17b12 PE=1 SV=1	Hsd17b12	1	0.000545	79.809	AYAEELAK(1)R	2	1.43	3	1.148	0.98	0.794		1.078	0.991	0.975	0.956	1.06493	0.9889	0.814359		0.764703
O70503	95	K	Very-long-chain 3-oxoacyl-CoA reductase OS=Mus musculus OX=10090 GN=Hsd17b12 PE=1 SV=1	Hsd17b12	1	0.00111	47.561	LNQVSNNIK(1)EK	2	2.431	1	1.055				1.078	0.991	0.975	0.956	0.978664
O70503	97	K	Very-long-chain 3-oxoacyl-CoA reductase OS=Mus musculus OX=10090 GN=Hsd17b12 PE=1 SV=1	Hsd17b12	1	0.00199	82.716	EK(1)FNVETR	2	1.8781	3	1.078	0.955		1.098	1.078	0.991	0.975	0.956	1	0.963673		1.14854	1.19183
O70503	86	K	Very-long-chain 3-oxoacyl-CoA reductase OS=Mus musculus OX=10090 GN=Hsd17b12 PE=1 SV=1	Hsd17b12	1	0.000124	75.474	SQDK(1)LNQVSNNIK	2	3.0675	2	1.099	0.915			1.078	0.991	0.975	0.956	1.01948	0.92331
O70589	60	K	Peripheral plasma membrane protein CASK OS=Mus musculus OX=10090 GN=Cask PE=1 SV=2	Cask	1	0.000407	51.454	FTSSPGLSTEDLK(1)R	2	1.6817	1		0.955			1.055	0.98	0.958	1.007		0.97449
O70591	136	K	Prefoldin subunit 2 OS=Mus musculus OX=10090 GN=Pfdn2 PE=1 SV=2	Pfdn2	0.998424	1.63e-11	84.266	LMGEDEK(0.002)PAAK(0.998)ENSEGAGAK	3	3.398	3	1.086	1.217		0.782	0.945	0.981	1.114	0.96	1.14921	1.24057		0.814583	0.656619
O70591	94	K	Prefoldin subunit 2 OS=Mus musculus OX=10090 GN=Pfdn2 PE=1 SV=2	Pfdn2	1	5.64e-10	126.48	EVLPALEGNK(1)EQIQK	2	2.7227	4	0.444	1.101	1.578	0.752	0.945	0.981	1.114	0.96	0.469841	1.12232	1.41652	0.783333	1.85642	0.624031
O70591	111	K	Prefoldin subunit 2 OS=Mus musculus OX=10090 GN=Pfdn2 PE=1 SV=2	Pfdn2	1	5.32e-35	176.45	IIETLSQQLQAK(1)GK	2	1.138	4	0.346	1.124	1.756	0.605	0.945	0.981	1.114	0.96	0.366138	1.14577	1.5763	0.630208	2.42762	0.773428
O88271	130	K	Craniofacial development protein 1 OS=Mus musculus OX=10090 GN=Cfdp1 PE=1 SV=1	Cfdp1	0.999946	3.28e-06	45.459	AAPGSQTK(1)VAEETEEISSNKPLVK	3	2.9469	1		0.955			0.995	0.956	1.053	0.996		0.998954
O88271	146	K	Craniofacial development protein 1 OS=Mus musculus OX=10090 GN=Cfdp1 PE=1 SV=1	Cfdp1	0.989336	3.49e-31	85.443	VAEETEEISSNK(0.003)PLVK(0.989)ADELDK(0.008)PR	3	4.1129	1			0.898		0.995	0.956	1.053	0.996			0.852802
O88322	1249	K	Nidogen-2 OS=Mus musculus OX=10090 GN=Nid2 PE=1 SV=2	Nid2	1	0.000356	63.397	K(1)VLFHTDLVNPR	3	0.38962	1		0.955			0.952	1.002	1.029	1.016		0.953094
O88322	1282	K	Nidogen-2 OS=Mus musculus OX=10090 GN=Nid2 PE=1 SV=2	Nid2	1	9.27e-05	69.641	EAPK(1)IETSSLDGENR	2	3.2234	1	1.055				0.952	1.002	1.029	1.016	1.10819
O88342	155	K	WD repeat-containing protein 1 OS=Mus musculus OX=10090 GN=Wdr1 PE=1 SV=3	Wdr1	1	4.2e-05	92.428	VINSVDIK(1)QTR	2	2.1901	4	1.09	1.005	0.839	1.098	1.038	0.978	1.015	0.97	1.0501	1.02761	0.826601	1.13196	0.944358	0.166453
O88342	182	K	WD repeat-containing protein 1 OS=Mus musculus OX=10090 GN=Wdr1 PE=1 SV=3	Wdr1	1	3.89e-13	120.33	FK(1)FTIGDHSR	2	2.2048	6	1.26	1.009	0.777	0.991	1.038	0.978	1.015	0.97	1.21387	1.0317	0.765517	1.02165	0.81045	0.221865
O88342	90	K	WD repeat-containing protein 1 OS=Mus musculus OX=10090 GN=Wdr1 PE=1 SV=3	Wdr1	1	0.000357	54.584	IWDTTQK(1)EHLLK	2	3.536	1				1.122	1.038	0.978	1.015	0.97				1.1567
O88342	106	K	WD repeat-containing protein 1 OS=Mus musculus OX=10090 GN=Wdr1 PE=1 SV=3	Wdr1	1	0.000451	83.775	IK(1)DIAWTEDSK	2	3.0462	4	0.929	1.083	0.869	1.141	1.038	0.978	1.015	0.97	0.89499	1.10736	0.856158	1.17629	1.00943	0.0523227
O88342	321	K	WD repeat-containing protein 1 OS=Mus musculus OX=10090 GN=Wdr1 PE=1 SV=3	Wdr1	1	9.01e-05	92.445	GHSK(1)SIQCLTVHR	3	3.4906	2		0.919		1.165	1.038	0.978	1.015	0.97		0.939673		1.20103	1.27814
O88342	115	K	WD repeat-containing protein 1 OS=Mus musculus OX=10090 GN=Wdr1 PE=1 SV=3	Wdr1	1	2.45e-06	100.84	DIAWTEDSK(1)R	2	0.51033	3	1.331	0.782		1.031	1.038	0.978	1.015	0.97	1.28227	0.799591		1.06289	1.32929
O88342	480	K	WD repeat-containing protein 1 OS=Mus musculus OX=10090 GN=Wdr1 PE=1 SV=3	Wdr1	1	3.38e-14	103.69	VYSILASTLK(1)DEGK	2	2.5281	4	0.462	1.263	1.394	0.773	1.038	0.978	1.015	0.97	0.445087	1.29141	1.3734	0.796907	1.85138	0.666692
O88384	190	K	Vesicle transport through interaction with t-SNAREs homolog 1B OS=Mus musculus OX=10090 GN=Vti1b PE=1 SV=1	Vti1b	1	8.69e-05	60.547	LVNTNENLSK(1)SR	2	1.7824	3	1.077	1.088		0.944	1.044	1.046	0.967	0.944	1.03161	1.04015		1	0.961397
O88384	13	K	Vesicle transport through interaction with t-SNAREs homolog 1B OS=Mus musculus OX=10090 GN=Vti1b PE=1 SV=1	Vti1b	1	6.27e-05	40.83	AASAASSEHFEK(1)LHEIFR	3	2.0886	1			0.898		1.044	1.046	0.967	0.944			0.928645
O88384	80	K	Vesicle transport through interaction with t-SNAREs homolog 1B OS=Mus musculus OX=10090 GN=Vti1b PE=1 SV=1	Vti1b	1	0.00667	56.014	NPMMSK(1)LR	2	-0.16715	2			1.005	0.988	1.044	1.046	0.967	0.944			1.0393	1.04661
O88384	41	K	Vesicle transport through interaction with t-SNAREs homolog 1B OS=Mus musculus OX=10090 GN=Vti1b PE=1 SV=1	Vti1b	1	0.00133	83.358	LLGTAGTEEK(1)K	2	2.8061	2		0.854		1.241	1.044	1.046	0.967	0.944		0.816444		1.31462	1.61018
O88428	234	K	Bifunctional 3'-phosphoadenosine 5'-phosphosulfate synthase 2 OS=Mus musculus OX=10090 GN=Papss2 PE=1 SV=2	Papss2	1	1.79e-05	55.578	GIHELFVPENK(1)VDQIR	3	-0.15308	2		1.097	0.764		0.938	1.033	0.975	1.053		1.06195	0.78359
O88441	108	K	Metaxin-2 OS=Mus musculus OX=10090 GN=Mtx2 PE=1 SV=1	Mtx2	1	5.91e-06	95.656	GHSLSDGLDEVQK(1)AEMK	3	2.6916	1			0.898		1.011	1.013	0.998	0.978			0.8998
O88447	68	K	Kinesin light chain 1 OS=Mus musculus OX=10090 GN=Klc1 PE=1 SV=3	Klc1	1	7.99e-06	100.07	KDDESNLVEEK(1)SSMIR	3	2.8983	2		0.636	1.198		1.028	0.913	1.043	1.016		0.696605	1.14861
O88448	119	K	Kinesin light chain 2 OS=Mus musculus OX=10090 GN=Klc2 PE=1 SV=1	Klc2	1	0.00109	40.386	EELAGTQQK(1)LQR	2	0.5361	1		0.955			1.033	1.027	0.979	0.961		0.929893
O88455	4	K	7-dehydrocholesterol reductase OS=Mus musculus OX=10090 GN=Dhcr7 PE=1 SV=1	Dhcr7	1	0.000548	72.365	ASK(1)SQHNAPK	2	-0.18236	3	1.321	1.002	0.627		1.143	1.153	0.817	0.887	1.15573	0.869037	0.767442		0.664032
O88455	11	K	7-dehydrocholesterol reductase OS=Mus musculus OX=10090 GN=Dhcr7 PE=1 SV=1	Dhcr7	1	0.000245	81.163	SQHNAPK(1)VK	2	1.2212	3	1.551	1.009	0.425		1.143	1.153	0.817	0.887	1.35695	0.875108	0.520196		0.383355
O88455	370	K	7-dehydrocholesterol reductase OS=Mus musculus OX=10090 GN=Dhcr7 PE=1 SV=1	Dhcr7	0.755451	0.000621	50.314	K(0.755)PK(0.245)AIECSYTSADGLK	3	0.65682	2		1.164		0.876	1.143	1.153	0.817	0.887		1.00954		0.987599	0.978266
O88455	354	K	7-dehydrocholesterol reductase OS=Mus musculus OX=10090 GN=Dhcr7 PE=1 SV=1	Dhcr7	1	0.000767	99.34	MTNHQK(1)DLFR	2	0.46225	4	1.143	0.875			1.143	1.153	0.817	0.887	1	0.75889
O88455	385	K	7-dehydrocholesterol reductase OS=Mus musculus OX=10090 GN=Dhcr7 PE=1 SV=1	Dhcr7	1	0.000109	42.941	AIECSYTSADGLK(1)HHSK	3	1.8284	1	1.055				1.143	1.153	0.817	0.887	0.92301
O88455	389	K	7-dehydrocholesterol reductase OS=Mus musculus OX=10090 GN=Dhcr7 PE=1 SV=1	Dhcr7	1	0.000966	46.068	HHSK(1)LLVSGFWGVAR	3	2.1105	1		0.955			1.143	1.153	0.817	0.887		0.828274
O88455	372	K	7-dehydrocholesterol reductase OS=Mus musculus OX=10090 GN=Dhcr7 PE=1 SV=1	Dhcr7	0.768548	0.000165	87.727	K(0.231)PK(0.769)AIECSYTSADGLK	3	0.4357	4	1.235			0.93	1.143	1.153	0.817	0.887	1.08049			1.04848
O88456	180	K	Calpain small subunit 1 OS=Mus musculus OX=10090 GN=Capns1 PE=1 SV=1	Capns1	1	0.0024	75.915	WQAIYK(1)R	2	0.93503	1		0.955			0.946	1.126	1.002	0.926		0.848135
O88470	89	K	Forkhead box protein L2 OS=Mus musculus OX=10090 GN=Foxl2 PE=1 SV=2	Foxl2	1	0.00374	60.709	FPFYEK(1)NK	2	2.6998	1		0.955			0.994	0.9	1.047	1.06		1.06111
O88487	8	K	Cytoplasmic dynein 1 intermediate chain 2 OS=Mus musculus OX=10090 GN=Dync1i2 PE=1 SV=1	Dync1i2	1	0.00282	46.447	SDLK(1)AELER	2	1.847	2	1.1			1.074	0.982	1.045	1.053	0.92	1.12016			1.16739
O88487	229	K	Cytoplasmic dynein 1 intermediate chain 2 OS=Mus musculus OX=10090 GN=Dync1i2 PE=1 SV=1	Dync1i2	1	4.56e-05	65.879	DLEDK(1)EGEIQAGAK	2	2.412	1				1.122	0.982	1.045	1.053	0.92				1.21957
O88492	421	K	Perilipin-4 OS=Mus musculus OX=10090 GN=Plin4 PE=1 SV=2	Plin4	1	0.000166	43.177	GAAQGGLDTTK(1)SVLMGTK	2	3.2045	1		0.955			1.017	0.952	1.034	0.997		1.00315
O88492	289	K	Perilipin-4 OS=Mus musculus OX=10090 GN=Plin4 PE=1 SV=2	Plin4	1	3.29e-07	61.23	GTAQMGIDTSK(1)TVLTGTK	2	4.027	2		0.576	1.255		1.017	0.952	1.034	0.997		0.605042	1.21373
O88492	146	K	Perilipin-4 OS=Mus musculus OX=10090 GN=Plin4 PE=1 SV=2	Plin4	1	5.95e-06	55.604	EAVSGGVMGAVGVAK(1)GLVK	2	2.2989	1			0.898		1.017	0.952	1.034	0.997			0.868472
O88492	916	K	Perilipin-4 OS=Mus musculus OX=10090 GN=Plin4 PE=1 SV=2	Plin4	1	6.08e-06	40.53	GATQGGLDTTK(1)SVLMGTK	2	2.8461	1				1.122	1.017	0.952	1.034	0.997				1.12538
O88492	751	K	Perilipin-4 OS=Mus musculus OX=10090 GN=Plin4 PE=1 SV=2	Plin4	1	6.95e-05	46.823	GSAQGGLDTTK(1)SVLIGTK	2	2.6724	1		0.955			1.017	0.952	1.034	0.997		1.00315
O88492	388	K	Perilipin-4 OS=Mus musculus OX=10090 GN=Plin4 PE=1 SV=2	Plin4	1	6.97e-08	94.63	GTAQMGLGTSK(1)TVLTGTK	2	2.6411	1		0.955			1.017	0.952	1.034	0.997		1.00315
O88492	520	K	Perilipin-4 OS=Mus musculus OX=10090 GN=Plin4 PE=1 SV=2	Plin4	1	0.000109	44.571	GAAQGGLDTTK(1)SVVMGTK	2	5.2319	1			0.898		1.017	0.952	1.034	0.997			0.868472
O88522	165	K	NF-kappa-B essential modulator OS=Mus musculus OX=10090 GN=Ikbkg PE=1 SV=2	Ikbkg	1	0.00543	45.489	LEAATK(1)DR	2	1.0287	1	1.055				0.972	1.009	1.022	0.997	1.08539
O88522	111	K	NF-kappa-B essential modulator OS=Mus musculus OX=10090 GN=Ikbkg PE=1 SV=2	Ikbkg	1	0.00198	48.157	LSLEK(1)LDLR	2	-0.94775	2		1.031	0.826		0.972	1.009	1.022	0.997		1.0218	0.808219
O88531	191	K	Palmitoyl-protein thioesterase 1 OS=Mus musculus OX=10090 GN=Ppt1 PE=1 SV=2	Ppt1	1	5.84e-07	63.766	LVQAQYWHDPIK(1)ESVYR	3	3.2778	2			1.235	0.701	0.95	1.009	1.007	1.034			1.22642	0.67795
O88531	174	K	Palmitoyl-protein thioesterase 1 OS=Mus musculus OX=10090 GN=Ppt1 PE=1 SV=2	Ppt1	1	0.000123	95.656	SLNAGAYSK(1)LVQER	2	4.5116	3		1.105	1.049	0.757	0.95	1.009	1.007	1.034		1.09514	1.04171	0.732108	0.668504
O88531	285	K	Palmitoyl-protein thioesterase 1 OS=Mus musculus OX=10090 GN=Ppt1 PE=1 SV=2	Ppt1	1	5.49e-05	86.838	LVFLAK(1)EGDHLQISK	3	1.3605	2		0.797	1.046		0.95	1.009	1.007	1.034		0.789891	1.03873
O88532	796	K	Zinc finger RNA-binding protein OS=Mus musculus OX=10090 GN=Zfr PE=1 SV=2	Zfr	1	0.000221	67.464	VGVLAK(1)GLLLR	2	1.0833	3		1.066	1.172	0.65	0.952	0.999	1.02	1.029		1.06707	1.14902	0.631681	0.591979
O88543	281	K	COP9 signalosome complex subunit 3 OS=Mus musculus OX=10090 GN=Cops3 PE=1 SV=3	Cops3	1	5.79e-07	85.821	NLVSK(1)HSETFTR	2	2.4573	5	1.202	0.885	0.858	1.097	0.963	1.117	0.953	0.967	1.24818	0.792301	0.900315	1.13444	1.07656	0.329997
O88544	251	K	COP9 signalosome complex subunit 4 OS=Mus musculus OX=10090 GN=Cops4 PE=1 SV=1	Cops4	1	0.000447	65.404	MLATLFK(1)DER	2	2.9699	4	0.574	1.221	1.236	0.9	1.005	1.003	1.007	0.985	0.571144	1.21735	1.22741	0.913706	1.4498	0.482294
O88544	91	K	COP9 signalosome complex subunit 4 OS=Mus musculus OX=10090 GN=Cops4 PE=1 SV=1	Cops4	1	3.73e-05	99.34	EVYHFTLEK(1)IQPR	3	2.7474	3		1.46	0.541	0.975	1.005	1.003	1.007	0.985		1.45563	0.537239	0.989848	0.680012
O88544	150	K	COP9 signalosome complex subunit 4 OS=Mus musculus OX=10090 GN=Cops4 PE=1 SV=1	Cops4	1	0.000901	56.014	LETYLK(1)IAR	2	1.1273	3	0.624	1.044	1.181		1.005	1.003	1.007	0.985	0.620896	1.04088	1.17279		1.88887
O88569	104	K	Heterogeneous nuclear ribonucleoproteins A2/B1 OS=Mus musculus OX=10090 GN=Hnrnpa2b1 PE=1 SV=2	Hnrnpa2b1	1	4.5e-06	123.92	EESGK(1)PGAHVTVK	2	3.1705	4	1.578	0.855	0.883	0.703	0.931	1.032	1.039	0.997	1.69495	0.828488	0.849856	0.705115	0.676246	0.258547
O88569	112	K	Heterogeneous nuclear ribonucleoproteins A2/B1 OS=Mus musculus OX=10090 GN=Hnrnpa2b1 PE=1 SV=2	Hnrnpa2b1	1	4.95e-05	93.772	EESGKPGAHVTVK(1)K	2	2.2846	5	1.087	1.373	0.78	0.744	0.931	1.032	1.039	0.997	1.16756	1.33043	0.750722	0.746239	0.601943	0.0681801
O88569	173	K	Heterogeneous nuclear ribonucleoproteins A2/B1 OS=Mus musculus OX=10090 GN=Hnrnpa2b1 PE=1 SV=2	Hnrnpa2b1	1	4.2e-10	82.437	IVLQK(1)YHTINGHNAEVR	3	1.876	2	0.865	1.127			0.931	1.032	1.039	0.997	0.929108	1.09205
O88569	3	K	Heterogeneous nuclear ribonucleoproteins A2/B1 OS=Mus musculus OX=10090 GN=Hnrnpa2b1 PE=1 SV=2	Hnrnpa2b1	1	3.22e-10	117.99	MEK(1)TLETVPLER	2	3.0611	8	0.678	0.996	1.533	0.681	0.931	1.032	1.039	0.997	0.728249	0.965116	1.47546	0.683049	1.36689	0.482226
O88569	168	K	Heterogeneous nuclear ribonucleoproteins A2/B1 OS=Mus musculus OX=10090 GN=Hnrnpa2b1 PE=1 SV=2	Hnrnpa2b1	1	4.33e-09	91.032	GFGFVTFDDHDPVDK(1)IVLQK	3	1.4787	2		0.799	1.045		0.931	1.032	1.039	0.997		0.774225	1.00578
O88630	204	K	Golgi SNAP receptor complex member 1 OS=Mus musculus OX=10090 GN=Gosr1 PE=1 SV=2	Gosr1	1	0.000698	60.547	SIHSK(1)MNTLANR	2	2.1075	2	0.774	1.209			0.775	1.146	1.124	0.956	0.99871	1.05497
O88630	165	K	Golgi SNAP receptor complex member 1 OS=Mus musculus OX=10090 GN=Gosr1 PE=1 SV=2	Gosr1	1	0.00032	43.168	TELFLK(1)EHDHLR	3	0.88827	1		0.955			0.775	1.146	1.124	0.956		0.833333
O88630	150	K	Golgi SNAP receptor complex member 1 OS=Mus musculus OX=10090 GN=Gosr1 PE=1 SV=2	Gosr1	1	0.000124	77.358	DIESYK(1)SGSGVNNR	2	1.8792	2	0.47	1.484			0.775	1.146	1.124	0.956	0.606452	1.29494
O88685	59	K	26S proteasome regulatory subunit 6A OS=Mus musculus OX=10090 GN=Psmc3 PE=1 SV=2	Psmc3	1	0.00328	49.325	IMK(1)SEVLR	2	0.81833	1	1.055				1.013	0.928	1.071	0.989	1.04146
O88685	56	K	26S proteasome regulatory subunit 6A OS=Mus musculus OX=10090 GN=Psmc3 PE=1 SV=2	Psmc3	1	0.000831	58.916	LLDSEIK(1)IMK	2	2.4157	1			0.898		1.013	0.928	1.071	0.989			0.838469
O88685	303	K	26S proteasome regulatory subunit 6A OS=Mus musculus OX=10090 GN=Psmc3 PE=1 SV=2	Psmc3	1	0.00134	72.365	RFDSEK(1)AGDR	2	1.8582	3		1.06		0.999	1.013	0.928	1.071	0.989		1.14224		1.01011	0.884324
O88685	73	K	26S proteasome regulatory subunit 6A OS=Mus musculus OX=10090 GN=Psmc3 PE=1 SV=2	Psmc3	1	3.16e-12	150.21	VTHELQAMK(1)DK	2	2.4876	3	1.436	0.755		0.95	1.013	0.928	1.071	0.989	1.41757	0.813578		0.960566	1.18067
O88685	236	K	26S proteasome regulatory subunit 6A OS=Mus musculus OX=10090 GN=Psmc3 PE=1 SV=2	Psmc3	1	1.37e-05	54.199	GVLMYGPPGTGK(1)TLLAR	2	1.7698	1		0.955			1.013	0.928	1.071	0.989		1.0291
O88712	280	K	C-terminal-binding protein 1 OS=Mus musculus OX=10090 GN=Ctbp1 PE=1 SV=2	Ctbp1	1	0.0011	67.881	ALAQALK(1)EGR	2	2.5139	4	0.9	1.131	0.87	1.115	0.971	0.975	1.05	1.004	0.92688	1.16	0.828571	1.11056	0.925657	0.0342686
O88736	329	K	3-keto-steroid reductase OS=Mus musculus OX=10090 GN=Hsd17b7 PE=1 SV=1	Hsd17b7	1	0.000992	58.916	TTVQK(1)SDHPS	2	0.18192	3	1.587	1.267	0.151		1.16	1.221	0.884	0.736	1.3681	1.03767	0.170814		0.124855
O88736	301	K	3-keto-steroid reductase OS=Mus musculus OX=10090 GN=Hsd17b7 PE=1 SV=1	Hsd17b7	1	5.53e-11	60.14	YASATSGFGTNYVTGQK(1)MDIDEDTAEK	3	3.083	1		0.955			1.16	1.221	0.884	0.736		0.782146
O88822	70	K	Lathosterol oxidase OS=Mus musculus OX=10090 GN=Sc5d PE=2 SV=2	Sc5d	1	0.00292	44.57	HPQFLK(1)NQVSR	2	3.4545	1	1.055
O88844	87	K	Isocitrate dehydrogenase [NADP] cytoplasmic OS=Mus musculus OX=10090 GN=Idh1 PE=1 SV=2	Idh1	1	0.00899	125.98	VEEFK(1)LK	2	1.2337	6	1.2	0.975	0.798	1.069	1.006	1.041	1.017	0.937	1.19284	0.936599	0.784661	1.14088	0.937956	0.29868
O88844	93	K	Isocitrate dehydrogenase [NADP] cytoplasmic OS=Mus musculus OX=10090 GN=Idh1 PE=1 SV=2	Idh1	1	0.000278	109.88	QMWK(1)SPNGTIR	2	0.37172	4	1.192	0.74	0.779	1.378	1.006	1.041	1.017	0.937	1.18489	0.710855	0.765978	1.47065	1.35765	0.523844
O88844	72	K	Isocitrate dehydrogenase [NADP] cytoplasmic OS=Mus musculus OX=10090 GN=Idh1 PE=1 SV=2	Idh1	1	1.8e-67	233.7	YNVGVK(1)CATITPDEK	2	2.418	11	0.984	1.258	0.755	1.02	1.006	1.041	1.017	0.937	0.978131	1.20845	0.74238	1.08858	0.829892	0.0854491
O88844	126	K	Isocitrate dehydrogenase [NADP] cytoplasmic OS=Mus musculus OX=10090 GN=Idh1 PE=1 SV=2	Idh1	1	5.65e-28	203.55	LVTGWVK(1)PIIIGR	2	0.4781	4	0.599	1.857	0.799	0.671	1.006	1.041	1.017	0.937	0.595427	1.78386	0.785644	0.716115	0.860452	0.533453
O88844	159	K	Isocitrate dehydrogenase [NADP] cytoplasmic OS=Mus musculus OX=10090 GN=Idh1 PE=1 SV=2	Idh1	1	7.12e-20	154.66	VEITYTPK(1)DGTQK	2	4.1556	4	1.19	0.941	0.832	1.078	1.006	1.041	1.017	0.937	1.1829	0.903939	0.818092	1.15048	0.982169	0.295847
O88844	27	K	Isocitrate dehydrogenase [NADP] cytoplasmic OS=Mus musculus OX=10090 GN=Idh1 PE=1 SV=2	Idh1	1	0.00078	88.921	IIWELIK(1)EK	2	0.029147	3	0.308	1.098	1.399		1.006	1.041	1.017	0.937	0.306163	1.05476	1.37562		4.49308
O88844	233	K	Isocitrate dehydrogenase [NADP] cytoplasmic OS=Mus musculus OX=10090 GN=Idh1 PE=1 SV=2	Idh1	1	0.000187	102.55	DIFQEIYDK(1)K	2	2.3451	5	0.388	1.253	1.353	0.912	1.006	1.041	1.017	0.937	0.385686	1.20365	1.33038	0.973319	2.12902	0.620182
O88844	236	K	Isocitrate dehydrogenase [NADP] cytoplasmic OS=Mus musculus OX=10090 GN=Idh1 PE=1 SV=2	Idh1	1	0.000206	119.07	YK(1)SQFEAQK	2	2.6759	4	1.321	0.964	0.746	1.018	1.006	1.041	1.017	0.937	1.31312	0.926033	0.73353	1.08645	0.865921	0.354888
O88844	381	K	Isocitrate dehydrogenase [NADP] cytoplasmic OS=Mus musculus OX=10090 GN=Idh1 PE=1 SV=2	Idh1	1	3.26e-06	96.946	DLAACIK(1)GLPNVQR	2	3.1379	4	0.76	1.024	1.326	0.82	1.006	1.041	1.017	0.937	0.755467	0.98367	1.30384	0.875133	1.30776	0.319708
O88844	58	K	Isocitrate dehydrogenase [NADP] cytoplasmic OS=Mus musculus OX=10090 GN=Idh1 PE=1 SV=2	Idh1	1	7.54e-93	238.93	DATNDQVTK(1)DAAEAIK	2	2.7805	4	1.01	1.028	1.011	0.942	1.006	1.041	1.017	0.937	1.00398	0.987512	0.9941	1.00534	1.00411	0.013886
O88844	115	K	Isocitrate dehydrogenase [NADP] cytoplasmic OS=Mus musculus OX=10090 GN=Idh1 PE=1 SV=2	Idh1	1	0.000594	67.464	EAIICK(1)NIPR	2	2.4468	3	1.153	0.87	0.895		1.006	1.041	1.017	0.937	1.14612	0.835735	0.880039		0.76784
O88844	406	K	Isocitrate dehydrogenase [NADP] cytoplasmic OS=Mus musculus OX=10090 GN=Idh1 PE=1 SV=2	Idh1	1	0.013	41.025	LGENLK(1)AK	2	2.1121	1	1.055				1.006	1.041	1.017	0.937	1.04871
O88844	81	K	Isocitrate dehydrogenase [NADP] cytoplasmic OS=Mus musculus OX=10090 GN=Idh1 PE=1 SV=2	Idh1	1	0.000179	93.467	CATITPDEK(1)R	2	2.8666	4	1.328	0.855	0.804	1.066	1.006	1.041	1.017	0.937	1.32008	0.821326	0.79056	1.13767	0.992019	0.396309
O88844	345	K	Isocitrate dehydrogenase [NADP] cytoplasmic OS=Mus musculus OX=10090 GN=Idh1 PE=1 SV=2	Idh1	1	1.85e-06	97.594	AK(1)LDNNTELSFFAK	2	4.7151	4	0.379	1.544	1.318	0.625	1.006	1.041	1.017	0.937	0.37674	1.48319	1.29597	0.667022	1.94484	0.768761
O88844	408	K	Isocitrate dehydrogenase [NADP] cytoplasmic OS=Mus musculus OX=10090 GN=Idh1 PE=1 SV=2	Idh1	1	0.000518	100.67	AK(1)LAQAK	2	1.8228	4	1.503	0.957	0.765	0.809	1.006	1.041	1.017	0.937	1.49404	0.919308	0.752212	0.863394	0.721327	0.302014
O88844	243	K	Isocitrate dehydrogenase [NADP] cytoplasmic OS=Mus musculus OX=10090 GN=Idh1 PE=1 SV=2	Idh1	1	1.33e-34	174.23	SQFEAQK(1)ICYEHR	3	2.9015	8	0.883	1.269	0.77	1.096	1.006	1.041	1.017	0.937	0.877734	1.21902	0.757129	1.16969	0.911064	0.053201
O88844	151	K	Isocitrate dehydrogenase [NADP] cytoplasmic OS=Mus musculus OX=10090 GN=Idh1 PE=1 SV=2	Idh1	1	1.12e-08	63.79	ATDFVVPGPGK(1)VEITYTPK	3	2.0021	3		1.286	1.135	0.438	1.006	1.041	1.017	0.937		1.23535	1.11603	0.467449	0.378394
O88844	224	K	Isocitrate dehydrogenase [NADP] cytoplasmic OS=Mus musculus OX=10090 GN=Idh1 PE=1 SV=2	Idh1	1	7.48e-12	119.94	FK(1)DIFQEIYDK	2	1.8283	7	0.205	1.303	1.495	0.873	1.006	1.041	1.017	0.937	0.203777	1.25168	1.47001	0.931697	3.97909	0.812933
O88851	122	K	Putative hydrolase RBBP9 OS=Mus musculus OX=10090 GN=Rbbp9 PE=1 SV=2	Rbbp9	1	0.0181	41.025	PWQWEK(1)IK	2	1.9981	1				1.122	0.993	0.994	1.039	0.973				1.15314
O88958	256	K	Glucosamine-6-phosphate isomerase 1 OS=Mus musculus OX=10090 GN=Gnpda1 PE=1 SV=3	Gnpda1	1	0.00506	42.075	YFK(1)GLMLVHNK	2	1.1046	1		0.955			1.024	1.038	0.984	0.953		0.920039
O88967	469	K	ATP-dependent zinc metalloprotease YME1L1 OS=Mus musculus OX=10090 GN=Yme1l1 PE=1 SV=1	Yme1l1	1	0.000897	64.906	FDK(1)SVDPEIIAR	2	1.1812	2	0.54	1.421			1.034	0.959	1.044	0.964	0.522244	1.48175
O89017	281	K	Legumain OS=Mus musculus OX=10090 GN=Lgmn PE=1 SV=1	Lgmn	1	4.06e-07	99.34	SISTMK(1)VMQFQGMK	2	2.9953	5	0.142	1.24	1.65	0.818	1.039	0.893	1.023	1.044	0.13667	1.38858	1.6129	0.783525	6.18285	0.908737
O89017	289	K	Legumain OS=Mus musculus OX=10090 GN=Lgmn PE=1 SV=1	Lgmn	1	2.32e-09	105.81	VMQFQGMK(1)HR	2	0.99964	3	1.14	0.801		1.212	1.039	0.893	1.023	1.044	1.09721	0.896976		1.16092	1.29426
O89017	179	K	Legumain OS=Mus musculus OX=10090 GN=Lgmn PE=1 SV=1	Lgmn	1	7.26e-05	105.36	YMYEHK(1)MYQK	2	2.1292	4	1.107	0.865	0.898	1.17	1.039	0.893	1.023	1.044	1.06545	0.968645	0.87781	1.12069	0.990428	0.168149
O89017	255	K	Legumain OS=Mus musculus OX=10090 GN=Lgmn PE=1 SV=1	Lgmn	1	0.00102	74.424	ETLHK(1)QYHLVK	2	2.4126	5	1.195		0.809	1.084	1.039	0.893	1.023	1.044	1.15014		0.790811	1.03831	0.687576
O89020	319	K	Afamin OS=Mus musculus OX=10090 GN=Afm PE=1 SV=2	Afm	1	8.39e-10	53.363	EACIINANK(1)DDRPEGLSLR	3	2.5962	1		0.955			1.07	1.134	0.876	0.92		0.842152
O89020	434	K	Afamin OS=Mus musculus OX=10090 GN=Afm PE=1 SV=2	Afm	1	0.0064	49.325	HFLVK(1)FTK	2	-0.71248	2	1.274	0.756			1.07	1.134	0.876	0.92	1.19065	0.666667
O89023	345	K	Tripeptidyl-peptidase 1 OS=Mus musculus OX=10090 GN=Tpp1 PE=1 SV=2	Tpp1	1	7.15e-05	102.55	VNTEFMK(1)AAAR	2	1.786	4	1.017	1.102	0.789	1.126	0.962	0.982	0.994	1.062	1.05717	1.1222	0.793763	1.06026	0.847822	0.114395
O89053	339	K	Coronin-1A OS=Mus musculus OX=10090 GN=Coro1a PE=1 SV=5	Coro1a	1	0.000813	60.709	FYK(1)LHER	2	1.3341	3	1.379	0.726		1.047	1.024	1.111	0.923	0.942	1.34668	0.653465		1.11146	1.70088
O89053	331	K	Coronin-1A OS=Mus musculus OX=10090 GN=Coro1a PE=1 SV=5	Coro1a	1	0.00222	50.297	GLEVNK(1)CEIAR	2	1.355	1		0.955			1.024	1.111	0.923	0.942		0.859586
O89079	293	K	Coatomer subunit epsilon OS=Mus musculus OX=10090 GN=Cope PE=1 SV=3	Cope	1	0.000167	92.428	EYQAK(1)ENDFDR	2	4.4016	3	1.205	0.902		1.024	1.036	0.932	1.017	1.015	1.16313	0.967811		1.00887	1.04242
O89116	89	K	Vesicle transport through interaction with t-SNAREs homolog 1A OS=Mus musculus OX=10090 GN=Vti1a PE=1 SV=1	Vti1a	1	0.0273	58.687	LETDFK(1)R	2	0.58599	2			0.896	1.124		0.685	1.329	0.986			0.674191	1.13996
P00329	40	K	Alcohol dehydrogenase 1 OS=Mus musculus OX=10090 GN=Adh1 PE=1 SV=2	Adh1	1	0.000791	52.591	IK(1)MVATGVCR	2	1.4304	3	0.928		1.018	1.108	0.811	0.899	1.206	1.084	1.14427		0.844113	1.02214	0.737689
P00329	227	K	Alcohol dehydrogenase 1 OS=Mus musculus OX=10090 GN=Adh1 PE=1 SV=2	Adh1	1	1.54e-05	90.761	IIAVDINK(1)DK	2	2.5221	3		0.862	1.211	0.84	0.811	0.899	1.206	1.084		0.958843	1.00415	0.774908	0.80817
P00329	105	K	Alcohol dehydrogenase 1 OS=Mus musculus OX=10090 GN=Adh1 PE=1 SV=2	Adh1	1	6.78e-05	57.293	ICK(1)HPESNFCSR	2	3.4596	3		0.547	1.459	0.9	0.811	0.899	1.206	1.084		0.608454	1.20978	0.830258	1.36454
P00329	316	K	Alcohol dehydrogenase 1 OS=Mus musculus OX=10090 GN=Adh1 PE=1 SV=2	Adh1	1	0.00165	52.591	TWK(1)GAIFGGFK	2	1.5651	2		0.754	1.087		0.811	0.899	1.206	1.084		0.83871	0.901327
P00848	64	K	ATP synthase subunit a OS=Mus musculus OX=10090 GN=Mtatp6 PE=1 SV=1	Mtatp6	1	1.14e-06	112.8	QMMLIHTPK(1)GR	2	2.4628	8	1.006	0.817	1.055	1.14	1.048	1.022	0.965	0.965	0.959924	0.799413	1.09326	1.18135	1.30834	0.129501
P00920	167	K	Carbonic anhydrase 2 OS=Mus musculus OX=10090 GN=Ca2 PE=1 SV=4	Ca2	1	0.000676	64.064	VLEALHSIK(1)TK	2	0.9329	2		1.039	0.819		0.919	1.163	0.988	0.93		0.893379	0.828947
P01027	733	K	Complement C3 OS=Mus musculus OX=10090 GN=C3 PE=1 SV=3	C3	1	2.49e-05	76.255	AFIDCCNHITK(1)LR	2	2.4282	3		1.074	0.967	0.895	0.983	1.084	0.965	0.969		0.990775	1.00207	0.923633	0.932233
P01027	74	K	Complement C3 OS=Mus musculus OX=10090 GN=C3 PE=1 SV=3	C3	1	0.000197	66.619	QVLTSEK(1)TVLTGASGHLR	3	1.3337	2		1.376		0.627	0.983	1.084	0.965	0.969		1.26937		0.647059	0.509747
P01027	1325	K	Complement C3 OS=Mus musculus OX=10090 GN=C3 PE=1 SV=3	C3	1	0.000401	54.199	SEETK(1)QNEAFSLTAK	2	1.3232	1		0.955			0.983	1.084	0.965	0.969		0.880996
P01027	1497	K	Complement C3 OS=Mus musculus OX=10090 GN=C3 PE=1 SV=3	C3	1	0.000206	74.524	FYHPEK(1)DDGMLSK	2	3.8103	2	0.745	1.236			0.983	1.084	0.965	0.969	0.757884	1.14022
P01027	95	K	Complement C3 OS=Mus musculus OX=10090 GN=C3 PE=1 SV=3	C3	1	0.0104	44.57	IPASK(1)EFNSDK	2	2.8284	1	1.055				0.983	1.084	0.965	0.969	1.07325
P01027	486	K	Complement C3 OS=Mus musculus OX=10090 GN=C3 PE=1 SV=3	C3	1	0.00622	49.96	TDPGHEAK(1)IR	2	1.758	2	1.386			0.77	0.983	1.084	0.965	0.969	1.40997			0.794634
P01027	614	K	Complement C3 OS=Mus musculus OX=10090 GN=C3 PE=1 SV=3	C3	1	0.000253	70.195	LTQSK(1)IWDVVEK	2	2.3122	2	0.483		1.385		0.983	1.084	0.965	0.969	0.491353		1.43523		2.92098
P01027	681	K	Complement C3 OS=Mus musculus OX=10090 GN=C3 PE=1 SV=3	C3	1	0.0059	43.272	MDK(1)AGQYTDK	2	-0.028595	2		0.808		1.295	0.983	1.084	0.965	0.969		0.745387		1.33643	1.79293
P01027	861	K	Complement C3 OS=Mus musculus OX=10090 GN=C3 PE=1 SV=3	C3	1	0.00599	44.767	EQEELK(1)VR	2	1.5282	2	1.172		0.798		0.983	1.084	0.965	0.969	1.19227		0.826943		0.693588
P01027	101	K	Complement C3 OS=Mus musculus OX=10090 GN=C3 PE=1 SV=3	C3	1	0.00322	40.502	EFNSDK(1)EGHK	2	2.7484	1			0.898		0.983	1.084	0.965	0.969			0.93057
P01027	1215	K	Complement C3 OS=Mus musculus OX=10090 GN=C3 PE=1 SV=3	C3	1	0.00328	49.325	FLNTAK(1)DR	2	1.9605	2	1.209		0.767		0.983	1.084	0.965	0.969	1.22991		0.794819		0.646243
P01029	1032	K	Complement C4-B OS=Mus musculus OX=10090 GN=C4b PE=1 SV=3	C4b	1	0.000561	44.598	TEQWSK(1)LSPETK	2	0.46695	2	0.695	1.281			0.991	1.078	0.963	0.968	0.701312	1.18831
P01837	92	K	Immunoglobulin kappa constant OS=Mus musculus OX=10090 GN=Igkc PE=1 SV=2	Igkc	1	3.67e-16	118.64	HNSYTCEATHK(1)TSTSPIVK	3	2.8223	1		0.955			0.783	0.377	1.716	1.124		2.53316
P01837	42	K	Immunoglobulin kappa constant OS=Mus musculus OX=10090 GN=Igkc PE=1 SV=2	Igkc	1	0.00158	69.905	WK(1)IDGSER	2	1.5712	5	0.963	0.881	0.868	1.345	0.783	0.377	1.716	1.124	1.22988	2.33687	0.505828	1.19662	0.461671	0.109147
P01864	205	K	Ig gamma-2A chain C region secreted form OS=Mus musculus OX=10090 PE=1 SV=1	---	1	3.26e-12	70.552	VVSALPIQHQDWMSGK(1)EFK	3	1.7588	2		0.549	1.28		0.793	0.933	0.805	1.469		0.588424	1.59006
P01864	222	K	Ig gamma-2A chain C region secreted form OS=Mus musculus OX=10090 PE=1 SV=1	---	0.992271	0.00273	42.446	ALPSPIEK(0.992)TISK(0.008)PR	2	4.4989	1				1.122	0.793	0.933	0.805	1.469				0.763785
P01867	321	K	Ig gamma-2B chain C region OS=Mus musculus OX=10090 GN=Igh-3 PE=1 SV=3	Igh-3	1	0.00131	53.517	HEGLK(1)NYYLK	2	2.7936	4	0.547	0.848	0.999	1.663	0.672	0.714	1.261	1.353	0.813988	1.18768	0.792228	1.22912	1.00408	0.0306892
P01867	214	K	Ig gamma-2B chain C region OS=Mus musculus OX=10090 GN=Igh-3 PE=1 SV=3	Igh-3	1	0.000899	79.311	VNNK(1)DLPSPIER	2	2.7095	1				1.122	0.672	0.714	1.261	1.353				0.829268
P01867	307	K	Ig gamma-2B chain C region OS=Mus musculus OX=10090 GN=Igh-3 PE=1 SV=3	Igh-3	1	0.000207	54.584	WEK(1)TDSFSCNVR	2	3.8325	2		0.818	1.027		0.672	0.714	1.261	1.353		1.14566	0.814433
P01868	211	K	Ig gamma-1 chain C region secreted form OS=Mus musculus OX=10090 GN=Ighg1 PE=1 SV=1	Ighg1	1	5.13e-05	44.045	VNSAAFPAPIEK(1)TISK	2	3.0862	3	0.615	1.14		1.372	0.773	0.866	1.153	1.208	0.795602	1.3164		1.13576	0.862781
P01887	68	K	Beta-2-microglobulin OS=Mus musculus OX=10090 GN=B2m PE=1 SV=2	B2m	1	0.000444	57.003	IPK(1)VEMSDMSFSK	2	4.1454	2		1.092	0.77
P01897	92	K	"H-2 class I histocompatibility antigen, L-D alpha chain OS=Mus musculus OX=10090 GN=H2-L PE=1 SV=2"	H2-L	1	0.000129	61.194	ITQIAK(1)GQEQWFR	2	5.3403	1		0.955			1.104	1.411	0.921	0.564		0.676825
P01898	200	K	"H-2 class I histocompatibility antigen, Q10 alpha chain OS=Mus musculus OX=10090 GN=H2-Q10 PE=1 SV=3"	H2-Q10	1	0.00351	44.82	YLELGK(1)ETLLR	2	-1.2789	1			0.898		1.026	1.151	0.84	0.983			1.06905
P01902	167	K	"H-2 class I histocompatibility antigen, K-D alpha chain OS=Mus musculus OX=10090 GN=H2-K1 PE=1 SV=1"	H2-K1	1	0.000751	43.306	K(1)WEQAGDAEYYR	2	5.7396	1		0.955			1.215	1.447	0.577	0.762		0.659986
P01942	8	K	Hemoglobin subunit alpha OS=Mus musculus OX=10090 GN=Hba PE=1 SV=2	Hba	1	4.33e-07	120.33	VLSGEDK(1)SNIK	2	4.1782	5	0.969	1.104	0.937	0.99	0.911	1.187	0.97	0.932	1.06367	0.930076	0.965979	1.06223	1.02513	0.114099
P01942	57	K	Hemoglobin subunit alpha OS=Mus musculus OX=10090 GN=Hba PE=1 SV=2	Hba	1	5.14e-69	234.93	TYFPHFDVSHGSAQVK(1)GHGK	3	7.2309	14	0.679	1.269	0.971	1.062	0.911	1.187	0.97	0.932	0.745335	1.06908	1.00103	1.13949	1.20446	0.115076
P01942	17	K	Hemoglobin subunit alpha OS=Mus musculus OX=10090 GN=Hba PE=1 SV=2	Hba	1	1.9e-21	131.48	AAWGK(1)IGGHGAEYGAEALER	3	3.3407	8	0.142	1.612	1.365	0.737	0.911	1.187	0.97	0.932	0.155873	1.35804	1.40722	0.790773	4.80513	0.878819
P01942	140	K	Hemoglobin subunit alpha OS=Mus musculus OX=10090 GN=Hba PE=1 SV=2	Hba	1	6.2e-10	136.94	FLASVSTVLTSK(1)YR	2	2.8509	2		0.814	1.031		0.911	1.187	0.97	0.932		0.685762	1.06289
P01942	41	K	Hemoglobin subunit alpha OS=Mus musculus OX=10090 GN=Hba PE=1 SV=2	Hba	1	1.2e-38	138.87	MFASFPTTK(1)TYFPHFDVSHGSAQVK	4	4.1288	12		1.273	1.027	0.588	0.911	1.187	0.97	0.932		1.07245	1.05876	0.630901	0.588279
P01942	12	K	Hemoglobin subunit alpha OS=Mus musculus OX=10090 GN=Hba PE=1 SV=2	Hba	1	0.00693	48.157	SNIK(1)AAWGK	2	1.6229	1				1.122	0.911	1.187	0.97	0.932				1.20386
P02088	67	K	Hemoglobin subunit beta-1 OS=Mus musculus OX=10090 GN=Hbb-b1 PE=1 SV=2	Hbb-b1	1	0.000123	44.045	K(1)VITAFNDGLNHLDSLK	3	1.5548	1			0.898
P02088	60	K	Hemoglobin subunit beta-1 OS=Mus musculus OX=10090 GN=Hbb-b1 PE=1 SV=2	Hbb-b1	1	1.73e-05	94.507	YFDSFGDLSSASAIMGNAK(1)VK	3	1.2435	2		0.827	1.018
P02088	18	K	Hemoglobin subunit beta-1 OS=Mus musculus OX=10090 GN=Hbb-b1 PE=1 SV=2	Hbb-b1	1	2.95e-05	57.62	AAVSCLWGK(1)VNSDEVGGEALGR	3	2.5375	2			1.194	0.753
P02088	145	K	Hemoglobin subunit beta-1 OS=Mus musculus OX=10090 GN=Hbb-b1 PE=1 SV=2	Hbb-b1	1	1.59e-06	92.445	VVAGVATALAHK(1)YH	2	6.0421	4	0.582	1.472	0.939	0.967
P02088	83	K	Hemoglobin subunit beta-1 OS=Mus musculus OX=10090 GN=Hbb-b1 PE=1 SV=2	Hbb-b1	1	1.05e-21	63.359	VITAFNDGLNHLDSLK(1)GTFASLSELHCDK	4	3.8905	2		0.955
P02088	9	K	Hemoglobin subunit beta-1 OS=Mus musculus OX=10090 GN=Hbb-b1 PE=1 SV=2	Hbb-b1	1	5.26e-09	83.214	VHLTDAEK(1)AAVSCLWGK	3	2.1415	5		1.425	0.818	0.67
P02088	96	K	Hemoglobin subunit beta-1 OS=Mus musculus OX=10090 GN=Hbb-b1 PE=1 SV=2	Hbb-b1	1	1.65e-87	225.94	GTFASLSELHCDK(1)LHVDPENFR	3	4.1937	6		1.378	0.843	0.692
P02089	67	K	Hemoglobin subunit beta-2 OS=Mus musculus OX=10090 GN=Hbb-b2 PE=1 SV=2	Hbb-b2	1	0.00979	48.785	K(1)VITAFNEGLK	2	1.3264	1	1.055				0.817	1.371	0.861	0.95	1.29131
P02089	60	K	Hemoglobin subunit beta-2 OS=Mus musculus OX=10090 GN=Hbb-b2 PE=1 SV=2	Hbb-b2	1	0.000379	63.766	YFDSFGDLSSASAIMGNPK(1)VK	3	0.36544	2		1.12	0.743		0.817	1.371	0.861	0.95		0.816922	0.86295
P02089	77	K	Hemoglobin subunit beta-2 OS=Mus musculus OX=10090 GN=Hbb-b2 PE=1 SV=2	Hbb-b2	1	7.32e-51	191.95	VITAFNEGLK(1)NLDNLK	2	4.3488	8	0.136	1.604	1.398	0.712	0.817	1.371	0.861	0.95	0.166463	1.16995	1.62369	0.749474	5.19734	0.876744
P02089	18	K	Hemoglobin subunit beta-2 OS=Mus musculus OX=10090 GN=Hbb-b2 PE=1 SV=2	Hbb-b2	1	2.92e-05	74.643	SAVSCLWAK(1)VNPDEVGGEALGR	3	2.8086	2		1.099	0.763		0.817	1.371	0.861	0.95		0.801605	0.886179
P02089	83	K	Hemoglobin subunit beta-2 OS=Mus musculus OX=10090 GN=Hbb-b2 PE=1 SV=2	Hbb-b2	1	2.85e-12	141.87	NLDNLK(1)GTFASLSELHCDK	3	2.4875	3		1.461	0.663	0.821	0.817	1.371	0.861	0.95		1.06565	0.770035	0.864211	0.810974
P02089	9	K	Hemoglobin subunit beta-2 OS=Mus musculus OX=10090 GN=Hbb-b2 PE=1 SV=2	Hbb-b2	1	9.14e-06	59.731	VHLTDAEK(1)SAVSCLWAK	3	1.8951	3		1.257	1.129	0.479	0.817	1.371	0.861	0.95		0.916849	1.31127	0.504211	0.549939
P02089	96	K	Hemoglobin subunit beta-2 OS=Mus musculus OX=10090 GN=Hbb-b2 PE=1 SV=2	Hbb-b2	1	1.65e-87	225.94	GTFASLSELHCDK(1)LHVDPENFR	3	4.1937	6		1.378	0.843	0.692	0.817	1.371	0.861	0.95		1.00511	0.979094	0.728421	0.724721
P02468	1591	K	Laminin subunit gamma-1 OS=Mus musculus OX=10090 GN=Lamc1 PE=1 SV=2	Lamc1	1	0.00865	51.872	DIHNLEDIK(1)K	2	1.2795	1				1.122	0.927	1.002	1.064	1.007				1.1142
P02468	1548	K	Laminin subunit gamma-1 OS=Mus musculus OX=10090 GN=Lamc1 PE=1 SV=2	Lamc1	1	8.24e-12	126.48	DEMK(1)ASDLDR	2	3.7946	7	1.322	0.78	1.129	0.754	0.927	1.002	1.064	1.007	1.42611	0.778443	1.06109	0.748759	0.852957	0.127685
P02468	800	K	Laminin subunit gamma-1 OS=Mus musculus OX=10090 GN=Lamc1 PE=1 SV=2	Lamc1	1	0.000301	62.705	EVVCTHCPTGTAGK(1)R	3	4.4177	1				1.122	0.927	1.002	1.064	1.007				1.1142
P02468	1320	K	Laminin subunit gamma-1 OS=Mus musculus OX=10090 GN=Lamc1 PE=1 SV=2	Lamc1	1	5.67e-07	123.5	EHEVK(1)NLLEK	2	1.006	4	0.909	0.958	1.097	1.025	0.927	1.002	1.064	1.007	0.980583	0.956088	1.03102	1.01788	1.05803	0.00623518
P02468	1402	K	Laminin subunit gamma-1 OS=Mus musculus OX=10090 GN=Lamc1 PE=1 SV=2	Lamc1	1	6.24e-08	119.07	TIAEANEK(1)TR	2	2.2105	4	1.045	1.002	0.992	0.959	0.927	1.002	1.064	1.007	1.12729	1	0.932331	0.952334	0.889694	0.0704062
P02468	1474	K	Laminin subunit gamma-1 OS=Mus musculus OX=10090 GN=Lamc1 PE=1 SV=2	Lamc1	1	0.000203	83.358	QLEEAENELK(1)R	2	1.7236	4	1.031	1.129	0.888	0.955	0.927	1.002	1.064	1.007	1.11219	1.12675	0.834586	0.948361	0.79604	0.0573351
P02468	1327	K	Laminin subunit gamma-1 OS=Mus musculus OX=10090 GN=Lamc1 PE=1 SV=2	Lamc1	1	1.24e-09	88.734	GK(1)AEQQTADQLLAR	2	1.6736	3		0.669	1.45	0.767	0.927	1.002	1.064	1.007		0.667665	1.36278	0.761668	1.14079
P02468	1189	K	Laminin subunit gamma-1 OS=Mus musculus OX=10090 GN=Lamc1 PE=1 SV=2	Lamc1	1	3.85e-05	83.438	HK(1)QEADDIVR	2	3.405	4	1.372	0.904	1.025	0.686	0.927	1.002	1.064	1.007	1.48004	0.902196	0.963346	0.681231	0.702986	0.0741053
P02468	1301	K	Laminin subunit gamma-1 OS=Mus musculus OX=10090 GN=Lamc1 PE=1 SV=2	Lamc1	1	0.00794	42.229	LIDQK(1)LK	2	0.72331	1		0.955			0.927	1.002	1.064	1.007		0.953094
P02468	1091	K	Laminin subunit gamma-1 OS=Mus musculus OX=10090 GN=Lamc1 PE=1 SV=2	Lamc1	1	9.52e-11	117.41	EAQEVK(1)DVDQNLMDR	2	2.682	6	1.225		0.877	0.967	0.927	1.002	1.064	1.007	1.32147		0.824248	0.960278	0.623737
P02468	1344	K	Laminin subunit gamma-1 OS=Mus musculus OX=10090 GN=Lamc1 PE=1 SV=2	Lamc1	1	0.000132	103.76	ADAAK(1)ALAEEAAK	2	1.9588	4	0.969	1.052	1.032	0.932	0.927	1.002	1.064	1.007	1.04531	1.0499	0.969925	0.925521	0.904709	0.0256171
P02468	1542	K	Laminin subunit gamma-1 OS=Mus musculus OX=10090 GN=Lamc1 PE=1 SV=2	Lamc1	1	1.41e-06	81.335	LNEIEGSLNK(1)AK	2	1.2865	3	1.095	1.019		1.004	0.927	1.002	1.064	1.007	1.18123	1.01697		0.997021	0.980388
P02468	1303	K	Laminin subunit gamma-1 OS=Mus musculus OX=10090 GN=Lamc1 PE=1 SV=2	Lamc1	1	0.0089	51.43	LK(1)DYEDLR	2	2.0789	2		0.811	1.034		0.927	1.002	1.064	1.007		0.809381	0.971805
P02469	1579	K	Laminin subunit beta-1 OS=Mus musculus OX=10090 GN=Lamb1 PE=1 SV=3	Lamb1	1	2.54e-08	114.64	AELLLEEAK(1)R	2	0.61565	4	0.952	1.11	0.863	1.093	0.961	0.982	1.062	0.994	0.990635	1.13035	0.812618	1.0996	0.896549	0.0850472
P02469	1604	K	Laminin subunit beta-1 OS=Mus musculus OX=10090 GN=Lamb1 PE=1 SV=3	Lamb1	1	1.68e-05	110.91	EALEEAEK(1)AQVAAEK	2	4.288	4	0.856	1.007	1.222	0.867	0.961	0.982	1.062	0.994	0.890739	1.02546	1.15066	0.872233	1.07119	0.20595
P02469	239	K	Laminin subunit beta-1 OS=Mus musculus OX=10090 GN=Lamb1 PE=1 SV=3	Lamb1	1	1.9e-08	139.7	FVK(1)LHTLGDNLLDSR	3	2.5847	3		1.026	1.336	0.493	0.961	0.982	1.062	0.994		1.04481	1.258	0.495976	0.474706
P02469	1589	K	Laminin subunit beta-1 OS=Mus musculus OX=10090 GN=Lamb1 PE=1 SV=3	Lamb1	1	0.000706	50.09	SATDVK(1)VTADMVK	2	3.1523	1				1.122	0.961	0.982	1.062	0.994				1.12877
P02469	1495	K	Laminin subunit beta-1 OS=Mus musculus OX=10090 GN=Lamb1 PE=1 SV=3	Lamb1	1	0.00089	44.82	VDK(1)SNEDLR	2	2.4938	1			0.898		0.961	0.982	1.062	0.994			0.845574
P02469	1476	K	Laminin subunit beta-1 OS=Mus musculus OX=10090 GN=Lamb1 PE=1 SV=3	Lamb1	1	1.82e-09	102.03	ADEAK(1)QNAQDVLLK	2	3.1319	3	0.872	0.963	1.046		0.961	0.982	1.062	0.994	0.907388	0.980652	0.984934		1.08546
P02469	1752	K	Laminin subunit beta-1 OS=Mus musculus OX=10090 GN=Lamb1 PE=1 SV=3	Lamb1	0.999906	0.00177	65.879	KYEDNQK(1)YLEDK	2	2.0308	2		0.928		1.153	0.961	0.982	1.062	0.994		0.94501		1.15996	1.22746
P02469	1225	K	Laminin subunit beta-1 OS=Mus musculus OX=10090 GN=Lamb1 PE=1 SV=3	Lamb1	1	0.0112	46.447	ETVDSVEK(1)K	2	2.7155	1				1.122	0.961	0.982	1.062	0.994				1.12877
P02469	1757	K	Laminin subunit beta-1 OS=Mus musculus OX=10090 GN=Lamb1 PE=1 SV=3	Lamb1	1	0.000106	57.888	YLEDK(1)AQELVR	2	0.52157	2			1.201	0.744	0.961	0.982	1.062	0.994			1.13088	0.748491
P02469	1469	K	Laminin subunit beta-1 OS=Mus musculus OX=10090 GN=Lamb1 PE=1 SV=3	Lamb1	1	0.00153	60.709	MVSEAK(1)VR	2	-2.3689	5		1.036	0.911	1.011	0.961	0.982	1.062	0.994		1.05499	0.857815	1.0171	0.964088
P02469	1368	K	Laminin subunit beta-1 OS=Mus musculus OX=10090 GN=Lamb1 PE=1 SV=3	Lamb1	1	3.01e-23	200.06	ESPFK(1)EQQEEQAR	2	2.7372	6	1.234	0.711	1.279	0.743	0.961	0.982	1.062	0.994	1.28408	0.724033	1.20433	0.747485	0.985143	0.0479605
P02469	215	K	Laminin subunit beta-1 OS=Mus musculus OX=10090 GN=Lamb1 PE=1 SV=3	Lamb1	1	0.00073	66.485	ALDPAFK(1)IEDPYSPR	2	5.2553	2	0.29		1.549		0.961	0.982	1.062	0.994	0.301769		1.45857		4.8334
P02469	1697	K	Laminin subunit beta-1 OS=Mus musculus OX=10090 GN=Lamb1 PE=1 SV=3	Lamb1	1	6.81e-07	90.263	TLDGELDEK(1)YK	2	4.3636	4	1.162	0.994	0.987	0.85	0.961	0.982	1.062	0.994	1.20916	1.01222	0.929379	0.855131	0.806712	0.0472226
P02469	229	K	Laminin subunit beta-1 OS=Mus musculus OX=10090 GN=Lamb1 PE=1 SV=3	Lamb1	1	0.000317	78.932	IQNLLK(1)ITNLR	2	0.52145	1		0.955			0.961	0.982	1.062	0.994		0.972505
P02469	1708	K	Laminin subunit beta-1 OS=Mus musculus OX=10090 GN=Lamb1 PE=1 SV=3	Lamb1	1	2.7e-22	142.08	VESLIAQK(1)TEESADAR	2	2.7822	13	0.408	1.27	1.35	0.875	0.961	0.982	1.062	0.994	0.424558	1.29328	1.27119	0.880282	1.8374	0.629553
P02469	1680	K	Laminin subunit beta-1 OS=Mus musculus OX=10090 GN=Lamb1 PE=1 SV=3	Lamb1	1	6.24e-05	85.821	VVYSVK(1)QNADDVK	2	2.5795	4	1.095	0.955	0.967	0.992	0.961	0.982	1.062	0.994	1.13944	0.972505	0.910546	0.997988	0.912661	0.124408
P02798	51	K	Metallothionein-2 OS=Mus musculus OX=10090 GN=Mt2 PE=1 SV=2	Mt2	1	0.000206	59.731	CSQGCICK(1)EASDK	2	3.5503	1			0.898
P02798	43	K	Metallothionein-2 OS=Mus musculus OX=10090 GN=Mt2 PE=1 SV=2	Mt2	1	2.29e-06	89.359	SCCSCCPVGCAK(1)CSQGCICK	3	1.5616	1		0.955
P03930	48	K	ATP synthase protein 8 OS=Mus musculus OX=10090 GN=Mtatp8 PE=1 SV=1	Mtatp8	1	0.00188	87.251	VK(1)TPWELK	2	1.209	2	0.99	1.013			1.009	1.029	1.001	0.961	0.981169	0.984451
P03930	54	K	ATP synthase protein 8 OS=Mus musculus OX=10090 GN=Mtatp8 PE=1 SV=1	Mtatp8	1	0.00059	83.623	TPWELK(1)WTK	2	2.115	3	0.552		1.186	1.297	1.009	1.029	1.001	0.961	0.547076		1.18481	1.34964	2.16572
P03958	90	K	Adenosine deaminase OS=Mus musculus OX=10090 GN=Ada PE=1 SV=3	Ada	1	0.0151	43.168	IAYEFVEMK(1)AK	2	1.3071	1		0.955			1.103	1.079	0.964	0.855		0.885079
P03958	323	K	Adenosine deaminase OS=Mus musculus OX=10090 GN=Ada PE=1 SV=3	Ada	1	0.00155	69.915	DMGFTEEEFK(1)R	2	3.8969	5	0.742	1.286	1.127	0.779	1.103	1.079	0.964	0.855	0.672711	1.19184	1.16909	0.911111	1.25116	0.389005
P04186	345	K	Complement factor B OS=Mus musculus OX=10090 GN=Cfb PE=1 SV=2	Cfb	1	0.00021	56.202	LNQISYEDHK(1)LK	2	2.9727	3	1.186	0.895	0.843
P04186	635	K	Complement factor B OS=Mus musculus OX=10090 GN=Cfb PE=1 SV=2	Cfb	1	1.49e-05	61.577	ALFVSEQGK(1)SLTR	2	2.2375	3		1.264	0.818	0.861
P04186	704	K	Complement factor B OS=Mus musculus OX=10090 GN=Cfb PE=1 SV=2	Cfb	1	2.74e-05	100.84	GDSGGPLIVHK(1)R	2	1.1537	2	1.151		0.816
P04186	626	K	Complement factor B OS=Mus musculus OX=10090 GN=Cfb PE=1 SV=2	Cfb	1	0.000646	68.49	DVK(1)ALFVSEQGK	2	2.4817	1			0.898
P04186	451	K	Complement factor B OS=Mus musculus OX=10090 GN=Cfb PE=1 SV=2	Cfb	1	0.00041	76.85	KDNEHHVFK(1)VK	3	1.8057	1	1.055
P04919	775	K	Band 3 anion transport protein OS=Mus musculus OX=10090 GN=Slc4a1 PE=1 SV=1	Slc4a1	1	9.12e-13	105.08	ASGPGAAAQIQEVK(1)EQR	2	1.4558	1		0.955			0.889	1.191	1.001	0.919		0.801847
P05064	147	K	Fructose-bisphosphate aldolase A OS=Mus musculus OX=10090 GN=Aldoa PE=1 SV=2	Aldoa	1	0.000635	81.099	DGADFAK(1)WR	2	1.8447	4	0.95	1.042	0.904		0.996	1.068	0.997	0.94	0.953815	0.975655	0.90672		0.950625
P05064	28	K	Fructose-bisphosphate aldolase A OS=Mus musculus OX=10090 GN=Aldoa PE=1 SV=2	Aldoa	1	1.69e-44	179.9	IVAPGK(1)GILAADESTGSIAK	3	3.0087	5	0.619	1.186	1.41	0.675	0.996	1.068	0.997	0.94	0.621486	1.11049	1.41424	0.718085	1.46111	0.557433
P05064	330	K	Fructose-bisphosphate aldolase A OS=Mus musculus OX=10090 GN=Aldoa PE=1 SV=2	Aldoa	1	0.00058	90.308	AAQEEYIK(1)R	2	0.41837	4	1.267	0.895	0.842	1.038	0.996	1.068	0.997	0.94	1.27209	0.838015	0.844534	1.10425	0.9908	0.329939
P05064	111	K	Fructose-bisphosphate aldolase A OS=Mus musculus OX=10090 GN=Aldoa PE=1 SV=2	Aldoa	1	2.81e-07	47.965	VDK(1)GVVPLAGTNGETTTQGLDGLSER	3	-4.7251	1	1.055				0.996	1.068	0.997	0.94	1.05924
P05064	322	K	Fructose-bisphosphate aldolase A OS=Mus musculus OX=10090 GN=Aldoa PE=1 SV=2	Aldoa	1	2e-18	130.79	ENLK(1)AAQEEYIK	2	1.8723	10	1.119	1.098	0.751	1.069	0.996	1.068	0.997	0.94	1.12349	1.02809	0.75326	1.13723	0.888312	0.24524
P05064	42	K	Fructose-bisphosphate aldolase A OS=Mus musculus OX=10090 GN=Aldoa PE=1 SV=2	Aldoa	1	2.37e-29	144.27	GILAADESTGSIAK(1)R	2	2.4337	4	0.953	1.074	1.05	0.899	0.996	1.068	0.997	0.94	0.956827	1.00562	1.05316	0.956383	1.02586	0.0729335
P05064	312	K	Fructose-bisphosphate aldolase A OS=Mus musculus OX=10090 GN=Aldoa PE=1 SV=2	Aldoa	1	0.000116	79.311	ALQASALK(1)AWGGK	2	0.92732	3	1.037		0.886	1.157	0.996	1.068	0.997	0.94	1.04116		0.888666	1.23085	0.85353
P05064	13	K	Fructose-bisphosphate aldolase A OS=Mus musculus OX=10090 GN=Aldoa PE=1 SV=2	Aldoa	1	5.27e-14	153.33	PHPYPALTPEQK(1)K	2	3.6151	8	1.712	0.643	0.852	0.847	0.996	1.068	0.997	0.94	1.71888	0.60206	0.854564	0.901064	0.996899	0.50129
P05132	84	K	cAMP-dependent protein kinase catalytic subunit alpha OS=Mus musculus OX=10090 GN=Prkaca PE=1 SV=3	Prkaca	1	0.000111	116.13	LK(1)QIEHTLNEK	2	3.1817	7	1.366	0.733	0.93	1.013	1.03	1.037	0.935	0.998	1.32621	0.706847	0.994652	1.01503	1.093	0.313818
P05132	93	K	cAMP-dependent protein kinase catalytic subunit alpha OS=Mus musculus OX=10090 GN=Prkaca PE=1 SV=3	Prkaca	1	0.00223	81.163	QIEHTLNEK(1)R	2	1.1991	3	1.567	0.572	0.822		1.03	1.037	0.935	0.998	1.52136	0.551591	0.879144		0.577868
P05132	64	K	cAMP-dependent protein kinase catalytic subunit alpha OS=Mus musculus OX=10090 GN=Prkaca PE=1 SV=3	Prkaca	1	0.000898	69.915	HK(1)ESGNHYAMK	3	0.89045	2	1.209	0.816			1.03	1.037	0.935	0.998	1.17379	0.786885
P05132	73	K	cAMP-dependent protein kinase catalytic subunit alpha OS=Mus musculus OX=10090 GN=Prkaca PE=1 SV=3	Prkaca	1	0.000123	68.108	ESGNHYAMK(1)ILDK	2	3.0223	3		1.061		0.997	1.03	1.037	0.935	0.998		1.02314		0.998998	0.9764
P05132	267	K	cAMP-dependent protein kinase catalytic subunit alpha OS=Mus musculus OX=10090 GN=Prkaca PE=1 SV=3	Prkaca	1	0.00138	42.061	FPSHFSSDLK(1)DLLR	3	2.4494	1			0.898		1.03	1.037	0.935	0.998			0.960428
P05132	48	K	cAMP-dependent protein kinase catalytic subunit alpha OS=Mus musculus OX=10090 GN=Prkaca PE=1 SV=3	Prkaca	1	0.00038	87.895	IK(1)TLGTGSFGR	2	-1.5947	1	1.055				1.03	1.037	0.935	0.998	1.02427
P05201	276	K	"Aspartate aminotransferase, cytoplasmic OS=Mus musculus OX=10090 GN=Got1 PE=1 SV=3"	Got1	1	1.55e-07	104.49	VGNLTVVGK(1)ESDSVLR	2	2.6376	4	0.731	1.463	0.974	0.776	1.007	1.038	0.991	0.965	0.725919	1.40944	0.982846	0.804145	0.962238	0.407067
P05201	290	K	"Aspartate aminotransferase, cytoplasmic OS=Mus musculus OX=10090 GN=Got1 PE=1 SV=3"	Got1	1	0.00164	58.916	VLSQMEK(1)IVR	2	1.7355	1	1.055				1.007	1.038	0.991	0.965	1.04767
P05202	90	K	"Aspartate aminotransferase, mitochondrial OS=Mus musculus OX=10090 GN=Got2 PE=1 SV=1"	Got2	1	7.45e-13	112.95	KAEAQIAAK(1)NLDK	2	2.7007	4	1.273		0.838	0.965	1.01	1.001	0.971	1.018	1.2604		0.863028	0.947937	0.684728
P05202	309	K	"Aspartate aminotransferase, mitochondrial OS=Mus musculus OX=10090 GN=Got2 PE=1 SV=1"	Got2	1	0.0078	66.664	RVESQLK(1)ILIR	2	2.5975	2		0.726	1.114		1.01	1.001	0.971	1.018		0.725275	1.14727
P05202	122	K	"Aspartate aminotransferase, mitochondrial OS=Mus musculus OX=10090 GN=Got2 PE=1 SV=1"	Got2	1	4.35e-08	92.747	ASAELALGENNEVLK(1)SGR	2	2.7448	2		0.701	1.137		1.01	1.001	0.971	1.018		0.7003	1.17096
P05202	227	K	"Aspartate aminotransferase, mitochondrial OS=Mus musculus OX=10090 GN=Got2 PE=1 SV=1"	Got2	1	0.000529	54.27	PEQWK(1)EIASVVK	2	3.7728	2		1.435		0.559	1.01	1.001	0.971	1.018		1.43357		0.549116	0.383042
P05202	59	K	"Aspartate aminotransferase, mitochondrial OS=Mus musculus OX=10090 GN=Got2 PE=1 SV=1"	Got2	1	0.00228	84.368	K(1)MNLGVGAYR	2	1.4048	1			0.898		1.01	1.001	0.971	1.018			0.92482
P05202	345	K	"Aspartate aminotransferase, mitochondrial OS=Mus musculus OX=10090 GN=Got2 PE=1 SV=1"	Got2	1	6.78e-05	76.85	QWLQEVK(1)GMADR	2	3.4535	3		1.026	0.832		1.01	1.001	0.971	1.018		1.02497	0.856849
P05202	363	K	"Aspartate aminotransferase, mitochondrial OS=Mus musculus OX=10090 GN=Got2 PE=1 SV=1"	Got2	1	0.00147	79.059	TQLVSNLK(1)K	2	2.1213	4	1.083	1.034	0.796	1.126	1.01	1.001	0.971	1.018	1.07228	1.03297	0.819773	1.10609	0.917652	0.166879
P05202	296	K	"Aspartate aminotransferase, mitochondrial OS=Mus musculus OX=10090 GN=Got2 PE=1 SV=1"	Got2	1	0.00222	41.317	VGAFTVVCK(1)DAEEAK	2	2.8823	1	1.055				1.01	1.001	0.971	1.018	1.04455
P06151	81	K	L-lactate dehydrogenase A chain OS=Mus musculus OX=10090 GN=Ldha PE=1 SV=3	Ldha	1	0.000164	75.5	IVSSK(1)DYCVTANSK	2	4.1188	4	1.044	1.057	0.807	1.128	0.994	0.985	0.996	1.024	1.0503	1.0731	0.810241	1.10156	0.898981	0.141878
P06151	228	K	L-lactate dehydrogenase A chain OS=Mus musculus OX=10090 GN=Ldha PE=1 SV=3	Ldha	0.999997	1.21e-27	148.62	SLNPELGTDADKEQWK(1)EVHK	3	3.19	4	0.639	1.226	1.026	1.086	0.994	0.985	0.996	1.024	0.642857	1.24467	1.03012	1.06055	1.22724	0.305701
P06151	232	K	L-lactate dehydrogenase A chain OS=Mus musculus OX=10090 GN=Ldha PE=1 SV=3	Ldha	1	4.59e-10	115.79	EVHK(1)QVVDSAYEVIK	3	2.2007	9	0.518	1.296	1.758	0.219	0.994	0.985	0.996	1.024	0.521127	1.31574	1.76506	0.213867	1.77478	0.908413
P06151	73	K	L-lactate dehydrogenase A chain OS=Mus musculus OX=10090 GN=Ldha PE=1 SV=3	Ldha	1	8.11e-07	77.696	GEMMDLQHGSLFLK(1)TPK	3	0.9858	1			0.898		0.994	0.985	0.996	1.024			0.901606
P06151	76	K	L-lactate dehydrogenase A chain OS=Mus musculus OX=10090 GN=Ldha PE=1 SV=3	Ldha	1	0.00663	46.447	TPK(1)IVSSK	2	0.12729	2	1.101		0.859		0.994	0.985	0.996	1.024	1.10765		0.86245		0.778633
P06151	224	K	L-lactate dehydrogenase A chain OS=Mus musculus OX=10090 GN=Ldha PE=1 SV=3	Ldha	1	1.23e-39	141.88	SLNPELGTDADK(1)EQWK	2	3.3199	4	0.6	1.031	1.356	0.945	0.994	0.985	0.996	1.024	0.603622	1.0467	1.36145	0.922852	1.56857	0.43791
P06728	350	K	Apolipoprotein A-IV OS=Mus musculus OX=10090 GN=Apoa4 PE=1 SV=3	Apoa4	1	0.000212	43.306	EK(1)VNSFMSTLEK	2	4.1952	1		0.955			1.049	1.148	0.884	0.919		0.831882
P06728	246	K	Apolipoprotein A-IV OS=Mus musculus OX=10090 GN=Apoa4 PE=1 SV=3	Apoa4	1	0.00436	47.361	LNHQMEGLAFQMK(1)K	3	1.6829	2		1.284		0.736	1.049	1.148	0.884	0.919		1.11847		0.800871	0.716043
P06728	119	K	Apolipoprotein A-IV OS=Mus musculus OX=10090 GN=Apoa4 PE=1 SV=3	Apoa4	1	0.00236	44.82	MMPHANK(1)VTQTFGENMQK	3	0.29352	1				1.122	1.049	1.148	0.884	0.919				1.22089
P06728	259	K	Apolipoprotein A-IV OS=Mus musculus OX=10090 GN=Apoa4 PE=1 SV=3	Apoa4	1	0.00351	57.888	VSAK(1)IDQLQK	2	2.2847	1				1.122	1.049	1.148	0.884	0.919				1.22089
P06728	198	K	Apolipoprotein A-IV OS=Mus musculus OX=10090 GN=Apoa4 PE=1 SV=3	Apoa4	1	1.62e-06	117.99	NMEELK(1)GHLTPR	2	2.9128	4	0.588	1.347	1.114	0.889	1.049	1.148	0.884	0.919	0.560534	1.17335	1.26018	0.967356	1.53631	0.463362
P06728	255	K	Apolipoprotein A-IV OS=Mus musculus OX=10090 GN=Apoa4 PE=1 SV=3	Apoa4	1	0.00147	104.04	KNAEELQTK(1)VSAK	2	3.313	3	1.583	0.896		0.629	1.049	1.148	0.884	0.919	1.50906	0.780488		0.68444	0.876939
P06728	187	K	Apolipoprotein A-IV OS=Mus musculus OX=10090 GN=Apoa4 PE=1 SV=3	Apoa4	1	2.68e-13	96.78	ENVDNLHTSMMPLATNLK(1)DK	3	3.4852	3	0.195	1.394	1.217		1.049	1.148	0.884	0.919	0.185891	1.21429	1.3767		7.40594
P06728	277	K	Apolipoprotein A-IV OS=Mus musculus OX=10090 GN=Apoa4 PE=1 SV=3	Apoa4	1	2.81e-06	79.889	NLAPLVEDVQSK(1)VK	2	3.1697	4	0.611	1.355	1.221	0.72	1.049	1.148	0.884	0.919	0.582459	1.18031	1.38122	0.78346	1.51757	0.562607
P06745	25	K	Glucose-6-phosphate isomerase OS=Mus musculus OX=10090 GN=Gpi PE=1 SV=4	Gpi	1	0.000183	113.14	ANSANLK(1)LR	2	1.9	4	1.097	1.003	0.826	1.111	1.01	1.069	0.957	0.964	1.08614	0.93826	0.863114	1.15249	1.0115	0.214368
P06745	440	K	Glucose-6-phosphate isomerase OS=Mus musculus OX=10090 GN=Gpi PE=1 SV=4	Gpi	1	0.00313	67.903	GK(1)LPEEAR	2	1.1624	2		1.096		0.956	1.01	1.069	0.957	0.964		1.02526		0.991701	0.967271
P06745	234	K	Glucose-6-phosphate isomerase OS=Mus musculus OX=10090 GN=Gpi PE=1 SV=4	Gpi	1	3.46e-05	55.604	EWFLEAAK(1)DPSAVAK	2	2.8497	1		0.955			1.01	1.069	0.957	0.964		0.893358
P06745	73	K	Glucose-6-phosphate isomerase OS=Mus musculus OX=10090 GN=Gpi PE=1 SV=4	Gpi	1	0.000317	55.578	EVMQMLVELAK(1)SR	2	6.4241	1			0.898		1.01	1.069	0.957	0.964			0.938349
P06745	12	K	Glucose-6-phosphate isomerase OS=Mus musculus OX=10090 GN=Gpi PE=1 SV=4	Gpi	1	2.82e-05	120.33	NPQFQK(1)LLEWHR	3	2.7992	6		1.211	1.037	0.647	1.01	1.069	0.957	0.964		1.13283	1.0836	0.671162	0.592463
P06745	454	K	Glucose-6-phosphate isomerase OS=Mus musculus OX=10090 GN=Gpi PE=1 SV=4	Gpi	1	1.19e-07	138	ELQAAGK(1)SPEDLEK	2	2.452	6	1.143	0.996	0.886	0.993	1.01	1.069	0.957	0.964	1.13168	0.931712	0.92581	1.03008	0.961831	0.149454
P06795	271	K	ATP-dependent translocase ABCB1 OS=Mus musculus OX=10090 GN=Abcb1b PE=1 SV=1	Abcb1b	1	4.76e-29	128.57	TVIAFGGQQK(1)ELER	2	2.4651	5	0.738	1.164	1.179	0.862	1.026	1.016	0.986	0.972	0.719298	1.14567	1.19574	0.886831	1.21822	0.364588
P06795	241	K	ATP-dependent translocase ABCB1 OS=Mus musculus OX=10090 GN=Abcb1b PE=1 SV=1	Abcb1b	1	0.000106	63.908	VLTSFTNK(1)ELQAYAK	2	3.2058	2		1.09	0.771		1.026	1.016	0.986	0.972		1.07283	0.781947
P06795	535	K	ATP-dependent translocase ABCB1 OS=Mus musculus OX=10090 GN=Abcb1b PE=1 SV=1	Abcb1b	1	0.000239	83.623	GAQLSGGQK(1)QR	2	1.5144	4	1.17	0.985	0.951	0.9	1.026	1.016	0.986	0.972	1.14035	0.969488	0.964503	0.925926	0.900431	0.0606776
P06795	1218	K	ATP-dependent translocase ABCB1 OS=Mus musculus OX=10090 GN=Abcb1b PE=1 SV=1	Abcb1b	1	0.000806	67.507	VVQEALDK(1)AR	2	0.69477	3	0.964	1.113	0.827		1.026	1.016	0.986	0.972	0.939571	1.09547	0.838742		0.892686
P06795	806	K	ATP-dependent translocase ABCB1 OS=Mus musculus OX=10090 GN=Abcb1b PE=1 SV=1	Abcb1b	1	7.92e-05	43.177	QDISWFDDHK(1)NSTGSLTTR	3	3.2429	1				1.122	1.026	1.016	0.986	0.972				1.15432
P06795	1100	K	ATP-dependent translocase ABCB1 OS=Mus musculus OX=10090 GN=Abcb1b PE=1 SV=1	Abcb1b	1	1.45e-05	81.642	EIK(1)QLNVQWLR	2	1.7505	3		0.957	1.366	0.536	1.026	1.016	0.986	0.972		0.941929	1.3854	0.55144	0.585437
P06795	824	K	ATP-dependent translocase ABCB1 OS=Mus musculus OX=10090 GN=Abcb1b PE=1 SV=1	Abcb1b	1	5.92e-10	119.55	LASDASSVK(1)GAMGAR	2	2.151	4	0.964	1.161	0.941	0.922	1.026	1.016	0.986	0.972	0.939571	1.14272	0.954361	0.94856	0.922917	0.100577
P06795	1162	K	ATP-dependent translocase ABCB1 OS=Mus musculus OX=10090 GN=Abcb1b PE=1 SV=1	Abcb1b	1	4.21e-06	78.888	EANIHQFIDSLPDK(1)YNTR	3	0.92222	1		0.955			1.026	1.016	0.986	0.972		0.939961
P06795	8	K	ATP-dependent translocase ABCB1 OS=Mus musculus OX=10090 GN=Abcb1b PE=1 SV=1	Abcb1b	1	1.54e-09	114.64	MEFEENLK(1)GR	2	3.9515	8	0.598	0.96	1.564	0.771	1.026	1.016	0.986	0.972	0.582846	0.944882	1.58621	0.79321	1.78048	0.52851
P06795	501	K	ATP-dependent translocase ABCB1 OS=Mus musculus OX=10090 GN=Abcb1b PE=1 SV=1	Abcb1b	1	0.000632	40.533	EDVTMDEIEK(1)AVK	2	3.956	1	1.055				1.026	1.016	0.986	0.972	1.02826
P06795	784	K	ATP-dependent translocase ABCB1 OS=Mus musculus OX=10090 GN=Abcb1b PE=1 SV=1	Abcb1b	1	0.00522	47.349	AGEILTK(1)R	2	-2.1719	1				1.122	1.026	1.016	0.986	0.972				1.15432
P06795	278	K	ATP-dependent translocase ABCB1 OS=Mus musculus OX=10090 GN=Abcb1b PE=1 SV=1	Abcb1b	1	0.00231	56.378	YNK(1)NLEEAK	2	0.71294	4	1.267	0.814	0.904	1.056	1.026	1.016	0.986	0.972	1.23489	0.801181	0.916836	1.08642	1.04923	0.292395
P06795	1000	K	ATP-dependent translocase ABCB1 OS=Mus musculus OX=10090 GN=Abcb1b PE=1 SV=1	Abcb1b	1	0.00011	93.467	AK(1)VSASHIIR	2	2.6066	4	1.704	0.74	0.785	0.824	1.026	1.016	0.986	0.972	1.66082	0.728346	0.796146	0.847737	0.821646	0.416573
P06795	284	K	ATP-dependent translocase ABCB1 OS=Mus musculus OX=10090 GN=Abcb1b PE=1 SV=1	Abcb1b	1	0.00419	57.032	NLEEAK(1)NVGIK	2	2.5005	1		0.955			1.026	1.016	0.986	0.972		0.939961
P06795	1179	K	ATP-dependent translocase ABCB1 OS=Mus musculus OX=10090 GN=Abcb1b PE=1 SV=1	Abcb1b	1	2.55e-13	108.3	GTQLSGGQK(1)QR	2	1.453	4	1.428	0.911	0.895	0.78	1.026	1.016	0.986	0.972	1.39181	0.896654	0.907708	0.802469	0.773568	0.156924
P06795	504	K	ATP-dependent translocase ABCB1 OS=Mus musculus OX=10090 GN=Abcb1b PE=1 SV=1	Abcb1b	1	0.000865	54.27	AVK(1)EANAYDFIMK	2	3.4115	2	0.54		1.336		1.026	1.016	0.986	0.972	0.526316		1.35497		2.57444
P06797	123	K	Cathepsin L1 OS=Mus musculus OX=10090 GN=Ctsl PE=1 SV=2	Ctsl	1	0.000474	95.311	EK(1)GCVTPVK	2	-1.9652	3	1.255	0.794		1.098	0.94	0.89	1.14	1.03	1.33511	0.892135		1.06602	1.19491
P06801	516	K	NADP-dependent malic enzyme OS=Mus musculus OX=10090 GN=Me1 PE=1 SV=2	Me1	1	0.000915	72.365	IAVK(1)IVQDAYK	2	0.63476	2	1.102			1.071	0.996	1.019	1.036	0.949	1.10643			1.12856
P06801	370	K	NADP-dependent malic enzyme OS=Mus musculus OX=10090 GN=Me1 PE=1 SV=2	Me1	1	0.00121	65.156	NLEAIVQK(1)IK	2	16.564	3		0.83	1.016		0.996	1.019	1.036	0.949		0.814524	0.980695
P06801	476	K	NADP-dependent malic enzyme OS=Mus musculus OX=10090 GN=Me1 PE=1 SV=2	Me1	1	1.58e-25	168.69	HIDDK(1)VFLTTAEVISQQVSDK	3	7.6469	2		1.354	0.523		0.996	1.019	1.036	0.949		1.32875	0.504826
P06801	412	K	NADP-dependent malic enzyme OS=Mus musculus OX=10090 GN=Me1 PE=1 SV=2	Me1	1	2.65e-05	59.997	PIIFALSNPTSK(1)AECSAEQCYK	3	3.6556	1		0.955			0.996	1.019	1.036	0.949		0.937193
P06801	492	K	NADP-dependent malic enzyme OS=Mus musculus OX=10090 GN=Me1 PE=1 SV=2	Me1	1	1.56e-32	170.95	VFLTTAEVISQQVSDK(1)HLQEGR	3	4.1691	6		0.982	1.22	0.688	0.996	1.019	1.036	0.949		0.96369	1.17761	0.724974	0.75229
P06801	330	K	NADP-dependent malic enzyme OS=Mus musculus OX=10090 GN=Me1 PE=1 SV=2	Me1	1	0.00434	69.905	K(1)IWLVDSK	2	2.1658	4	1.047	1.075	0.79	1.123	0.996	1.019	1.036	0.949	1.0512	1.05496	0.762548	1.18335	0.923555	0.214552
P06801	523	K	NADP-dependent malic enzyme OS=Mus musculus OX=10090 GN=Me1 PE=1 SV=2	Me1	1	0.000681	79.059	IVQDAYK(1)EK	2	1.4097	4	1.155	0.999	0.852	1.021	0.996	1.019	1.036	0.949	1.15964	0.980373	0.822394	1.07587	0.903294	0.214895
P06801	60	K	NADP-dependent malic enzyme OS=Mus musculus OX=10090 GN=Me1 PE=1 SV=2	Me1	1	0.00384	63.301	IIK(1)NFER	2	0.86874	3	1.242		0.846	0.987	0.996	1.019	1.036	0.949	1.24699		0.816602	1.04004	0.65486
P06801	362	K	NADP-dependent malic enzyme OS=Mus musculus OX=10090 GN=Me1 PE=1 SV=2	Me1	1	1.12e-20	139.61	EVFAHEHEEMK(1)NLEAIVQK	3	3.2884	4		0.878	1.278	0.737	0.996	1.019	1.036	0.949		0.861629	1.23359	0.776607	0.901324
P06801	324	K	NADP-dependent malic enzyme OS=Mus musculus OX=10090 GN=Me1 PE=1 SV=2	Me1	1	0.000233	98.009	EGLSK(1)ENAR	2	0.46291	4	1.374	0.864	0.827	0.977	0.996	1.019	1.036	0.949	1.37952	0.84789	0.798263	1.0295	0.896425	0.354487
P06801	337	K	NADP-dependent malic enzyme OS=Mus musculus OX=10090 GN=Me1 PE=1 SV=2	Me1	1	0.000181	64.064	IWLVDSK(1)GLIVK	2	-0.15981	3		0.7	1.801	0.294	0.996	1.019	1.036	0.949		0.686948	1.73842	0.3098	0.45098
P06801	351	K	NADP-dependent malic enzyme OS=Mus musculus OX=10090 GN=Me1 PE=1 SV=2	Me1	1	4.86e-18	162.52	ASLTEEK(1)EVFAHEHEEMK	3	2.3226	8	0.37	1.274	1.459	0.775	0.996	1.019	1.036	0.949	0.371486	1.25025	1.4083	0.816649	2.22209	0.706047
P06801	525	K	NADP-dependent malic enzyme OS=Mus musculus OX=10090 GN=Me1 PE=1 SV=2	Me1	1	2.54e-43	192.14	EK(1)MATVYPEPQNK	2	3.0514	10	1.119	0.961	0.939	0.995	0.996	1.019	1.036	0.949	1.12349	0.943081	0.906371	1.04847	0.959248	0.158983
P06801	422	K	NADP-dependent malic enzyme OS=Mus musculus OX=10090 GN=Me1 PE=1 SV=2	Me1	1	5.54e-23	171.09	AECSAEQCYK(1)VTK	2	2.7787	4	1.281	0.959	0.876	0.904	0.996	1.019	1.036	0.949	1.28615	0.941119	0.84556	0.952582	0.834809	0.212469
P06802	485	K	Ectonucleotide pyrophosphatase/phosphodiesterase family member 1 OS=Mus musculus OX=10090 GN=Enpp1 PE=1 SV=4	Enpp1	1	0.00261	53.679	LHFAK(1)SDR	2	3.1939	2		0.84	1.006		0.962	1.008	1.053	0.978		0.833333	0.955366
P06909	742	K	Complement factor H OS=Mus musculus OX=10090 GN=Cfh PE=1 SV=2	Cfh	1	0.000136	45.183	WTQLPK(1)CVATDQLEK	2	1.8456	3			0.978	1.022	0.926	1.018	1.075	0.981			0.909767	1.04179
P06909	188	K	Complement factor H OS=Mus musculus OX=10090 GN=Cfh PE=1 SV=2	Cfh	0.999999	3.5e-05	58.794	IEGHK(1)EIHCSENGLWSNEKPR	4	1.6176	1		0.955			0.926	1.018	1.075	0.981		0.938114
P07091	35	K	Protein S100-A4 OS=Mus musculus OX=10090 GN=S100a4 PE=1 SV=1	S100a4	1	5.81e-05	137.84	TELK(1)ELLTR	2	3.0668	4	0.709	0.947	1.142	1.196	0.953	0.842	1.114	1.091	0.743966	1.1247	1.02513	1.09624	1.17631	0.171399
P07091	22	K	Protein S100-A4 OS=Mus musculus OX=10090 GN=S100a4 PE=1 SV=1	S100a4	1	0.00384	60.589	YSGK(1)EGDK	2	2.37	5		1	0.965	0.986	0.953	0.842	1.114	1.091		1.18765	0.866248	0.903758	0.760965
P07091	57	K	Protein S100-A4 OS=Mus musculus OX=10090 GN=S100a4 PE=1 SV=1	S100a4	1	2.75e-66	199.3	TDEAAFQK(1)VMSNLDSNR	2	4.4636	12	0.32	1.001	1.406	1.216	0.953	0.842	1.114	1.091	0.335782	1.18884	1.26212	1.11457	2.34814	0.600733
P07091	31	K	Protein S100-A4 OS=Mus musculus OX=10090 GN=S100a4 PE=1 SV=1	S100a4	1	0.0122	53.679	LNK(1)TELK	2	1.7921	1				1.122	0.953	0.842	1.114	1.091				1.02841
P07091	48	K	Protein S100-A4 OS=Mus musculus OX=10090 GN=S100a4 PE=1 SV=1	S100a4	1	0.000488	101.41	ELPSFLGK(1)R	2	2.2928	5	0.878	0.918	0.934	1.308	0.953	0.842	1.114	1.091	0.921301	1.09026	0.83842	1.1989	1.00484	0.0943462
P07309	83	K	Transthyretin OS=Mus musculus OX=10090 GN=Ttr PE=1 SV=1	Ttr	1	2.3e-17	97.268	TAESGELHGLTTDEK(1)FVEGVYR	3	4.752	3		1.717	0.385	0.868	1.002	1.117	0.928	0.953		1.53715	0.414871	0.910808	0.592529
P07309	96	K	Transthyretin OS=Mus musculus OX=10090 GN=Ttr PE=1 SV=1	Ttr	1	0.0008	57.032	VELDTK(1)SYWK	2	3.8859	2	0.99		0.953		1.002	1.117	0.928	0.953	0.988024		1.02694		1.03939
P07356	152	K	Annexin A2 OS=Mus musculus OX=10090 GN=Anxa2 PE=1 SV=2	Anxa2	1	0.000644	69.716	EMYK(1)TDLEK	2	1.7176	5	1.324	0.856	0.805	1.069	1.056	0.994	0.992	0.959	1.25379	0.861167	0.811492	1.1147	0.970821	0.333315
P07356	233	K	Annexin A2 OS=Mus musculus OX=10090 GN=Anxa2 PE=1 SV=2	Anxa2	1	9.85e-05	75.5	YK(1)SYSPYDMLESIK	2	2.7106	2		0.772	1.071		1.056	0.994	0.992	0.959		0.77666	1.07964
P07356	204	K	Annexin A2 OS=Mus musculus OX=10090 GN=Anxa2 PE=1 SV=2	Anxa2	1	0.000488	113.14	ELYDAGVK(1)R	2	1.819	4	1.186	0.908	0.886	1.052	1.056	0.994	0.992	0.959	1.12311	0.913481	0.893145	1.09698	0.99806	0.203208
P07356	245	K	Annexin A2 OS=Mus musculus OX=10090 GN=Anxa2 PE=1 SV=2	Anxa2	1	0.000254	75.474	SYSPYDMLESIK(1)K	2	0.49049	4	0.207	1.391	1.311	0.996	1.056	0.994	0.992	0.959	0.196023	1.3994	1.32157	1.03858	3.74205	0.801669
P07356	227	K	Annexin A2 OS=Mus musculus OX=10090 GN=Anxa2 PE=1 SV=2	Anxa2	1	0.00529	41.824	SVCHLQK(1)VFER	2	1.6547	1	1.055				1.056	0.994	0.992	0.959	0.999053
P07356	115	K	Annexin A2 OS=Mus musculus OX=10090 GN=Anxa2 PE=1 SV=2	Anxa2	1	7.25e-15	146.34	TPAQYDASELK(1)ASMK	2	1.9523	7	0.769	1.093	1.262	0.81	1.056	0.994	0.992	0.959	0.72822	1.0996	1.27218	0.84463	1.25755	0.389187
P07356	47	K	Annexin A2 OS=Mus musculus OX=10090 GN=Anxa2 PE=1 SV=2	Anxa2	1	0.000232	55.754	DALNIETAVK(1)TK	2	3.2029	3	0.813	0.835	1.218		1.056	0.994	0.992	0.959	0.769886	0.84004	1.22782		1.59481
P07356	176	K	Annexin A2 OS=Mus musculus OX=10090 GN=Anxa2 PE=1 SV=2	Anxa2	1	3.51e-07	117.62	LMVALAK(1)GR	2	-0.66085	8	0.986	0.988	1.034	0.986	1.056	0.994	0.992	0.959	0.933712	0.993964	1.04234	1.02815	1.07537	0.038099
P07356	313	K	Annexin A2 OS=Mus musculus OX=10090 GN=Anxa2 PE=1 SV=2	Anxa2	1	6.99e-05	68.548	YGK(1)SLYYYIQQDTK	2	6.672	1			0.898		1.056	0.994	0.992	0.959			0.905242
P07356	212	K	Annexin A2 OS=Mus musculus OX=10090 GN=Anxa2 PE=1 SV=2	Anxa2	1	0.000756	52.863	GTDVPK(1)WISIMTER	2	4.0443	3		0.955			1.056	0.994	0.992	0.959		0.960765
P07356	302	K	Annexin A2 OS=Mus musculus OX=10090 GN=Anxa2 PE=1 SV=2	Anxa2	1	0.000144	121.31	SEVDMLK(1)IR	2	1.9412	4	1.048	1.024	0.926	1.013	1.056	0.994	0.992	0.959	0.992424	1.03018	0.933468	1.05631	0.982978	0.0431184
P07356	157	K	Annexin A2 OS=Mus musculus OX=10090 GN=Anxa2 PE=1 SV=2	Anxa2	1	7.8e-50	158.59	TDLEK(1)DIISDTSGDFR	2	3.4416	4	0.24	1.167	1.681	0.76	1.056	0.994	0.992	0.959	0.227273	1.17404	1.69456	0.792492	4.06552	0.833967
P07356	148	K	Annexin A2 OS=Mus musculus OX=10090 GN=Anxa2 PE=1 SV=2	Anxa2	1	0.0155	46.835	VYK(1)EMYK	2	1.6356	1	1.055				1.056	0.994	0.992	0.959	0.999053
P07724	588	K	Serum albumin OS=Mus musculus OX=10090 GN=Alb PE=1 SV=3	Alb	1	7.7e-132	266.35	AADK(1)DTCFSTEGPNLVTR	3	3.0549	7	0.891	0.988	1.098	1.005
P07724	130	K	Serum albumin OS=Mus musculus OX=10090 GN=Alb PE=1 SV=3	Alb	1	1.05e-13	61.003	NECFLQHK(1)DDNPSLPPFERPEAEAMCTSFK	4	3.768	1		0.955
P07724	549	K	Serum albumin OS=Mus musculus OX=10090 GN=Alb PE=1 SV=3	Alb	1	0.0117	65.933	K(1)QTALAELVK	2	0.94262	1		0.955
P07724	524	K	Serum albumin OS=Mus musculus OX=10090 GN=Alb PE=1 SV=3	Alb	1	6.79e-22	185.57	RPCFSALTVDETYVPK(1)EFK	3	3.8027	3		1.016	1.288	0.564
P07724	309	K	Serum albumin OS=Mus musculus OX=10090 GN=Alb PE=1 SV=3	Alb	1	1.16e-13	127.93	LQTCCDKPLLK(1)K	2	2.3489	8	0.893	0.921	1.312	0.817
P07724	543	K	Serum albumin OS=Mus musculus OX=10090 GN=Alb PE=1 SV=3	Alb	1	1.18e-13	144.09	AETFTFHSDICTLPEK(1)EK	3	2.8917	5	0.043	1.219	2.057	0.441
P07724	267	K	Serum albumin OS=Mus musculus OX=10090 GN=Alb PE=1 SV=3	Alb	1	2.67e-60	195.55	VNK(1)ECCHGDLLECADDRAELAK	3	3.3383	11	1.046	1.047	0.937	0.974
P07724	460	K	Serum albumin OS=Mus musculus OX=10090 GN=Alb PE=1 SV=3	Alb	1	1.12e-19	138	VGTK(1)CCTLPEDQR	2	1.9031	4	1.251	0.898	0.872	1.013
P07724	205	K	Serum albumin OS=Mus musculus OX=10090 GN=Alb PE=1 SV=3	Alb	1	1.5e-06	103.87	ESCLTPK(1)LDGVK	2	3.1217	13	1.111	1.032	1.002	0.841
P07724	212	K	Serum albumin OS=Mus musculus OX=10090 GN=Alb PE=1 SV=3	Alb	1	0.000211	146.27	EK(1)ALVSSVR	2	2.3073	6	1.076	1.098	0.83	1.016
P07724	413	K	Serum albumin OS=Mus musculus OX=10090 GN=Alb PE=1 SV=3	Alb	1	3.56e-07	87.942	NLVK(1)TNCDLYEK	2	2.4033	4	0.968	0.994	1.026	1.008
P07724	560	K	Serum albumin OS=Mus musculus OX=10090 GN=Alb PE=1 SV=3	Alb	1	0.000229	90.142	HK(1)PK(1)ATAEQLK	2	2.8204	3	0.05		0.027	3.279
P07724	88	K	Serum albumin OS=Mus musculus OX=10090 GN=Alb PE=1 SV=3	Alb	1	5.29e-136	251.26	TCVADESAANCDK(1)SLHTLFGDK	3	3.1795	4	0.46	1.022	1.73	0.638
P07724	376	K	Serum albumin OS=Mus musculus OX=10090 GN=Alb PE=1 SV=3	Alb	1	0.00431	56.378	K(1)YEATLEK	2	-0.37177	2	1.128	0.888
P07724	264	K	Serum albumin OS=Mus musculus OX=10090 GN=Alb PE=1 SV=3	Alb	1	6.83e-07	122.44	LATDLTK(1)VNK	2	2.8982	4	1.109	1.049	0.825	1.045
P07724	65	K	Serum albumin OS=Mus musculus OX=10090 GN=Alb PE=1 SV=3	Alb	1	0.000386	69.327	CSYDEHAK(1)LVQEVTDFAK	3	2.4006	1			0.898
P07724	562	K	Serum albumin OS=Mus musculus OX=10090 GN=Alb PE=1 SV=3	Alb	1	4.58e-09	153.33	PK(1)ATAEQLK	2	0.059667	14	1.619	1.296	0.991	0.006
P07724	28	K	Serum albumin OS=Mus musculus OX=10090 GN=Alb PE=1 SV=3	Alb	1	2.19e-25	217.12	EAHK(1)SEIAHR	2	3.0094	8	1.268	1.111	0.659	1.011
P07724	286	K	Serum albumin OS=Mus musculus OX=10090 GN=Alb PE=1 SV=3	Alb	1	7.25e-31	168.78	AELAK(1)YMCENQATISSK	2	2.1788	4	0.884	0.518	1.399	1.192
P07724	210	K	Serum albumin OS=Mus musculus OX=10090 GN=Alb PE=1 SV=3	Alb	1	0.0156	47.349	LDGVK(1)EK	2	1.7699	2		1.054		1.005
P07724	75	K	Serum albumin OS=Mus musculus OX=10090 GN=Alb PE=1 SV=3	Alb	1	1.78e-21	173.19	LVQEVTDFAK(1)TCVADESAANCDK	3	4.0884	5	0.012	1.538	1.855	0.352
P07724	298	K	Serum albumin OS=Mus musculus OX=10090 GN=Alb PE=1 SV=3	Alb	1	1.79e-123	211.9	YMCENQATISSK(1)LQTCCDK	3	3.8182	8	0.066	1.165	1.97	0.587
P07724	97	K	Serum albumin OS=Mus musculus OX=10090 GN=Alb PE=1 SV=3	Alb	1	1.43e-23	175.54	SLHTLFGDK(1)LCAIPNLR	3	3.1436	6		1.155	0.879	0.91
P07724	558	K	Serum albumin OS=Mus musculus OX=10090 GN=Alb PE=1 SV=3	Alb	1	0.000107	99.589	QTALAELVK(1)HK	2	1.7635	19	1.037	0.971	1.012	0.979
P07724	305	K	Serum albumin OS=Mus musculus OX=10090 GN=Alb PE=1 SV=3	Alb	1	0.000524	57.888	LQTCCDK(1)PLLK	2	5.6947	2	0.866		1.059
P07724	569	K	Serum albumin OS=Mus musculus OX=10090 GN=Alb PE=1 SV=3	Alb	1	4.23e-07	63.025	ATAEQLK(1)TVMDDFAQFLDTCCK	3	2.3757	1			0.898
P07724	527	K	Serum albumin OS=Mus musculus OX=10090 GN=Alb PE=1 SV=3	Alb	1	8.57e-16	125.14	EFK(1)AETFTFHSDICTLPEK	3	2.4698	5		0.67	1.973	0.114
P07724	499	K	Serum albumin OS=Mus musculus OX=10090 GN=Alb PE=1 SV=3	Alb	1	2.55e-78	246.85	TPVSEHVTK(1)CCSGSLVER	3	4.7998	9	0.927	1.231	0.899	0.932
P07724	229	K	Serum albumin OS=Mus musculus OX=10090 GN=Alb PE=1 SV=3	Alb	1	1.49e-09	143.39	CSSMQK(1)FGER	2	2.188	4	1.114	0.818	0.907	1.208
P07724	117	K	Serum albumin OS=Mus musculus OX=10090 GN=Alb PE=1 SV=3	Alb	1	1.59e-186	278.73	ENYGELADCCTK(1)QEPERNECFLQHK	4	3.6109	12	0.784	1.132	1.082	0.974
P07724	490	K	Serum albumin OS=Mus musculus OX=10090 GN=Alb PE=1 SV=3	Alb	1	5.27e-22	170.22	VCLLHEK(1)TPVSEHVTK	3	5.3576	5	1.065	0.989	0.895	1.074
P07724	223	K	Serum albumin OS=Mus musculus OX=10090 GN=Alb PE=1 SV=3	Alb	1	0.00144	113.7	MK(1)CSSMQK	2	1.2311	8	1.239	1.039	0.806	0.944
P07742	376	K	Ribonucleoside-diphosphate reductase large subunit OS=Mus musculus OX=10090 GN=Rrm1 PE=1 SV=2	Rrm1	1	0.00354	46.447	LYESYEK(1)QGR	2	4.3247	1	1.055				1.026	0.978	0.969	1.027	1.02826
P07742	770	K	Ribonucleoside-diphosphate reductase large subunit OS=Mus musculus OX=10090 GN=Rrm1 PE=1 SV=2	Rrm1	0.999997	0.0158	67.881	ALKEEEEK(1)ER	2	3.0967	3	1.319		0.757	1.016	1.026	0.978	0.969	1.027	1.28557		0.781218	0.989289	0.60768
P07742	17	K	Ribonucleoside-diphosphate reductase large subunit OS=Mus musculus OX=10090 GN=Rrm1 PE=1 SV=2	Rrm1	1	0.00159	46.447	VMFDK(1)ITSR	2	1.2075	1		0.955			1.026	0.978	0.969	1.027		0.976483
P07759	350	K	Serine protease inhibitor A3K OS=Mus musculus OX=10090 GN=Serpina3k PE=1 SV=2	Serpina3k	1	1.39e-22	148.57	EVFTEQADLSGITETK(1)K	2	5.244	4	0.513	1.645	1.222	0.484	1.067	1.032	0.986	0.914	0.480787	1.59399	1.23935	0.52954	1.45498	0.771674
P07759	246	K	Serine protease inhibitor A3K OS=Mus musculus OX=10090 GN=Serpina3k PE=1 SV=2	Serpina3k	1	0.00048	81.32	MK(1)LLTTR	2	-0.41954	6	1.167	1.015	0.809	1.041	1.067	1.032	0.986	0.914	1.09372	0.983527	0.820487	1.13895	0.954103	0.213733
P07759	155	K	Serine protease inhibitor A3K OS=Mus musculus OX=10090 GN=Serpina3k PE=1 SV=2	Serpina3k	1	8.48e-23	162.23	DLQILAEFHEK(1)TR	2	4.1232	3		0.752	1.653	0.418	1.067	1.032	0.986	0.914		0.728682	1.67647	0.45733	0.627613
P07901	74	K	Heat shock protein HSP 90-alpha OS=Mus musculus OX=10090 GN=Hsp90aa1 PE=1 SV=4	Hsp90aa1	1	0.000106	59.67	LDSGK(1)ELHINLIPSK	2	1.8366	3		1.522	0.851	0.514	0.974	1.032	1.014	0.98		1.47481	0.83925	0.52449	0.355633
P07901	84	K	Heat shock protein HSP 90-alpha OS=Mus musculus OX=10090 GN=Hsp90aa1 PE=1 SV=4	Hsp90aa1	1	8.74e-10	117.45	ELHINLIPSK(1)QDR	2	-0.023277	5	0.794	1.247	0.742	1.251	0.974	1.032	1.014	0.98	0.815195	1.20833	0.731755	1.27653	0.977042	0.0812637
P07901	559	K	Heat shock protein HSP 90-alpha OS=Mus musculus OX=10090 GN=Hsp90aa1 PE=1 SV=4	Hsp90aa1	1	0.00057	48.701	EGLELPEDEEEK(1)K	2	0.87772	1		0.955			0.974	1.032	1.014	0.98		0.925388
P07901	437	K	Heat shock protein HSP 90-alpha OS=Mus musculus OX=10090 GN=Hsp90aa1 PE=1 SV=4	Hsp90aa1	1	0.0195	53.878	K(1)FYEQFSK	2	2.9958	2		1.031		1.033	0.974	1.032	1.014	0.98		0.999031		1.05408	1.0551
P07901	577	K	Heat shock protein HSP 90-alpha OS=Mus musculus OX=10090 GN=Hsp90aa1 PE=1 SV=4	Hsp90aa1	1	0.00425	48.157	IMK(1)DILEK	2	0.84509	1				1.122	0.974	1.032	1.014	0.98				1.1449
P07901	547	K	Heat shock protein HSP 90-alpha OS=Mus musculus OX=10090 GN=Hsp90aa1 PE=1 SV=4	Hsp90aa1	0.999999	6.46e-07	66.66	TLVSVTK(1)EGLELPEDEEEKK	3	3.2432	2		0.955			0.974	1.032	1.014	0.98		0.925388
P07901	540	K	Heat shock protein HSP 90-alpha OS=Mus musculus OX=10090 GN=Hsp90aa1 PE=1 SV=4	Hsp90aa1	1	0.000959	71.066	EFEGK(1)TLVSVTK	2	2.0456	3		0.996	1.083	0.843	0.974	1.032	1.014	0.98		0.965116	1.06805	0.860204	0.891296
P07901	655	K	Heat shock protein HSP 90-alpha OS=Mus musculus OX=10090 GN=Hsp90aa1 PE=1 SV=4	Hsp90aa1	1	0.00154	81.642	AEADK(1)NDK	2	1.0463	4	1.367	1.084	0.709	0.875	0.974	1.032	1.014	0.98	1.40349	1.05039	0.699211	0.892857	0.67411	0.26096
P07901	58	K	Heat shock protein HSP 90-alpha OS=Mus musculus OX=10090 GN=Hsp90aa1 PE=1 SV=4	Hsp90aa1	1	5.18e-05	86.838	ELISNSSDALDK(1)IR	2	4.1215	3	0.871	1.257		0.963	0.974	1.032	1.014	0.98	0.894251	1.21802		0.982653	0.806761
P07901	447	K	Heat shock protein HSP 90-alpha OS=Mus musculus OX=10090 GN=Hsp90aa1 PE=1 SV=4	Hsp90aa1	1	5.24e-24	177.47	NIK(1)LGIHEDSQNR	2	3.0054	7	1.154	0.908	0.943	1.015	0.974	1.032	1.014	0.98	1.18481	0.879845	0.92998	1.03571	0.981038	0.199907
P07901	568	K	Heat shock protein HSP 90-alpha OS=Mus musculus OX=10090 GN=Hsp90aa1 PE=1 SV=4	Hsp90aa1	1	0.00144	87.895	TK(1)FENLCK	2	0.99266	5	1.139	0.975		1.009	0.974	1.032	1.014	0.98	1.16941	0.944767		1.02959	1.08978
P07901	633	K	Heat shock protein HSP 90-alpha OS=Mus musculus OX=10090 GN=Hsp90aa1 PE=1 SV=4	Hsp90aa1	1	6.41e-05	55.782	K(1)HLEINPDHSIIETLR	3	1.5618	1			0.898		0.974	1.032	1.014	0.98			0.885602
P07901	444	K	Heat shock protein HSP 90-alpha OS=Mus musculus OX=10090 GN=Hsp90aa1 PE=1 SV=4	Hsp90aa1	1	0.00409	46.447	FYEQFSK(1)NIK	2	3.363	1		0.955			0.974	1.032	1.014	0.98		0.925388
P07901	500	K	Heat shock protein HSP 90-alpha OS=Mus musculus OX=10090 GN=Hsp90aa1 PE=1 SV=4	Hsp90aa1	1	7.48e-17	118.87	HIYFITGETK(1)DQVANSAFVER	3	3.7702	3		1.201	1.142	0.528	0.974	1.032	1.014	0.98		1.16376	1.12623	0.538776	0.462961
P07901	490	K	Heat shock protein HSP 90-alpha OS=Mus musculus OX=10090 GN=Hsp90aa1 PE=1 SV=4	Hsp90aa1	1	4.03e-30	153.52	ENQK(1)HIYFITGETK	2	3.2097	6	0.829	0.736	1.267	1.158	0.974	1.032	1.014	0.98	0.851129	0.713178	1.24951	1.18163	1.56246	0.060417
P07901	658	K	Heat shock protein HSP 90-alpha OS=Mus musculus OX=10090 GN=Hsp90aa1 PE=1 SV=4	Hsp90aa1	0.999373	0.0109	71.066	AEADK(0.001)NDK(0.999)SVK	2	0.12904	3	1.157	1.077		0.87	0.974	1.032	1.014	0.98	1.18789	1.0436		0.887755	0.850662
P08003	384	K	Protein disulfide-isomerase A4 OS=Mus musculus OX=10090 GN=Pdia4 PE=1 SV=3	Pdia4	1	6.37e-05	110.88	DYVVK(1)HALPLVGHR	3	2.6538	4	0.562	1.146	1.092	1.179	0.941	0.991	1.027	1.04	0.597237	1.15641	1.06329	1.13365	1.38034	0.289794
P08003	102	K	Protein disulfide-isomerase A4 OS=Mus musculus OX=10090 GN=Pdia4 PE=1 SV=3	Pdia4	1	6.18e-31	148.69	IASTLK(1)DNDPPIAVAK	2	3.0335	4	0.865	1.073	0.992	1.069	0.941	0.991	1.027	1.04	0.919235	1.08275	0.96592	1.02788	1.00006	0.0507245
P08003	287	K	Protein disulfide-isomerase A4 OS=Mus musculus OX=10090 GN=Pdia4 PE=1 SV=3	Pdia4	1	0.00195	40.533	EILTLK(1)QVQEFLK	2	2.907	1			0.898		0.941	0.991	1.027	1.04			0.874391
P08003	227	K	Protein disulfide-isomerase A4 OS=Mus musculus OX=10090 GN=Pdia4 PE=1 SV=3	Pdia4	1	0.000201	57.62	RSPPIPLAK(1)VDATEQTDLAK	3	3.5293	2		0.643	1.192		0.941	0.991	1.027	1.04		0.64884	1.16066
P08003	347	K	Protein disulfide-isomerase A4 OS=Mus musculus OX=10090 GN=Pdia4 PE=1 SV=3	Pdia4	1	0.000119	97.175	VSLGK(1)LVLTHPEK	2	1.9253	7	0.788	1.081	1.056	1.059	0.941	0.991	1.027	1.04	0.837407	1.09082	1.02824	1.01827	1.08069	0.136205
P08003	508	K	Protein disulfide-isomerase A4 OS=Mus musculus OX=10090 GN=Pdia4 PE=1 SV=3	Pdia4	0.999748	0.0169	58.889	LKPVIK(1)SQPVPK	2	2.3932	2		0.839		1.258	0.941	0.991	1.027	1.04		0.84662		1.20962	1.42876
P08003	355	K	Protein disulfide-isomerase A4 OS=Mus musculus OX=10090 GN=Pdia4 PE=1 SV=3	Pdia4	1	2.24e-05	96.946	LVLTHPEK(1)FQSK	2	3.5478	3	1.232	0.838		1.071	0.941	0.991	1.027	1.04	1.30924	0.84561		1.02981	1.21783
P08003	609	K	Protein disulfide-isomerase A4 OS=Mus musculus OX=10090 GN=Pdia4 PE=1 SV=3	Pdia4	1	2.47e-07	93.467	NPIK(1)FEGGNR	2	1.7776	5	1.128	0.9	0.823	1.203	0.941	0.991	1.027	1.04	1.19873	0.908174	0.801363	1.15673	0.971101	0.311593
P08003	238	K	Protein disulfide-isomerase A4 OS=Mus musculus OX=10090 GN=Pdia4 PE=1 SV=3	Pdia4	1	1.12e-12	114.39	VDATEQTDLAK(1)R	2	2.6808	4	1.279	0.758	0.882	1.133	0.941	0.991	1.027	1.04	1.35919	0.764884	0.858812	1.08942	1.02808	0.385401
P08003	359	K	Protein disulfide-isomerase A4 OS=Mus musculus OX=10090 GN=Pdia4 PE=1 SV=3	Pdia4	1	0.00167	62.88	FQSK(1)YEPR	2	1.7777	2	1.074		0.882		0.941	0.991	1.027	1.04	1.14134		0.858812		0.75246
P08003	339	K	Protein disulfide-isomerase A4 OS=Mus musculus OX=10090 GN=Pdia4 PE=1 SV=3	Pdia4	1	6.91e-11	127.93	FHHTFSPEIAK(1)FLK	3	2.0495	5		1.168	0.973	0.779	0.941	0.991	1.027	1.04		1.17861	0.94742	0.749038	0.635528
P08003	563	K	Protein disulfide-isomerase A4 OS=Mus musculus OX=10090 GN=Pdia4 PE=1 SV=3	Pdia4	1	0.000565	70.389	QLEPIYTSLGK(1)K	2	1.3531	3	0.755		1.018	1.291	0.941	0.991	1.027	1.04	0.802338		0.991237	1.24135	1.23544
P08003	630	K	Protein disulfide-isomerase A4 OS=Mus musculus OX=10090 GN=Pdia4 PE=1 SV=3	Pdia4	1	0.000526	102.46	FIDEHATK(1)R	2	-1.1673	4	1.36	0.721	0.792	1.205	0.941	0.991	1.027	1.04	1.44527	0.727548	0.771178	1.15865	1.06307	0.498068
P08003	156	K	Protein disulfide-isomerase A4 OS=Mus musculus OX=10090 GN=Pdia4 PE=1 SV=3	Pdia4	1	2.76e-07	112.8	TQEEIVAK(1)VR	2	1.9173	4	1.065	0.953	0.844	1.179	0.941	0.991	1.027	1.04	1.13177	0.961655	0.821811	1.13365	0.952492	0.237656
P08003	622	K	Protein disulfide-isomerase A4 OS=Mus musculus OX=10090 GN=Pdia4 PE=1 SV=3	Pdia4	1	3.81e-05	88.734	DLEHLSK(1)FIDEHATK	3	2.2279	5	0.297	1.293	1.261	1.077	0.941	0.991	1.027	1.04	0.315622	1.30474	1.22785	1.03558	2.34198	0.661097
P08003	430	K	Protein disulfide-isomerase A4 OS=Mus musculus OX=10090 GN=Pdia4 PE=1 SV=3	Pdia4	1	0.00373	58.426	NK(1)VLEVAK	2	1.1298	2			0.849	1.184	0.941	0.991	1.027	1.04			0.82668	1.13846
P08003	536	K	Protein disulfide-isomerase A4 OS=Mus musculus OX=10090 GN=Pdia4 PE=1 SV=3	Pdia4	1	0.00176	57.888	TFDAIVMDPK(1)K	2	2.8243	3	1.078	1.176	0.671		0.941	0.991	1.027	1.04	1.14559	1.18668	0.653359		0.570325
P08003	478	K	Protein disulfide-isomerase A4 OS=Mus musculus OX=10090 GN=Pdia4 PE=1 SV=3	Pdia4	1	2.94e-05	77.157	K(1)FAMEPEEFDSDTLR	2	5.6003	6		0.941	1.609	0.25	0.941	0.991	1.027	1.04		0.949546	1.5667	0.240385	0.253158
P08030	57	K	Adenine phosphoribosyltransferase OS=Mus musculus OX=10090 GN=Aprt PE=1 SV=2	Aprt	1	1.93e-05	54.556	STHSGK(1)IDYIAGLDSR	2	1.5457	3		0.841	1.005		0.804	1.055	1.171	0.971		0.797156	0.858241
P08032	1785	K	"Spectrin alpha chain, erythrocytic 1 OS=Mus musculus OX=10090 GN=Spta1 PE=1 SV=3"	Spta1	1	0.00529	41.824	AAVGK(1)EEIQER	2	0.6989	1		0.955			0.902	1.153	1.088	0.857		0.828274
P08113	455	K	Endoplasmin OS=Mus musculus OX=10090 GN=Hsp90b1 PE=1 SV=2	Hsp90b1	1	2.68e-07	123.5	ETLQQHK(1)LLK	2	2.601	4	1.275	0.881	0.837	1.051	0.995	1	1.038	0.967	1.28141	0.881	0.806358	1.08687	0.931474	0.324431
P08113	593	K	Endoplasmin OS=Mus musculus OX=10090 GN=Hsp90b1 PE=1 SV=2	Hsp90b1	1	0.000809	81.163	FQNVAK(1)EGVK	2	2.2165	4	1.117	0.974	0.895	1.039	0.995	1	1.038	0.967	1.12261	0.974	0.862235	1.07446	0.9356	0.179071
P08113	537	K	Endoplasmin OS=Mus musculus OX=10090 GN=Hsp90b1 PE=1 SV=2	Hsp90b1	1	0.000311	54.27	QDK(1)IYFMAGSSR	2	1.0967	2	0.871			1.317	0.995	1	1.038	0.967	0.875377			1.36194
P08113	682	K	Endoplasmin OS=Mus musculus OX=10090 GN=Hsp90b1 PE=1 SV=2	Hsp90b1	1	1.06e-06	87.942	DISTNYYASQK(1)K	2	2.3996	4	1.119	0.979	0.886	1.041	0.995	1	1.038	0.967	1.12462	0.979	0.853565	1.07652	0.929298	0.183277
P08113	87	K	Endoplasmin OS=Mus musculus OX=10090 GN=Hsp90b1 PE=1 SV=2	Hsp90b1	1	0.00175	43.272	MMK(1)LIINSLYK	2	-1.2703	2		0.955			0.995	1	1.038	0.967		0.955
P08113	663	K	Endoplasmin OS=Mus musculus OX=10090 GN=Hsp90b1 PE=1 SV=2	Hsp90b1	1	7.01e-12	127.94	IMK(1)AQAYQTGK	2	1.1616	4	1.109	0.967	0.877	1.076	0.995	1	1.038	0.967	1.11457	0.967	0.844894	1.11272	0.954368	0.205712
P08113	733	K	Endoplasmin OS=Mus musculus OX=10090 GN=Hsp90b1 PE=1 SV=2	Hsp90b1	1	0.000151	76.255	SGYLLPDTK(1)AYGDR	2	2.8808	4	0.903	1.034	1.071	0.973	0.995	1	1.038	0.967	0.907538	1.034	1.03179	1.00621	1.05502	0.0776263
P08113	479	K	Endoplasmin OS=Mus musculus OX=10090 GN=Hsp90b1 PE=1 SV=2	Hsp90b1	1	3.48e-07	90.142	IADEK(1)YNDTFWK	2	2.8994	4	0.635	1.207	1.034	1.102	0.995	1	1.038	0.967	0.638191	1.207	0.996146	1.13961	1.25253	0.246192
P08113	161	K	Endoplasmin OS=Mus musculus OX=10090 GN=Hsp90b1 PE=1 SV=2	Hsp90b1	1	6.99e-05	87.895	EELVK(1)NLGTIAK	2	1.8739	4	0.885	1.115	1.054	0.92	0.995	1	1.038	0.967	0.889447	1.115	1.01541	0.951396	0.997447	0.144546
P08113	95	K	Endoplasmin OS=Mus musculus OX=10090 GN=Hsp90b1 PE=1 SV=2	Hsp90b1	1	2.45e-07	129.72	LIINSLYK(1)NK	2	2.9255	4	0.928	1.183	0.819	1.087	0.995	1	1.038	0.967	0.932663	1.183	0.789017	1.1241	0.898095	0.058025
P08113	75	K	Endoplasmin OS=Mus musculus OX=10090 GN=Hsp90b1 PE=1 SV=2	Hsp90b1	1	6.61e-10	116.13	SEK(1)FAFQAEVNR	2	2.1121	5	0.116	1.264	1.73	0.718	0.995	1	1.038	0.967	0.116583	1.264	1.66667	0.742503	7.4417	0.921063
P08113	486	K	Endoplasmin OS=Mus musculus OX=10090 GN=Hsp90b1 PE=1 SV=2	Hsp90b1	1	0.00011	66.953	YNDTFWK(1)EFGTNIK	2	3.7819	2		0.445	1.378		0.995	1	1.038	0.967		0.445	1.32755
P08113	97	K	Endoplasmin OS=Mus musculus OX=10090 GN=Hsp90b1 PE=1 SV=2	Hsp90b1	1	0.00351	63.301	NK(1)EIFLR	2	2.1297	4	1.07	0.963	0.837	1.172	0.995	1	1.038	0.967	1.07538	0.963	0.806358	1.212	1.0042	0.253299
P08113	168	K	Endoplasmin OS=Mus musculus OX=10090 GN=Hsp90b1 PE=1 SV=2	Hsp90b1	1	2.53e-08	142.08	NLGTIAK(1)SGTSEFLNK	2	3.092	4	0.49	1.309	1.206	0.921	0.995	1	1.038	0.967	0.492462	1.309	1.16185	0.95243	1.54343	0.528583
P08113	348	K	Endoplasmin OS=Mus musculus OX=10090 GN=Hsp90b1 PE=1 SV=2	Hsp90b1	1	1.14e-13	144.27	PSK(1)EVEEDEYK	2	2.023	4	1.26	0.931	0.855	0.986	0.995	1	1.038	0.967	1.26633	0.931	0.823699	1.01965	0.872839	0.254776
P08113	356	K	Endoplasmin OS=Mus musculus OX=10090 GN=Hsp90b1 PE=1 SV=2	Hsp90b1	1	0.000154	85.716	EVEEDEYK(1)AFYK	2	3.3057	6	0.468	1.231	1.23	1.008	0.995	1	1.038	0.967	0.470352	1.231	1.18497	1.0424	1.68306	0.496874
P08113	633	K	Endoplasmin OS=Mus musculus OX=10090 GN=Hsp90b1 PE=1 SV=2	Hsp90b1	1	0.000148	133.98	IEK(1)AVVSQR	2	2.1399	4	1.251	0.904	0.875	1.002	0.995	1	1.038	0.967	1.25729	0.904	0.842967	1.03619	0.908349	0.261885
P08113	623	K	Endoplasmin OS=Mus musculus OX=10090 GN=Hsp90b1 PE=1 SV=2	Hsp90b1	1	5.71e-10	120.65	EFEPLLNWMK(1)DK	2	2.1141	3		1.234	1.147	0.484	0.995	1	1.038	0.967		1.234	1.10501	0.500517	0.405605
P08113	493	K	Endoplasmin OS=Mus musculus OX=10090 GN=Hsp90b1 PE=1 SV=2	Hsp90b1	1	3.71e-06	84.999	EFGTNIK(1)LGVIEDHSNR	3	1.6713	2		0.6	1.232		0.995	1	1.038	0.967		0.6	1.1869
P08113	603	K	Endoplasmin OS=Mus musculus OX=10090 GN=Hsp90b1 PE=1 SV=2	Hsp90b1	1	0.00152	79.809	FDESEK(1)TK	2	2.2506	3		0.949	1.042	0.949	0.995	1	1.038	0.967		0.949	1.00385	0.981386	1.03413
P08113	404	K	Endoplasmin OS=Mus musculus OX=10090 GN=Hsp90b1 PE=1 SV=2	Hsp90b1	1	0.00301	44.82	GLFDEYGSK(1)K	2	1.2714	3	0.961	1.023	0.914		0.995	1	1.038	0.967	0.965829	1.023	0.880539		0.911692
P08113	671	K	Endoplasmin OS=Mus musculus OX=10090 GN=Hsp90b1 PE=1 SV=2	Hsp90b1	1	7.92e-05	43.177	AQAYQTGK(1)DISTNYYASQK	3	7.0216	1	1.055				0.995	1	1.038	0.967	1.0603
P08121	756	K	Collagen alpha-1(III) chain OS=Mus musculus OX=10090 GN=Col3a1 PE=1 SV=4	Col3a1	1	8.8e-10	67.887	GEPGGAGADGVPGK(1)DGPR	2	2.3105	2		0.905	0.945		0.997	0.782	1.111	1.11		1.15729	0.850585
P08207	28	K	Protein S100-A10 OS=Mus musculus OX=10090 GN=S100a10 PE=1 SV=2	S100a10	1	1.52e-13	141.88	DHLTK(1)EDLR	2	0.27178	12	1.215	0.664	0.912	1.278	1.087	0.968	1.056	0.889	1.11776	0.68595	0.863636	1.43757	1.43419	0.461264
P08207	57	K	Protein S100-A10 OS=Mus musculus OX=10090 GN=S100a10 PE=1 SV=2	S100a10	1	0.000153	103.8	IMK(1)DLDQCR	2	1.4782	7	1.166	0.998	0.792	1.086	1.087	0.968	1.056	0.889	1.07268	1.03099	0.75	1.2216	0.94203	0.257789
P08207	23	K	Protein S100-A10 OS=Mus musculus OX=10090 GN=S100a10 PE=1 SV=2	S100a10	1	0.000787	97.277	FAGDK(1)DHLTK	2	1.9116	4	1.443	0.774	0.931	0.88	1.087	0.968	1.056	0.889	1.32751	0.799587	0.881629	0.989876	0.951054	0.301697
P08207	54	K	Protein S100-A10 OS=Mus musculus OX=10090 GN=S100a10 PE=1 SV=2	S100a10	1	0.000915	81.099	DPLAVDK(1)IMK	2	1.3679	4	0.771	1.138	0.968		1.087	0.968	1.056	0.889	0.709292	1.17562	0.916667		1.29237
P08226	272	K	Apolipoprotein E OS=Mus musculus OX=10090 GN=Apoe PE=1 SV=2	Apoe	1	5.99e-05	96.946	LK(1)GWFEPIVEDMHR	3	2.3168	2		1.309		0.706	0.942	1.091	0.987	0.98		1.19982		0.720408	0.600432
P08226	252	K	Apolipoprotein E OS=Mus musculus OX=10090 GN=Apoe PE=1 SV=2	Apoe	1	1.34e-06	101.82	SK(1)MEEQTQQIR	2	2.007	7	1.061	0.97	1.02	0.945	0.942	1.091	0.987	0.98	1.12633	0.889093	1.03344	0.964286	1.00105	0.0834354
P08226	173	K	Apolipoprotein E OS=Mus musculus OX=10090 GN=Apoe PE=1 SV=2	Apoe	1	0.00149	53.679	LAVYK(1)AGAR	2	-0.11635	3	1.02	1.046		1.052	0.942	1.091	0.987	0.98	1.0828	0.958753		1.07347	1.11965
P08228	137	K	Superoxide dismutase [Cu-Zn] OS=Mus musculus OX=10090 GN=Sod1 PE=1 SV=2	Sod1	1	4.39e-21	166.71	GGNEESTK(1)TGNAGSR	2	2.4756	4	1.098	1.067	0.794	1.075	0.985	1.049	0.978	0.988	1.11472	1.01716	0.811861	1.08806	0.899005	0.189873
P08228	92	K	Superoxide dismutase [Cu-Zn] OS=Mus musculus OX=10090 GN=Sod1 PE=1 SV=2	Sod1	1	2.57e-31	177.79	HVGDLGNVTAGK(1)DGVANVSIEDR	3	2.8977	3		1.05	1.481	0.283	0.985	1.049	0.978	0.988		1.00095	1.51432	0.286437	0.286164
P08228	123	K	Superoxide dismutase [Cu-Zn] OS=Mus musculus OX=10090 GN=Sod1 PE=1 SV=2	Sod1	1	1.92e-35	212.27	TMVVHEK(1)QDDLGK	2	3.4614	13	0.945	1.137	0.851	1.085	0.985	1.049	0.978	0.988	0.959391	1.08389	0.870143	1.09818	0.960078	0.0553127
P08228	4	K	Superoxide dismutase [Cu-Zn] OS=Mus musculus OX=10090 GN=Sod1 PE=1 SV=2	Sod1	1	0.00267	45.489	AMK(1)AVCVLK	2	0.6096	1			0.898		0.985	1.049	0.978	0.988			0.9182
P08228	10	K	Superoxide dismutase [Cu-Zn] OS=Mus musculus OX=10090 GN=Sod1 PE=1 SV=2	Sod1	1	2.26e-13	122.66	AVCVLK(1)GDGPVQGTIHFEQK	3	3.3082	3		1.248	1.269	0.314	0.985	1.049	0.978	0.988		1.1897	1.29755	0.317814	0.267137
P08228	129	K	Superoxide dismutase [Cu-Zn] OS=Mus musculus OX=10090 GN=Sod1 PE=1 SV=2	Sod1	1	2.78e-35	210.4	QDDLGK(1)GGNEESTK	2	3.5782	4	1.179	1.003	0.897	0.933	0.985	1.049	0.978	0.988	1.19695	0.956149	0.917178	0.944332	0.87695	0.126222
P08249	203	K	"Malate dehydrogenase, mitochondrial OS=Mus musculus OX=10090 GN=Mdh2 PE=1 SV=3"	Mdh2	1	4.44e-07	72.627	VNVPVIGGHAGK(1)TIIPLISQCTPK	3	4.1377	2		0.969	0.885		0.991	1.014	1.011	0.984		0.955621	0.875371
P08249	241	K	"Malate dehydrogenase, mitochondrial OS=Mus musculus OX=10090 GN=Mdh2 PE=1 SV=3"	Mdh2	1	7.54e-05	48.363	AK(1)AGAGSATLSMAYAGAR	2	1.8324	1			0.898		0.991	1.014	1.011	0.984			0.888229
P08249	185	K	"Malate dehydrogenase, mitochondrial OS=Mus musculus OX=10090 GN=Mdh2 PE=1 SV=3"	Mdh2	1	1.2e-14	137.39	ANTFVAELK(1)GLDPAR	2	1.37	3		1.108	1.045	0.76	0.991	1.014	1.011	0.984		1.0927	1.03363	0.772358	0.706833
P08249	239	K	"Malate dehydrogenase, mitochondrial OS=Mus musculus OX=10090 GN=Mdh2 PE=1 SV=3"	Mdh2	1	2.51e-05	83.775	IQEAGTEVVK(1)AK	2	1.817	4	1.067	0.916	0.964	1.073	0.991	1.014	1.011	0.984	1.07669	0.903353	0.953511	1.09045	1.04635	0.153636
P08249	307	K	"Malate dehydrogenase, mitochondrial OS=Mus musculus OX=10090 GN=Mdh2 PE=1 SV=3"	Mdh2	1	4.39e-15	136.94	NLGIGK(1)ITPFEEK	2	2.5158	4	0.659	1.12	1.239	0.923	0.991	1.014	1.011	0.984	0.664985	1.10454	1.22552	0.938008	1.34608	0.369107
P08249	324	K	"Malate dehydrogenase, mitochondrial OS=Mus musculus OX=10090 GN=Mdh2 PE=1 SV=3"	Mdh2	1	0.000149	88.734	MIAEAIPELK(1)ASIK	2	2.3777	3	0.542		1.464	0.96	0.991	1.014	1.011	0.984	0.546922		1.44807	0.97561	2.64767
P08249	296	K	"Malate dehydrogenase, mitochondrial OS=Mus musculus OX=10090 GN=Mdh2 PE=1 SV=3"	Mdh2	1	0.0001	58.313	ETECTYFSTPLLLGK(1)K	2	2.2505	1			0.898		0.991	1.014	1.011	0.984			0.888229
P08249	335	K	"Malate dehydrogenase, mitochondrial OS=Mus musculus OX=10090 GN=Mdh2 PE=1 SV=3"	Mdh2	1	0.0171	90.263	KGEDFVK(1)NMK	2	2.4348	3	1.427	0.658		1.076	0.991	1.014	1.011	0.984	1.43996	0.648915		1.0935	1.68511
P08249	301	K	"Malate dehydrogenase, mitochondrial OS=Mus musculus OX=10090 GN=Mdh2 PE=1 SV=3"	Mdh2	1	0.0206	71.066	GLEK(1)NLGIGK	2	0.67866	3	1.118			1.055	0.991	1.014	1.011	0.984	1.12815			1.07215
P08752	35	K	Guanine nucleotide-binding protein G(i) subunit alpha-2 OS=Mus musculus OX=10090 GN=Gnai2 PE=1 SV=5	Gnai2	1	6.21e-05	93.162	EVK(1)LLLLGAGESGK	2	1.1219	2			1.291	0.632	1.027	1.038	0.924	1.011			1.39719	0.625124
P08752	46	K	Guanine nucleotide-binding protein G(i) subunit alpha-2 OS=Mus musculus OX=10090 GN=Gnai2 PE=1 SV=5	Gnai2	1	6.83e-08	128.97	LLLLGAGESGK(1)STIVK	2	4.2807	4	0.592	1.178	1.357	0.78	1.027	1.038	0.924	1.011	0.576436	1.13488	1.46862	0.771513	1.61379	0.578741
P08752	198	K	Guanine nucleotide-binding protein G(i) subunit alpha-2 OS=Mus musculus OX=10090 GN=Gnai2 PE=1 SV=5	Gnai2	1	0.000179	57.003	DLHFK(1)MFDVGGQR	2	3.565	1			0.898		1.027	1.038	0.924	1.011			0.971861
P08752	313	K	Guanine nucleotide-binding protein G(i) subunit alpha-2 OS=Mus musculus OX=10090 GN=Gnai2 PE=1 SV=5	Gnai2	1	0.0237	58.687	FEDLNK(1)R	2	2.8299	3	1.468	0.513		1.202	1.027	1.038	0.924	1.011	1.42941	0.49422		1.18892	2.40565
P08752	54	K	Guanine nucleotide-binding protein G(i) subunit alpha-2 OS=Mus musculus OX=10090 GN=Gnai2 PE=1 SV=5	Gnai2	1	1.17e-05	78.157	QMK(1)IIHEDGYSEEECR	3	4.2259	2		1.272		0.749	1.027	1.038	0.924	1.011		1.22543		0.740851	0.604562
P09055	398	K	Integrin beta-1 OS=Mus musculus OX=10090 GN=Itgb1 PE=1 SV=1	Itgb1	1	0.000532	52.863	LPDGVTINYK(1)SYCK	2	2.1718	2		0.696	1.142		0.975	1.014	1.005	1.006		0.686391	1.13632
P09055	619	K	Integrin beta-1 OS=Mus musculus OX=10090 GN=Itgb1 PE=1 SV=1	Itgb1	1	0.000174	50.116	GICECGACK(1)CTDPK	2	2.2588	3	1.17	0.949	0.805		0.975	1.014	1.005	1.006	1.2	0.935897	0.800995		0.667496
P09055	774	K	Integrin beta-1 OS=Mus musculus OX=10090 GN=Itgb1 PE=1 SV=1	Itgb1	1	3.04e-05	103.76	MNAK(1)WDTGENPIYK	2	2.573	4	0.611	1.036	1.308	0.986	0.975	1.014	1.005	1.006	0.626667	1.0217	1.30149	0.980119	1.51808	0.368078
P09055	794	K	Integrin beta-1 OS=Mus musculus OX=10090 GN=Itgb1 PE=1 SV=1	Itgb1	1	0.000124	69.276	SAVTTVVNPK(1)YEGK	2	2.8822	1			0.898		0.975	1.014	1.005	1.006			0.893532
P09103	387	K	Protein disulfide-isomerase OS=Mus musculus OX=10090 GN=P4hb PE=1 SV=2	P4hb	1	5.78e-05	69.327	VLVGANFEEVAFDEK(1)K	2	4.4355	1			0.898		0.98	1.02	1.02	0.98			0.880392
P09103	330	K	Protein disulfide-isomerase OS=Mus musculus OX=10090 GN=P4hb PE=1 SV=2	P4hb	1	0.0204	40.533	YK(1)PESDELTAEK	2	1.7808	1		0.955			0.98	1.02	1.02	0.98		0.936275
P09103	446	K	Protein disulfide-isomerase OS=Mus musculus OX=10090 GN=P4hb PE=1 SV=2	P4hb	1	5.73e-08	135.5	VHSFPTLK(1)FFPASADR	2	3.3595	7	0.153	1.212	1.667	0.82	0.98	1.02	1.02	0.98	0.156122	1.18823	1.63431	0.836735	5.58618	0.873942
P09103	438	K	Protein disulfide-isomerase OS=Mus musculus OX=10090 GN=P4hb PE=1 SV=2	P4hb	1	2.21e-09	73.305	MDSTANEVEAVK(1)VHSFPTLK	3	2.77	4		0.862	1.273	0.762	0.98	1.02	1.02	0.98		0.845098	1.24804	0.777551	0.920072
P09103	116	K	Protein disulfide-isomerase OS=Mus musculus OX=10090 GN=P4hb PE=1 SV=2	P4hb	1	3.91e-07	117.21	NGDTASPK(1)EYTAGR	2	1.6432	3	1.204	0.902		1.025	0.98	1.02	1.02	0.98	1.22857	0.884314		1.04592	1.18274
P09103	354	K	Protein disulfide-isomerase OS=Mus musculus OX=10090 GN=P4hb PE=1 SV=2	P4hb	1	8.07e-11	126.32	IK(1)PHLMSQEVPEDWDK	3	1.7049	6	0.361	1.202	1.512	0.803	0.98	1.02	1.02	0.98	0.368367	1.17843	1.48235	0.819388	2.35972	0.705338
P09103	426	K	Protein disulfide-isomerase OS=Mus musculus OX=10090 GN=P4hb PE=1 SV=2	P4hb	1	4.53e-09	120.37	DHENIIIAK(1)MDSTANEVEAVK	3	1.7997	3		1.242	0.967	0.699	0.98	1.02	1.02	0.98		1.21765	0.948039	0.713265	0.585773
P09103	310	K	Protein disulfide-isomerase OS=Mus musculus OX=10090 GN=P4hb PE=1 SV=2	P4hb	1	0.00686	45.489	ILEFFGLK(1)K	2	0.7626	1			0.898		0.98	1.02	1.02	0.98			0.880392
P09103	83	K	Protein disulfide-isomerase OS=Mus musculus OX=10090 GN=P4hb PE=1 SV=2	P4hb	1	2.04e-10	100.69	LAK(1)VDATEESDLAQQYGVR	3	2.7586	4		0.831	1.484	0.536	0.98	1.02	1.02	0.98		0.814706	1.4549	0.546939	0.671333
P09103	273	K	Protein disulfide-isomerase OS=Mus musculus OX=10090 GN=P4hb PE=1 SV=2	P4hb	1	0.000852	50.09	SVSDYDGK(1)LSSFK	2	3.3568	2	0.866	1.126			0.98	1.02	1.02	0.98	0.883673	1.10392
P09103	368	K	Protein disulfide-isomerase OS=Mus musculus OX=10090 GN=P4hb PE=1 SV=2	P4hb	1	4.77e-07	120.75	IKPHLMSQEVPEDWDK(1)QPVK	3	3.8584	2		0.811	1.034		0.98	1.02	1.02	0.98		0.795098	1.01372
P09103	108	K	Protein disulfide-isomerase OS=Mus musculus OX=10090 GN=P4hb PE=1 SV=2	P4hb	1	7.44e-05	72.365	FFK(1)NGDTASPK	2	3.0346	3		0.982	0.891	1.1	0.98	1.02	1.02	0.98		0.962745	0.873529	1.12245	1.16588
P09103	202	K	Protein disulfide-isomerase OS=Mus musculus OX=10090 GN=P4hb PE=1 SV=2	P4hb	1	0.00195	57.888	YQLDK(1)DGVVLFK	2	2.2297	2			1.547	0.311	0.98	1.02	1.02	0.98			1.51667	0.317347
P09103	226	K	Protein disulfide-isomerase OS=Mus musculus OX=10090 GN=P4hb PE=1 SV=2	P4hb	1	0.00162	62.969	EK(1)LLDFIK	2	1.4553	3	0.64	0.97	1.237		0.98	1.02	1.02	0.98	0.653061	0.95098	1.21274		1.85702
P09103	417	K	Protein disulfide-isomerase OS=Mus musculus OX=10090 GN=P4hb PE=1 SV=2	P4hb	1	0.000105	50.641	LGETYK(1)DHENIIIAK	2	1.5785	1				1.122	0.98	1.02	1.02	0.98				1.1449
P09103	209	K	Protein disulfide-isomerase OS=Mus musculus OX=10090 GN=P4hb PE=1 SV=2	P4hb	1	0.00126	97.594	YQLDKDGVVLFK(1)K	2	2.1817	2		0.766	1.076		0.98	1.02	1.02	0.98		0.75098	1.0549
P09103	265	K	Protein disulfide-isomerase OS=Mus musculus OX=10090 GN=P4hb PE=1 SV=2	P4hb	1	0.000131	91.245	THILLFLPK(1)SVSDYDGK	3	3.4243	3		1.103	1.033	0.78	0.98	1.02	1.02	0.98		1.08137	1.01275	0.795918	0.736025
P09103	73	K	Protein disulfide-isomerase OS=Mus musculus OX=10090 GN=P4hb PE=1 SV=2	P4hb	1	0.00106	62.88	LK(1)AEGSEIR	2	2.3516	2		0.85	0.997		0.98	1.02	1.02	0.98		0.833333	0.977451
P09103	132	K	Protein disulfide-isomerase OS=Mus musculus OX=10090 GN=P4hb PE=1 SV=2	P4hb	1	0.000243	100.84	EADDIVNWLK(1)K	2	2.2189	4	0.783	1.031	1.125	1.039	0.98	1.02	1.02	0.98	0.79898	1.01078	1.10294	1.0602	1.21466	0.136475
P09103	224	K	Protein disulfide-isomerase OS=Mus musculus OX=10090 GN=P4hb PE=1 SV=2	P4hb	1	1.53e-10	118.91	NNFEGEITK(1)EK	2	4.0042	4	1.107	0.956	0.884	1.083	0.98	1.02	1.02	0.98	1.12959	0.937255	0.866667	1.1051	0.973162	0.211602
P09103	340	K	Protein disulfide-isomerase OS=Mus musculus OX=10090 GN=P4hb PE=1 SV=2	P4hb	1	3.35e-12	97.268	YKPESDELTAEK(1)ITEFCHR	3	4.4292	3		1.031	1.218	0.633	0.98	1.02	1.02	0.98		1.01078	1.19412	0.645918	0.639027
P09242	74	K	"Alkaline phosphatase, tissue-nonspecific isozyme OS=Mus musculus OX=10090 GN=Alpl PE=1 SV=2"	Alpl	1	2.26e-05	55.578	ILK(1)GQLHHNTGEETR	3	0.59774	2			0.851	1.181	1.009	0.914	1.062	1.015			0.801318	1.16355
P09242	241	K	"Alkaline phosphatase, tissue-nonspecific isozyme OS=Mus musculus OX=10090 GN=Alpl PE=1 SV=2"	Alpl	1	9.07e-05	62.271	TDVEYELDEK(1)AR	2	3.1572	2		0.776	1.066		1.009	0.914	1.062	1.015		0.849015	1.00377
P09405	350	K	Nucleolin OS=Mus musculus OX=10090 GN=Ncl PE=1 SV=2	Ncl	1	3.48e-05	85.081	K(1)FGYVDFESAEDLEK	2	5.8877	1			0.898		0.941	0.993	1.03	1.036			0.871845
P09405	384	K	Nucleolin OS=Mus musculus OX=10090 GN=Ncl PE=1 SV=2	Ncl	0.999552	0.016	64.547	LEKPK(1)GR	2	1.6741	1			0.898		0.941	0.993	1.03	1.036			0.871845
P09405	621	K	Nucleolin OS=Mus musculus OX=10090 GN=Ncl PE=1 SV=2	Ncl	1	4.49e-23	117.21	GFGFVDFNSEEDAK(1)AAK	2	4.2912	3		0.863	1.687	0.245	0.941	0.993	1.03	1.036		0.869084	1.63786	0.236486	0.272109
P09405	70	K	Nucleolin OS=Mus musculus OX=10090 GN=Ncl PE=1 SV=2	Ncl	1	0.00358	90.761	VVVSQTK(1)K	2	1.8663	4	1.169	0.926	0.828		0.941	0.993	1.03	1.036	1.24229	0.932528	0.803883		0.647095
P09405	446	K	Nucleolin OS=Mus musculus OX=10090 GN=Ncl PE=1 SV=2	Ncl	1	6.13e-16	132.44	SEADAEK(1)NLEEK	2	2.3501	4	1.267	0.8	0.859	1.126	0.941	0.993	1.03	1.036	1.34644	0.805639	0.833981	1.08687	0.984239	0.370685
P09405	546	K	Nucleolin OS=Mus musculus OX=10090 GN=Ncl PE=1 SV=2	Ncl	1	6.04e-21	147.72	EALNSCNK(1)MEIEGR	2	1.6617	4	0.95	1.013	0.92	1.137	0.941	0.993	1.03	1.036	1.00956	1.02014	0.893204	1.09749	0.980282	0.0974618
P09405	102	K	Nucleolin OS=Mus musculus OX=10090 GN=Ncl PE=1 SV=2	Ncl	1	0.00223	44.598	NITPAK(1)VIPTPGK	2	2.0677	3		1.017	1.032	0.882	0.941	0.993	1.03	1.036		1.02417	1.00194	0.851351	0.83126
P09405	230	K	Nucleolin OS=Mus musculus OX=10090 GN=Ncl PE=1 SV=2	Ncl	1	0.0136	43.734	TPAK(1)VVPMK	2	-1.6482	1				1.122	0.941	0.993	1.03	1.036				1.08301
P09405	429	K	Nucleolin OS=Mus musculus OX=10090 GN=Ncl PE=1 SV=2	Ncl	1	0.00127	49.96	LVSQDGK(1)SK	2	1.2257	2		1.039		1.023	0.941	0.993	1.03	1.036		1.04632		0.987452	0.943734
P09405	451	K	Nucleolin OS=Mus musculus OX=10090 GN=Ncl PE=1 SV=2	Ncl	1	7.04e-28	150.44	NLEEK(1)QGAEIDGR	2	2.3175	4	1.216	0.848	0.921	1.049	0.941	0.993	1.03	1.036	1.29224	0.853978	0.894175	1.01255	0.93882	0.262951
P09405	469	K	Nucleolin OS=Mus musculus OX=10090 GN=Ncl PE=1 SV=2	Ncl	1	1.51e-19	155.57	SVSLYYTGEK(1)GQR	2	0.77684	4	0.952	0.948	0.98	1.137	0.941	0.993	1.03	1.036	1.01169	0.954683	0.951456	1.09749	1.04502	0.100057
P09405	431	K	Nucleolin OS=Mus musculus OX=10090 GN=Ncl PE=1 SV=2	Ncl	1	0.000833	57.888	SK(1)GIAYIEFK	2	2.2505	3		1.197	0.679	1.112	0.941	0.993	1.03	1.036		1.20544	0.659223	1.07336	0.890431
P09405	116	K	Nucleolin OS=Mus musculus OX=10090 GN=Ncl PE=1 SV=2	Ncl	1	0.000691	50.116	GAAQAK(1)ALVPTPGK	2	0.89486	2		1.006		1.062	0.941	0.993	1.03	1.036		1.01309		1.0251	1.01185
P09405	514	K	Nucleolin OS=Mus musculus OX=10090 GN=Ncl PE=1 SV=2	Ncl	1	0.000123	76.572	ATFIK(1)VPQNPHGK	2	2.1298	3	1.333	0.796		1.013	0.941	0.993	1.03	1.036	1.41658	0.801611		0.977799	1.21979
P09405	379	K	Nucleolin OS=Mus musculus OX=10090 GN=Ncl PE=1 SV=2	Ncl	0.992984	0.016	60.547	VFGNEIK(0.993)LEK(0.007)PK	2	4.0756	1		0.955			0.941	0.993	1.03	1.036		0.961732
P09405	624	K	Nucleolin OS=Mus musculus OX=10090 GN=Ncl PE=1 SV=2	Ncl	1	1.27e-14	123.99	AAK(1)EAMEDGEIDGNK	2	4.917	5	1.38	0.914	0.718	1.049	0.941	0.993	1.03	1.036	1.46653	0.920443	0.697087	1.01255	0.787699	0.396555
P09405	574	K	Nucleolin OS=Mus musculus OX=10090 GN=Ncl PE=1 SV=2	Ncl	1	1.77e-09	101.43	TLFVK(1)GLSEDTTEETLK	2	1.6606	1		0.955			0.941	0.993	1.03	1.036		0.961732
P09411	6	K	Phosphoglycerate kinase 1 OS=Mus musculus OX=10090 GN=Pgk1 PE=1 SV=4	Pgk1	1	0.000279	74.424	SLSNK(1)LTLDK	2	1.5712	1	1.055				1.027	0.994	1.006	0.972	1.02726
P09411	131	K	Phosphoglycerate kinase 1 OS=Mus musculus OX=10090 GN=Pgk1 PE=1 SV=4	Pgk1	1	8.23e-13	131.22	FHVEEEGK(1)GK	2	1.6761	4	1.368	0.868	0.874	0.922	1.027	0.994	1.006	0.972	1.33204	0.873239	0.868787	0.94856	0.86924	0.249661
P09411	156	K	Phosphoglycerate kinase 1 OS=Mus musculus OX=10090 GN=Pgk1 PE=1 SV=4	Pgk1	1	1.84e-11	110.9	ASLSK(1)LGDVYVNDAFGTAHR	3	2.5829	2		0.742	1.098		1.027	0.994	1.006	0.972		0.746479	1.09145
P09411	216	K	Phosphoglycerate kinase 1 OS=Mus musculus OX=10090 GN=Pgk1 PE=1 SV=4	Pgk1	1	0.000639	51.454	PFLAILGGAK(1)VADK	2	0.95157	1			0.898		1.027	0.994	1.006	0.972			0.892644
P09411	146	K	Phosphoglycerate kinase 1 OS=Mus musculus OX=10090 GN=Pgk1 PE=1 SV=4	Pgk1	1	0.0008	74.269	AEPAK(1)IDAFR	2	2.4456	4	1.251	0.945	0.834	1.005	1.027	0.994	1.006	0.972	1.21811	0.950704	0.829026	1.03395	0.884073	0.230174
P09411	267	K	Phosphoglycerate kinase 1 OS=Mus musculus OX=10090 GN=Pgk1 PE=1 SV=4	Pgk1	1	0.0113	56.378	IVK(1)DLMSK	2	0.75661	2	1.101			1.073	1.027	0.994	1.006	0.972	1.07205			1.10391
P09411	361	K	Phosphoglycerate kinase 1 OS=Mus musculus OX=10090 GN=Pgk1 PE=1 SV=4	Pgk1	1	3.27e-05	90.142	SLMDEVVK(1)ATSR	2	1.3509	3	0.496	0.878	1.447		1.027	0.994	1.006	0.972	0.48296	0.8833	1.43837		2.97824
P09411	220	K	Phosphoglycerate kinase 1 OS=Mus musculus OX=10090 GN=Pgk1 PE=1 SV=4	Pgk1	1	5.28e-05	79.795	VADK(1)IQLINNMLDK	2	2.8437	4	0.273	0.908	1.698	1.009	1.027	0.994	1.006	0.972	0.265823	0.913481	1.68787	1.03807	3.743	0.696397
P09411	48	K	Phosphoglycerate kinase 1 OS=Mus musculus OX=10090 GN=Pgk1 PE=1 SV=4	Pgk1	1	0.000136	60	AAVPSIK(1)FCLDNGAK	2	1.6248	2		1.153		0.89	1.027	0.994	1.006	0.972		1.15996		0.915638	0.78937
P09528	69	K	Ferritin heavy chain OS=Mus musculus OX=10090 GN=Fth1 PE=1 SV=2	Fth1	1	0.00152	102.46	EHAEK(1)LMK	2	1.1311	4	1.341	0.842	1.04	0.773	0.952	0.979	1.031	1.038	1.40861	0.860061	1.00873	0.744701	0.790992	0.0946627
P09528	147	K	Ferritin heavy chain OS=Mus musculus OX=10090 GN=Fth1 PE=1 SV=2	Fth1	1	4.42e-20	154.94	SIK(1)ELGDHVTNLR	2	2.8034	7	0.711	0.992	1.186	1.086	0.952	0.979	1.031	1.038	0.746849	1.01328	1.15034	1.04624	1.28639	0.197344
P09528	87	K	Ferritin heavy chain OS=Mus musculus OX=10090 GN=Fth1 PE=1 SV=2	Fth1	0.973388	0.00046	76.572	IFLQDIK(0.973)K(0.027)PDR	3	1.874	4	0.539	1.223		1.356	0.952	0.979	1.031	1.038	0.566176	1.24923		1.30636	1.04573
P09528	72	K	Ferritin heavy chain OS=Mus musculus OX=10090 GN=Fth1 PE=1 SV=2	Fth1	1	0.00301	56.091	LMK(1)LQNQR	2	1.8317	3	1.185	0.837			0.952	0.979	1.031	1.038	1.24475	0.854954
P09528	54	K	Ferritin heavy chain OS=Mus musculus OX=10090 GN=Fth1 PE=1 SV=2	Fth1	1	8.8e-06	108.2	NFAK(1)YFLHQSHEER	3	2.2312	3		1.198	0.877	0.864	0.952	0.979	1.031	1.038		1.2237	0.85063	0.83237	0.680209
P09671	130	K	"Superoxide dismutase [Mn], mitochondrial OS=Mus musculus OX=10090 GN=Sod2 PE=1 SV=3"	Sod2	1	0.00134	42.075	DFGSFEK(1)FK	2	2.3146	3	0.959	1.248		0.88	1.036	1.111	0.967	0.886	0.925676	1.12331		0.993228	0.884196
P09671	75	K	"Superoxide dismutase [Mn], mitochondrial OS=Mus musculus OX=10090 GN=Sod2 PE=1 SV=3"	Sod2	1	2.01e-25	128.68	YHEALAK(1)GDVTTQVALQPALK	3	3.5171	4		1.299	1.102	0.463	1.036	1.111	0.967	0.886		1.16922	1.13961	0.522573	0.446943
P09671	122	K	"Superoxide dismutase [Mn], mitochondrial OS=Mus musculus OX=10090 GN=Sod2 PE=1 SV=3"	Sod2	1	0.0033	43.734	GELLEAIK(1)R	2	1.0029	1			0.898		1.036	1.111	0.967	0.886			0.928645
P09671	114	K	"Superoxide dismutase [Mn], mitochondrial OS=Mus musculus OX=10090 GN=Sod2 PE=1 SV=3"	Sod2	1	0.00176	51.569	GGGEPK(1)GELLEAIK	2	3.1014	2			1.099	0.871	1.036	1.111	0.967	0.886			1.13651	0.98307
P09671	68	K	"Superoxide dismutase [Mn], mitochondrial OS=Mus musculus OX=10090 GN=Sod2 PE=1 SV=3"	Sod2	1	8.91e-07	73.262	HHAAYVNNLNATEEK(1)YHEALAK	4	2.3194	4		1.047	0.812		1.036	1.111	0.967	0.886		0.942394	0.83971
P09813	67	K	Apolipoprotein A-II OS=Mus musculus OX=10090 GN=Apoa2 PE=1 SV=2	Apoa2	1	2.39e-57	187.85	AYFEK(1)THEQLTPLVR	3	3.0506	7	0.371	1.566	1.152	0.813	0.923			1.077	0.40195			0.754875
P09813	62	K	Apolipoprotein A-II OS=Mus musculus OX=10090 GN=Apoa2 PE=1 SV=2	Apoa2	1	3.66e-29	140.57	TSEIQSQAK(1)AYFEK	2	2.1497	4	0.646	1.32	1.124	0.846	0.923			1.077	0.699892			0.785515
P0DJE0	57	K	"Protein PET100 homolog, mitochondrial OS=Mus musculus OX=10090 GN=Pet100 PE=1 SV=1"	Pet100	1	0.00729	49.96	QELEEFK(1)QK	2	4.2866	1				1.122
P0DN34	40	K	NADH dehydrogenase [ubiquinone] 1 beta subcomplex subunit 1 OS=Mus musculus OX=10090 GN=Ndufb1 PE=1 SV=1	Ndufb1	1	0.00151	92.677	NK(1)SMLFQR	2	1.4259	4	0.929	1.174	0.761	1.17	1.032	1.017	0.951		0.900194	1.15438	0.80021		0.888931
P0DP28	22	K	Calmodulin-3 OS=Mus musculus OX=10090 GN=Calm3 PE=1 SV=1	Calm3	1	1.27e-40	177.41	EAFSLFDK(1)DGDGTITTK	2	4.3852	6	0.549	1.313	1.841	0.061	0.974	1.037	0.985	1.004	0.563655	1.26615	1.86904	0.060757	1.68195	0.97147
P0DP28	95	K	Calmodulin-3 OS=Mus musculus OX=10090 GN=Calm3 PE=1 SV=1	Calm3	1	1.16e-39	186.39	VFDK(1)DGNGYISAAELR	2	3.5932	4	0.354	1.274	1.423	0.836	0.974	1.037	0.985	1.004	0.36345	1.22854	1.44467	0.832669	2.32632	0.708652
P0DP28	76	K	Calmodulin-3 OS=Mus musculus OX=10090 GN=Calm3 PE=1 SV=1	Calm3	0.998735	0.00222	76.85	K(0.999)MK(0.001)DTDSEEEIR	2	2.7235	4	1.098		0.923	1.045	0.974	1.037	0.985	1.004	1.12731		0.937056	1.04084	0.831232
P0DP28	31	K	Calmodulin-3 OS=Mus musculus OX=10090 GN=Calm3 PE=1 SV=1	Calm3	1	2.37e-38	160.62	DGDGTITTK(1)ELGTVMR	2	3.0724	14	0.913	1.256	0.738	1.119	0.974	1.037	0.985	1.004	0.937372	1.21119	0.749239	1.11454	0.859752	0.0703168
P0DP28	78	K	Calmodulin-3 OS=Mus musculus OX=10090 GN=Calm3 PE=1 SV=1	Calm3	1	1.2e-11	133.76	MK(1)DTDSEEEIR	2	2.211	16	1.094	0.988	0.922	1.01	0.974	1.037	0.985	1.004	1.1232	0.952748	0.936041	1.00598	0.944618	0.117772
P10107	166	K	Annexin A1 OS=Mus musculus OX=10090 GN=Anxa1 PE=1 SV=2	Anxa1	1	2.15e-05	91.245	DLAK(1)DITSDTSGDFR	2	4.2539	1			0.898		1.096	0.967	0.958	0.979			0.93737
P10107	185	K	Annexin A1 OS=Mus musculus OX=10090 GN=Anxa1 PE=1 SV=2	Anxa1	1	6.83e-07	100.84	ALLALAK(1)GDR	2	0.82647	3	0.903	1.056	0.932		1.096	0.967	0.958	0.979	0.823905	1.09204	0.97286		1.18079
P10107	250	K	Annexin A1 OS=Mus musculus OX=10090 GN=Anxa1 PE=1 SV=2	Anxa1	1	6.23e-05	48.363	YSQHDMNK(1)ALDLELK	2	3.1421	1			0.898		1.096	0.967	0.958	0.979			0.93737
P10107	9	K	Annexin A1 OS=Mus musculus OX=10090 GN=Anxa1 PE=1 SV=2	Anxa1	1	0.000478	67.507	AMVSEFLK(1)QAR	2	0.48682	2			1.221	0.718	1.096	0.967	0.958	0.979			1.27453	0.733401
P10107	29	K	Annexin A1 OS=Mus musculus OX=10090 GN=Anxa1 PE=1 SV=2	Anxa1	1	8.85e-15	73.948	SYK(1)GGPGSAVSPYPSFNVSSDVAALHK	3	3.4644	2		0.801	1.043		1.096	0.967	0.958	0.979		0.828335	1.08873
P10107	242	K	Annexin A1 OS=Mus musculus OX=10090 GN=Anxa1 PE=1 SV=2	Anxa1	1	0.0003	44.598	VFQNYGK(1)YSQHDMNK	3	1.3148	1		0.955			1.096	0.967	0.958	0.979		0.98759
P10126	165	K	Elongation factor 1-alpha 1 OS=Mus musculus OX=10090 GN=Eef1a1 PE=1 SV=3	Eef1a1	1	4.48e-14	145.75	MDSTEPPYSQK(1)R	2	1.9204	8	1.185	0.886	0.907	1.054	0.982	1	1.028	0.989	1.20672	0.886	0.882296	1.06572	0.967	0.243897
P10126	41	K	Elongation factor 1-alpha 1 OS=Mus musculus OX=10090 GN=Eef1a1 PE=1 SV=3	Eef1a1	1	0.0126	47.349	TIEK(1)FEK	2	0.84002	1	1.055				0.982	1	1.028	0.989	1.07434
P10126	20	K	Elongation factor 1-alpha 1 OS=Mus musculus OX=10090 GN=Eef1a1 PE=1 SV=3	Eef1a1	1	3.03e-74	110.93	THINIVVIGHVDSGK(1)STTTGHLIYK	3	2.59	3		0.948	1.624	0.222	0.982	1	1.028	0.989		0.948	1.57977	0.224469	0.236782
P10126	172	K	Elongation factor 1-alpha 1 OS=Mus musculus OX=10090 GN=Eef1a1 PE=1 SV=3	Eef1a1	1	2.85e-09	78.864	YEEIVK(1)EVSTYIK	2	4.3438	8		0.949	1.456	0.432	0.982	1	1.028	0.989		0.949	1.41634	0.436805	0.460279
P10126	392	K	Elongation factor 1-alpha 1 OS=Mus musculus OX=10090 GN=Eef1a1 PE=1 SV=3	Eef1a1	1	0.0011	123.42	KLEDGPK(1)FLK	2	1.8674	4	1.089	0.962	0.843	1.146	0.982	1	1.028	0.989	1.10896	0.962	0.820039	1.15875	0.971992	0.239226
P10126	450	K	Elongation factor 1-alpha 1 OS=Mus musculus OX=10090 GN=Eef1a1 PE=1 SV=3	Eef1a1	1	0.00376	46.447	AAGAGK(1)VTK	2	1.3732	2	1.166			1.003	0.982	1	1.028	0.989	1.18737			1.01416
P10126	395	K	Elongation factor 1-alpha 1 OS=Mus musculus OX=10090 GN=Eef1a1 PE=1 SV=3	Eef1a1	1	1.93e-05	89.359	FLK(1)SGDAAIVDMVPGK	2	2.5442	2	0.851			1.338	0.982	1	1.028	0.989	0.866599			1.35288
P10126	154	K	Elongation factor 1-alpha 1 OS=Mus musculus OX=10090 GN=Eef1a1 PE=1 SV=3	Eef1a1	1	1.48e-10	119.79	QLIVGVNK(1)MDSTEPPYSQK	3	1.9796	2			1.67	0.158	0.982	1	1.028	0.989			1.62451	0.159757
P10126	255	K	Elongation factor 1-alpha 1 OS=Mus musculus OX=10090 GN=Eef1a1 PE=1 SV=3	Eef1a1	1	2.41e-05	111.38	LPLQDVYK(1)IGGIGTVPVGR	3	1.4804	4	0.369	1.473	1.133	0.949	0.982	1	1.028	0.989	0.375764	1.473	1.10214	0.959555	1.79225	0.636529
P10126	44	K	Elongation factor 1-alpha 1 OS=Mus musculus OX=10090 GN=Eef1a1 PE=1 SV=3	Eef1a1	1	5.89e-07	132.39	FEK(1)EAAEMGK	2	-0.33214	9	1.259	0.923	0.766	1.106	0.982	1	1.028	0.989	1.28208	0.923	0.745136	1.1183	0.896394	0.351631
P10126	5	K	Elongation factor 1-alpha 1 OS=Mus musculus OX=10090 GN=Eef1a1 PE=1 SV=3	Eef1a1	1	2.8e-05	69.327	EK(1)THINIVVIGHVDSGK	3	2.9352	2		0.68	1.157		0.982	1	1.028	0.989		0.68	1.12549
P10493	1087	K	Nidogen-1 OS=Mus musculus OX=10090 GN=Nid1 PE=1 SV=2	Nid1	1	5.34e-05	80.623	DNPK(1)IETSHMDGTNR	2	3.4744	3	1.65	0.476	0.842		0.981	0.991	1.015	1.013	1.68196	0.480323	0.829557		0.493209
P10493	1047	K	Nidogen-1 OS=Mus musculus OX=10090 GN=Nid1 PE=1 SV=2	Nid1	1	3.86e-10	107.08	IEVAK(1)MDGTQR	2	2.2011	7	1.025	1.05	0.84	1.115	0.981	0.991	1.015	1.013	1.04485	1.05954	0.827586	1.10069	0.915452	0.134786
P10518	184	K	Delta-aminolevulinic acid dehydratase OS=Mus musculus OX=10090 GN=Alad PE=1 SV=1	Alad	1	0.000479	51.864	AALLK(1)HGLGNR	2	0.021454	3	1.285		0.908	0.865	0.973	1.046	1.052	0.93	1.32066		0.863118	0.930108	0.653551
P10605	220	K	Cathepsin B OS=Mus musculus OX=10090 GN=Ctsb PE=1 SV=2	Ctsb	1	2.61e-09	108.24	SCEAGYSPSYK(1)EDK	2	2.6356	4	0.984	1.001	0.754	1.322	0.94	0.966	1.018	1.075	1.04681	1.03623	0.740668	1.22977	0.947158	0.252978
P10605	268	K	Cathepsin B OS=Mus musculus OX=10090 GN=Ctsb PE=1 SV=2	Ctsb	1	2.01e-05	72.031	SGVYK(1)HEAGDMMGGHAIR	3	2.0164	1	1.055				0.94	0.966	1.018	1.075	1.12234
P10630	310	K	Eukaryotic initiation factor 4A-II OS=Mus musculus OX=10090 GN=Eif4a2 PE=1 SV=2	Eif4a2	1	2.36e-05	58.313	DFTVSALHGDMDQK(1)ER	3	1.5585	2		0.955			1.042	1.097	0.914	0.946		0.870556
P10639	8	K	Thioredoxin OS=Mus musculus OX=10090 GN=Txn PE=1 SV=3	Txn	1	6.03e-53	147.14	LIESK(1)EAFQEALAAAGDK	3	3.1305	5		1.496	1.206	0.103	1.019	1.049	0.972	0.96		1.42612	1.24074	0.107292	0.075234
P10639	85	K	Thioredoxin OS=Mus musculus OX=10090 GN=Txn PE=1 SV=3	Txn	1	7.36e-05	99.855	GQK(1)VGEFSGANK	2	2.4638	5	1.306	0.922	0.898	0.893	1.019	1.049	0.972	0.96	1.28165	0.878932	0.923868	0.930208	0.889591	0.189692
P10639	39	K	Thioredoxin OS=Mus musculus OX=10090 GN=Txn PE=1 SV=3	Txn	1	8.26e-05	68.49	MIK(1)PFFHSLCDK	3	2.0808	4	0.381	1.492		1.209	1.019	1.049	0.972	0.96	0.373896	1.42231		1.25937	0.885445
P10639	3	K	Thioredoxin OS=Mus musculus OX=10090 GN=Txn PE=1 SV=3	Txn	1	0.00656	70.67	VK(1)LIESK	2	0.88417	3	1.064	0.857	0.983		1.019	1.049	0.972	0.96	1.04416	0.816969	1.01132		0.968545
P10639	94	K	Thioredoxin OS=Mus musculus OX=10090 GN=Txn PE=1 SV=3	Txn	1	2.33e-10	107.08	VGEFSGANK(1)EK	2	1.7039	4	1.353	0.865	0.779	1.059	1.019	1.049	0.972	0.96	1.32777	0.824595	0.80144	1.10312	0.970688	0.378175
P10648	211	K	Glutathione S-transferase A2 OS=Mus musculus OX=10090 GN=Gsta2 PE=1 SV=3	Gsta2	0.999924	0.0273	51.454	KPPLDAK(1)QIEEAR	2	1.8552	1		0.955
P10649	50	K	Glutathione S-transferase Mu 1 OS=Mus musculus OX=10090 GN=Gstm1 PE=1 SV=2	Gstm1	1	0.000227	76.605	SQWLNEK(1)FK	2	3.557	4	0.77	1.126	0.912	1.206	0.946	1.068	0.975	1.011	0.813953	1.05431	0.935385	1.19288	1.14031	0.00778516
P10649	173	K	Glutathione S-transferase Mu 1 OS=Mus musculus OX=10090 GN=Gstm1 PE=1 SV=2	Gstm1	1	0.00013	55.754	MFEPK(1)CLDAFPNLR	2	3.9899	3		1.158	0.707		0.946	1.068	0.975	1.011		1.08427	0.725128
P10649	136	K	Glutathione S-transferase Mu 1 OS=Mus musculus OX=10090 GN=Gstm1 PE=1 SV=2	Gstm1	1	0.000226	90.761	MK(1)LYSEFLGK	2	3.858	4	0.579	1.122	1.118	1.158	0.946	1.068	0.975	1.011	0.612051	1.05056	1.14667	1.1454	1.48188	0.264262
P10649	83	K	Glutathione S-transferase Mu 1 OS=Mus musculus OX=10090 GN=Gstm1 PE=1 SV=2	Gstm1	1	1.1e-18	153.25	K(1)HHLDGETEEER	3	1.5478	6	1.274	0.95	0.812	1.002	0.946	1.068	0.975	1.011	1.34672	0.889513	0.832821	0.991098	0.866305	0.286156
P10649	144	K	Glutathione S-transferase Mu 1 OS=Mus musculus OX=10090 GN=Gstm1 PE=1 SV=2	Gstm1	1	0.000498	105.04	LYSEFLGK(1)R	2	1.6021	4	0.974	1.105	0.891	1.04	0.946	1.068	0.975	1.011	1.0296	1.03464	0.913846	1.02868	0.940908	0.0566814
P10649	199	K	Glutathione S-transferase Mu 1 OS=Mus musculus OX=10090 GN=Gstm1 PE=1 SV=2	Gstm1	1	0.000525	99.305	ISAYMK(1)SSR	2	2.2977	5	1.152	1.051	0.852	0.964	0.946	1.068	0.975	1.011	1.21776	0.984082	0.873846	0.953511	0.84326	0.149034
P10649	129	K	Glutathione S-transferase Mu 1 OS=Mus musculus OX=10090 GN=Gstm1 PE=1 SV=2	Gstm1	0.999975	0.000609	94.791	QKPEFLK(1)TIPEK	2	3.3077	5	0.73	1.027		1.384	0.946	1.068	0.975	1.011	0.77167	0.96161		1.36894	1.42359
P10649	31	K	Glutathione S-transferase Mu 1 OS=Mus musculus OX=10090 GN=Gstm1 PE=1 SV=2	Gstm1	1	1.67e-28	121.96	MLLEYTDSSYDEK(1)R	2	3.9409	9	0.379	1.327	1.3	0.903	0.946	1.068	0.975	1.011	0.400634	1.24251	1.33333	0.893175	2.02345	0.644742
P10649	211	K	Glutathione S-transferase Mu 1 OS=Mus musculus OX=10090 GN=Gstm1 PE=1 SV=2	Gstm1	1	7.25e-05	44.045	YIATPIFSK(1)MAHWSNK	3	1.7936	2		0.847	1		0.946	1.068	0.975	1.011		0.793071	1.02564
P10711	84	K	Transcription elongation factor A protein 1 OS=Mus musculus OX=10090 GN=Tcea1 PE=1 SV=2	Tcea1	1	0.000148	89.382	LLDGPSTDK(1)DPEEK	2	2.1888	3	0.926	1.024	0.944		0.968	1.023	1.023	0.986	0.956612	1.00098	0.922776		0.964629
P10711	265	K	Transcription elongation factor A protein 1 OS=Mus musculus OX=10090 GN=Tcea1 PE=1 SV=2	Tcea1	1	0.000104	62.454	TGGTQTDLFTCGK(1)CK	2	5.8563	2		0.582		1.561	0.968	1.023	1.023	0.986		0.568915		1.58316	2.78278
P10711	234	K	Transcription elongation factor A protein 1 OS=Mus musculus OX=10090 GN=Tcea1 PE=1 SV=2	Tcea1	1	0.000188	48.822	MTAEEMASDELK(1)EMR	2	5.0114	1			0.898		0.968	1.023	1.023	0.986			0.87781
P10761	296	K	Zona pellucida sperm-binding protein 3 OS=Mus musculus OX=10090 GN=Zp3 PE=1 SV=4	Zp3	1	0.000182	81.335	VAPANQIPDK(1)LNK	2	0.12835	4	0.571	0.812	1.197	1.43	0.858	1.009	1.034	1.099	0.665501	0.804757	1.15764	1.30118	1.67818	0.0365389
P10761	346	K	Zona pellucida sperm-binding protein 3 OS=Mus musculus OX=10090 GN=Zp3 PE=1 SV=4	Zp3	1	0.00247	49.96	QWSK(1)LVSR	2	1.7879	3	0.715		0.833	1.565	0.858	1.009	1.034	1.099	0.833333		0.805609	1.42402	0.966731
P10852	159	K	4F2 cell-surface antigen heavy chain OS=Mus musculus OX=10090 GN=Slc3a2 PE=1 SV=1	Slc3a2	1	0.000783	46.447	GLVLGPIHK(1)NQK	2	2.7411	1	1.055				0.935	0.994	1.054	1.017	1.12834
P10852	53	K	4F2 cell-surface antigen heavy chain OS=Mus musculus OX=10090 GN=Slc3a2 PE=1 SV=1	Slc3a2	1	6.88e-07	67.887	VAEDETEAGVK(1)FTGLSK	2	2.8088	3		0.858	1.444	0.555	0.935	0.994	1.054	1.017		0.863179	1.37002	0.545723	0.632225
P10852	64	K	4F2 cell-surface antigen heavy chain OS=Mus musculus OX=10090 GN=Slc3a2 PE=1 SV=1	Slc3a2	1	0.00335	40.861	EELLK(1)VAGSPGWVR	2	2.8423	1			0.898		0.935	0.994	1.054	1.017			0.851992
P10852	184	K	4F2 cell-surface antigen heavy chain OS=Mus musculus OX=10090 GN=Slc3a2 PE=1 SV=1	Slc3a2	1	0.000209	46.823	QINPTLGSQEDFK(1)DLLQSAK	3	1.3699	1			0.898		0.935	0.994	1.054	1.017			0.851992
P10852	59	K	4F2 cell-surface antigen heavy chain OS=Mus musculus OX=10090 GN=Slc3a2 PE=1 SV=1	Slc3a2	1	9.86e-05	102.55	FTGLSK(1)EELLK	2	2.7104	4	0.568	1.125	1.292	0.948	0.935	0.994	1.054	1.017	0.607487	1.13179	1.22581	0.932153	1.42072	0.420288
P10852	42	K	4F2 cell-surface antigen heavy chain OS=Mus musculus OX=10090 GN=Slc3a2 PE=1 SV=1	Slc3a2	1	0.000141	69.276	IK(1)VAEDETEAGVK	2	1.597	3	1.16	0.826	0.93		0.935	0.994	1.054	1.017	1.24064	0.830986	0.882353		0.711207
P10852	191	K	4F2 cell-surface antigen heavy chain OS=Mus musculus OX=10090 GN=Slc3a2 PE=1 SV=1	Slc3a2	0.995949	2.62e-05	41.188	QINPTLGSQEDFK(0.004)DLLQSAK(0.996)K	3	3.9072	1			0.898		0.935	0.994	1.054	1.017			0.851992
P10852	162	K	4F2 cell-surface antigen heavy chain OS=Mus musculus OX=10090 GN=Slc3a2 PE=1 SV=1	Slc3a2	1	0.000302	74.849	NQK(1)DEINETDLK	2	1.2657	2	1.026			1.152	0.935	0.994	1.054	1.017	1.09733			1.13274
P10852	148	K	4F2 cell-surface antigen heavy chain OS=Mus musculus OX=10090 GN=Slc3a2 PE=1 SV=1	Slc3a2	1	2.62e-13	129.69	SHLEYLSTLK(1)VK	2	1.2902	3		0.836	1.142	0.957	0.935	0.994	1.054	1.017		0.841046	1.08349	0.941003	1.11885
P10852	150	K	4F2 cell-surface antigen heavy chain OS=Mus musculus OX=10090 GN=Slc3a2 PE=1 SV=1	Slc3a2	1	0.000385	57.032	VK(1)GLVLGPIHK	2	2.8422	5	1.088	0.975	0.8	1.184	0.935	0.994	1.054	1.017	1.16364	0.980885	0.759013	1.16421	0.919586	0.290684
P10922	59	K	Histone H1.0 OS=Mus musculus OX=10090 GN=H1-0 PE=2 SV=4	H1-0	1	1.86e-49	212.78	SHYK(1)VGENADSQIK	2	2.8862	8	1.36	0.815	0.967	0.875	0.772	1.159	1.21	0.86	1.76166	0.703192	0.799174	1.01744	0.95027	0.52261
P10922	27	K	Histone H1.0 OS=Mus musculus OX=10090 GN=H1-0 PE=2 SV=4	H1-0	1	5.31e-05	58.794	STDHPK(1)YSDMIVAAIQAEK	3	1.7184	1			0.898		0.772	1.159	1.21	0.86			0.742149
P10922	85	K	Histone H1.0 OS=Mus musculus OX=10090 GN=H1-0 PE=2 SV=4	H1-0	1	0.000168	53.028	QTK(1)GVGASGSFR	2	3.7932	2	0.92		1.013		0.772	1.159	1.21	0.86	1.19171		0.83719		0.702512
P10922	97	K	Histone H1.0 OS=Mus musculus OX=10090 GN=H1-0 PE=2 SV=4	H1-0	1	0.00572	47.349	LAK(1)GDEPK	2	1.4557	1				1.122	0.772	1.159	1.21	0.86				1.30465
P10922	55	K	Histone H1.0 OS=Mus musculus OX=10090 GN=H1-0 PE=2 SV=4	H1-0	1	0.00645	70.67	YIK(1)SHYK	2	0.38327	2		0.989	0.866		0.772	1.159	1.21	0.86		0.853322	0.715702
P11031	53	K	Activated RNA polymerase II transcriptional coactivator p15 OS=Mus musculus OX=10090 GN=Sub1 PE=1 SV=3	Sub1	1	0.0147	46.033	ALASSK(1)QSSSSR	2	2.7202	1				1.122	0.955	1.031	0.971	1.042				1.07678
P11031	97	K	Activated RNA polymerase II transcriptional coactivator p15 OS=Mus musculus OX=10090 GN=Sub1 PE=1 SV=3	Sub1	1	1.53e-09	86.243	EYWMDSEGEMK(1)PGR	2	3.4983	3		0.9	0.95		0.955	1.031	0.971	1.042		0.872939	0.978373
P11031	68	K	Activated RNA polymerase II transcriptional coactivator p15 OS=Mus musculus OX=10090 GN=Sub1 PE=1 SV=3	Sub1	1	1.79e-13	162.49	DDNMFQIGK(1)MR	2	1.6761	9	0.814	1.123	1.002	1.05	0.955	1.031	0.971	1.042	0.852356	1.08923	1.03193	1.00768	1.0679	0.133697
P11031	80	K	Activated RNA polymerase II transcriptional coactivator p15 OS=Mus musculus OX=10090 GN=Sub1 PE=1 SV=3	Sub1	1	0.0105	41.025	GK(1)ILIDIR	2	1.3298	1		0.955			0.955	1.031	0.971	1.042		0.926285
P11087	266	K	Collagen alpha-1(I) chain OS=Mus musculus OX=10090 GN=Col1a1 PE=1 SV=4	Col1a1	1	1.48e-07	95.345	GFSGLDGAK(1)GDAGPAGPK	2	3.59	2	0.626	1.343
P11103	578	K	Poly [ADP-ribose] polymerase 1 OS=Mus musculus OX=10090 GN=Parp1 PE=1 SV=3	Parp1	1	0.000491	67.881	LQLLEDDK(1)ESR	2	2.9005	1				1.122	0.963	1.015	0.954	1.068				1.05056
P11103	699	K	Poly [ADP-ribose] polymerase 1 OS=Mus musculus OX=10090 GN=Parp1 PE=1 SV=3	Parp1	1	0.00167	49.325	MPLGK(1)LSR	2	0.43448	2	1.148	0.87			0.963	1.015	0.954	1.068	1.19211	0.857143
P11103	786	K	Poly [ADP-ribose] polymerase 1 OS=Mus musculus OX=10090 GN=Parp1 PE=1 SV=3	Parp1	1	1.74e-09	84.102	GGSDDSSK(1)DPIDVNYEK	2	1.1718	4	1.346	1.193	0.608	0.894	0.963	1.015	0.954	1.068	1.39772	1.17537	0.637317	0.837079	0.584078	0.219331
P11103	97	K	Poly [ADP-ribose] polymerase 1 OS=Mus musculus OX=10090 GN=Parp1 PE=1 SV=3	Parp1	1	6.96e-14	105.08	TAEAGGVAGK(1)GQDGSGGK	2	3.7188	4	0.83	1.136	0.692	1.406	0.963	1.015	0.954	1.068	0.86189	1.11921	0.725367	1.31648	1.00893	0.165847
P11103	570	K	Poly [ADP-ribose] polymerase 1 OS=Mus musculus OX=10090 GN=Parp1 PE=1 SV=3	Parp1	0.999986	6.72e-06	53.363	GTNSYYK(1)LQLLEDDKESR	3	1.4852	1		0.955			0.963	1.015	0.954	1.068		0.940887
P11103	405	K	Poly [ADP-ribose] polymerase 1 OS=Mus musculus OX=10090 GN=Parp1 PE=1 SV=3	Parp1	1	0.000903	58.916	LSQNK(1)DEAK	2	0.85315	3	1.073	0.967		1.087	0.963	1.015	0.954	1.068	1.11423	0.952709		1.01779	1.06831
P11276	554	K	Fibronectin OS=Mus musculus OX=10090 GN=Fn1 PE=1 SV=4	Fn1	1	3.62e-11	108.91	WK(1)CDPIDQCQDSETR	2	3.6034	4	0.995	1.155	1.355	0.381	0.956	0.958	1.057	1.029	1.04079	1.20564	1.28193	0.370262	0.769396	0.600844
P11276	101	K	Fibronectin OS=Mus musculus OX=10090 GN=Fn1 PE=1 SV=4	Fn1	0.999999	3.3e-10	69.223	GFNCESKPEPEETCFDK(1)YTGNTYK	3	6.2944	1			0.898		0.956	0.958	1.057	1.029			0.849574
P11276	648	K	Fibronectin OS=Mus musculus OX=10090 GN=Fn1 PE=1 SV=4	Fn1	1	0.0235	72.042	WRPK(1)TSTGR	2	-1.1903	1		0.955			0.956	0.958	1.057	1.029		0.996868
P11276	108	K	Fibronectin OS=Mus musculus OX=10090 GN=Fn1 PE=1 SV=4	Fn1	1	9.8e-05	62.454	YTGNTYK(1)VGDTYERPK	3	2.2179	4	0.881		0.964	1.224	0.956	0.958	1.057	1.029	0.921548		0.912015	1.1895	0.989655
P11352	62	K	Glutathione peroxidase 1 OS=Mus musculus OX=10090 GN=Gpx1 PE=1 SV=2	Gpx1	1	0.00219	57.032	DYTEMNDLQK(1)R	2	1.0112	2	1.223	0.802			1.079	1.044	0.992	0.884	1.13346	0.768199
P11404	97	K	"Fatty acid-binding protein, heart OS=Mus musculus OX=10090 GN=Fabp3 PE=1 SV=5"	Fabp3	1	1.16e-05	82.437	LIHVQK(1)WNGQETTLTR	3	0.94714	1		0.955			0.82	0.873	1.157	1.15		1.09393
P11404	15	K	"Fatty acid-binding protein, heart OS=Mus musculus OX=10090 GN=Fabp3 PE=1 SV=5"	Fabp3	1	0.00014	68.49	LVDSK(1)NFDDYMK	2	2.7825	4	0.471	0.98	1.529	0.927	0.82	0.873	1.157	1.15	0.57439	1.12257	1.32152	0.806087	1.50941	0.524267
P11438	145	K	Lysosome-associated membrane glycoprotein 1 OS=Mus musculus OX=10090 GN=Lamp1 PE=1 SV=2	Lamp1	1	0.00212	60.709	ADINK(1)AYR	2	1.6084	3	1.182	0.638	1.088		0.996	1.123	0.924	0.957	1.18675	0.568121	1.17749		0.992199
P11499	559	K	Heat shock protein HSP 90-beta OS=Mus musculus OX=10090 GN=Hsp90ab1 PE=1 SV=3	Hsp90ab1	1	0.00146	105.81	AK(1)FENLCK	2	2.1456	4	1.17	1.024	0.743	1.113	1.006	1.043	0.992	0.959	1.16302	0.981783	0.748992	1.16058	0.913062	0.294675
P11499	538	K	Heat shock protein HSP 90-beta OS=Mus musculus OX=10090 GN=Hsp90ab1 PE=1 SV=3	Hsp90ab1	1	3.76e-20	116.06	SLVSVTK(1)EGLELPEDEEEKKK	3	3.2414	2		0.83	1.016		1.006	1.043	0.992	0.959		0.795781	1.02419
P11499	204	K	Heat shock protein HSP 90-beta OS=Mus musculus OX=10090 GN=Hsp90ab1 PE=1 SV=3	Hsp90ab1	1	0.0156	42.941	K(1)HSQFIGYPITLYLEK	3	2.7651	1				1.122	1.006	1.043	0.992	0.959				1.16997
P11499	428	K	Heat shock protein HSP 90-beta OS=Mus musculus OX=10090 GN=Hsp90ab1 PE=1 SV=3	Hsp90ab1	1	0.00772	40.502	K(1)FYEAFSK	2	2.1266	2		1.067		0.991	1.006	1.043	0.992	0.959		1.02301		1.03337	1.01012
P11499	435	K	Heat shock protein HSP 90-beta OS=Mus musculus OX=10090 GN=Hsp90ab1 PE=1 SV=3	Hsp90ab1	1	0.00149	52.591	FYEAFSK(1)NLK	2	4.6725	2			1.126	0.837	1.006	1.043	0.992	0.959			1.13508	0.872784
P11499	180	K	Heat shock protein HSP 90-beta OS=Mus musculus OX=10090 GN=Hsp90ab1 PE=1 SV=3	Hsp90ab1	1	0.00729	42.075	GTK(1)VILHLK	2	1.5873	1	1.055				1.006	1.043	0.992	0.959	1.04871
P11499	72	K	Heat shock protein HSP 90-beta OS=Mus musculus OX=10090 GN=Hsp90ab1 PE=1 SV=3	Hsp90ab1	1	7.87e-10	108.2	ELK(1)IDIIPNPQER	2	2.1517	3	0.904	1.243		0.945	1.006	1.043	0.992	0.959	0.898608	1.19175		0.985401	0.826849
P11499	186	K	Heat shock protein HSP 90-beta OS=Mus musculus OX=10090 GN=Hsp90ab1 PE=1 SV=3	Hsp90ab1	1	5.02e-22	213.77	VILHLK(1)EDQTEYLEER	3	2.7296	4	0.071	1.318	1.865	0.534	1.006	1.043	0.992	0.959	0.070577	1.26366	1.88004	0.55683	13.5394	0.967454
P11499	286	K	Heat shock protein HSP 90-beta OS=Mus musculus OX=10090 GN=Hsp90ab1 PE=1 SV=3	Hsp90ab1	1	0.00116	58.286	TK(1)PIWTR	2	0.11255	3	1.182		0.818	1.086	1.006	1.043	0.992	0.959	1.17495		0.824597	1.13243	0.701815
P11499	531	K	Heat shock protein HSP 90-beta OS=Mus musculus OX=10090 GN=Hsp90ab1 PE=1 SV=3	Hsp90ab1	1	0.000162	85.821	EFDGK(1)SLVSVTK	2	2.1351	3		1.081	0.945	0.917	1.006	1.043	0.992	0.959		1.03643	0.952621	0.956204	0.922591
P11499	69	K	Heat shock protein HSP 90-beta OS=Mus musculus OX=10090 GN=Hsp90ab1 PE=1 SV=3	Hsp90ab1	1	0.00155	58.426	LDSGK(1)ELK	2	1.9597	3	1.188		0.906	0.97	1.006	1.043	0.992	0.959	1.18091		0.913306	1.01147	0.773388
P11499	623	K	Heat shock protein HSP 90-beta OS=Mus musculus OX=10090 GN=Hsp90ab1 PE=1 SV=3	Hsp90ab1	1	0.0112	51.531	DNSTMGYMMAK(1)K	2	3.9071	1			0.898		1.006	1.043	0.992	0.959			0.905242
P11499	550	K	Heat shock protein HSP 90-beta OS=Mus musculus OX=10090 GN=Hsp90ab1 PE=1 SV=3	Hsp90ab1	1	0.00057	48.701	EGLELPEDEEEK(1)K	2	0.87772	1		0.955			1.006	1.043	0.992	0.959		0.915628
P11499	557	K	Heat shock protein HSP 90-beta OS=Mus musculus OX=10090 GN=Hsp90ab1 PE=1 SV=3	Hsp90ab1	1	0.00617	46.835	MEESK(1)AK	2	1.2171	2		0.939	0.913		1.006	1.043	0.992	0.959		0.900288	0.920363
P11499	646	K	Heat shock protein HSP 90-beta OS=Mus musculus OX=10090 GN=Hsp90ab1 PE=1 SV=3	Hsp90ab1	1	0.00154	81.642	AEADK(1)NDK	2	1.0463	4	1.367	1.084	0.709	0.875	1.006	1.043	0.992	0.959	1.35885	1.03931	0.714718	0.912409	0.701936	0.250682
P11499	53	K	Heat shock protein HSP 90-beta OS=Mus musculus OX=10090 GN=Hsp90ab1 PE=1 SV=3	Hsp90ab1	1	1.39e-34	208.03	ELISNASDALDK(1)IR	2	3.1579	5	0.562	1.092	1.4	0.858	1.006	1.043	0.992	0.959	0.558648	1.04698	1.41129	0.894682	1.6904	0.494476
P11499	607	K	Heat shock protein HSP 90-beta OS=Mus musculus OX=10090 GN=Hsp90ab1 PE=1 SV=3	Hsp90ab1	1	0.00144	100.67	IMK(1)AQALR	2	0.35975	5	1.186	0.94	0.84	1.073	1.006	1.043	0.992	0.959	1.17893	0.901246	0.846774	1.11887	0.979867	0.266983
P11499	347	K	Heat shock protein HSP 90-beta OS=Mus musculus OX=10090 GN=Hsp90ab1 PE=1 SV=3	Hsp90ab1	1	1.71e-07	122.44	RAPFDLFENK(1)K	2	2.2449	9	0.777	1.056	1.08	1.071	1.006	1.043	0.992	0.959	0.772366	1.01246	1.08871	1.11679	1.25631	0.121999
P11499	263	K	Heat shock protein HSP 90-beta OS=Mus musculus OX=10090 GN=Hsp90ab1 PE=1 SV=3	Hsp90ab1	1	4e-15	117.77	IEDVGSDEEDDSGK(1)DK	2	2.8386	3	0.876	1.255		0.958	1.006	1.043	0.992	0.959	0.870775	1.20326		0.998957	0.830209
P11499	107	K	Heat shock protein HSP 90-beta OS=Mus musculus OX=10090 GN=Hsp90ab1 PE=1 SV=3	Hsp90ab1	1	9.92e-05	55.782	ADLINNLGTIAK(1)SGTK	2	3.3207	4	0.704	1.099	1.327	0.79	1.006	1.043	0.992	0.959	0.699801	1.05369	1.3377	0.823775	1.34667	0.419459
P11499	491	K	Heat shock protein HSP 90-beta OS=Mus musculus OX=10090 GN=Hsp90ab1 PE=1 SV=3	Hsp90ab1	1	2.75e-06	125.14	SIYYITGESK(1)EQVANSAFVER	3	2.9038	2		0.924	0.928		1.006	1.043	0.992	0.959		0.885906	0.935484
P11499	438	K	Heat shock protein HSP 90-beta OS=Mus musculus OX=10090 GN=Hsp90ab1 PE=1 SV=3	Hsp90ab1	1	1.12e-34	216.04	NLK(1)LGIHEDSTNR	2	3.5193	9	0.948	1.072	0.917	1.075	1.006	1.043	0.992	0.959	0.942346	1.0278	0.924395	1.12096	1.03579	0.0529469
P11499	354	K	Heat shock protein HSP 90-beta OS=Mus musculus OX=10090 GN=Hsp90ab1 PE=1 SV=3	Hsp90ab1	1	0.0066	46.835	NNIK(1)LYVR	2	1.6194	1	1.055				1.006	1.043	0.992	0.959	1.04871
P11499	481	K	Heat shock protein HSP 90-beta OS=Mus musculus OX=10090 GN=Hsp90ab1 PE=1 SV=3	Hsp90ab1	1	6.15e-05	72.327	ETQK(1)SIYYITGESK	2	1.7237	4	0.883	1.1	1.031	0.968	1.006	1.043	0.992	0.959	0.877734	1.05465	1.03931	1.00938	1.07058	0.106021
P11499	399	K	Heat shock protein HSP 90-beta OS=Mus musculus OX=10090 GN=Hsp90ab1 PE=1 SV=3	Hsp90ab1	1	6.83e-07	108.3	EMLQQSK(1)ILK	2	1.2069	8	1.043	1.116	0.878	0.97	1.006	1.043	0.992	0.959	1.03678	1.06999	0.885081	1.01147	0.899496	0.0509313
P11499	275	K	Heat shock protein HSP 90-beta OS=Mus musculus OX=10090 GN=Hsp90ab1 PE=1 SV=3	Hsp90ab1	1	2.05e-13	159.93	EK(1)YIDQEELNK	2	2.8303	4	1.186	0.991	0.834	1.019	1.006	1.043	0.992	0.959	1.17893	0.950144	0.840726	1.06256	0.915725	0.221241
P11499	64	K	Heat shock protein HSP 90-beta OS=Mus musculus OX=10090 GN=Hsp90ab1 PE=1 SV=3	Hsp90ab1	1	2.27e-29	174.23	YESLTDPSK(1)LDSGK	2	3.3632	8	1.154	1.115	0.899	0.829	1.006	1.043	0.992	0.959	1.14712	1.06903	0.90625	0.864442	0.799322	0.011633
P11499	577	K	Heat shock protein HSP 90-beta OS=Mus musculus OX=10090 GN=Hsp90ab1 PE=1 SV=3	Hsp90ab1	1	3.48e-08	152.17	VEK(1)VTISNR	2	1.7781	8	1.291	0.895	0.941	0.886	1.006	1.043	0.992	0.959	1.2833	0.858102	0.948589	0.923879	0.907917	0.185851
P11499	649	K	Heat shock protein HSP 90-beta OS=Mus musculus OX=10090 GN=Hsp90ab1 PE=1 SV=3	Hsp90ab1	1	5.26e-12	163.43	AEADKNDK(1)AVK	2	1.2512	4	1.349	1.104	0.708	0.872	1.006	1.043	0.992	0.959	1.34095	1.05848	0.71371	0.909281	0.69564	0.234892
P11499	568	K	Heat shock protein HSP 90-beta OS=Mus musculus OX=10090 GN=Hsp90ab1 PE=1 SV=3	Hsp90ab1	1	0.00147	77.072	LMK(1)EILDK	2	0.91285	3		1.037	0.914	1.005	1.006	1.043	0.992	0.959		0.994247	0.921371	1.04797	1.05403
P11499	624	K	Heat shock protein HSP 90-beta OS=Mus musculus OX=10090 GN=Hsp90ab1 PE=1 SV=3	Hsp90ab1	1	0.000359	42.495	K(1)HLEINPDHPIVETLR	3	3.2471	1				1.122	1.006	1.043	0.992	0.959				1.16997
P11499	284	K	Heat shock protein HSP 90-beta OS=Mus musculus OX=10090 GN=Hsp90ab1 PE=1 SV=3	Hsp90ab1	1	1.4e-22	159.11	YIDQEELNK(1)TK	2	4.0126	4	1.184	0.879	0.853	1.13	1.006	1.043	0.992	0.959	1.17694	0.842761	0.859879	1.17831	1.06438	0.313585
P11499	242	K	Heat shock protein HSP 90-beta OS=Mus musculus OX=10090 GN=Hsp90ab1 PE=1 SV=3	Hsp90ab1	0.996163	0.00147	51.569	GEK(0.003)EEEDK(0.996)EDEEK(0.001)PK	3	1.1993	2	1.15		0.817		1.006	1.043	0.992	0.959	1.14314		0.823589		0.720461
P11531	3305	K	Dystrophin OS=Mus musculus OX=10090 GN=Dmd PE=1 SV=3	Dmd	1	0.00745	47.349	HQAK(1)CNICK	2	1.5514	1	1.055				0.965	1.03	0.939	1.067	1.09326
P11679	128	K	"Keratin, type II cytoskeletal 8 OS=Mus musculus OX=10090 GN=Krt8 PE=1 SV=4"	Krt8	1	0.000125	75.474	MLETK(1)WSLLQQQK	2	3.3587	2		0.836	1.01
P11679	164	K	"Keratin, type II cytoskeletal 8 OS=Mus musculus OX=10090 GN=Krt8 PE=1 SV=4"	Krt8	1	9.35e-05	90.142	QLEALGQEK(1)LK	2	1.8369	2		1.156		0.886
P11679	114	K	"Keratin, type II cytoskeletal 8 OS=Mus musculus OX=10090 GN=Krt8 PE=1 SV=4"	Krt8	1	0.000266	74.486	FASFIDK(1)VR	2	1.3773	3	0.912	1.215		0.968
P11679	301	K	"Keratin, type II cytoskeletal 8 OS=Mus musculus OX=10090 GN=Krt8 PE=1 SV=4"	Krt8	1	0.000105	43.613	YEELQTLAGK(1)HGDDLR	3	-0.74036	1		0.955
P11688	914	K	Integrin alpha-5 OS=Mus musculus OX=10090 GN=Itga5 PE=1 SV=3	Itga5	1	0.000105	44.571	SSTASGTQVLK(1)CPEAK	2	2.12	1			0.898		0.943	0.96	1.07	1.027			0.839252
P11881	1857	K	"Inositol 1,4,5-trisphosphate receptor type 1 OS=Mus musculus OX=10090 GN=Itpr1 PE=1 SV=2"	Itpr1	1	0.0177	45.489	FFK(1)VFYDR	2	2.199	1			0.898		0.99	1.084	0.923	1.004			0.972914
P11881	462	K	"Inositol 1,4,5-trisphosphate receptor type 1 OS=Mus musculus OX=10090 GN=Itpr1 PE=1 SV=2"	Itpr1	1	4.33e-07	99.855	LEK(1)GTITQNER	2	1.9031	3	1.213	0.979	0.741		0.99	1.084	0.923	1.004	1.22525	0.903137	0.802817		0.655225
P11983	272	K	T-complex protein 1 subunit alpha OS=Mus musculus OX=10090 GN=Tcp1 PE=1 SV=3	Tcp1	1	0.00218	62.88	ESDITK(1)ER	2	2.9424	2	1.328			0.831	0.994	0.999	0.993	1.013	1.33602			0.820336
P11983	538	K	T-complex protein 1 subunit alpha OS=Mus musculus OX=10090 GN=Tcp1 PE=1 SV=3	Tcp1	1	0.000433	58.426	LHPESK(1)DDK	2	-0.67549	3	1.478	0.923	0.569		0.994	0.999	0.993	1.013	1.48692	0.923924	0.573011		0.385367
P11983	484	K	T-complex protein 1 subunit alpha OS=Mus musculus OX=10090 GN=Tcp1 PE=1 SV=3	Tcp1	1	0.000133	60.547	NLK(1)WIGLDLVHGK	2	2.4988	3		1.148	1.096	0.65	0.994	0.999	0.993	1.013		1.14915	1.10373	0.641658	0.558377
P11983	111	K	T-complex protein 1 subunit alpha OS=Mus musculus OX=10090 GN=Tcp1 PE=1 SV=3	Tcp1	1	0.00126	48.785	QK(1)IHPTSVISGYR	3	1.7999	2		1.032	0.825		0.994	0.999	0.993	1.013		1.03303	0.830816
P11983	199	K	T-complex protein 1 subunit alpha OS=Mus musculus OX=10090 GN=Tcp1 PE=1 SV=3	Tcp1	1	0.000884	43.168	YPVNSVNILK(1)AHGR	3	0.82137	2	0.757		1.151		0.994	0.999	0.993	1.013	0.761569		1.15911		1.52201
P11983	153	K	T-complex protein 1 subunit alpha OS=Mus musculus OX=10090 GN=Tcp1 PE=1 SV=3	Tcp1	1	8.85e-05	63.908	DCLINAAK(1)TSMSSK	2	4.5143	4	1.059	1.048	1.104	0.752	0.994	0.999	0.993	1.013	1.06539	1.04905	1.11178	0.742349	0.875592	0.191815
P11983	510	K	T-complex protein 1 subunit alpha OS=Mus musculus OX=10090 GN=Tcp1 PE=1 SV=3	Tcp1	1	0.000644	57.293	QAGVFEPTIVK(1)VK	2	2.0079	2	0.825	1.163			0.994	0.999	0.993	1.013	0.82998	1.16416
P11983	499	K	T-complex protein 1 subunit alpha OS=Mus musculus OX=10090 GN=Tcp1 PE=1 SV=3	Tcp1	1	0.000123	55.578	DNK(1)QAGVFEPTIVK	2	2.8629	3	0.648	1.054	1.151		0.994	0.999	0.993	1.013	0.651911	1.05506	1.15911		1.77802
P11983	494	K	T-complex protein 1 subunit alpha OS=Mus musculus OX=10090 GN=Tcp1 PE=1 SV=3	Tcp1	1	0.000544	49.16	WIGLDLVHGK(1)PR	3	-0.18668	1			0.898		0.994	0.999	0.993	1.013			0.90433
P11983	541	K	T-complex protein 1 subunit alpha OS=Mus musculus OX=10090 GN=Tcp1 PE=1 SV=3	Tcp1	1	7.21e-08	97.268	DDK(1)HGSYENAVHSGALDD	2	4.2699	2	1.117		0.845		0.994	0.999	0.993	1.013	1.12374		0.850957		0.757253
P12265	572	K	Beta-glucuronidase OS=Mus musculus OX=10090 GN=Gusb PE=1 SV=2	Gusb	1	8.3e-05	50.116	AVLENYHSVLDQK(1)R	2	0.31759	2		0.955			0.973	0.981	1.001	1.046		0.973496
P12265	467	K	Beta-glucuronidase OS=Mus musculus OX=10090 GN=Gusb PE=1 SV=2	Gusb	1	0.000626	60	TLITHTK(1)ALDLTR	2	3.5618	2		0.955			0.973	0.981	1.001	1.046		0.973496
P12367	376	K	cAMP-dependent protein kinase type II-alpha regulatory subunit OS=Mus musculus OX=10090 GN=Prkar2a PE=1 SV=2	Prkar2a	1	0.00715	46.033	LLGPCMDIMK(1)R	2	3.0949	1		0.955			1.035	1.014	1.059	0.891		0.941815
P12367	132	K	cAMP-dependent protein kinase type II-alpha regulatory subunit OS=Mus musculus OX=10090 GN=Prkar2a PE=1 SV=2	Prkar2a	1	0.00157	60.547	LQEACK(1)DILLFK	2	0.15153	3	0.269	1.004	1.521		1.035	1.014	1.059	0.891	0.259903	0.990138	1.43626		5.52614
P12382	360	K	"ATP-dependent 6-phosphofructokinase, liver type OS=Mus musculus OX=10090 GN=Pfkl PE=1 SV=4"	Pfkl	1	0.000412	65.933	DVQK(1)AMDEER	2	0.86551	3	1.278		0.917	0.861	1.021	0.983	1	0.996	1.25171		0.917	0.864458	0.732595
P12382	392	K	"ATP-dependent 6-phosphofructokinase, liver type OS=Mus musculus OX=10090 GN=Pfkl PE=1 SV=4"	Pfkl	1	0.00419	43.272	LLAHQK(1)VSK	2	1.9348	1	1.055				1.021	0.983	1	0.996	1.0333
P12382	386	K	"ATP-dependent 6-phosphofructokinase, liver type OS=Mus musculus OX=10090 GN=Pfkl PE=1 SV=4"	Pfkl	1	0.00352	58.286	IYK(1)LLAHQK	2	1.0161	1	1.055				1.021	0.983	1	0.996	1.0333
P12382	614	K	"ATP-dependent 6-phosphofructokinase, liver type OS=Mus musculus OX=10090 GN=Pfkl PE=1 SV=4"	Pfkl	1	0.00587	42.061	ANVEHMTEK(1)MK	2	3.0456	1		0.955			1.021	0.983	1	0.996		0.971516
P12382	726	K	"ATP-dependent 6-phosphofructokinase, liver type OS=Mus musculus OX=10090 GN=Pfkl PE=1 SV=4"	Pfkl	1	0.00457	50.297	VVAFSPVTELK(1)K	2	2.7769	1		0.955			1.021	0.983	1	0.996		0.971516
P12787	109	K	"Cytochrome c oxidase subunit 5A, mitochondrial OS=Mus musculus OX=10090 GN=Cox5a PE=1 SV=2"	Cox5a	1	0.00433	67.464	ILEVVK(1)DK	2	0.74548	1				1.122	1.019	0.939	1.047	0.996				1.12651
P12804	265	K	Fibroleukin OS=Mus musculus OX=10090 GN=Fgl2 PE=1 SV=1	Fgl2	1	0.0127	40.386	DYK(1)AGFGNLER	2	4.5709	1			0.898			0.874	1.132	0.994			0.793286
P12804	141	K	Fibroleukin OS=Mus musculus OX=10090 GN=Fgl2 PE=1 SV=1	Fgl2	1	5.33e-10	87.895	NAK(1)DQIQGLQGR	2	0.96663	3	0.734	0.999	1.13			0.874	1.132	0.994		1.14302	0.998233
P12970	34	K	60S ribosomal protein L7a OS=Mus musculus OX=10090 GN=Rpl7a PE=1 SV=2	Rpl7a	1	0.0102	40.502	VVNPLFEK(1)R	2	1.1153	1		0.955			0.879	1.098	1.109	0.913		0.869763
P12970	245	K	60S ribosomal protein L7a OS=Mus musculus OX=10090 GN=Rpl7a PE=1 SV=2	Rpl7a	1	5.37e-05	57.003	HWGGNVLGPK(1)SVAR	2	0.27912	2			0.826	1.212	0.879	1.098	1.109	0.913			0.744815	1.32749
P12970	48	K	60S ribosomal protein L7a OS=Mus musculus OX=10090 GN=Rpl7a PE=1 SV=2	Rpl7a	1	1.32e-13	155.57	NFGIGQDIQPK(1)R	2	2.601	8	0.663	1.546	0.724	1.061	0.879	1.098	1.109	0.913	0.754266	1.40802	0.65284	1.1621	0.845439	0.023764
P12970	107	K	60S ribosomal protein L7a OS=Mus musculus OX=10090 GN=Rpl7a PE=1 SV=2	Rpl7a	1	0.00813	92.732	YRPETK(1)QEK	2	0.48954	3	1.132	1.094	0.701		0.879	1.098	1.109	0.913	1.28783	0.996357	0.632101		0.490828
P13020	366	K	Gelsolin OS=Mus musculus OX=10090 GN=Gsn PE=1 SV=3	Gsn	1	4.04e-05	96.957	TASDFISK(1)MQYPR	2	3.4647	1		0.955
P13020	546	K	Gelsolin OS=Mus musculus OX=10090 GN=Gsn PE=1 SV=3	Gsn	1	6.33e-07	100.84	PMIIYK(1)GGTSR	2	1.6215	4	1.068	1.138	0.842	0.96
P13020	287	K	Gelsolin OS=Mus musculus OX=10090 GN=Gsn PE=1 SV=3	Gsn	1	5.33e-53	172.09	PALPEGTEDTAK(1)EDAANRR	3	3.6251	10	1.045	1.064	1.055	0.809
P13439	314	K	Uridine 5'-monophosphate synthase OS=Mus musculus OX=10090 GN=Umps PE=1 SV=3	Umps	1	0.00865	44.57	K(1)FADIGNTVK	2	1.9861	1	1.055				0.974	0.983	1.029	1.014	1.08316
P13439	242	K	Uridine 5'-monophosphate synthase OS=Mus musculus OX=10090 GN=Umps PE=1 SV=3	Umps	1	7.88e-05	80.623	AELPGTHPLASK(1)LLR	2	3.0791	4	0.542	1.394	0.875	1.181	0.974	0.983	1.029	1.014	0.556468	1.41811	0.85034	1.16469	1.1747	0.300843
P13745	4	K	Glutathione S-transferase A1 OS=Mus musculus OX=10090 GN=Gsta1 PE=1 SV=2	Gsta1	1	0.000584	50.834	AGK(1)PVLHYFNAR	2	3.1557	2		1.102		0.949	0.874	1.002	1.07	1.055		1.0998		0.899526	0.8179
P13745	141	K	Glutathione S-transferase A1 OS=Mus musculus OX=10090 GN=Gsta1 PE=1 SV=2	Gsta1	1	1.85e-06	89.382	VLK(1)SHGQDYLVGNR	2	2.3389	5	0.74	0.941	1.179		0.874	1.002	1.07	1.055	0.846682	0.939122	1.10187		1.3014
P13745	43	K	Glutathione S-transferase A1 OS=Mus musculus OX=10090 GN=Gsta1 PE=1 SV=2	Gsta1	1	0.00195	41.824	FIQSPEDLEK(1)LK	2	3.6267	1			0.898		0.874	1.002	1.07	1.055			0.839252
P13745	196	K	Glutathione S-transferase A1 OS=Mus musculus OX=10090 GN=Gsta1 PE=1 SV=2	Gsta1	1	0.00256	69.905	K(1)FLQPGSQR	2	1.451	1	1.055				0.874	1.002	1.07	1.055	1.20709
P14069	35	K	Protein S100-A6 OS=Mus musculus OX=10090 GN=S100a6 PE=1 SV=3	S100a6	1	0.00386	109.88	ELK(1)ELIQK	2	2.2229	3		0.96		1.116	0.957	1.102	0.996	0.944		0.871143		1.1822	1.35707
P14069	22	K	Protein S100-A6 OS=Mus musculus OX=10090 GN=S100a6 PE=1 SV=3	S100a6	1	8.51e-05	81.799	YSGK(1)EGDK(1)HTLSK	2	2.4719	7	1.181	0.967	0.78		0.957	1.102	0.996	0.944	1.23406	0.877495	0.783133		0.634596
P14069	40	K	Protein S100-A6 OS=Mus musculus OX=10090 GN=S100a6 PE=1 SV=3	S100a6	1	3.14e-13	164.31	ELIQK(1)ELTIGSK	2	4.225	6	1.066		0.934	1.066	0.957	1.102	0.996	0.944	1.1139		0.937751	1.12924	0.841864
P14069	26	K	Protein S100-A6 OS=Mus musculus OX=10090 GN=S100a6 PE=1 SV=3	S100a6	1	0.000662	81.163	YSGK(1)EGDK(1)HTLSK	2	2.4719	5	1.462	0.839	0.767	0.99	0.957	1.102	0.996	0.944	1.52769	0.761343	0.77008	1.04873	0.940777	0.464186
P14069	31	K	Protein S100-A6 OS=Mus musculus OX=10090 GN=S100a6 PE=1 SV=3	S100a6	1	0.00453	90.142	EGDKHTLSK(1)K	2	0.24904	4	1.678	0.899	0.66	0.821	0.957	1.102	0.996	0.944	1.7534	0.815789	0.662651	0.869703	0.722006	0.476564
P14069	47	K	Protein S100-A6 OS=Mus musculus OX=10090 GN=S100a6 PE=1 SV=3	S100a6	1	5.19e-79	240.33	ELTIGSK(1)LQDAEIAR	2	6.1442	9	0.689	0.98	1.344	0.924	0.957	1.102	0.996	0.944	0.719958	0.889292	1.3494	0.978814	1.48747	0.260041
P14094	289	K	Sodium/potassium-transporting ATPase subunit beta-1 OS=Mus musculus OX=10090 GN=Atp1b1 PE=1 SV=1	Atp1b1	1	0.000865	47.361	AYGENIGYSEK(1)DR	2	2.3109	1				1.122	0.994	1.114	0.977	0.914				1.22757
P14115	119	K	60S ribosomal protein L27a OS=Mus musculus OX=10090 GN=Rpl27a PE=1 SV=5	Rpl27a	1	0.00395	45.489	LPK(1)QPVIVK	2	-0.43365	1				1.122	0.875	1.031	1.153	0.941				1.19235
P14115	94	K	60S ribosomal protein L27a OS=Mus musculus OX=10090 GN=Rpl27a PE=1 SV=5	Rpl27a	1	0.000211	85.821	NK(1)TGVAPIIDVVR	2	3.4346	1				1.122	0.875	1.031	1.153	0.941				1.19235
P14115	55	K	60S ribosomal protein L27a OS=Mus musculus OX=10090 GN=Rpl27a PE=1 SV=5	Rpl27a	1	0.00015	84.368	YHPGYFGK(1)VGMR	3	0.79947	1			0.898		0.875	1.031	1.153	0.941			0.778838
P14131	131	K	40S ribosomal protein S16 OS=Mus musculus OX=10090 GN=Rps16 PE=1 SV=4	Rps16	1	0.00463	61.494	K(1)FGGPGAR	2	2.3756	2	1.137		0.828		0.906	1.038	1.15	0.905	1.25497		0.72		0.57372
P14131	60	K	40S ribosomal protein S16 OS=Mus musculus OX=10090 GN=Rps16 PE=1 SV=4	Rps16	1	1.42e-06	101.48	LLEPVLLLGK(1)ER	2	-1.071	4	0.873	1.384	1.103	0.555	0.906	1.038	1.15	0.905	0.963576	1.33333	0.95913	0.61326	0.727665	0.367917
P14131	4	K	40S ribosomal protein S16 OS=Mus musculus OX=10090 GN=Rps16 PE=1 SV=4	Rps16	1	2.95e-06	82.437	PSK(1)GPLQSVQVFGR	2	2.1522	4	0.537	1.388	1.133	0.872	0.906	1.038	1.15	0.905	0.592715	1.33719	0.985217	0.963536	1.19139	0.395186
P14131	26	K	40S ribosomal protein S16 OS=Mus musculus OX=10090 GN=Rps16 PE=1 SV=4	Rps16	1	0.0038	58.426	TATAVAHCK(1)R	2	0.93141	1		0.955			0.906	1.038	1.15	0.905		0.920039
P14148	178	K	60S ribosomal protein L7 OS=Mus musculus OX=10090 GN=Rpl7 PE=1 SV=2	Rpl7	1	0.000482	106.93	SVNELIYK(1)R	2	2.9002	6	0.883	1.072	1.154	0.848	0.725	1.064	1.414	0.797	1.21793	1.00752	0.816124	1.06399	0.86307	0.223596
P14148	126	K	60S ribosomal protein L7 OS=Mus musculus OX=10090 GN=Rpl7 PE=1 SV=2	Rpl7	1	0.0127	42.075	GINGVSPK(1)VR	2	0.78349	1		0.955			0.725	1.064	1.414	0.797		0.897556
P14152	149	K	"Malate dehydrogenase, cytoplasmic OS=Mus musculus OX=10090 GN=Mdh1 PE=1 SV=3"	Mdh1	1	0.000118	47.57	SAPSIPK(1)ENFSCLTR	2	2.622	3	0.864		1.207	0.939	0.99	1.038	0.998	0.975	0.872727		1.20942	0.963077	1.38579
P14152	298	K	"Malate dehydrogenase, cytoplasmic OS=Mus musculus OX=10090 GN=Mdh1 PE=1 SV=3"	Mdh1	1	7.08e-05	72.031	TWK(1)FVEGLPINDFSR	2	3.0561	1		0.955			0.99	1.038	0.998	0.975		0.920039
P14152	248	K	"Malate dehydrogenase, cytoplasmic OS=Mus musculus OX=10090 GN=Mdh1 PE=1 SV=3"	Mdh1	1	0.000474	61.194	LSSAMSAAK(1)AIADHIR	3	0.79979	3		0.758	1.083		0.99	1.038	0.998	0.975		0.73025	1.08517
P14152	199	K	"Malate dehydrogenase, cytoplasmic OS=Mus musculus OX=10090 GN=Mdh1 PE=1 SV=3"	Mdh1	1	4.99e-22	130.12	NVIIWGNHSSTQYPDVNHAK(1)VK	3	2.3505	3		1.132	0.961	0.836	0.99	1.038	0.998	0.975		1.09056	0.962926	0.857436	0.786235
P14152	205	K	"Malate dehydrogenase, cytoplasmic OS=Mus musculus OX=10090 GN=Mdh1 PE=1 SV=3"	Mdh1	1	0.000129	86.243	LQGK(1)EVGVYEALK	2	1.2304	4	0.571	1.129	1.393	0.816	0.99	1.038	0.998	0.975	0.576768	1.08767	1.39579	0.836923	1.59474	0.517499
P14152	103	K	"Malate dehydrogenase, cytoplasmic OS=Mus musculus OX=10090 GN=Mdh1 PE=1 SV=3"	Mdh1	0.99589	0.0319	54.436	K(0.004)DLLK(0.996)ANVK	2	2.4911	1	1.055				0.99	1.038	0.998	0.975	1.06566
P14152	312	K	"Malate dehydrogenase, cytoplasmic OS=Mus musculus OX=10090 GN=Mdh1 PE=1 SV=3"	Mdh1	1	0.00356	65.156	EK(1)MDLTAK	2	-0.34146	3	1.049	0.952	0.906		0.99	1.038	0.998	0.975	1.0596	0.917148	0.907816		0.856757
P14152	318	K	"Malate dehydrogenase, cytoplasmic OS=Mus musculus OX=10090 GN=Mdh1 PE=1 SV=3"	Mdh1	1	1.22e-18	153.33	MDLTAK(1)ELTEEK	2	2.6021	6	0.897	1.137	0.934	1.032	0.99	1.038	0.998	0.975	0.906061	1.09538	0.935872	1.05846	0.999601	0.0333143
P14152	110	K	"Malate dehydrogenase, cytoplasmic OS=Mus musculus OX=10090 GN=Mdh1 PE=1 SV=3"	Mdh1	1	1.34e-10	135.28	IFK(1)SQGTALEK	2	3.7773	4	1.134	1.116	0.721	1.068	0.99	1.038	0.998	0.975	1.14545	1.07515	0.722445	1.09539	0.824766	0.235291
P14206	52	K	40S ribosomal protein SA OS=Mus musculus OX=10090 GN=Rpsa PE=1 SV=4	Rpsa	1	2.97e-06	110.22	SDGIYIINLK(1)R	2	2.0834	4		1.101		0.95	0.983	0.959	1.06	0.998		1.14807		0.951904	0.829133
P14206	212	K	40S ribosomal protein SA OS=Mus musculus OX=10090 GN=Rpsa PE=1 SV=4	Rpsa	1	2.9e-67	224.75	DPEEIEK(1)EEQAAAEK	2	3.0135	4	1.027	1.009	1.13	0.799	0.983	0.959	1.06	0.998	1.04476	1.05214	1.06604	0.800601	0.890647	0.145645
P14206	57	K	40S ribosomal protein SA OS=Mus musculus OX=10090 GN=Rpsa PE=1 SV=4	Rpsa	1	3.1e-07	111.39	TWEK(1)LLLAAR	2	1.0252	2		0.791	1.053		0.983	0.959	1.06	0.998		0.824818	0.993396
P14206	89	K	40S ribosomal protein SA OS=Mus musculus OX=10090 GN=Rpsa PE=1 SV=4	Rpsa	1	4.25e-09	81.48	AVLK(1)FAAATGATPIAGR	2	3.7518	3	0.47	1.142	1.221		0.983	0.959	1.06	0.998	0.478128	1.19082	1.15189		2.40916
P14206	220	K	40S ribosomal protein SA OS=Mus musculus OX=10090 GN=Rpsa PE=1 SV=4	Rpsa	0.999992	8.85e-05	61.23	DPEEIEKEEQAAAEK(1)AVTK	3	2.329	2	0.398		1.458		0.983	0.959	1.06	0.998	0.404883		1.37547		3.39721
P14211	80	K	Calreticulin OS=Mus musculus OX=10090 GN=Calr PE=1 SV=1	Calr	1	0.0032	42.446	FYALSAK(1)FEPFSNK	2	4.6561	1		0.955			1.008	1.006	1.022	0.964		0.949304
P14211	48	K	Calreticulin OS=Mus musculus OX=10090 GN=Calr PE=1 SV=1	Calr	1	0.000921	71.896	SDFGK(1)FVLSSGK	2	0.87172	2	0.944			1.24	1.008	1.006	1.022	0.964	0.936508			1.28631
P14211	143	K	Calreticulin OS=Mus musculus OX=10090 GN=Calr PE=1 SV=1	Calr	1	0.0058	53.878	K(1)VHVIFNYK	2	2.5555	2	1.176			0.993	1.008	1.006	1.022	0.964	1.16667			1.03008
P14211	360	K	Calreticulin OS=Mus musculus OX=10090 GN=Calr PE=1 SV=1	Calr	1	0.00142	117.39	DK(1)QDEEQR	2	1.7995	7	1.302	1.013	0.784	0.932	1.008	1.006	1.022	0.964	1.29167	1.00696	0.767123	0.966805	0.777013	0.23566
P14211	55	K	Calreticulin OS=Mus musculus OX=10090 GN=Calr PE=1 SV=1	Calr	1	7.84e-15	124.06	FVLSSGK(1)FYGDLEK	2	3.3964	4	0.14	1.284	1.703	0.702	1.008	1.006	1.022	0.964	0.138889	1.27634	1.66634	0.728216	6.2841	0.909207
P14211	355	K	Calreticulin OS=Mus musculus OX=10090 GN=Calr PE=1 SV=1	Calr	1	0.0124	46.835	AAEK(1)QMK	2	1.3911	1		0.955			1.008	1.006	1.022	0.964		0.949304
P14211	159	K	Calreticulin OS=Mus musculus OX=10090 GN=Calr PE=1 SV=1	Calr	1	0.000185	110.22	NVLINK(1)DIR	2	1.7127	2	1.036	0.972			1.008	1.006	1.022	0.964	1.02778	0.966203
P14211	64	K	Calreticulin OS=Mus musculus OX=10090 GN=Calr PE=1 SV=1	Calr	1	1.62e-12	147.78	DK(1)GLQTSQDAR	2	1.9693	4	1.379	0.879	0.875	0.894	1.008	1.006	1.022	0.964	1.36806	0.873757	0.856164	0.927386	0.843601	0.25815
P14211	368	K	Calreticulin OS=Mus musculus OX=10090 GN=Calr PE=1 SV=1	Calr	1	9.5e-07	95.311	LK(1)EEEEDK	2	4.6507	6	1.308	1.005	0.846	0.859	1.008	1.006	1.022	0.964	1.29762	0.999006	0.827789	0.891079	0.764948	0.166049
P14211	111	K	Calreticulin OS=Mus musculus OX=10090 GN=Calr PE=1 SV=1	Calr	1	1.13e-07	64.56	HEQNIDCGGGYVK(1)LFPSGLDQK	3	3.4105	1			0.898		1.008	1.006	1.022	0.964			0.878669
P14211	41	K	Calreticulin OS=Mus musculus OX=10090 GN=Calr PE=1 SV=1	Calr	1	0.0097	40.203	WVESK(1)HK	2	2.1432	4	1.57	0.967	0.667	0.848	1.008	1.006	1.022	0.964	1.55754	0.961233	0.652642	0.879668	0.667083	0.371861
P14211	215	K	Calreticulin OS=Mus musculus OX=10090 GN=Calr PE=1 SV=1	Calr	0.999999	7.39e-06	89.359	IKDPDAAK(1)PEDWDER	2	2.1614	5		1.286	0.86	0.781	1.008	1.006	1.022	0.964		1.27833	0.841487	0.810166	0.633769
P14211	209	K	Calreticulin OS=Mus musculus OX=10090 GN=Calr PE=1 SV=1	Calr	1	4.95e-09	108.91	IK(1)DPDAAKPEDWDER	2	4.0814	8	1.391	0.773	0.963	0.896	1.008	1.006	1.022	0.964	1.37996	0.76839	0.94227	0.929461	0.946222	0.278368
P14211	151	K	Calreticulin OS=Mus musculus OX=10090 GN=Calr PE=1 SV=1	Calr	1	3.59e-05	98.009	VHVIFNYK(1)GK	2	0.7332	9	1.031	0.975	0.89	1.133	1.008	1.006	1.022	0.964	1.02282	0.969185	0.870841	1.17531	1.03205	0.175024
P14211	43	K	Calreticulin OS=Mus musculus OX=10090 GN=Calr PE=1 SV=1	Calr	1	0.000855	84.368	HK(1)SDFGK	2	1.5463	3		1.135	0.849	0.973	1.008	1.006	1.022	0.964		1.12823	0.830724	1.00934	0.894618
P14211	62	K	Calreticulin OS=Mus musculus OX=10090 GN=Calr PE=1 SV=1	Calr	1	0.000508	81.642	FYGDLEK(1)DK	2	2.4048	3	1.053	0.99	0.867		1.008	1.006	1.022	0.964	1.04464	0.984095	0.848337		0.812083
P14428	127	K	"H-2 class I histocompatibility antigen, K-Q alpha chain (Fragment) OS=Mus musculus OX=10090 GN=H2-K1 PE=1 SV=1"	H2-K1	1	0.000422	85.622	HK(1)WEQAGAAER	2	2.0536	4	1.539	1.292	0.71	0.448
P14428	49	K	"H-2 class I histocompatibility antigen, K-Q alpha chain (Fragment) OS=Mus musculus OX=10090 GN=H2-K1 PE=1 SV=1"	H2-K1	1	0.000644	69.276	NTQIAK(1)DNEQSSR	2	1.5718	3	1.228	1.129	0.587
P14576	81	K	Signal recognition particle 54 kDa protein OS=Mus musculus OX=10090 GN=Srp54 PE=1 SV=2	Srp54	1	0.000104	65.879	MIQHAVFK(1)ELVK	2	2.1769	4		1.048	0.984	0.905	0.953	0.976	1.123	0.948		1.07377	0.876224	0.954641	0.889055
P14576	321	K	Signal recognition particle 54 kDa protein OS=Mus musculus OX=10090 GN=Srp54 PE=1 SV=2	Srp54	1	0.00256	50.09	LDDNEALIEK(1)LK	2	1.4659	1				1.122	0.953	0.976	1.123	0.948				1.18354
P14576	311	K	Signal recognition particle 54 kDa protein OS=Mus musculus OX=10090 GN=Srp54 PE=1 SV=2	Srp54	1	8.41e-05	79.235	VNELK(1)LDDNEALIEK	2	2.6293	3	0.532		1.794	0.56	0.953	0.976	1.123	0.948	0.558237		1.59751	0.590717	2.8617
P14602	202	K	Heat shock protein beta-1 OS=Mus musculus OX=10090 GN=Hspb1 PE=1 SV=3	Hspb1	1	2.07e-05	54.912	AQIGGPEAGK(1)SEQSGAK	2	2.0963	1			0.898		1.088	1.227	0.905	0.779			0.992265
P14685	52	K	26S proteasome non-ATPase regulatory subunit 3 OS=Mus musculus OX=10090 GN=Psmd3 PE=1 SV=3	Psmd3	1	2.85e-115	182.1	EEAAAGSGSTGEGDGK(1)AAATEHSQR	3	3.9526	3		1.172	0.577	1.269	1.016	1.027	0.917	1.04		1.14119	0.629226	1.22019	1.06923
P14685	190	K	26S proteasome non-ATPase regulatory subunit 3 OS=Mus musculus OX=10090 GN=Psmd3 PE=1 SV=3	Psmd3	1	0.000107	48.822	ISDDLMQK(1)ISTQNR	2	1.1114	1		0.955			1.016	1.027	0.917	1.04		0.929893
P14685	499	K	26S proteasome non-ATPase regulatory subunit 3 OS=Mus musculus OX=10090 GN=Psmd3 PE=1 SV=3	Psmd3	1	1.61e-06	101.82	SYNK(1)DLESAEER	2	3.8735	4	1.161	0.951	0.778	1.163	1.016	1.027	0.917	1.04	1.14272	0.925998	0.848419	1.11827	0.975048	0.238542
P14685	292	K	26S proteasome non-ATPase regulatory subunit 3 OS=Mus musculus OX=10090 GN=Psmd3 PE=1 SV=3	Psmd3	1	0.000357	41.824	IK(1)AIQLEYSEAR	2	-1.6572	2	0.428	1.522			1.016	1.027	0.917	1.04	0.42126	1.48199
P14685	321	K	26S proteasome non-ATPase regulatory subunit 3 OS=Mus musculus OX=10090 GN=Psmd3 PE=1 SV=3	Psmd3	1	1.14e-05	73.891	KAPQHTAVGFK(1)QTVHK	3	2.1683	3		1.104	1.023	0.791	1.016	1.027	0.917	1.04		1.07498	1.11559	0.760577	0.707529
P14733	124	K	Lamin-B1 OS=Mus musculus OX=10090 GN=Lmnb1 PE=1 SV=3	Lmnb1	1	1.33e-14	99.589	AEHDQLLLNYAK(1)K	2	2.3262	4		0.974	0.88		0.924	1.006	1.018	1.053		0.968191	0.86444
P14733	262	K	Lamin-B1 OS=Mus musculus OX=10090 GN=Lmnb1 PE=1 SV=3	Lmnb1	1	2.75e-14	112.93	LYK(1)EELEQTYHAK	3	2.7929	8	0.659	1.144	1.046	1.135	0.924	1.006	1.018	1.053	0.713203	1.13718	1.0275	1.07787	1.19427	0.206336
P14733	331	K	Lamin-B1 OS=Mus musculus OX=10090 GN=Lmnb1 PE=1 SV=3	Lmnb1	1	9.47e-14	110.52	IQELEDMLAK(1)ER	2	6.9339	5	0.59	1.052	1.315	0.983	0.924	1.006	1.018	1.053	0.638528	1.04573	1.29175	0.933523	1.45786	0.387661
P14733	157	K	Lamin-B1 OS=Mus musculus OX=10090 GN=Lmnb1 PE=1 SV=3	Lmnb1	1	0.0105	47.334	DAALATALGDK(1)K	2	1.7267	2		0.791	1.053		0.924	1.006	1.018	1.053		0.786282	1.03438
P14733	110	K	Lamin-B1 OS=Mus musculus OX=10090 GN=Lmnb1 PE=1 SV=3	Lmnb1	1	0.000392	74.486	LQIELGK(1)FK	2	2.6381	4	0.611	1.265	1.035	1.058	0.924	1.006	1.018	1.053	0.661255	1.25745	1.0167	1.00475	1.16828	0.316061
P14733	533	K	Lamin-B1 OS=Mus musculus OX=10090 GN=Lmnb1 PE=1 SV=3	Lmnb1	1	0.000103	65.879	VILK(1)NSQGEEVAQR	2	3.6171	2	0.983		0.959		0.924	1.006	1.018	1.053	1.06385		0.942043		0.885501
P14733	272	K	Lamin-B1 OS=Mus musculus OX=10090 GN=Lmnb1 PE=1 SV=3	Lmnb1	1	7.41e-67	233.43	LYKEELEQTYHAK(1)LENAR	3	3.2273	16	0.665	1.161	1.059	1.093	0.924	1.006	1.018	1.053	0.719697	1.15408	1.04028	1.03799	1.17242	0.232862
P14733	50	K	Lamin-B1 OS=Mus musculus OX=10090 GN=Lmnb1 PE=1 SV=3	Lmnb1	1	0.0002	87.251	LAVYIDK(1)VR	2	1.5189	4	0.667	0.988	1.353	0.928	0.924	1.006	1.018	1.053	0.721861	0.982107	1.32908	0.881292	1.36926	0.34465
P14733	210	K	Lamin-B1 OS=Mus musculus OX=10090 GN=Lmnb1 PE=1 SV=3	Lmnb1	1	1.22e-14	135.28	K(1)NMYEEEINETR	2	3.4207	4	1.037	0.752	1.159	1.055	0.924	1.006	1.018	1.053	1.12229	0.747515	1.13851	1.0019	1.17738	0.138384
P14733	484	K	Lamin-B1 OS=Mus musculus OX=10090 GN=Lmnb1 PE=1 SV=3	Lmnb1	1	0.00321	52.837	IGDTSVSYK(1)YTSR	2	3.0795	1		0.955			0.924	1.006	1.018	1.053		0.949304
P14733	192	K	Lamin-B1 OS=Mus musculus OX=10090 GN=Lmnb1 PE=1 SV=3	Lmnb1	0.999996	0.00077	63.908	KQLADETLLK(1)VDLENR	3	1.3744	2		0.886	0.963		0.924	1.006	1.018	1.053		0.880716	0.945972
P14733	390	K	Lamin-B1 OS=Mus musculus OX=10090 GN=Lmnb1 PE=1 SV=3	Lmnb1	1	0.000791	67.507	LK(1)LSPSPSSR	2	2.4931	3		0.936		1.144	0.924	1.006	1.018	1.053		0.930417		1.08642	1.16767
P14733	146	K	Lamin-B1 OS=Mus musculus OX=10090 GN=Lmnb1 PE=1 SV=3	Lmnb1	1	4.7e-20	99.909	EYEAALNSK(1)DAALATALGDK	3	2.6811	4		1.092	1.209	0.572	0.924	1.006	1.018	1.053		1.08549	1.18762	0.54321	0.50043
P14733	135	K	Lamin-B1 OS=Mus musculus OX=10090 GN=Lmnb1 PE=1 SV=3	Lmnb1	1	6.3e-15	154.81	ESDLSGAQIK(1)LR	2	1.6243	10	0.995	0.941	1.04	1.025	0.924	1.006	1.018	1.053	1.07684	0.935388	1.02161	0.973409	0.99468	0.0462134
P14733	313	K	Lamin-B1 OS=Mus musculus OX=10090 GN=Lmnb1 PE=1 SV=3	Lmnb1	1	3.69e-30	148.69	IESLSSQLSNLQK(1)ESR	2	1.6543	4	0.19	1.169	1.769	0.702	0.924	1.006	1.018	1.053	0.205628	1.16203	1.73772	0.666667	4.51225	0.872855
P14733	112	K	Lamin-B1 OS=Mus musculus OX=10090 GN=Lmnb1 PE=1 SV=3	Lmnb1	1	3.3e-50	207.12	FK(1)AEHDQLLLNYAK	3	3.3476	9	0.538	1.119	1.268	1.015	0.924	1.006	1.018	1.053	0.582251	1.11233	1.24558	0.963913	1.50291	0.423403
P14733	103	K	Lamin-B1 OS=Mus musculus OX=10090 GN=Lmnb1 PE=1 SV=3	Lmnb1	1	0.000618	76.605	AK(1)LQIELGK	2	0.76618	4	0.668	0.994	1.367	0.901	0.924	1.006	1.018	1.053	0.722944	0.988072	1.34283	0.855651	1.36171	0.364051
P14733	34	K	Lamin-B1 OS=Mus musculus OX=10090 GN=Lmnb1 PE=1 SV=3	Lmnb1	1	0.00173	121.31	LQEK(1)EELR	2	1.8916	4	1.035	0.953	0.927	1.11	0.924	1.006	1.018	1.053	1.12013	0.947316	0.910609	1.05413	0.962852	0.155686
P14733	242	K	Lamin-B1 OS=Mus musculus OX=10090 GN=Lmnb1 PE=1 SV=3	Lmnb1	1	6.53e-08	106.47	QIEYEYK(1)LAQALHEMR	3	2.1093	3		1.08	1.019	0.824	0.924	1.006	1.018	1.053		1.07356	1.00098	0.782526	0.728908
P14824	613	K	Annexin A6 OS=Mus musculus OX=10090 GN=Anxa6 PE=1 SV=3	Anxa6	1	0.000841	48.785	SMK(1)GAGTDEK	2	1.312	2	1.083	0.929			0.991	1.055	0.972	0.983	1.09284	0.880569
P14824	3	K	Annexin A6 OS=Mus musculus OX=10090 GN=Anxa6 PE=1 SV=3	Anxa6	1	5.98e-07	79.809	AK(1)IAQGAMYR	2	1.6715	5	1.126	1.187	0.746	0.962	0.991	1.055	0.972	0.983	1.13623	1.12512	0.76749	0.978637	0.772641	0.12576
P14824	620	K	Annexin A6 OS=Mus musculus OX=10090 GN=Anxa6 PE=1 SV=3	Anxa6	1	1.4e-07	102.55	GAGTDEK(1)TLTR	2	2.2128	4	1.216	0.887	0.868	1.068	0.991	1.055	0.972	0.983	1.22704	0.840758	0.893004	1.08647	1.01001	0.279444
P14824	579	K	Annexin A6 OS=Mus musculus OX=10090 GN=Anxa6 PE=1 SV=3	Anxa6	1	0.00017	77.358	TNYDIEHVIK(1)K	2	0.62583	7	1.215	0.782	0.968	1.066	0.991	1.055	0.972	0.983	1.22603	0.741232	0.995885	1.08444	1.13765	0.286
P14824	314	K	Annexin A6 OS=Mus musculus OX=10090 GN=Anxa6 PE=1 SV=3	Anxa6	1	0.0035	55.235	NDTSGEYK(1)K	2	1.9432	2		1.031	0.826		0.991	1.055	0.972	0.983		0.977251	0.849794
P14824	600	K	Annexin A6 OS=Mus musculus OX=10090 GN=Anxa6 PE=1 SV=3	Anxa6	1	0.00975	46.447	NK(1)PLFFADK	2	2.3938	1	1.055				0.991	1.055	0.972	0.983	1.06458
P14824	68	K	Annexin A6 OS=Mus musculus OX=10090 GN=Anxa6 PE=1 SV=3	Anxa6	1	0.00427	45.939	SLYGK(1)DLIEDLK	2	2.3963	1			0.898		0.991	1.055	0.972	0.983			0.923868
P14824	406	K	Annexin A6 OS=Mus musculus OX=10090 GN=Anxa6 PE=1 SV=3	Anxa6	1	0.000179	90.308	QTFK(1)SHFGR	2	1.9286	4	1.355	0.888	0.69	1.141	0.991	1.055	0.972	0.983	1.36731	0.841706	0.709877	1.16073	0.949101	0.452978
P14824	377	K	Annexin A6 OS=Mus musculus OX=10090 GN=Anxa6 PE=1 SV=3	Anxa6	1	7.43e-05	56.08	AMK(1)GIGTDEATIIDIVTHR	3	1.4353	1			0.898		0.991	1.055	0.972	0.983			0.923868
P14824	135	K	Annexin A6 OS=Mus musculus OX=10090 GN=Anxa6 PE=1 SV=3	Anxa6	1	2.45e-05	45.17	TNEQMHQLVAAYK(1)DAYER	3	4.076	2		0.988	0.867		0.991	1.055	0.972	0.983		0.936493	0.891975
P14824	81	K	Annexin A6 OS=Mus musculus OX=10090 GN=Anxa6 PE=1 SV=3	Anxa6	1	0.00015	96.311	YELTGK(1)FER	2	1.8843	4	1.002	1.023	0.916	1.076	0.991	1.055	0.972	0.983	1.0111	0.969668	0.942387	1.09461	1.03044	0.0954962
P14824	265	K	Annexin A6 OS=Mus musculus OX=10090 GN=Anxa6 PE=1 SV=3	Anxa6	1	0.00396	56.014	AMK(1)GLGTR	2	0.5763	2		0.881		1.209	0.991	1.055	0.972	0.983		0.835071		1.22991	1.47282
P14824	483	K	Annexin A6 OS=Mus musculus OX=10090 GN=Anxa6 PE=1 SV=3	Anxa6	1	1.32e-08	104	EDYHK(1)SLEDALSSDTSGHFR	3	4.5888	3		0.632	1.202		0.991	1.055	0.972	0.983		0.599052	1.23663
P14824	478	K	Annexin A6 OS=Mus musculus OX=10090 GN=Anxa6 PE=1 SV=3	Anxa6	1	1.27e-06	83.775	AINEAYK(1)EDYHK	2	2.6179	4	1.295	0.855	0.866	1.024	0.991	1.055	0.972	0.983	1.30676	0.810427	0.890947	1.04171	0.983591	0.306827
P14869	77	K	60S acidic ribosomal protein P0 OS=Mus musculus OX=10090 GN=Rplp0 PE=1 SV=3	Rplp0	1	4.79e-17	156.02	GHLENNPALEK(1)LLPHIR	3	3.377	3		1.082	1.059	0.772	1.024	0.931	0.991	1.053		1.16219	1.06862	0.733143	0.630828
P14869	57	K	60S acidic ribosomal protein P0 OS=Mus musculus OX=10090 GN=Rplp0 PE=1 SV=3	Rplp0	1	0.000219	51.872	AVVLMGK(1)NTMMR	2	2.1622	2			0.969	1.033	1.024	0.931	0.991	1.053			0.9778	0.981007
P14869	106	K	60S acidic ribosomal protein P0 OS=Mus musculus OX=10090 GN=Rplp0 PE=1 SV=3	Rplp0	1	0.000112	63.397	DMLLANK(1)VPAAAR	2	1.8615	5	0.359	1.108	1.347		1.024	0.931	0.991	1.053	0.350586	1.19012	1.35923		3.87703
P14869	10	K	60S acidic ribosomal protein P0 OS=Mus musculus OX=10090 GN=Rplp0 PE=1 SV=3	Rplp0	1	0.000806	76.605	ATWK(1)SNYFLK	2	2.9079	2		1.076		0.979	1.024	0.931	0.991	1.053		1.15575		0.929725	0.804436
P14873	605	K	Microtubule-associated protein 1B OS=Mus musculus OX=10090 GN=Map1b PE=1 SV=2	Map1b	0.999998	7.37e-05	91.032	TESKPSVTEK(1)EVSSK	2	3.32	7	1.793	0.561	1.173	0.457	1.049	1.006	1.01	0.935	1.70925	0.557654	1.16139	0.48877	0.777973	0.126613
P14873	1239	K	Microtubule-associated protein 1B OS=Mus musculus OX=10090 GN=Map1b PE=1 SV=2	Map1b	1	8.53e-05	86.243	ASAELDIK(1)DVSDER	2	4.2227	3	0.906	1.017	0.966		1.049	1.006	1.01	0.935	0.86368	1.01093	0.956436		1.1074
P14873	1773	K	Microtubule-associated protein 1B OS=Mus musculus OX=10090 GN=Map1b PE=1 SV=2	Map1b	1	0.00364	45.939	VQSLEGEK(1)LSPK	2	2.5931	1				1.122	1.049	1.006	1.01	0.935				1.2
P14873	2326	K	Microtubule-associated protein 1B OS=Mus musculus OX=10090 GN=Map1b PE=1 SV=2	Map1b	1	0.00088	43.168	NAANASASK(1)SAK	2	2.0814	1				1.122	1.049	1.006	1.01	0.935				1.2
P14873	2305	K	Microtubule-associated protein 1B OS=Mus musculus OX=10090 GN=Map1b PE=1 SV=2	Map1b	1	0.000569	72.042	TTTTPEVK(1)ATR	2	1.5394	1		0.955			1.049	1.006	1.01	0.935		0.949304
P14873	394	K	Microtubule-associated protein 1B OS=Mus musculus OX=10090 GN=Map1b PE=1 SV=2	Map1b	1	0.000771	62.969	LSMK(1)PEPLFR	2	0.80738	1				1.122	1.049	1.006	1.01	0.935				1.2
P14873	2274	K	Microtubule-associated protein 1B OS=Mus musculus OX=10090 GN=Map1b PE=1 SV=2	Map1b	1	0.000869	59.645	PGALK(1)ESSDK	2	-0.1606	2		1.138		0.907	1.049	1.006	1.01	0.935		1.13121		0.970053	0.857533
P14873	1777	K	Microtubule-associated protein 1B OS=Mus musculus OX=10090 GN=Map1b PE=1 SV=2	Map1b	1	0.000133	71.896	LSPK(1)SDISPLTPR	2	1.9327	3	1.01		1.064	0.962	1.049	1.006	1.01	0.935	0.962822		1.05347	1.02888	1.09414
P14873	610	K	Microtubule-associated protein 1B OS=Mus musculus OX=10090 GN=Map1b PE=1 SV=2	Map1b	1	6.78e-05	90.142	EVSSK(1)EEQSPVK	2	2.2784	3	1.211	0.859	0.856		1.049	1.006	1.01	0.935	1.15443	0.853877	0.847525		0.734148
P14873	506	K	Microtubule-associated protein 1B OS=Mus musculus OX=10090 GN=Map1b PE=1 SV=2	Map1b	1	0.00325	52.591	LK(1)HLDFLK	2	1.063	2	0.965	1.036			1.049	1.006	1.01	0.935	0.919924	1.02982
P14873	984	K	Microtubule-associated protein 1B OS=Mus musculus OX=10090 GN=Map1b PE=1 SV=2	Map1b	1	5.06e-06	87.895	AEADVHLK(1)EK	2	2.4497	4	1.311	0.795	0.832		1.049	1.006	1.01	0.935	1.24976	0.790258	0.823762		0.659135
P14873	865	K	Microtubule-associated protein 1B OS=Mus musculus OX=10090 GN=Map1b PE=1 SV=2	Map1b	1	0.000488	72.846	LK(1)ETQPGEAYVIQK	2	4.6977	2	1.171	0.85			1.049	1.006	1.01	0.935	1.1163	0.84493
P14873	570	K	Microtubule-associated protein 1B OS=Mus musculus OX=10090 GN=Map1b PE=1 SV=2	Map1b	1	0.000195	59.731	EETPEVTK(1)TSQVEK	2	2.4149	1			0.898		1.049	1.006	1.01	0.935			0.889109
P14873	576	K	Microtubule-associated protein 1B OS=Mus musculus OX=10090 GN=Map1b PE=1 SV=2	Map1b	1	0.00208	47.349	TSQVEK(1)TPK	2	0.20396	1	1.055				1.049	1.006	1.01	0.935	1.00572
P14873	1514	K	Microtubule-associated protein 1B OS=Mus musculus OX=10090 GN=Map1b PE=1 SV=2	Map1b	1	1.34e-05	88.42	EDTK(1)MSISEGTVSDK	2	2.6172	4	1.264	0.882	0.789		1.049	1.006	1.01	0.935	1.20496	0.87674	0.781188		0.648312
P14873	2279	K	Microtubule-associated protein 1B OS=Mus musculus OX=10090 GN=Map1b PE=1 SV=2	Map1b	1	0.00149	53.878	ESSDK(1)VSR	2	0.90804	2	1.316			0.844	1.049	1.006	1.01	0.935	1.25453			0.902674
P14873	512	K	Microtubule-associated protein 1B OS=Mus musculus OX=10090 GN=Map1b PE=1 SV=2	Map1b	1	9.22e-07	103.76	HLDFLK(1)QPLATQK	2	2.0401	4	0.735	1.195	1.177	0.832	1.049	1.006	1.01	0.935	0.700667	1.18787	1.16535	0.88984	1.20615	0.37893
P14873	631	K	Microtubule-associated protein 1B OS=Mus musculus OX=10090 GN=Map1b PE=1 SV=2	Map1b	0.995962	0.0292	68.49	QATESK(0.004)PK(0.996)VTK	2	1.6185	3		1.24	0.835	0.866	1.049	1.006	1.01	0.935		1.2326	0.826733	0.926203	0.75142
P14873	1854	K	Microtubule-associated protein 1B OS=Mus musculus OX=10090 GN=Map1b PE=1 SV=2	Map1b	1	2.76e-14	144.27	DLTTSSVEK(1)DSGGK	2	2.4778	3	1.367	0.952		0.792	1.049	1.006	1.01	0.935	1.30315	0.946322		0.847059	0.895107
P14873	555	K	Microtubule-associated protein 1B OS=Mus musculus OX=10090 GN=Map1b PE=1 SV=2	Map1b	1	0.0031	56.014	PVASK(1)SVR	2	-0.66249	1	1.055				1.049	1.006	1.01	0.935	1.00572
P14873	976	K	Microtubule-associated protein 1B OS=Mus musculus OX=10090 GN=Map1b PE=1 SV=2	Map1b	1	4.9e-06	120.21	HSPTEDDESAK(1)AEADVHLK	3	3.3453	1		0.955			1.049	1.006	1.01	0.935		0.949304
P14873	1904	K	Microtubule-associated protein 1B OS=Mus musculus OX=10090 GN=Map1b PE=1 SV=2	Map1b	1	0.000121	65.408	THDVGGYYYEK(1)TER	2	4.3525	1		0.955			1.049	1.006	1.01	0.935		0.949304
P14873	623	K	Microtubule-associated protein 1B OS=Mus musculus OX=10090 GN=Map1b PE=1 SV=2	Map1b	1	3.76e-05	106.11	AEVAEK(1)QATESKPK	2	4.1098	5	1.355	1.042	0.757	0.876	1.049	1.006	1.01	0.935	1.29171	1.03578	0.749505	0.936898	0.742387	0.218407
P14873	841	K	Microtubule-associated protein 1B OS=Mus musculus OX=10090 GN=Map1b PE=1 SV=2	Map1b	1	0.000174	57.003	DFEELK(1)AEEIDVAK	2	4.0858	2		0.729	1.111		1.049	1.006	1.01	0.935		0.724652	1.1
P14873	1972	K	Microtubule-associated protein 1B OS=Mus musculus OX=10090 GN=Map1b PE=1 SV=2	Map1b	1	1.32e-29	145.95	TPEVSGYTYEK(1)TER	2	2.4811	4	0.914	1.116	0.928	1.046	1.049	1.006	1.01	0.935	0.871306	1.10934	0.918812	1.11872	1.03149	0.0223338
P14873	1464	K	Microtubule-associated protein 1B OS=Mus musculus OX=10090 GN=Map1b PE=1 SV=2	Map1b	1	0.000188	66.953	STGFIPIK(1)EDFGPEK	2	4.0938	3	0.445	1.082	1.298		1.049	1.006	1.01	0.935	0.424214	1.07555	1.28515		3.02948
P14901	148	K	Heme oxygenase 1 OS=Mus musculus OX=10090 GN=Hmox1 PE=1 SV=1	Hmox1	1	0.00659	43.168	YLGDLSGGQVLK(1)K	2	2.4213	1			0.898		0.961	0.992	1.067	0.979			0.841612
P15105	11	K	Glutamine synthetase OS=Mus musculus OX=10090 GN=Glul PE=1 SV=6	Glul	1	9.58e-05	81.799	ATSASSHLNK(1)GIK	2	2.4846	3	1.125	0.876		1.14	0.981	0.827	1.09	1.102	1.14679	1.05925		1.03448	0.976618
P15105	291	K	Glutamine synthetase OS=Mus musculus OX=10090 GN=Glul PE=1 SV=6	Glul	1	0.000743	60.547	AYDPK(1)GGLDNAR	2	3.4403	2			0.927	1.086	0.981	0.827	1.09	1.102			0.850459	0.985481
P15116	756	K	Cadherin-2 OS=Mus musculus OX=10090 GN=Cdh2 PE=1 SV=2	Cdh2	1	0.000137	54.27	QAK(1)QLLIDPEDDVR	2	3.0322	1			0.898		1.003	0.892	1.105	1			0.81267
P15327	5	K	Bisphosphoglycerate mutase OS=Mus musculus OX=10090 GN=Bpgm PE=1 SV=2	Bpgm	1	0.00485	69.093	HK(1)LIILR	2	-1.9318	3	0.986	1.012		1.128	0.951	1.073	0.993	0.984	1.0368	0.94315		1.14634	1.21544
P15532	124	K	Nucleoside diphosphate kinase A OS=Mus musculus OX=10090 GN=Nme1 PE=1 SV=1	Nme1	1	2.06e-06	126.17	NIIHGSDSVK(1)SAEK	2	3.8682	6	1.557	0.611	1.111	0.726	0.969	0.995	1.086	0.95	1.60681	0.61407	1.02302	0.764211	0.940589	0.323108
P15532	56	K	Nucleoside diphosphate kinase A OS=Mus musculus OX=10090 GN=Nme1 PE=1 SV=1	Nme1	1	0.000457	54.436	EHYTDLK(1)DRPFFTGLVK	3	3.3822	2				1.122	0.969	0.995	1.086	0.95				1.18105
P15532	49	K	Nucleoside diphosphate kinase A OS=Mus musculus OX=10090 GN=Nme1 PE=1 SV=1	Nme1	1	0.000361	46.768	FLQASEDLLK(1)EHYTDLK	3	2.2026	1			0.898		0.969	0.995	1.086	0.95			0.826888
P15626	50	K	Glutathione S-transferase Mu 2 OS=Mus musculus OX=10090 GN=Gstm2 PE=1 SV=2	Gstm2	1	0.000673	63.397	SQWLSEK(1)FK	2	1.8051	2		0.974		1.1	0.959	1.029	1.043	0.969		0.94655		1.13519	1.19929
P15626	136	K	Glutathione S-transferase Mu 2 OS=Mus musculus OX=10090 GN=Gstm2 PE=1 SV=2	Gstm2	1	0.000226	90.761	MK(1)LYSEFLGK	2	3.858	4	0.579	1.122	1.118	1.158	0.959	1.029	1.043	0.969	0.603754	1.09038	1.07191	1.19505	1.4357	0.236615
P15626	206	K	Glutathione S-transferase Mu 2 OS=Mus musculus OX=10090 GN=Gstm2 PE=1 SV=2	Gstm2	1	0.000471	99.305	FLSK(1)PIFAK	2	2.0605	3		1.009	1.113	0.791	0.959	1.029	1.043	0.969		0.980564	1.06711	0.816305	0.832485
P15626	134	K	Glutathione S-transferase Mu 2 OS=Mus musculus OX=10090 GN=Gstm2 PE=1 SV=2	Gstm2	0.999999	0.00023	66.485	KKPEYLEGLPEK(1)MK	2	3.1046	5	0.709	1.142	1.024	1.113	0.959	1.029	1.043	0.969	0.739312	1.10981	0.981783	1.14861	1.18146	0.124005
P15626	122	K	Glutathione S-transferase Mu 2 OS=Mus musculus OX=10090 GN=Gstm2 PE=1 SV=2	Gstm2	1	0.000125	65.173	IQLAMVCYSPDFEK(1)K	2	3.3552	3		0.736	1.104		0.959	1.029	1.043	0.969		0.715258	1.05848
P15626	199	K	Glutathione S-transferase Mu 2 OS=Mus musculus OX=10090 GN=Gstm2 PE=1 SV=2	Gstm2	1	0.00057	76.605	ISDYMK(1)SSR	2	1.4585	3	0.978		1.186	0.844	0.959	1.029	1.043	0.969	1.01981		1.13711	0.871001	1.11501
P15626	31	K	Glutathione S-transferase Mu 2 OS=Mus musculus OX=10090 GN=Gstm2 PE=1 SV=2	Gstm2	1	8.41e-14	117.45	LLLEYTDTSYEDK(1)K	2	2.5581	4	0.301	1.037	1.872	0.61	0.959	1.029	1.043	0.969	0.313869	1.00778	1.79482	0.629515	3.17152	0.803041
P15626	211	K	Glutathione S-transferase Mu 2 OS=Mus musculus OX=10090 GN=Gstm2 PE=1 SV=2	Gstm2	1	8.38e-05	63.397	PIFAK(1)MAFWNPK	2	2.968	3		1.034	0.824		0.959	1.029	1.043	0.969		1.00486	0.790029
P15864	85	K	Histone H1.2 OS=Mus musculus OX=10090 GN=H1-2 PE=1 SV=2	H1-2	1	0.00181	57.032	LGLK(1)SLVSK	2	1.1743	2			0.8	1.244	0.837	1.173	1.033	0.956			0.774443	1.30126
P15864	90	K	Histone H1.2 OS=Mus musculus OX=10090 GN=H1-2 PE=1 SV=2	H1-2	1	1.2e-06	106	SLVSK(1)GILVQTK	2	2.7231	3		1.174	0.853	0.921	0.837	1.173	1.033	0.956		1.00085	0.82575	0.963389	0.962568
P15864	63	K	Histone H1.2 OS=Mus musculus OX=10090 GN=H1-2 PE=1 SV=2	H1-2	1	0.00216	52.591	SGVSLAALK(1)K	2	1.6913	3	1.051	0.947	0.908		0.837	1.173	1.033	0.956	1.25568	0.807332	0.878993		0.700016
P15864	75	K	Histone H1.2 OS=Mus musculus OX=10090 GN=H1-2 PE=1 SV=2	H1-2	1	1.95e-49	192.95	ALAAAGYDVEK(1)NNSR	2	3.458	10	0.875	1.139	0.947	1.034	0.837	1.173	1.033	0.956	1.0454	0.971014	0.916747	1.08159	0.995405	0.119018
P15864	97	K	Histone H1.2 OS=Mus musculus OX=10090 GN=H1-2 PE=1 SV=2	H1-2	1	1.13e-07	104.04	GILVQTK(1)GTGASGSFK	2	2.2789	3	0.834		1.216	0.959	0.837	1.173	1.033	0.956	0.996416		1.17715	1.00314	1.18139
P15864	121	K	Histone H1.2 OS=Mus musculus OX=10090 GN=H1-2 PE=1 SV=2	H1-2	1	1.15e-08	138.23	AASGEAKPQAK(1)K	2	1.5618	2	0.692	1.284			0.837	1.173	1.033	0.956	0.826762	1.09463
P15864	52	K	Histone H1.2 OS=Mus musculus OX=10090 GN=H1-2 PE=1 SV=2	H1-2	1	0.00149	72.492	AVAASK(1)ER	2	1.2066	4	1.018	1.207	0.824	0.957	0.837	1.173	1.033	0.956	1.21625	1.02899	0.797677	1.00105	0.814349	0.194632
P15864	106	K	Histone H1.2 OS=Mus musculus OX=10090 GN=H1-2 PE=1 SV=2	H1-2	1	5.13e-05	112.8	GTGASGSFK(1)LNK	2	2.3576	4	0.977	1.1	0.842	1.104	0.837	1.173	1.033	0.956	1.16726	0.937766	0.815102	1.15481	0.964875	0.276279
P15864	46	K	Histone H1.2 OS=Mus musculus OX=10090 GN=H1-2 PE=1 SV=2	H1-2	1	1.16e-06	43.177	ASGPPVSELITK(1)AVAASK	2	1.0356	1	1.055				0.837	1.173	1.033	0.956	1.26045
P15864	148	K	Histone H1.2 OS=Mus musculus OX=10090 GN=H1-2 PE=1 SV=2	H1-2	1	0.0163	65.933	KATGAATPK(1)K	2	0.7214	1				1.122	0.837	1.173	1.033	0.956				1.17364
P16045	64	K	Galectin-1 OS=Mus musculus OX=10090 GN=Lgals1 PE=1 SV=3	Lgals1	1	1.37e-17	123.83	FNAHGDANTIVCNTK(1)EDGTWGTEHR	4	3.4208	8		1.091	1.14	0.66	0.998	0.98	1.005	1.017		1.11326	1.13433	0.648968	0.582941
P16045	19	K	Galectin-1 OS=Mus musculus OX=10090 GN=Lgals1 PE=1 SV=3	Lgals1	1	4.83e-06	66.485	PGECLK(1)VR	2	0.68304	6	1.081		0.604	1.462	0.998	0.98	1.005	1.017	1.08317		0.600995	1.43756	0.55485
P16045	108	K	Galectin-1 OS=Mus musculus OX=10090 GN=Lgals1 PE=1 SV=3	Lgals1	1	1.9e-10	108.93	LPDGHEFK(1)FPNR	2	2.2334	12	0.828	1.179	0.939	1.047	0.998	0.98	1.005	1.017	0.829659	1.20306	0.934328	1.0295	0.990946	0.136448
P16045	29	K	Galectin-1 OS=Mus musculus OX=10090 GN=Lgals1 PE=1 SV=3	Lgals1	1	4.24e-11	87.573	GEVASDAK(1)SFVLNLGK	2	2.7756	2		0.574	1.256		0.998	0.98	1.005	1.017		0.585714	1.24975
P16110	197	K	Galectin-3 OS=Mus musculus OX=10090 GN=Lgals3 PE=1 SV=3	Lgals3	1	0.00624	51.872	QDNNWGK(1)EER	2	3.6432	1				1.122	1.008	0.91	1.053	1.03				1.08932
P16110	190	K	Galectin-3 OS=Mus musculus OX=10090 GN=Lgals3 PE=1 SV=3	Lgals3	1	2.87e-05	77.358	VIVCNTK(1)QDNNWGK	2	2.8233	2	0.926			1.259	1.008	0.91	1.053	1.03	0.918651			1.22233
P16110	210	K	Galectin-3 OS=Mus musculus OX=10090 GN=Lgals3 PE=1 SV=3	Lgals3	1	8.43e-05	55.578	QSAFPFESGK(1)PFK	2	1.9431	3	0.5		1.371	1.122	1.008	0.91	1.053	1.03	0.496032		1.30199	1.08932	2.62482
P16125	308	K	L-lactate dehydrogenase B chain OS=Mus musculus OX=10090 GN=Ldhb PE=1 SV=2	Ldhb	1	3.86e-12	71.912	GLTSVINQK(1)LK	2	1.014	4	0.726			1.472	0.939	1.068	0.997	0.996	0.773163			1.47791
P16125	233	K	L-lactate dehydrogenase B chain OS=Mus musculus OX=10090 GN=Ldhb PE=1 SV=2	Ldhb	1	7.32e-05	93.649	EVHK(1)MVVDSAYEVIK	2	3.207	3	0.378	1.71		0.956	0.939	1.068	0.997	0.996	0.402556	1.60112		0.959839	0.599478
P16125	310	K	L-lactate dehydrogenase B chain OS=Mus musculus OX=10090 GN=Ldhb PE=1 SV=2	Ldhb	1	2.36e-09	139.02	LK(1)DDEVAQLR	2	1.8158	4	1.04	1.048	0.873	1.059	0.939	1.068	0.997	0.996	1.10756	0.981273	0.875627	1.06325	0.937067	0.156315
P16125	156	K	L-lactate dehydrogenase B chain OS=Mus musculus OX=10090 GN=Ldhb PE=1 SV=2	Ldhb	1	0.00153	76.833	LSGLPK(1)HR	2	-1.5463	4	1.371	0.903	0.866	0.886	0.939	1.068	0.997	0.996	1.46006	0.845506	0.868606	0.889558	0.823506	0.277588
P16125	7	K	L-lactate dehydrogenase B chain OS=Mus musculus OX=10090 GN=Ldhb PE=1 SV=2	Ldhb	1	7.79e-25	150.81	EK(1)LIASVADDEAAVPNNK	2	2.4167	1			0.898		0.939	1.068	0.997	0.996			0.900702
P16125	329	K	L-lactate dehydrogenase B chain OS=Mus musculus OX=10090 GN=Ldhb PE=1 SV=2	Ldhb	1	0.000438	44.598	SADTLWDIQK(1)DLK	2	2.0071	1		0.955			0.939	1.068	0.997	0.996		0.894195
P16125	82	K	L-lactate dehydrogenase B chain OS=Mus musculus OX=10090 GN=Ldhb PE=1 SV=2	Ldhb	1	0.000164	78.043	IVADK(1)DYSVTANSK	2	2.2764	3		1.161	0.853	0.935	0.939	1.068	0.997	0.996		1.08708	0.855567	0.938755	0.863557
P16254	74	K	Signal recognition particle 14 kDa protein OS=Mus musculus OX=10090 GN=Srp14 PE=1 SV=1	Srp14	1	7.99e-05	68.49	ISTVVSSK(1)EVNK	2	-0.16017	1		0.955			0.884	0.988	1.234	0.894		0.966599
P16332	575	K	"Methylmalonyl-CoA mutase, mitochondrial OS=Mus musculus OX=10090 GN=Mmut PE=1 SV=2"	Mmut	1	0.00158	43.272	VFGEHK(1)ANDR	2	1.1488	1		0.955			1.016	1.065	0.977	0.942		0.896714
P16332	463	K	"Methylmalonyl-CoA mutase, mitochondrial OS=Mus musculus OX=10090 GN=Mmut PE=1 SV=2"	Mmut	1	0.000769	74.486	AVAEGIPK(1)LR	2	2.1438	2	1.276			0.886	1.016	1.065	0.977	0.942	1.25591			0.940552
P16332	619	K	"Methylmalonyl-CoA mutase, mitochondrial OS=Mus musculus OX=10090 GN=Mmut PE=1 SV=2"	Mmut	1	0.000198	57.293	LLVAK(1)MGQDGHDR	2	2.9006	4	1.069	1.12	0.73		1.016	1.065	0.977	0.942	1.05217	1.05164	0.747185		0.710141
P16406	807	K	Glutamyl aminopeptidase OS=Mus musculus OX=10090 GN=Enpep PE=1 SV=1	Enpep	1	0.00171	69.716	TSLAQEK(1)EK	2	0.17389	3	1.164		0.863	1.05	0.918	0.949	1.047	1.085	1.26797		0.82426	0.967742	0.650061
P16406	818	K	Glutamyl aminopeptidase OS=Mus musculus OX=10090 GN=Enpep PE=1 SV=1	Enpep	1	0.00222	54.584	LLYGLASVK(1)DVK	2	0.86773	2		0.846	1.001		0.918	0.949	1.047	1.085		0.891465	0.956065
P16546	274	K	"Spectrin alpha chain, non-erythrocytic 1 OS=Mus musculus OX=10090 GN=Sptan1 PE=1 SV=4"	Sptan1	1	3.65e-23	129.69	EK(1)EQLMASDDFGR	2	3.721	6	1.095	0.939	1.114	0.829	0.976	0.991	1.031	1.002	1.12193	0.947528	1.0805	0.827345	0.918121	0.0489685
P16546	1591	K	"Spectrin alpha chain, non-erythrocytic 1 OS=Mus musculus OX=10090 GN=Sptan1 PE=1 SV=4"	Sptan1	1	4.09e-07	76.196	HQK(1)HQAFEAELHANADR	3	2.0331	7	1.394	0.933	1.006	0.651	0.976	0.991	1.031	1.002	1.42828	0.941473	0.975752	0.649701	0.686628	0.00504203
P16546	1781	K	"Spectrin alpha chain, non-erythrocytic 1 OS=Mus musculus OX=10090 GN=Sptan1 PE=1 SV=4"	Sptan1	1	5.56e-05	68.49	DMDDEESWIK(1)EK	2	1.5605	5	0.753	1.228		1.122	0.976	0.991	1.031	1.002	0.771516	1.23915		1.11976	0.90365
P16546	1957	K	"Spectrin alpha chain, non-erythrocytic 1 OS=Mus musculus OX=10090 GN=Sptan1 PE=1 SV=4"	Sptan1	1	0.00147	44.57	GLNGK(1)VSDLEK	2	1.9612	2	0.974	1.028			0.976	0.991	1.031	1.002	0.997951	1.03734
P16546	1963	K	"Spectrin alpha chain, non-erythrocytic 1 OS=Mus musculus OX=10090 GN=Sptan1 PE=1 SV=4"	Sptan1	1	0.000705	49.16	VSDLEK(1)AAAQR	2	2.3305	2		1.049		1.012	0.976	0.991	1.031	1.002		1.05853		1.00998	0.954137
P16546	241	K	"Spectrin alpha chain, non-erythrocytic 1 OS=Mus musculus OX=10090 GN=Sptan1 PE=1 SV=4"	Sptan1	1	0.00158	70.67	LK(1)GLALQR	2	1.5734	3	1.144	1.032	0.749		0.976	0.991	1.031	1.002	1.17213	1.04137	0.726479		0.619793
P16546	1950	K	"Spectrin alpha chain, non-erythrocytic 1 OS=Mus musculus OX=10090 GN=Sptan1 PE=1 SV=4"	Sptan1	1	7.41e-06	103.76	NNHHEENISSK(1)MK	3	2.5059	7	1.358		0.74	0.995	0.976	0.991	1.031	1.002	1.39139		0.71775	0.993014	0.51585
P16546	1698	K	"Spectrin alpha chain, non-erythrocytic 1 OS=Mus musculus OX=10090 GN=Sptan1 PE=1 SV=4"	Sptan1	1	0.0043	57.032	DLASVNNLLK(1)K	2	2.5206	2	0.965			1.217	0.976	0.991	1.031	1.002	0.98873			1.21457
P16546	407	K	"Spectrin alpha chain, non-erythrocytic 1 OS=Mus musculus OX=10090 GN=Sptan1 PE=1 SV=4"	Sptan1	1	7.97e-22	171.14	HQEHK(1)GEIDAHEDSFK	3	2.5562	4	1.071	1.003	1.023	0.892	0.976	0.991	1.031	1.002	1.09734	1.01211	0.992241	0.89022	0.891898	0.0138233
P16546	1659	K	"Spectrin alpha chain, non-erythrocytic 1 OS=Mus musculus OX=10090 GN=Sptan1 PE=1 SV=4"	Sptan1	1	0.000187	51.531	EANK(1)QQNFNTGIK	2	0.13016	2			1.012	0.979	0.976	0.991	1.031	1.002			0.981571	0.977046
P16546	586	K	"Spectrin alpha chain, non-erythrocytic 1 OS=Mus musculus OX=10090 GN=Sptan1 PE=1 SV=4"	Sptan1	1	4.17e-05	74.849	DSDELK(1)SWVNEK	2	3.4543	4	0.86	1.24	0.713	1.227	0.976	0.991	1.031	1.002	0.881148	1.25126	0.691562	1.22455	0.881748	0.109902
P16546	1246	K	"Spectrin alpha chain, non-erythrocytic 1 OS=Mus musculus OX=10090 GN=Sptan1 PE=1 SV=4"	Sptan1	1	3.51e-05	73.655	DADETK(1)EWIEEK	2	2.7364	3		1.01	1.122	0.778	0.976	0.991	1.031	1.002		1.01917	1.08826	0.776447	0.76184
P16546	2047	K	"Spectrin alpha chain, non-erythrocytic 1 OS=Mus musculus OX=10090 GN=Sptan1 PE=1 SV=4"	Sptan1	1	0.000185	95.138	DQLLAAK(1)HIQSK	2	2.1955	3	1.063	0.962		1.105	0.976	0.991	1.031	1.002	1.08914	0.970737		1.10279	1.13604
P16546	1923	K	"Spectrin alpha chain, non-erythrocytic 1 OS=Mus musculus OX=10090 GN=Sptan1 PE=1 SV=4"	Sptan1	1	8.35e-05	88.734	HEAFETDFTVHK(1)DR	3	2.9135	8	0.844	0.965	0.956	1.263	0.976	0.991	1.031	1.002	0.864754	0.973764	0.927255	1.26048	1.18336	0.0938702
P16546	637	K	"Spectrin alpha chain, non-erythrocytic 1 OS=Mus musculus OX=10090 GN=Sptan1 PE=1 SV=4"	Sptan1	1	0.0151	47.334	AGQK(1)LIDVNHYAK	2	4.0979	1				1.122	0.976	0.991	1.031	1.002				1.11976
P16546	30	K	"Spectrin alpha chain, non-erythrocytic 1 OS=Mus musculus OX=10090 GN=Sptan1 PE=1 SV=4"	Sptan1	1	0.00161	98.009	FK(1)ELSTLR	2	1.9868	4	0.888	1.03	0.868	1.249	0.976	0.991	1.031	1.002	0.909836	1.03935	0.841901	1.24651	1.06232	0.128952
P16546	144	K	"Spectrin alpha chain, non-erythrocytic 1 OS=Mus musculus OX=10090 GN=Sptan1 PE=1 SV=4"	Sptan1	1	0.00405	51.43	GIK(1)LLQAQK	2	0.31562	1				1.122	0.976	0.991	1.031	1.002				1.11976
P16546	1432	K	"Spectrin alpha chain, non-erythrocytic 1 OS=Mus musculus OX=10090 GN=Sptan1 PE=1 SV=4"	Sptan1	1	0.000876	74.269	TDLEK(1)AWVQR	2	1.8062	4	0.894	0.984	0.981	1.156	0.976	0.991	1.031	1.002	0.915984	0.992936	0.951503	1.15369	1.10034	0.0559482
P16546	1193	K	"Spectrin alpha chain, non-erythrocytic 1 OS=Mus musculus OX=10090 GN=Sptan1 PE=1 SV=4"	Sptan1	1	0.00147	48.157	TASPWK(1)SAR	2	0.51174	2	1.358		0.639		0.976	0.991	1.031	1.002	1.39139		0.619787		0.445444
P16546	1187	K	"Spectrin alpha chain, non-erythrocytic 1 OS=Mus musculus OX=10090 GN=Sptan1 PE=1 SV=4"	Sptan1	1	0.00216	51.531	DEADSK(1)TASPWK	2	4.2276	1			0.898		0.976	0.991	1.031	1.002			0.870999
P16546	272	K	"Spectrin alpha chain, non-erythrocytic 1 OS=Mus musculus OX=10090 GN=Sptan1 PE=1 SV=4"	Sptan1	1	0.000557	47.334	DVDETIGWIK(1)EK	2	2.7628	1	1.055				0.976	0.991	1.031	1.002	1.08094
P16546	190	K	"Spectrin alpha chain, non-erythrocytic 1 OS=Mus musculus OX=10090 GN=Sptan1 PE=1 SV=4"	Sptan1	1	6.22e-10	128.46	K(1)FEEFQTDLAAHEER	2	4.1814	5		0.728	1.587	0.528	0.976	0.991	1.031	1.002		0.734612	1.53928	0.526946	0.717312
P16546	661	K	"Spectrin alpha chain, non-erythrocytic 1 OS=Mus musculus OX=10090 GN=Sptan1 PE=1 SV=4"	Sptan1	1	0.00226	72.042	MNEVISLWK(1)K	2	0.3162	5	0.626	1.217		1.27	0.976	0.991	1.031	1.002	0.641393	1.22805		1.26747	1.03209
P16546	310	K	"Spectrin alpha chain, non-erythrocytic 1 OS=Mus musculus OX=10090 GN=Sptan1 PE=1 SV=4"	Sptan1	1	0.0008	57.032	DLAALEDK(1)VK	2	1.6251	2	0.523		1.351		0.976	0.991	1.031	1.002	0.535861		1.31038		2.44537
P16546	1138	K	"Spectrin alpha chain, non-erythrocytic 1 OS=Mus musculus OX=10090 GN=Sptan1 PE=1 SV=4"	Sptan1	1	0.0167	77.358	KFDDFQK(1)DLK	2	3.0864	1			0.898		0.976	0.991	1.031	1.002			0.870999
P16546	2426	K	"Spectrin alpha chain, non-erythrocytic 1 OS=Mus musculus OX=10090 GN=Sptan1 PE=1 SV=4"	Sptan1	0.978915	4.77e-05	43.904	ALSSEGK(0.021)PYVTK(0.979)EELYQNLTR	3	1.186	1		0.955			0.976	0.991	1.031	1.002		0.963673
P16546	1334	K	"Spectrin alpha chain, non-erythrocytic 1 OS=Mus musculus OX=10090 GN=Sptan1 PE=1 SV=4"	Sptan1	1	0.000433	69.915	AK(1)LGDSHDLQR	2	1.9465	3		1.106	1.01	0.804	0.976	0.991	1.031	1.002		1.11604	0.979631	0.802395	0.718964
P16546	633	K	"Spectrin alpha chain, non-erythrocytic 1 OS=Mus musculus OX=10090 GN=Sptan1 PE=1 SV=4"	Sptan1	1	0.00173	46.447	IDALEK(1)AGQK	2	-4.7974	2	0.537	1.424			0.976	0.991	1.031	1.002	0.550205	1.43693
P16546	602	K	"Spectrin alpha chain, non-erythrocytic 1 OS=Mus musculus OX=10090 GN=Sptan1 PE=1 SV=4"	Sptan1	1	6.52e-31	138.71	TATDEAYK(1)DPSNLQGK	2	3.5153	4	1.028	0.951	0.954	1.085	0.976	0.991	1.031	1.002	1.05328	0.959637	0.925315	1.08283	1.00344	0.124506
P16546	2205	K	"Spectrin alpha chain, non-erythrocytic 1 OS=Mus musculus OX=10090 GN=Sptan1 PE=1 SV=4"	Sptan1	1	0.011	59.645	RQEENDK(1)LR	2	5.4281	3		1.001	0.8	1.192	0.976	0.991	1.031	1.002		1.01009	0.775946	1.18962	1.17774
P16546	871	K	"Spectrin alpha chain, non-erythrocytic 1 OS=Mus musculus OX=10090 GN=Sptan1 PE=1 SV=4"	Sptan1	1	6.59e-05	82.437	LSELNQK(1)WEALK	2	2.6328	3		0.982	1.061	0.886	0.976	0.991	1.031	1.002		0.990918	1.0291	0.884232	0.892336
P16546	846	K	"Spectrin alpha chain, non-erythrocytic 1 OS=Mus musculus OX=10090 GN=Sptan1 PE=1 SV=4"	Sptan1	1	0.000829	42.977	AVTQK(1)GNAMVEEGHFAAEDVK	3	4.1472	1			0.898		0.976	0.991	1.031	1.002			0.870999
P16546	1311	K	"Spectrin alpha chain, non-erythrocytic 1 OS=Mus musculus OX=10090 GN=Sptan1 PE=1 SV=4"	Sptan1	1	6.22e-15	137.39	LIQSHPESAEDLK(1)EK	2	3.3009	7	0.986	1.001	0.957	1.067	0.976	0.991	1.031	1.002	1.01025	1.01009	0.928225	1.06487	0.986522	0.0686356
P16546	2052	K	"Spectrin alpha chain, non-erythrocytic 1 OS=Mus musculus OX=10090 GN=Sptan1 PE=1 SV=4"	Sptan1	1	6.72e-07	92.428	HIQSK(1)AIEAR	2	1.0696	4	1.372	0.865	0.859	0.939	0.976	0.991	1.031	1.002	1.40574	0.872856	0.833172	0.937126	0.833163	0.288622
P16546	150	K	"Spectrin alpha chain, non-erythrocytic 1 OS=Mus musculus OX=10090 GN=Sptan1 PE=1 SV=4"	Sptan1	1	0.000439	58.916	LLQAQK(1)LVQYLR	2	0.68908	1			0.898		0.976	0.991	1.031	1.002			0.870999
P16546	718	K	"Spectrin alpha chain, non-erythrocytic 1 OS=Mus musculus OX=10090 GN=Sptan1 PE=1 SV=4"	Sptan1	1	0.00144	65.404	DLTNVQNLQK(1)K	2	-0.018995	3	1.213		0.705	1.195	0.976	0.991	1.031	1.002	1.24283		0.683802	1.19261	0.550198
P16546	613	K	"Spectrin alpha chain, non-erythrocytic 1 OS=Mus musculus OX=10090 GN=Sptan1 PE=1 SV=4"	Sptan1	1	2.35e-05	88.42	VQK(1)HQAFEAELSANQSR	3	3.7459	6	0.749	1.421	1.036	0.727	0.976	0.991	1.031	1.002	0.767418	1.4339	1.00485	0.725549	0.907693	0.442548
P16546	1759	K	"Spectrin alpha chain, non-erythrocytic 1 OS=Mus musculus OX=10090 GN=Sptan1 PE=1 SV=4"	Sptan1	1	0.00288	51.43	AK(1)LSESHR	2	0.17562	1			0.898		0.976	0.991	1.031	1.002			0.870999
P16546	646	K	"Spectrin alpha chain, non-erythrocytic 1 OS=Mus musculus OX=10090 GN=Sptan1 PE=1 SV=4"	Sptan1	1	3.16e-22	128.57	LIDVNHYAK(1)EEVAAR	3	2.9024	8	0.457	1.314	1.44	0.659	0.976	0.991	1.031	1.002	0.468238	1.32593	1.3967	0.657685	1.73945	0.714843
P16546	1630	K	"Spectrin alpha chain, non-erythrocytic 1 OS=Mus musculus OX=10090 GN=Sptan1 PE=1 SV=4"	Sptan1	1	7.49e-05	85.622	GACAGSEDAVK(1)AR	2	1.2486	4	1.081	1.063	0.941	0.913	0.976	0.991	1.031	1.002	1.10758	1.07265	0.912706	0.911178	0.836757	0.0151824
P16546	1419	K	"Spectrin alpha chain, non-erythrocytic 1 OS=Mus musculus OX=10090 GN=Sptan1 PE=1 SV=4"	Sptan1	1	2.12e-07	114.39	EK(1)LDILDQER	2	1.5293	4	1.17	1.089	0.508	1.328	0.976	0.991	1.031	1.002	1.19877	1.09889	0.492726	1.32535	0.808553	0.491652
P16546	862	K	"Spectrin alpha chain, non-erythrocytic 1 OS=Mus musculus OX=10090 GN=Sptan1 PE=1 SV=4"	Sptan1	1	9.82e-05	42.495	GNAMVEEGHFAAEDVK(1)AK	3	2.3528	1		0.955			0.976	0.991	1.031	1.002		0.963673
P16546	1492	K	"Spectrin alpha chain, non-erythrocytic 1 OS=Mus musculus OX=10090 GN=Sptan1 PE=1 SV=4"	Sptan1	1	1.51e-13	137.4	KHEDFDK(1)AINVQEEK	2	3.1603	8	1.004	1.007	0.935	1.069	0.976	0.991	1.031	1.002	1.02869	1.01615	0.906887	1.06687	0.965755	0.0871443
P16546	594	K	"Spectrin alpha chain, non-erythrocytic 1 OS=Mus musculus OX=10090 GN=Sptan1 PE=1 SV=4"	Sptan1	0.999985	0.000293	57.042	MK(1)TATDEAYKDPSNLQGK	3	2.1751	1				1.122	0.976	0.991	1.031	1.002				1.11976
P16546	441	K	"Spectrin alpha chain, non-erythrocytic 1 OS=Mus musculus OX=10090 GN=Sptan1 PE=1 SV=4"	Sptan1	1	3.05e-09	124.81	EK(1)LSILSEER	2	2.243	4	1.012	1.013	0.955	1.028	0.976	0.991	1.031	1.002	1.03689	1.0222	0.926285	1.02595	0.9485	0.0581618
P16546	1699	K	"Spectrin alpha chain, non-erythrocytic 1 OS=Mus musculus OX=10090 GN=Sptan1 PE=1 SV=4"	Sptan1	1	4.53e-05	83.214	K(1)HQLLEADISAHEDR	3	2.2166	4	0.758	1.014	1.201	0.99	0.976	0.991	1.031	1.002	0.776639	1.02321	1.16489	0.988024	1.23276	0.216707
P16546	1853	K	"Spectrin alpha chain, non-erythrocytic 1 OS=Mus musculus OX=10090 GN=Sptan1 PE=1 SV=4"	Sptan1	1	8.73e-05	73.655	LAQFVEHWK(1)ELK	2	3.3729	1		0.955			0.976	0.991	1.031	1.002		0.963673
P16546	864	K	"Spectrin alpha chain, non-erythrocytic 1 OS=Mus musculus OX=10090 GN=Sptan1 PE=1 SV=4"	Sptan1	1	0.00183	58.426	AK(1)LSELNQK	2	1.2618	2	1.203			0.964	0.976	0.991	1.031	1.002	1.23258			0.962076
P16546	1132	K	"Spectrin alpha chain, non-erythrocytic 1 OS=Mus musculus OX=10090 GN=Sptan1 PE=1 SV=4"	Sptan1	1	0.00163	90.308	K(1)FDDFQK	2	-0.16494	1	1.055				0.976	0.991	1.031	1.002	1.08094
P16546	514	K	"Spectrin alpha chain, non-erythrocytic 1 OS=Mus musculus OX=10090 GN=Sptan1 PE=1 SV=4"	Sptan1	1	1.8e-13	130.71	KHEDFEK(1)SLSAQEEK	3	2.0445	6	1.096	0.999	0.857	1.078	0.976	0.991	1.031	1.002	1.12295	1.00807	0.831232	1.07585	0.903726	0.180924
P16546	610	K	"Spectrin alpha chain, non-erythrocytic 1 OS=Mus musculus OX=10090 GN=Sptan1 PE=1 SV=4"	Sptan1	1	4.91e-09	78.888	TATDEAYKDPSNLQGK(1)VQK	3	2.3381	3	1.026	1.182		0.885	0.976	0.991	1.031	1.002	1.05123	1.19274		0.883234	0.740512
P16546	2000	K	"Spectrin alpha chain, non-erythrocytic 1 OS=Mus musculus OX=10090 GN=Sptan1 PE=1 SV=4"	Sptan1	1	0.000191	81.099	ENSLK(1)TDDYGR	2	3.3819	2	1.039		0.912		0.976	0.991	1.031	1.002	1.06455		0.884578		0.830942
P16546	803	K	"Spectrin alpha chain, non-erythrocytic 1 OS=Mus musculus OX=10090 GN=Sptan1 PE=1 SV=4"	Sptan1	1	6.76e-11	102.55	EK(1)EPIAASTNR	2	1.4145	4	1.23	0.926	0.836	1.047	0.976	0.991	1.031	1.002	1.26025	0.93441	0.810863	1.04491	0.880836	0.269539
P16546	592	K	"Spectrin alpha chain, non-erythrocytic 1 OS=Mus musculus OX=10090 GN=Sptan1 PE=1 SV=4"	Sptan1	1	0.00361	56.014	SWVNEK(1)MK	2	1.3636	3	0.94	0.967		1.23	0.976	0.991	1.031	1.002	0.963115	0.975782		1.22755	1.25801
P16546	39	K	"Spectrin alpha chain, non-erythrocytic 1 OS=Mus musculus OX=10090 GN=Sptan1 PE=1 SV=4"	Sptan1	1	0.00189	67.464	QK(1)LEDSYR	2	1.6836	2		0.873		1.218	0.976	0.991	1.031	1.002		0.880928		1.21557	1.37987
P16546	2195	K	"Spectrin alpha chain, non-erythrocytic 1 OS=Mus musculus OX=10090 GN=Sptan1 PE=1 SV=4"	Sptan1	1	0.000186	102.46	ELELQK(1)EQR	2	0.3203	4	1.009	0.901	0.89	1.244	0.976	0.991	1.031	1.002	1.03381	0.909183	0.86324	1.24152	1.10027	0.241087
P16546	2063	K	"Spectrin alpha chain, non-erythrocytic 1 OS=Mus musculus OX=10090 GN=Sptan1 PE=1 SV=4"	Sptan1	1	0.00159	88.35	HASLMK(1)R	2	2.4816	4	1.595	0.95	0.645	0.87	0.976	0.991	1.031	1.002	1.63422	0.958628	0.625606	0.868263	0.644276	0.405819
P16546	1288	K	"Spectrin alpha chain, non-erythrocytic 1 OS=Mus musculus OX=10090 GN=Sptan1 PE=1 SV=4"	Sptan1	1	6.96e-05	44.16	DLAALGDK(1)VNSLGETAQR	2	2.9499	1		0.955			0.976	0.991	1.031	1.002		0.963673
P16546	335	K	"Spectrin alpha chain, non-erythrocytic 1 OS=Mus musculus OX=10090 GN=Sptan1 PE=1 SV=4"	Sptan1	1	1.6e-05	87.573	LQQSHPLSASQIQVK(1)R	3	2.9582	7	1.129	0.924	0.85	1.139	0.976	0.991	1.031	1.002	1.15676	0.932392	0.824442	1.13673	0.965933	0.262149
P16546	1546	K	"Spectrin alpha chain, non-erythrocytic 1 OS=Mus musculus OX=10090 GN=Sptan1 PE=1 SV=4"	Sptan1	1	1.77e-09	88.42	SK(1)LGESQTLQQFSR	2	3.4008	3		1.121	1.062	0.723	0.976	0.991	1.031	1.002		1.13118	1.03007	0.721557	0.637879
P16546	229	K	"Spectrin alpha chain, non-erythrocytic 1 OS=Mus musculus OX=10090 GN=Sptan1 PE=1 SV=4"	Sptan1	1	0.000628	68.49	TK(1)QDEVNAAWQR	2	3.1834	2		0.964	0.89		0.976	0.991	1.031	1.002		0.972755	0.86324
P16546	1911	K	"Spectrin alpha chain, non-erythrocytic 1 OS=Mus musculus OX=10090 GN=Sptan1 PE=1 SV=4"	Sptan1	1	0.000859	64.906	K(1)HEAFETDFTVHK	3	1.7425	1		0.955			0.976	0.991	1.031	1.002		0.963673
P16675	55	K	Lysosomal protective protein OS=Mus musculus OX=10090 GN=Ctsa PE=1 SV=1	Ctsa	1	6.2e-06	45.587	ASDSK(1)HFHYWFVESQNDPK	3	0.094053	1		0.955			0.962	1.002	1.01	1.026		0.953094
P16858	137	K	Glyceraldehyde-3-phosphate dehydrogenase OS=Mus musculus OX=10090 GN=Gapdh PE=1 SV=2	Gapdh	1	2.9e-23	111.6	VIISAPSADAPMFVMGVNHEK(1)YDNSLK	3	1.8101	3		1.197	1.157	0.515	1.009	0.998	1.022	0.972		1.1994	1.13209	0.529835	0.44175
P16858	252	K	Glyceraldehyde-3-phosphate dehydrogenase OS=Mus musculus OX=10090 GN=Gapdh PE=1 SV=2	Gapdh	0.998311	0.000452	73.655	LEK(0.002)PAK(0.998)YDDIK	2	1.5325	5	1.256		0.845	0.975	1.009	0.998	1.022	0.972	1.2448		0.82681	1.00309	0.664213
P16858	217	K	Glyceraldehyde-3-phosphate dehydrogenase OS=Mus musculus OX=10090 GN=Gapdh PE=1 SV=2	Gapdh	1	3.17e-05	104.39	AVGK(1)VIPELNGK	2	1.0956	6	1.522	0.89	0.61	1.061	1.009	0.998	1.022	0.972	1.50842	0.891784	0.596869	1.09156	0.809856	0.511407
P16858	225	K	Glyceraldehyde-3-phosphate dehydrogenase OS=Mus musculus OX=10090 GN=Gapdh PE=1 SV=2	Gapdh	1	2.37e-07	108.2	VIPELNGK(1)LTGMAFR	2	2.4015	4	0.213	1.49	1.502	0.635	1.009	0.998	1.022	0.972	0.2111	1.49299	1.46967	0.653292	3.69976	0.881729
P16858	261	K	Glyceraldehyde-3-phosphate dehydrogenase OS=Mus musculus OX=10090 GN=Gapdh PE=1 SV=2	Gapdh	1	0.000185	85.716	VVK(1)QASEGPLK	2	1.7771	4	1.24	0.959	0.831	1.003	1.009	0.998	1.022	0.972	1.22894	0.960922	0.813112	1.03189	0.867747	0.237523
P16858	70	K	Glyceraldehyde-3-phosphate dehydrogenase OS=Mus musculus OX=10090 GN=Gapdh PE=1 SV=2	Gapdh	1	9.89e-05	44.82	LVINGK(1)PITIFQER	2	1.0158	1				1.122	1.009	0.998	1.022	0.972				1.15432
P16858	213	K	Glyceraldehyde-3-phosphate dehydrogenase OS=Mus musculus OX=10090 GN=Gapdh PE=1 SV=2	Gapdh	1	5.04e-12	93.649	GAAQNIIPASTGAAK(1)AVGK	2	2.7468	6	0.817	1.167	1.119	0.849	1.009	0.998	1.022	0.972	0.809713	1.16934	1.09491	0.873457	1.04959	0.288329
P16858	192	K	Glyceraldehyde-3-phosphate dehydrogenase OS=Mus musculus OX=10090 GN=Gapdh PE=1 SV=2	Gapdh	1	2e-07	115.86	TVDGPSGK(1)LWR	2	4.4778	4	1.279	1.336	0.023	1.528	1.009	0.998	1.022	0.972	1.26759	1.33868	0.022505	1.57202	0.59603	0.970213
P16858	111	K	Glyceraldehyde-3-phosphate dehydrogenase OS=Mus musculus OX=10090 GN=Gapdh PE=1 SV=2	Gapdh	1	0.000819	58.426	AGAHLK(1)GGAK	2	1.6161	4	1.409	0.97	0.683	0.994	1.009	0.998	1.022	0.972	1.39643	0.971944	0.668297	1.02263	0.765364	0.374709
P16858	143	K	Glyceraldehyde-3-phosphate dehydrogenase OS=Mus musculus OX=10090 GN=Gapdh PE=1 SV=2	Gapdh	1	4.13e-10	82.822	YDNSLK(1)IVSNASCTTNCLAPLAK	3	4.9415	1			0.898		1.009	0.998	1.022	0.972			0.878669
P17047	134	K	Lysosome-associated membrane glycoprotein 2 OS=Mus musculus OX=10090 GN=Lamp2 PE=1 SV=2	Lamp2	1	0.000748	68.49	GVHTVK(1)NPENFK	2	2.0543	3	1.262		0.721		0.938	1.018	1.002	1.042	1.34542		0.719561		0.534824
P17156	109	K	Heat shock-related 70 kDa protein 2 OS=Mus musculus OX=10090 GN=Hspa2 PE=1 SV=2	Hspa2	1	0.000838	49.16	VQVEYK(1)GEMK	2	3.2368	1			0.898		1.017	0.966	0.997	1.019			0.900702
P17156	72	K	Heat shock-related 70 kDa protein 2 OS=Mus musculus OX=10090 GN=Hspa2 PE=1 SV=2	Hspa2	1	2.45e-10	100.07	NQVAMNPTNTIFDAK(1)R	2	1.6592	4	0.193	1.466	1.268	0.976	1.017	0.966	0.997	1.019	0.189774	1.5176	1.27181	0.957802	3.66643	0.827863
P17156	529	K	Heat shock-related 70 kDa protein 2 OS=Mus musculus OX=10090 GN=Hspa2 PE=1 SV=2	Hspa2	1	0.0017	44.82	YK(1)SEDEANR	2	-0.47497	2	1.338		0.657		1.017	0.966	0.997	1.019	1.31563		0.658977		0.500882
P17156	129	K	Heat shock-related 70 kDa protein 2 OS=Mus musculus OX=10090 GN=Hspa2 PE=1 SV=2	Hspa2	1	0.000833	44.598	MK(1)EIAEAYLGGK	2	4.4921	1		0.955			1.017	0.966	0.997	1.019		0.988613
P17156	322	K	Heat shock-related 70 kDa protein 2 OS=Mus musculus OX=10090 GN=Hspa2 PE=1 SV=2	Hspa2	1	0.00242	54.436	GTLEPVEK(1)ALR	2	3.7319	1	1.055				1.017	0.966	0.997	1.019	1.03737
P17156	78	K	Heat shock-related 70 kDa protein 2 OS=Mus musculus OX=10090 GN=Hspa2 PE=1 SV=2	Hspa2	1	0.000824	61.577	K(1)FEDATVQSDMK	2	4.1582	2	0.548	1.413			1.017	0.966	0.997	1.019	0.53884	1.46273
P17156	249	K	Heat shock-related 70 kDa protein 2 OS=Mus musculus OX=10090 GN=Hspa2 PE=1 SV=2	Hspa2	1	0.000864	87.895	MVSHLAEEFK(1)R	2	1.4907	1		0.955			1.017	0.966	0.997	1.019		0.988613
P17182	228	K	Alpha-enolase OS=Mus musculus OX=10090 GN=Eno1 PE=1 SV=3	Eno1	1	0.00447	62.271	EALELLK(1)TAIAK	2	1.1085	1			0.898		0.947	1.035	1.024	0.994			0.876953
P17182	71	K	Alpha-enolase OS=Mus musculus OX=10090 GN=Eno1 PE=1 SV=3	Eno1	1	0.000257	41.188	GVSQAVEHINK(1)TIAPALVSK	3	2.3009	1			0.898		0.947	1.035	1.024	0.994			0.876953
P17182	80	K	Alpha-enolase OS=Mus musculus OX=10090 GN=Eno1 PE=1 SV=3	Eno1	1	0.00205	92.732	TIAPALVSK(1)K	2	0.97687	4	1.199	0.972	0.748	1.135	0.947	1.035	1.024	0.994	1.2661	0.93913	0.730469	1.14185	0.896401	0.356379
P17182	420	K	Alpha-enolase OS=Mus musculus OX=10090 GN=Eno1 PE=1 SV=3	Eno1	1	9e-07	108.3	IEEELGSK(1)AK	2	1.876	4	1.144	0.972	0.865	1.047	0.947	1.035	1.024	0.994	1.20802	0.93913	0.844727	1.05332	0.910427	0.23194
P17182	406	K	Alpha-enolase OS=Mus musculus OX=10090 GN=Eno1 PE=1 SV=3	Eno1	1	0.000224	108.92	LAK(1)YNQILR	2	2.3506	4	1.074	1.075	0.759	1.135	0.947	1.035	1.024	0.994	1.13411	1.03865	0.741211	1.14185	0.876464	0.254318
P17182	262	K	Alpha-enolase OS=Mus musculus OX=10090 GN=Eno1 PE=1 SV=3	Eno1	1	9.79e-66	249.22	YDLDFK(1)SPDDPSR	2	2.6443	4	0.969	0.889	1.245	0.856	0.947	1.035	1.024	0.994	1.02323	0.858937	1.21582	0.861167	1.09541	0.084727
P17182	92	K	Alpha-enolase OS=Mus musculus OX=10090 GN=Eno1 PE=1 SV=3	Eno1	1	7.99e-05	98.167	IDK(1)LMIEMDGTENK	2	2.7716	7	1.001		0.99	1.065	0.947	1.035	1.024	0.994	1.05702		0.966797	1.07143	0.914642
P17182	60	K	Alpha-enolase OS=Mus musculus OX=10090 GN=Eno1 PE=1 SV=3	Eno1	1	1.89e-15	174.05	FMGK(1)GVSQAVEHINK	3	1.3994	10	0.607	1.281	1.06	1.012	0.947	1.035	1.024	0.994	0.640971	1.23768	1.03516	1.01811	1.21879	0.325072
P17182	103	K	Alpha-enolase OS=Mus musculus OX=10090 GN=Eno1 PE=1 SV=3	Eno1	1	6.66e-23	130.79	LMIEMDGTENK(1)SK	2	3.6449	7	0.553	1.164	1.459	0.709	0.947	1.035	1.024	0.994	0.583949	1.12464	1.42481	0.71328	1.53709	0.587382
P17182	335	K	Alpha-enolase OS=Mus musculus OX=10090 GN=Eno1 PE=1 SV=3	Eno1	1	0.000133	47.361	AASEK(1)SCNCLLLK	2	3.0947	1			0.898		0.947	1.035	1.024	0.994			0.876953
P17182	89	K	Alpha-enolase OS=Mus musculus OX=10090 GN=Eno1 PE=1 SV=3	Eno1	1	1.98e-17	181.87	VNVVEQEK(1)IDK	2	1.9595	9	1.232	0.886	0.93	0.974	0.947	1.035	1.024	0.994	1.30095	0.856039	0.908203	0.979879	0.921387	0.242329
P17182	256	K	Alpha-enolase OS=Mus musculus OX=10090 GN=Eno1 PE=1 SV=3	Eno1	1	0.00373	48.157	SGK(1)YDLDFK	2	2.352	3	1.119		0.791	1.187	0.947	1.035	1.024	0.994	1.18163		0.772461	1.19416	0.653727
P17182	126	K	Alpha-enolase OS=Mus musculus OX=10090 GN=Eno1 PE=1 SV=3	Eno1	1	9e-06	87.942	AGAVEK(1)GVPLYR	2	1.5876	4	1.214	0.983	0.784	1.062	0.947	1.035	1.024	0.994	1.28194	0.949758	0.765625	1.06841	0.861084	0.306411
P17225	265	K	Polypyrimidine tract-binding protein 1 OS=Mus musculus OX=10090 GN=Ptbp1 PE=1 SV=2	Ptbp1	1	0.00052	66.664	LTSLNVK(1)YNNDK	2	2.6987	1	1.055				0.973	0.935	1.045	1.047	1.08428
P17225	366	K	Polypyrimidine tract-binding protein 1 OS=Mus musculus OX=10090 GN=Ptbp1 PE=1 SV=2	Ptbp1	1	0.00079	72.355	VK(1)ILFNK	2	1.1952	3	1.018		0.974	1.066	0.973	0.935	1.045	1.047	1.04625		0.932057	1.01815	0.890856
P17225	478	K	Polypyrimidine tract-binding protein 1 OS=Mus musculus OX=10090 GN=Ptbp1 PE=1 SV=2	Ptbp1	1	0.0016	43.306	SLFSSNGGVVK(1)GFK	2	1.0116	1	1.055				0.973	0.935	1.045	1.047	1.08428
P17426	6	K	AP-2 complex subunit alpha-1 OS=Mus musculus OX=10090 GN=Ap2a1 PE=1 SV=1	Ap2a1	1	0.000816	79.059	PAVSK(1)GDGMR	2	-0.61586	3	1.195	0.824		1.126	1.034	1.009	0.955	1.001	1.15571	0.81665		1.12488	1.37743
P17426	894	K	AP-2 complex subunit alpha-1 OS=Mus musculus OX=10090 GN=Ap2a1 PE=1 SV=1	Ap2a1	1	0.00121	50.314	IFK(1)ANHPMDAEVTK	2	1.6569	1	1.055				1.034	1.009	0.955	1.001	1.02031
P17426	378	K	AP-2 complex subunit alpha-1 OS=Mus musculus OX=10090 GN=Ap2a1 PE=1 SV=1	Ap2a1	1	0.000127	48.822	THIDTVINALK(1)TER	2	2.8879	1			0.898		1.034	1.009	0.955	1.001			0.940314
P17427	569	K	AP-2 complex subunit alpha-2 OS=Mus musculus OX=10090 GN=Ap2a2 PE=1 SV=2	Ap2a2	1	3.57e-16	137.58	SDSQLK(1)NADVELQQR	2	2.0023	4	1.146	0.998	0.89	0.984	0.988	1.032	0.963	1.017	1.15992	0.967054	0.924195	0.967552	0.898645	0.11336
P17427	923	K	AP-2 complex subunit alpha-2 OS=Mus musculus OX=10090 GN=Ap2a2 PE=1 SV=2	Ap2a2	1	0.00946	48.157	TSK(1)DTVSQR	2	5.0935	1	1.055				0.988	1.032	0.963	1.017	1.06781
P17563	120	K	Methanethiol oxidase OS=Mus musculus OX=10090 GN=Selenbp1 PE=1 SV=2	Selenbp1	1	4.29e-14	108.24	LHK(1)VIEASEIQAK	2	1.8966	2	1.077			1.098	0.943	1.039	1.007	1.012	1.1421			1.08498
P17563	93	K	Methanethiol oxidase OS=Mus musculus OX=10090 GN=Selenbp1 PE=1 SV=2	Selenbp1	1	0.000303	53.517	NK(1)LILPGLISSR	2	1.6486	3	0.548	1.028	1.261		0.943	1.039	1.007	1.012	0.581124	0.989413	1.25223		2.15485
P17665	34	K	"Cytochrome c oxidase subunit 7C, mitochondrial OS=Mus musculus OX=10090 GN=Cox7c PE=1 SV=1"	Cox7c	1	0.00136	53.517	NLPFSVENK(1)WR	2	0.84976	2	0.53			1.68
P17710	371	K	Hexokinase-1 OS=Mus musculus OX=10090 GN=Hk1 PE=1 SV=3	Hk1	1	0.000269	72.922	MAK(1)ESLLFEGR	2	2.6217	3		1.127	0.937	0.871	1.042	1.058	0.936	0.964		1.06522	1.00107	0.903527	0.848209
P17710	389	K	Hexokinase-1 OS=Mus musculus OX=10090 GN=Hk1 PE=1 SV=3	Hk1	1	1.48e-05	83.214	GK(1)FTTSDVAAIETDK	2	0.97474	5	0.643	1.096	1.272	0.927	1.042	1.058	0.936	0.964	0.617083	1.03592	1.35897	0.961618	1.56527	0.406953
P17710	346	K	Hexokinase-1 OS=Mus musculus OX=10090 GN=Hk1 PE=1 SV=3	Hk1	1	0.0165	50.297	GSLNPGK(1)QLFEK	2	1.2055	1				1.122	1.042	1.058	0.936	0.964				1.1639
P17710	783	K	Hexokinase-1 OS=Mus musculus OX=10090 GN=Hk1 PE=1 SV=3	Hk1	1	9.2e-08	73.502	TDFDK(1)VVDEYSLNSGK	2	3.5084	1			0.898		1.042	1.058	0.936	0.964			0.959402
P17710	794	K	Hexokinase-1 OS=Mus musculus OX=10090 GN=Hk1 PE=1 SV=3	Hk1	1	2.17e-06	101.82	VVDEYSLNSGK(1)QR	2	3.6167	2	1.087	0.925			1.042	1.058	0.936	0.964	1.04319	0.874291
P17710	537	K	Hexokinase-1 OS=Mus musculus OX=10090 GN=Hk1 PE=1 SV=3	Hk1	1	0.00167	49.16	LSK(1)QALMEVK	2	1.3987	2			0.895	1.126	1.042	1.058	0.936	0.964			0.956197	1.16805
P17710	243	K	Hexokinase-1 OS=Mus musculus OX=10090 GN=Hk1 PE=1 SV=3	Hk1	1	0.00189	42.061	ASGVEGADVVK(1)LLNK	2	0.57111	1				1.122	1.042	1.058	0.936	0.964				1.1639
P17710	232	K	Hexokinase-1 OS=Mus musculus OX=10090 GN=Hk1 PE=1 SV=3	Hk1	1	0.0005	84.309	FK(1)ASGVEGADVVK	2	3.0237	2	0.954	1.046			1.042	1.058	0.936	0.964	0.915547	0.988658
P17710	884	K	Hexokinase-1 OS=Mus musculus OX=10090 GN=Hk1 PE=1 SV=3	Hk1	1	0.0033	43.734	TVCGVVSK(1)R	2	-0.65852	2		0.895		1.193	1.042	1.058	0.936	0.964		0.845936		1.23755	1.46294
P17742	131	K	Peptidyl-prolyl cis-trans isomerase A OS=Mus musculus OX=10090 GN=Ppia PE=1 SV=2	Ppia	1	0.00146	66.087	HVVFGK(1)VK	2	2.2079	4	1.191	0.924	0.796	1.142	1.005	1.031	0.989	0.975	1.18508	0.896217	0.804853	1.17128	0.993038	0.316081
P17742	28	K	Peptidyl-prolyl cis-trans isomerase A OS=Mus musculus OX=10090 GN=Ppia PE=1 SV=2	Ppia	1	9.14e-05	83.775	VSFELFADK(1)VPK	2	1.3376	3		0.849	1.512	0.479	1.005	1.031	0.989	0.975		0.823472	1.52882	0.491282	0.596598
P17742	49	K	Peptidyl-prolyl cis-trans isomerase A OS=Mus musculus OX=10090 GN=Ppia PE=1 SV=2	Ppia	1	1.63e-12	142.56	GFGYK(1)GSSFHR	2	4.059	4	1.326	0.902	0.737	1.097	1.005	1.031	0.989	0.975	1.3194	0.874879	0.745197	1.12513	0.925419	0.389683
P17742	125	K	Peptidyl-prolyl cis-trans isomerase A OS=Mus musculus OX=10090 GN=Ppia PE=1 SV=2	Ppia	1	3.17e-23	181.87	TEWLDGK(1)HVVFGK	2	4.4127	6	0.413	1.454	0.93	1.18	1.005	1.031	0.989	0.975	0.410945	1.41028	0.940344	1.21026	1.57321	0.454511
P17742	44	K	Peptidyl-prolyl cis-trans isomerase A OS=Mus musculus OX=10090 GN=Ppia PE=1 SV=2	Ppia	1	6.85e-05	90.263	ALSTGEK(1)GFGYK	2	4.503	5	1.133	1.024	0.815	1.061	1.005	1.031	0.989	0.975	1.12736	0.99321	0.824065	1.08821	0.913306	0.199647
P17742	133	K	Peptidyl-prolyl cis-trans isomerase A OS=Mus musculus OX=10090 GN=Ppia PE=1 SV=2	Ppia	1	0.000118	58.313	VK(1)EGMNIVEAMER	2	3.6411	3	0.485		1.688	0.742	1.005	1.031	0.989	0.975	0.482587		1.70677	0.761026	3.53672
P17742	31	K	Peptidyl-prolyl cis-trans isomerase A OS=Mus musculus OX=10090 GN=Ppia PE=1 SV=2	Ppia	1	0.000153	114.64	VPK(1)TAENFR	2	2.7631	4	1.243	0.987	0.785	1.027	1.005	1.031	0.989	0.975	1.23682	0.957323	0.793731	1.05333	0.871022	0.263217
P17742	82	K	Peptidyl-prolyl cis-trans isomerase A OS=Mus musculus OX=10090 GN=Ppia PE=1 SV=2	Ppia	1	1.14e-07	119.43	SIYGEK(1)FEDENFILK	2	2.9962	2		0.74	1.1		1.005	1.031	0.989	0.975		0.71775	1.11224
P17751	238	K	Triosephosphate isomerase OS=Mus musculus OX=10090 GN=Tpi1 PE=1 SV=4	Tpi1	1	5.75e-10	141.88	TATPQQAQEVHEK(1)LR	2	2.5415	8	1.021	1.019	0.884	1.101	0.944	1.051	1	1.005	1.08157	0.969553	0.884	1.09552	0.973629	0.16053
P17751	225	K	Triosephosphate isomerase OS=Mus musculus OX=10090 GN=Tpi1 PE=1 SV=4	Tpi1	1	5.16e-21	75.686	VVLAYEPVWAIGTGK(1)TATPQQAQEVHEK	4	3.4244	3		1.173		0.866	0.944	1.051	1	1.005		1.11608		0.861692	0.77207
P17751	206	K	Triosephosphate isomerase OS=Mus musculus OX=10090 GN=Tpi1 PE=1 SV=4	Tpi1	1	0.000542	90.142	VIADNVK(1)DWSK	2	3.1927	2			0.9	1.12	0.944	1.051	1	1.005			0.9	1.11443
P17751	192	K	Triosephosphate isomerase OS=Mus musculus OX=10090 GN=Tpi1 PE=1 SV=4	Tpi1	1	7.88e-21	162.23	EAGITEK(1)VVFEQTK	2	2.5495	4	0.465	1.516	0.897	1.093	0.944	1.051	1	1.005	0.492585	1.44244	0.897	1.08756	1.28749	0.414383
P17751	199	K	Triosephosphate isomerase OS=Mus musculus OX=10090 GN=Tpi1 PE=1 SV=4	Tpi1	1	3.69e-21	130.99	VVFEQTK(1)VIADNVK	2	2.7716	4	0.429	1.205	1.497	0.745	0.944	1.051	1	1.005	0.454449	1.14653	1.497	0.741294	1.97033	0.671854
P17751	109	K	Triosephosphate isomerase OS=Mus musculus OX=10090 GN=Tpi1 PE=1 SV=4	Tpi1	1	1.8e-15	142.71	LDPK(1)IAVAAQNCYK	2	2.7355	4	0.913	1.127	0.908	1.057	0.944	1.051	1	1.005	0.967161	1.07231	0.908	1.05174	0.959823	0.0218717
P17751	244	K	Triosephosphate isomerase OS=Mus musculus OX=10090 GN=Tpi1 PE=1 SV=4	Tpi1	1	2.5e-11	110.91	GWLK(1)SNVNDGVAQSTR	2	2.1565	3		1.107	1.014	0.799	0.944	1.051	1	1.005		1.05328	1.014	0.795025	0.754807
P17751	56	K	Triosephosphate isomerase OS=Mus musculus OX=10090 GN=Tpi1 PE=1 SV=4	Tpi1	1	0.000396	97.033	K(1)FFVGGNWK	2	2.2571	4	0.761	1.238	0.753	1.284	0.944	1.051	1	1.005	0.806144	1.17793	0.753	1.27761	1.00935	0.0745785
P17918	13	K	Proliferating cell nuclear antigen OS=Mus musculus OX=10090 GN=Pcna PE=1 SV=2	Pcna	1	0.00289	45.489	LIQGSILK(1)K	2	1.9355	2	1.077		0.879		1.013	0.903	1.07	1.014	1.06318		0.821495		0.772678
P18242	174	K	Cathepsin D OS=Mus musculus OX=10090 GN=Ctsd PE=1 SV=1	Ctsd	1	1.12e-07	125.17	VEK(1)QIFGEATK	2	3.725	4	1.131	1.013	0.832	1.056	0.961	0.982	1.044	1.014	1.1769	1.03157	0.796935	1.04142	0.843349	0.197073
P18242	122	K	Cathepsin D OS=Mus musculus OX=10090 GN=Ctsd PE=1 SV=1	Ctsd	1	1.12e-05	55.604	ILDIACWVHHK(1)YNSDK	3	1.0778	2		0.898	0.952		0.961	0.982	1.044	1.014		0.91446	0.911877
P18242	351	K	Cathepsin D OS=Mus musculus OX=10090 GN=Ctsd PE=1 SV=1	Ctsd	1	2.12e-05	86.838	NYELHPDK(1)YILK	2	3.7195	4	0.444	1.235	1.168	1.105	0.961	0.982	1.044	1.014	0.462019	1.25764	1.11877	1.08974	1.64399	0.47293
P18242	343	K	Cathepsin D OS=Mus musculus OX=10090 GN=Ctsd PE=1 SV=1	Ctsd	1	9.19e-05	64.266	LGGK(1)NYELHPDK	2	2.6672	7	1.324	0.781	0.856	1.092	0.961	0.982	1.044	1.014	1.37773	0.795316	0.819923	1.07692	0.974603	0.389367
P18654	216	K	Ribosomal protein S6 kinase alpha-3 OS=Mus musculus OX=10090 GN=Rps6ka3 PE=1 SV=2	Rps6ka3	1	0.000259	47.57	LTDFGLSK(1)ESIDHEK	3	2.8871	1			0.898		1.018	1.022	0.932	1.028			0.963519
P18760	114	K	Cofilin-1 OS=Mus musculus OX=10090 GN=Cfl1 PE=1 SV=3	Cfl1	1	0.000409	67.881	SK(1)MIYASSK	2	1.9254	3		0.947	0.913	1.113	0.994	1.008	1.001	0.997		0.939484	0.912088	1.11635	1.18826
P18760	78	K	Cofilin-1 OS=Mus musculus OX=10090 GN=Cfl1 PE=1 SV=3	Cfl1	1	0.00337	65.313	MLPDK(1)DCR	2	-0.25972	2	1.118	0.898			0.994	1.008	1.001	0.997	1.12475	0.890873
P18760	121	K	Cofilin-1 OS=Mus musculus OX=10090 GN=Cfl1 PE=1 SV=3	Cfl1	1	0.000185	67.881	MIYASSK(1)DAIK	2	2.1626	4	1.036	1.007	0.93	1.041	0.994	1.008	1.001	0.997	1.04225	0.999008	0.929071	1.04413	0.968287	0.0793995
P18760	92	K	Cofilin-1 OS=Mus musculus OX=10090 GN=Cfl1 PE=1 SV=3	Cfl1	1	1.73e-49	173.07	YALYDATYETK(1)ESK	2	2.6314	4	0.792	1.143	1.115	0.909	0.994	1.008	1.001	0.997	0.796781	1.13393	1.11389	0.911735	1.10102	0.269721
P18760	144	K	Cofilin-1 OS=Mus musculus OX=10090 GN=Cfl1 PE=1 SV=3	Cfl1	1	1.09e-34	153.52	HELQANCYEEVK(1)DR	2	2.8477	8	1.086	1.043	0.725	1.203	0.994	1.008	1.001	0.997	1.09255	1.03472	0.724276	1.20662	0.914525	0.275122
P18760	132	K	Cofilin-1 OS=Mus musculus OX=10090 GN=Cfl1 PE=1 SV=3	Cfl1	1	2.14e-10	85.513	LTGIK(1)HELQANCYEEVK	3	3.8193	9		1	1.21	0.68	0.994	1.008	1.001	0.997		0.992063	1.20879	0.682046	0.687503
P18760	30	K	Cofilin-1 OS=Mus musculus OX=10090 GN=Cfl1 PE=1 SV=3	Cfl1	1	0.0169	72.365	KSSTPEEVK(1)K	2	1.8556	3		0.886	0.986	1.093	0.994	1.008	1.001	0.997		0.878968	0.985015	1.09629	1.24725
P18760	19	K	Cofilin-1 OS=Mus musculus OX=10090 GN=Cfl1 PE=1 SV=3	Cfl1	1	0.00196	100.75	VFNDMK(1)VR	2	0.76442	6	1.401	1.307	0.082	1.36	0.994	1.008	1.001	0.997	1.40946	1.29663	0.081918	1.36409	0.555075	0.895294
P18760	44	K	Cofilin-1 OS=Mus musculus OX=10090 GN=Cfl1 PE=1 SV=3	Cfl1	1	0.000504	61.48	AVLFCLSEDK(1)K	2	3.605	1			0.898		0.994	1.008	1.001	0.997			0.897103
P19096	1844	K	Fatty acid synthase OS=Mus musculus OX=10090 GN=Fasn PE=1 SV=2	Fasn	1	0.000104	84.368	HIGK(1)VLVQVR	2	1.6595	4	0.871	1.213	0.748	1.202	1.009	1.033	0.973	0.985	0.863231	1.17425	0.768756	1.2203	0.964889	0.0770368
P19096	993	K	Fatty acid synthase OS=Mus musculus OX=10090 GN=Fasn PE=1 SV=2	Fasn	1	7.15e-07	87.895	LTQGEVYK(1)ELR	2	1.7212	4	0.907	1.121	0.979	0.982	1.009	1.033	0.973	0.985	0.89891	1.08519	1.00617	0.996954	1.019	0.0984421
P19096	1236	K	Fatty acid synthase OS=Mus musculus OX=10090 GN=Fasn PE=1 SV=2	Fasn	1	6.29e-05	53.051	MK(1)VAEVLAGEGHLYSR	3	3.6966	2		0.957	0.896		1.009	1.033	0.973	0.985		0.926428	0.920863
P19096	1920	K	Fatty acid synthase OS=Mus musculus OX=10090 GN=Fasn PE=1 SV=2	Fasn	1	0.00054	87.251	TGYQAK(1)HIR	2	0.94328	2		0.979		1.094	1.009	1.033	0.973	0.985		0.947725		1.11066	1.17192
P19096	2198	K	Fatty acid synthase OS=Mus musculus OX=10090 GN=Fasn PE=1 SV=2	Fasn	1	9.09e-23	150.21	TDSATDTTAPK(1)SR	2	1.8921	4	0.807	1.291	0.921	0.963	1.009	1.033	0.973	0.985	0.799802	1.24976	0.946557	0.977665	0.982886	0.204096
P19096	41	K	Fatty acid synthase OS=Mus musculus OX=10090 GN=Fasn PE=1 SV=2	Fasn	1	0.00275	56.378	WK(1)AGLYGLPK	2	1.064	1			0.898		1.009	1.033	0.973	0.985			0.922919
P19096	1840	K	Fatty acid synthase OS=Mus musculus OX=10090 GN=Fasn PE=1 SV=2	Fasn	1	0.00284	49.325	YMAQGK(1)HIGK	2	1.4481	1				1.122	1.009	1.033	0.973	0.985				1.13909
P19096	1276	K	Fatty acid synthase OS=Mus musculus OX=10090 GN=Fasn PE=1 SV=2	Fasn	1	0.00011	78.932	HPQALK(1)DVQTK	2	2.0039	2	1.312	0.722			1.009	1.033	0.973	0.985	1.3003	0.698935
P19096	1386	K	Fatty acid synthase OS=Mus musculus OX=10090 GN=Fasn PE=1 SV=2	Fasn	1	0.00802	56.091	ALHLVGLK(1)R	2	0.36047	1	1.055				1.009	1.033	0.973	0.985	1.04559
P19096	2399	K	Fatty acid synthase OS=Mus musculus OX=10090 GN=Fasn PE=1 SV=2	Fasn	1	0.000131	44.045	VAASVDLITK(1)SHHSLDR	3	2.0908	1		0.955			1.009	1.033	0.973	0.985		0.924492
P19137	351	K	Laminin subunit alpha-1 OS=Mus musculus OX=10090 GN=Lama1 PE=1 SV=2	Lama1	1	0.000294	48.701	DCYYDSSVAK(1)ER	2	1.991	1	1.055				0.969	0.969	1.044	1.017	1.08875
P19137	1750	K	Laminin subunit alpha-1 OS=Mus musculus OX=10090 GN=Lama1 PE=1 SV=2	Lama1	0.999982	0.0193	58.916	FQKPQEK(1)LK	2	1.2788	1		0.955			0.969	0.969	1.044	1.017		0.985552
P19137	1649	K	Laminin subunit alpha-1 OS=Mus musculus OX=10090 GN=Lama1 PE=1 SV=2	Lama1	1	4.65e-07	108.93	HQK(1)VNAEMER	2	1.7488	1	1.055				0.969	0.969	1.044	1.017	1.08875
P19137	2809	K	Laminin subunit alpha-1 OS=Mus musculus OX=10090 GN=Lama1 PE=1 SV=2	Lama1	1	0.0025	55.235	WHTVK(1)TEYIK	2	5.5148	1	1.055				0.969	0.969	1.044	1.017	1.08875
P19137	1776	K	Laminin subunit alpha-1 OS=Mus musculus OX=10090 GN=Lama1 PE=1 SV=2	Lama1	1	5.83e-07	119.43	LQAAEELLK(1)EAGSK	2	2.3253	3	0.413	1.101	1.306		0.969	0.969	1.044	1.017	0.426213	1.13622	1.25096		2.93505
P19157	128	K	Glutathione S-transferase P 1 OS=Mus musculus OX=10090 GN=Gstp1 PE=1 SV=2	Gstp1	1	7.38e-06	81.908	ALPGHLK(1)PFETLLSQNQGGK	3	2.9707	3		1.072	1.18	0.633	0.982	1.039	1.046	0.934		1.03176	1.12811	0.67773	0.656867
P19157	82	K	Glutathione S-transferase P 1 OS=Mus musculus OX=10090 GN=Gstp1 PE=1 SV=2	Gstp1	1	4.15e-07	79.809	SLGLYGK(1)NQR	2	2.0302	4	1.028	1.091	0.832	1.074	0.982	1.039	1.046	0.934	1.04684	1.05005	0.795411	1.14989	0.927453	0.180746
P19253	25	K	60S ribosomal protein L13a OS=Mus musculus OX=10090 GN=Rpl13a PE=1 SV=4	Rpl13a	1	7.3e-05	83.358	LAAIVAK(1)QVLLGR	2	0.85293	1			0.898		0.863	1.053	1.187	0.897			0.756529
P19253	159	K	60S ribosomal protein L13a OS=Mus musculus OX=10090 GN=Rpl13a PE=1 SV=4	Rpl13a	1	3.62e-10	135.63	YQAVTATLEEK(1)R	2	1.443	4	0.714	1.094	1.181	0.967	0.863	1.053	1.187	0.897	0.827346	1.03894	0.994945	1.07804	1.12011	0.0736257
P19253	134	K	60S ribosomal protein L13a OS=Mus musculus OX=10090 GN=Rpl13a PE=1 SV=4	Rpl13a	1	0.0138	64.547	K(1)FAYLGR	2	1.196	2		1.019	0.838		0.863	1.053	1.187	0.897		0.967711	0.705981
P19253	148	K	60S ribosomal protein L13a OS=Mus musculus OX=10090 GN=Rpl13a PE=1 SV=4	Rpl13a	1	1.65e-10	86.135	LAHEVGWK(1)YQAVTATLEEK	3	4.4541	2		1.102	0.76		0.863	1.053	1.187	0.897		1.04653	0.64027
P19324	159	K	Serpin H1 OS=Mus musculus OX=10090 GN=Serpinh1 PE=1 SV=3	Serpinh1	1	7.92e-05	51.531	QHYNCEHSK(1)INFR	3	2.6416	1			0.898		1.022	0.97	1.008	0.999			0.890873
P19324	333	K	Serpin H1 OS=Mus musculus OX=10090 GN=Serpinh1 PE=1 SV=3	Serpinh1	1	0.00276	73.637	NK(1)ADLSR	2	2.1633	4	1.366	0.905	0.868	0.886	1.022	0.97	1.008	0.999	1.33659	0.93299	0.861111	0.886887	0.797422	0.192075
P19324	189	K	Serpin H1 OS=Mus musculus OX=10090 GN=Serpinh1 PE=1 SV=3	Serpinh1	1	8.45e-07	127.94	LPEVTK(1)DVER	2	2.4714	4	0.973	1.09	0.882	1.07	1.022	0.97	1.008	0.999	0.952055	1.12371	0.875	1.07107	0.93611	0.0182083
P19324	286	K	Serpin H1 OS=Mus musculus OX=10090 GN=Serpinh1 PE=1 SV=3	Serpinh1	1	0.00255	70.67	LLTK(1)EQLK	2	1.8602	2		1.027	0.831		1.022	0.97	1.008	0.999		1.05876	0.824405
P19324	282	K	Serpin H1 OS=Mus musculus OX=10090 GN=Serpinh1 PE=1 SV=3	Serpinh1	1	0.0181	41.025	LEK(1)LLTK	2	0.49956	1				1.122	1.022	0.97	1.008	0.999				1.12312
P19324	307	K	Serpin H1 OS=Mus musculus OX=10090 GN=Serpinh1 PE=1 SV=3	Serpinh1	1	9.13e-05	80.379	AVAISLPK(1)GVVEVTHDLQK	3	2.2192	1				1.122	1.022	0.97	1.008	0.999				1.12312
P19324	295	K	Serpin H1 OS=Mus musculus OX=10090 GN=Serpinh1 PE=1 SV=3	Serpinh1	1	0.00418	69.093	AWMGK(1)MQK	2	0.71615	2	1.005			1.175	1.022	0.97	1.008	0.999	0.983366			1.17618
P19324	249	K	Serpin H1 OS=Mus musculus OX=10090 GN=Serpinh1 PE=1 SV=3	Serpinh1	1	0.000119	62.705	TGLYNYYDDEK(1)EK	2	5.032	3	0.844	0.938	1.094		1.022	0.97	1.008	0.999	0.825832	0.96701	1.08532		1.31421
P19324	331	K	Serpin H1 OS=Mus musculus OX=10090 GN=Serpinh1 PE=1 SV=3	Serpinh1	1	2.94e-10	141.44	HLAGLGLTEAIDK(1)NK	2	3.1492	5	0.353	1.001	1.656	0.867	1.022	0.97	1.008	0.999	0.345401	1.03196	1.64286	0.867868	2.79868	0.699505
P19324	38	K	Serpin H1 OS=Mus musculus OX=10090 GN=Serpinh1 PE=1 SV=3	Serpinh1	1	0.000125	108.93	LSSK(1)ATTLAER	2	2.0461	3	1.123	1.005		0.991	1.022	0.97	1.008	0.999	1.09883	1.03608		0.991992	0.957445
P19324	212	K	Serpin H1 OS=Mus musculus OX=10090 GN=Serpinh1 PE=1 SV=3	Serpinh1	1	0.00179	49.16	PHWDEK(1)FHHK	3	1.2403	4		1.006	0.662	1.356	1.022	0.97	1.008	0.999		1.03711	0.656746	1.35736	1.30878
P19324	93	K	Serpin H1 OS=Mus musculus OX=10090 GN=Serpinh1 PE=1 SV=3	Serpinh1	1	5.55e-05	100.69	ATTASQAK(1)AVLSAEK	2	2.9921	3	0.75	1.158	0.966		1.022	0.97	1.008	0.999	0.733855	1.19381	0.958333		1.30589
P19324	379	K	Serpin H1 OS=Mus musculus OX=10090 GN=Serpinh1 PE=1 SV=3	Serpinh1	1	9.14e-05	45.654	SPK(1)LFYADHPFIFLVR	3	-2.4088	1			0.898		1.022	0.97	1.008	0.999			0.890873
P19324	216	K	Serpin H1 OS=Mus musculus OX=10090 GN=Serpinh1 PE=1 SV=3	Serpinh1	1	9.8e-05	111.39	FHHK(1)MVDNR	3	1.6988	10	1.546	0.955	0.668	0.886	1.022	0.97	1.008	0.999	1.51272	0.984536	0.662698	0.886887	0.66945	0.345607
P19324	409	K	Serpin H1 OS=Mus musculus OX=10090 GN=Serpinh1 PE=1 SV=3	Serpinh1	1	0.0506	65.156	LVRPK(1)GDK	2	0.23253	1		0.955			1.022	0.97	1.008	0.999		0.984536
P19324	100	K	Serpin H1 OS=Mus musculus OX=10090 GN=Serpinh1 PE=1 SV=3	Serpinh1	1	5.73e-170	240.17	AVLSAEK(1)LRDEEVHTGLGELLR	4	4.693	9	1.141	0.98	0.75	1.186	1.022	0.97	1.008	0.999	1.11644	1.01031	0.744048	1.18719	0.920761	0.276198
P19536	67	K	"Cytochrome c oxidase subunit 5B, mitochondrial OS=Mus musculus OX=10090 GN=Cox5b PE=1 SV=1"	Cox5b	1	2.61e-07	103.23	GLDPYNMLPPK(1)AASGTK	2	4.0283	4	0.502	1.236	1.27	0.917	0.973	1.048	0.965	1.014	0.51593	1.17939	1.31606	0.904339	1.65882	0.537752
P19536	85	K	"Cytochrome c oxidase subunit 5B, mitochondrial OS=Mus musculus OX=10090 GN=Cox5b PE=1 SV=1"	Cox5b	1	7.85e-06	112.93	EDPNLVPSISNK(1)R	2	1.5979	4	0.769	1.276	0.874	1.079	0.973	1.048	0.965	1.014	0.790339	1.21756	0.905699	1.0641	1.00996	0.134657
P19536	73	K	"Cytochrome c oxidase subunit 5B, mitochondrial OS=Mus musculus OX=10090 GN=Cox5b PE=1 SV=1"	Cox5b	1	2.88e-07	69.201	AASGTK(1)EDPNLVPSISNK	2	-0.17924	2	1.121	0.895			0.973	1.048	0.965	1.014	1.15211	0.854008
P19783	149	K	"Cytochrome c oxidase subunit 4 isoform 1, mitochondrial OS=Mus musculus OX=10090 GN=Cox4i1 PE=1 SV=2"	Cox4i1	1	5.76e-05	62.398	MLDMK(1)ANPIQGFSAK	2	4.9497	2		1.24		0.788	1.001	1.027	1	0.973		1.2074		0.809866	0.670752
P19783	67	K	"Cytochrome c oxidase subunit 4 isoform 1, mitochondrial OS=Mus musculus OX=10090 GN=Cox4i1 PE=1 SV=2"	Cox4i1	1	3.09e-07	105.36	EK(1)ADWSSLSR	2	1.2655	3	1.125		0.842	1.116	1.001	1.027	1	0.973	1.12388		0.842	1.14697	0.749193
P19783	164	K	"Cytochrome c oxidase subunit 4 isoform 1, mitochondrial OS=Mus musculus OX=10090 GN=Cox4i1 PE=1 SV=2"	Cox4i1	1	0.0025	56.378	WDYDK(1)NEWK	2	3.3299	2		0.911	0.939		1.001	1.027	1	0.973		0.88705	0.939
P19783	29	K	"Cytochrome c oxidase subunit 4 isoform 1, mitochondrial OS=Mus musculus OX=10090 GN=Cox4i1 PE=1 SV=2"	Cox4i1	1	6.1e-16	169.52	AHGSVVK(1)SEDYAFPTYADR	3	3.7048	4	0.288	1.519	1.345	0.716	1.001	1.027	1	0.973	0.287712	1.47907	1.345	0.735868	2.58617	0.807622
P19783	78	K	"Cytochrome c oxidase subunit 4 isoform 1, mitochondrial OS=Mus musculus OX=10090 GN=Cox4i1 PE=1 SV=2"	Cox4i1	1	0.0017	90.308	DEK(1)VQLYR	2	2.0865	4	1.107	1.036	0.763	1.14	1.001	1.027	1	0.973	1.10589	1.00876	0.763	1.17163	0.925698	0.254681
P19783	168	K	"Cytochrome c oxidase subunit 4 isoform 1, mitochondrial OS=Mus musculus OX=10090 GN=Cox4i1 PE=1 SV=2"	Cox4i1	0.999285	0.0165	47.334	WDYDK(0.001)NEWK(0.999)K	2	1.6026	1	1.055				1.001	1.027	1	0.973	1.05395
P19783	143	K	"Cytochrome c oxidase subunit 4 isoform 1, mitochondrial OS=Mus musculus OX=10090 GN=Cox4i1 PE=1 SV=2"	Cox4i1	1	0.00162	77.072	DWVAMQTK(1)R	2	1.774	4	0.893	1.09	0.851	1.195	1.001	1.027	1	0.973	0.892108	1.06134	0.851	1.22816	1.05555	0.096279
P20029	371	K	Endoplasmic reticulum chaperone BiP OS=Mus musculus OX=10090 GN=Hspa5 PE=1 SV=3	Hspa5	1	0.000144	101.41	IPK(1)IQQLVK	2	1.3457	5	1.057	1.056	0.904	0.994	1.003	1.006	1.029	0.962	1.05384	1.0497	0.878523	1.03326	0.908991	0.0828936
P20029	155	K	Endoplasmic reticulum chaperone BiP OS=Mus musculus OX=10090 GN=Hspa5 PE=1 SV=3	Hspa5	1	1.43e-05	110.88	MK(1)ETAEAYLGK	2	1.3142	7	1.062	0.956	0.948	1.051	1.003	1.006	1.029	0.962	1.05882	0.950298	0.921283	1.09252	1.00988	0.138411
P20029	524	K	Endoplasmic reticulum chaperone BiP OS=Mus musculus OX=10090 GN=Hspa5 PE=1 SV=3	Hspa5	1	1.49e-13	166.66	NK(1)ITITNDQNR	2	2.9509	4	1.283	0.925	0.828	1.001	1.003	1.006	1.029	0.962	1.27916	0.919483	0.804665	1.04054	0.880357	0.285454
P20029	554	K	Endoplasmic reticulum chaperone BiP OS=Mus musculus OX=10090 GN=Hspa5 PE=1 SV=3	Hspa5	1	0.00205	63.301	FAEEDK(1)K	2	-0.43533	3	1.213	0.773	0.935		1.003	1.006	1.029	0.962	1.20937	0.76839	0.908649		0.75134
P20029	269	K	Endoplasmic reticulum chaperone BiP OS=Mus musculus OX=10090 GN=Hspa5 PE=1 SV=3	Hspa5	1	0.000753	67.507	VMEHFIK(1)LYK	2	2.8448	2		0.953	0.9		1.003	1.006	1.029	0.962		0.947316	0.874636
P20029	327	K	Endoplasmic reticulum chaperone BiP OS=Mus musculus OX=10090 GN=Hspa5 PE=1 SV=3	Hspa5	1	2.54e-18	148.9	AK(1)FEELNMDLFR	2	3.5454	5		0.819	1.644	0.349	1.003	1.006	1.029	0.962		0.814115	1.59767	0.362786	0.44562
P20029	119	K	Endoplasmic reticulum chaperone BiP OS=Mus musculus OX=10090 GN=Hspa5 PE=1 SV=3	Hspa5	1	0.00628	46.447	FLPFK(1)VVEK	2	1.9918	1				1.122	1.003	1.006	1.029	0.962				1.16632
P20029	586	K	Endoplasmic reticulum chaperone BiP OS=Mus musculus OX=10090 GN=Hspa5 PE=1 SV=3	Hspa5	1	3.29e-06	70.598	LGGK(1)LSSEDK(1)ETMEK	2	2.8174	4	0.791	1.089	1.098	0.996	1.003	1.006	1.029	0.962	0.788634	1.08251	1.06706	1.03534	1.15474	0.171731
P20029	548	K	Endoplasmic reticulum chaperone BiP OS=Mus musculus OX=10090 GN=Hspa5 PE=1 SV=3	Hspa5	1	6.39e-15	152.23	MVNDAEK(1)FAEEDK	2	1.3244	21	1.043	0.965	0.956	1.049	1.003	1.006	1.029	0.962	1.03988	0.959245	0.929057	1.09044	1.0151	0.11986
P20029	353	K	Endoplasmic reticulum chaperone BiP OS=Mus musculus OX=10090 GN=Hspa5 PE=1 SV=3	Hspa5	1	0.00599	67.464	VLEDSDLK(1)K	2	3.5882	4	1.227	0.922	0.833	1.059	1.003	1.006	1.029	0.962	1.22333	0.916501	0.809524	1.10083	0.931431	0.289547
P20029	214	K	Endoplasmic reticulum chaperone BiP OS=Mus musculus OX=10090 GN=Hspa5 PE=1 SV=3	Hspa5	1	0.000516	59.77	IINEPTAAAIAYGLDK(1)R	3	2.1988	2			1.344	0.565	1.003	1.006	1.029	0.962			1.30612	0.587318
P20029	383	K	Endoplasmic reticulum chaperone BiP OS=Mus musculus OX=10090 GN=Hspa5 PE=1 SV=3	Hspa5	1	9.76e-05	98.009	EFFNGK(1)EPSR	2	1.2278	4	1.123	0.979	0.895	1.025	1.003	1.006	1.029	0.962	1.11964	0.973161	0.869776	1.06549	0.935855	0.169919
P20029	580	K	Endoplasmic reticulum chaperone BiP OS=Mus musculus OX=10090 GN=Hspa5 PE=1 SV=3	Hspa5	1	0.00237	56.014	NQIGDK(1)EK	2	1.522	2	2.067		0.036		1.003	1.006	1.029	0.962	2.06082		0.034985		0.016976
P20029	186	K	Endoplasmic reticulum chaperone BiP OS=Mus musculus OX=10090 GN=Hspa5 PE=1 SV=3	Hspa5	1	2.01e-05	72.846	QATK(1)DAGTIAGLNVMR	2	2.7891	2		1.27	0.602		1.003	1.006	1.029	0.962		1.26242	0.585034
P20029	592	K	Endoplasmic reticulum chaperone BiP OS=Mus musculus OX=10090 GN=Hspa5 PE=1 SV=3	Hspa5	1	3.29e-06	70.598	LSSEDK(1)ETMEK	2	2.4049	5	0.891	1.056	1.066	0.967	1.003	1.006	1.029	0.962	0.888335	1.0497	1.03596	1.0052	1.06189	0.0982093
P20029	618	K	Endoplasmic reticulum chaperone BiP OS=Mus musculus OX=10090 GN=Hspa5 PE=1 SV=3	Hspa5	1	3.88e-18	105.78	IEWLESHQDADIEDFK(1)AK	3	2.9242	3		0.815	1.582	0.434	1.003	1.006	1.029	0.962		0.810139	1.53741	0.451143	0.556871
P20029	517	K	Endoplasmic reticulum chaperone BiP OS=Mus musculus OX=10090 GN=Hspa5 PE=1 SV=3	Hspa5	1	0.000569	72.042	VTAEDK(1)GTGNK	2	1.0058	3	1.278		0.835	0.963	1.003	1.006	1.029	0.962	1.27418		0.811467	1.00104	0.636856
P20029	97	K	Endoplasmic reticulum chaperone BiP OS=Mus musculus OX=10090 GN=Hspa5 PE=1 SV=3	Hspa5	1	2.55e-157	293.49	NQLTSNPENTVFDAK(1)R	2	2.2343	9	0.733	1.109	1.258	0.834	1.003	1.006	1.029	0.962	0.730808	1.10239	1.22255	0.866944	1.22965	0.360447
P20029	345	K	Endoplasmic reticulum chaperone BiP OS=Mus musculus OX=10090 GN=Hspa5 PE=1 SV=3	Hspa5	1	1.46e-48	199.84	PVQK(1)VLEDSDLK	2	1.977	15	1.173	1.029	0.923	0.877	1.003	1.006	1.029	0.962	1.16949	1.02286	0.896987	0.911642	0.829127	0.0749439
P20029	652	K	Endoplasmic reticulum chaperone BiP OS=Mus musculus OX=10090 GN=Hspa5 PE=1 SV=3	Hspa5	1	4.7e-06	73.502	LYGSGGPPPTGEEDTSEK(1)DEL	2	4.7952	1			0.898		1.003	1.006	1.029	0.962			0.872692
P20029	602	K	Endoplasmic reticulum chaperone BiP OS=Mus musculus OX=10090 GN=Hspa5 PE=1 SV=3	Hspa5	1	4.47e-40	119.55	AVEEK(1)IEWLESHQDADIEDFK	3	3.1235	3		0.917	1.671	0.201	1.003	1.006	1.029	0.962		0.911531	1.62391	0.20894	0.229219
P20029	164	K	Endoplasmic reticulum chaperone BiP OS=Mus musculus OX=10090 GN=Hspa5 PE=1 SV=3	Hspa5	1	0.000973	88.921	ETAEAYLGK(1)K	2	2.3372	3	1.174		0.829	1.082	1.003	1.006	1.029	0.962	1.17049		0.805637	1.12474	0.688291
P20060	506	K	Beta-hexosaminidase subunit beta OS=Mus musculus OX=10090 GN=Hexb PE=1 SV=2	Hexb	1	0.000333	51.872	TVTDLENAYK(1)R	2	3.9897	1		0.955			0.918	1.061	0.942	1.078		0.900094
P20060	196	K	Beta-hexosaminidase subunit beta OS=Mus musculus OX=10090 GN=Hexb PE=1 SV=2	Hexb	1	9.09e-05	92.732	HFLPVK(1)TILK	2	1.8917	2		1.217	0.652		0.918	1.061	0.942	1.078		1.14703	0.692144
P20065	38	K	Thymosin beta-4 OS=Mus musculus OX=10090 GN=Tmsb4x PE=1 SV=1	Tmsb4x	1	0.000239	65.879	NPLPSK(1)ETIEQEK	2	2.6773	2			1.183	0.766
P20065	32	K	Thymosin beta-4 OS=Mus musculus OX=10090 GN=Tmsb4x PE=1 SV=1	Tmsb4x	1	0.000186	75.474	TETQEK(1)NPLPSK	2	2.2582	3	1.263		1.001	0.772
P20108	92	K	"Thioredoxin-dependent peroxide reductase, mitochondrial OS=Mus musculus OX=10090 GN=Prdx3 PE=1 SV=1"	Prdx3	1	0.000793	69.716	ELSLDDFK(1)GK	2	1.9703	3		1.073	0.907	0.972	1.028	0.953	1.043	0.976		1.12592	0.869607	0.995902	0.884524
P20108	197	K	"Thioredoxin-dependent peroxide reductase, mitochondrial OS=Mus musculus OX=10090 GN=Prdx3 PE=1 SV=1"	Prdx3	1	1.34e-20	70.831	GLFIIDPNGVVK(1)HLSVNDLPVGR	3	-1.7718	1			0.898		1.028	0.953	1.043	0.976			0.860978
P20108	254	K	"Thioredoxin-dependent peroxide reductase, mitochondrial OS=Mus musculus OX=10090 GN=Prdx3 PE=1 SV=1"	Prdx3	1	0.00142	67.903	EYFEK(1)VHQ	2	2.4186	3	1.141		0.858	1.082	1.028	0.953	1.043	0.976	1.10992		0.822627	1.10861	0.741157
P20152	104	K	Vimentin OS=Mus musculus OX=10090 GN=Vim PE=1 SV=3	Vim	1	8.85e-54	244.71	TNEK(1)VELQELNDR	2	3.2605	4	1.057	1.114	0.989	0.82	0.999	1.014	1.011	0.976	1.05806	1.09862	0.978239	0.840164	0.844653	0.0946039
P20152	373	K	Vimentin OS=Mus musculus OX=10090 GN=Vim PE=1 SV=3	Vim	1	8.26e-72	209.43	LQDEIQNMK(1)EEMAR	2	3.2893	19	0.515	1.094	1.422	0.88	0.999	1.014	1.011	0.976	0.515516	1.07889	1.40653	0.901639	1.78205	0.531042
P20152	334	K	Vimentin OS=Mus musculus OX=10090 GN=Vim PE=1 SV=3	Vim	1	3.71e-20	150.93	QVQSLTCEVDALK(1)GTNESLER	3	2.5402	3		1.13	0.969	0.828	0.999	1.014	1.011	0.976		1.1144	0.958457	0.848361	0.761273
P20152	120	K	Vimentin OS=Mus musculus OX=10090 GN=Vim PE=1 SV=3	Vim	1	0.000193	137.88	FANYIDK(1)VR	2	0.94188	4	1.044	1.031	0.855	1.098	0.999	1.014	1.011	0.976	1.04505	1.01676	0.845697	1.125	0.957847	0.155142
P20152	139	K	Vimentin OS=Mus musculus OX=10090 GN=Vim PE=1 SV=3	Vim	1	6.74e-36	167.76	ILLAELEQLK(1)GQGK	3	3.2015	5	0.229	1.183	1.267	1.272	0.999	1.014	1.011	0.976	0.229229	1.16667	1.25321	1.30328	3.29209	0.660673
P20152	282	K	Vimentin OS=Mus musculus OX=10090 GN=Vim PE=1 SV=3	Vim	1	9.89e-07	119.79	QQYESVAAK(1)NLQEAEEWYK	3	2.1151	1			0.898		0.999	1.014	1.011	0.976			0.888229
P20152	188	K	Vimentin OS=Mus musculus OX=10090 GN=Vim PE=1 SV=3	Vim	1	4.82e-10	159.11	EK(1)LQEEMLQR	2	2.0591	9	1.122	0.947	0.913	1.041	0.999	1.014	1.011	0.976	1.12312	0.933925	0.903066	1.0666	0.973064	0.173675
P20152	129	K	Vimentin OS=Mus musculus OX=10090 GN=Vim PE=1 SV=3	Vim	1	0.00198	43.518	FLEQQNK(1)ILLAELEQLK	3	3.3967	1			0.898		0.999	1.014	1.011	0.976			0.888229
P20152	168	K	Vimentin OS=Mus musculus OX=10090 GN=Vim PE=1 SV=3	Vim	1	8.47e-38	220.17	QVDQLTNDK(1)AR	2	3.7432	4	1.203	0.956	0.836	1.041	0.999	1.014	1.011	0.976	1.2042	0.942801	0.826904	1.0666	0.908994	0.244571
P20152	313	K	Vimentin OS=Mus musculus OX=10090 GN=Vim PE=1 SV=3	Vim	1	6.27e-08	122.44	QAK(1)QESNEYR	2	4.8072	4	1.165	1.012	0.68	1.211	0.999	1.014	1.011	0.976	1.16617	0.998028	0.672601	1.24078	0.909997	0.366192
P20152	445	K	Vimentin OS=Mus musculus OX=10090 GN=Vim PE=1 SV=3	Vim	1	2.16e-09	150.53	TLLIK(1)TVETR	2	1.6025	4	1.099	1.195	0.674	1.071	0.999	1.014	1.011	0.976	1.1001	1.1785	0.666667	1.09734	0.768568	0.211512
P20152	439	K	Vimentin OS=Mus musculus OX=10090 GN=Vim PE=1 SV=3	Vim	1	1.84e-40	150.44	ETNLESLPLVDTHSK(1)R	3	2.9786	9	0.699	1.146	1.188	0.913	0.999	1.014	1.011	0.976	0.6997	1.13018	1.17507	0.935451	1.25355	0.339713
P20152	294	K	Vimentin OS=Mus musculus OX=10090 GN=Vim PE=1 SV=3	Vim	1	4.33e-24	215.79	SK(1)FADLSEAANR	2	6.7792	4	1.053	1.039	0.882	1.047	0.999	1.014	1.011	0.976	1.05405	1.02466	0.872404	1.07275	0.937299	0.116968
P20152	292	K	Vimentin OS=Mus musculus OX=10090 GN=Vim PE=1 SV=3	Vim	1	3.34e-13	147.19	NLQEAEEWYK(1)SK	2	5.142	4	0.566	1.078	1.236	1.075	0.999	1.014	1.011	0.976	0.566567	1.06312	1.22255	1.10143	1.59693	0.35123
P20152	235	K	Vimentin OS=Mus musculus OX=10090 GN=Vim PE=1 SV=3	Vim	1	1.72e-48	225.89	VESLQEEIAFLK(1)K	2	-0.71064	10	0.093	1.3	1.341	1.187	0.999	1.014	1.011	0.976	0.093093	1.28205	1.32641	1.21619	7.59842	0.875155
P20239	589	K	Zona pellucida sperm-binding protein 2 OS=Mus musculus OX=10090 GN=Zp2 PE=1 SV=1	Zp2	1	0.00104	60	FDVK(1)TFAFVSEAR	2	0.23693	1			0.898		0.846	0.995	1.057	1.102			0.849574
P20239	96	K	Zona pellucida sperm-binding protein 2 OS=Mus musculus OX=10090 GN=Zp2 PE=1 SV=1	Zp2	1	0.000197	85.821	FVLK(1)FPYETCTIK	2	3.1115	3	0.039	1.113	1.615		0.846	0.995	1.057	1.102	0.046099	1.11859	1.52791		33.1441
P20239	422	K	Zona pellucida sperm-binding protein 2 OS=Mus musculus OX=10090 GN=Zp2 PE=1 SV=1	Zp2	1	0.0125	47.349	QK(1)FEGDK	2	0.89332	2	1.045	0.964			0.846	0.995	1.057	1.102	1.23523	0.968844
P20491	60	K	High affinity immunoglobulin epsilon receptor subunit gamma OS=Mus musculus OX=10090 GN=Fcer1g PE=1 SV=1	Fcer1g	1	4.17e-05	90.689	EK(1)ADAVYTGLNTR	2	0.56243	2	1.092			1.083	1.497	0.984	0.519		0.729459
P20918	69	K	Plasminogen OS=Mus musculus OX=10090 GN=Plg PE=1 SV=3	Plg	1	0.000874	41.499	SFQYHSK(1)EQQCVIMAENSK	3	3.7697	1			0.898
P20918	636	K	Plasminogen OS=Mus musculus OX=10090 GN=Plg PE=1 SV=3	Plg	1	0.000151	53.193	SSRPEFYK(1)VILGAHEEYIR	3	2.8	2			1.42	0.47
P20918	411	K	Plasminogen OS=Mus musculus OX=10090 GN=Plg PE=1 SV=3	Plg	1	1.24e-06	53.773	HSK(1)TPENFPDAGLEMNYCR	3	4.2455	1			0.898
P21107	221	K	Tropomyosin alpha-3 chain OS=Mus musculus OX=10090 GN=Tpm3 PE=1 SV=3	Tpm3	1	9.47e-22	147.02	EDK(1)YEEEIK	2	3.9532	10	1.047	1.027	0.816	1.148	0.982	1.045	0.983	0.99	1.06619	0.982775	0.830112	1.1596	0.979248	0.204924
P21107	234	K	Tropomyosin alpha-3 chain OS=Mus musculus OX=10090 GN=Tpm3 PE=1 SV=3	Tpm3	1	0.000818	84.699	LK(1)EAETR	2	2.3379	1				1.122	0.982	1.045	0.983	0.99				1.13333
P21107	227	K	Tropomyosin alpha-3 chain OS=Mus musculus OX=10090 GN=Tpm3 PE=1 SV=3	Tpm3	1	3.31e-40	196.42	EDKYEEEIK(1)ILTDK	2	4.5148	5	0.428	1.343	0.956	1.261	0.982	1.045	0.983	0.99	0.435845	1.28517	0.972533	1.27374	1.61124	0.38488
P21107	153	K	Tropomyosin alpha-3 chain OS=Mus musculus OX=10090 GN=Tpm3 PE=1 SV=3	Tpm3	1	7.77e-17	184.27	EAK(1)HIAEEADRK	3	2.6562	10	1.661	0.654	0.992	0.714	0.982	1.045	0.983	0.99	1.69145	0.625837	1.00916	0.721212	0.87451	0.317763
P21107	137	K	Tropomyosin alpha-3 chain OS=Mus musculus OX=10090 GN=Tpm3 PE=1 SV=3	Tpm3	1	0.000644	55.578	ALK(1)DEEK	2	0.54543	3		0.988	0.868		0.982	1.045	0.983	0.99		0.945455	0.883011
P21107	162	K	Tropomyosin alpha-3 chain OS=Mus musculus OX=10090 GN=Tpm3 PE=1 SV=3	Tpm3	1	0.00134	73.637	K(1)YEEVAR	2	1.4108	3	1.076	0.874	0.956		0.982	1.045	0.983	0.99	1.09572	0.836364	0.972533		0.887572
P21107	232	K	Tropomyosin alpha-3 chain OS=Mus musculus OX=10090 GN=Tpm3 PE=1 SV=3	Tpm3	1	0.00713	56.091	ILTDK(1)LK	2	-0.018359	2		0.993		1.077	0.982	1.045	0.983	0.99		0.950239		1.08788	1.14485
P21107	214	K	Tropomyosin alpha-3 chain OS=Mus musculus OX=10090 GN=Tpm3 PE=1 SV=3	Tpm3	1	0.000668	54.584	SLEAQAEK(1)YSQK	2	1.9542	1	1.055				0.982	1.045	0.983	0.99	1.07434
P21107	141	K	Tropomyosin alpha-3 chain OS=Mus musculus OX=10090 GN=Tpm3 PE=1 SV=3	Tpm3	0.997474	1.27e-07	115.35	ALK(0.003)DEEK(0.997)MELQEIQLK	3	2.7808	4		1.318	1.05	0.505	0.982	1.045	0.983	0.99		1.26124	1.06816	0.510101	0.404443
P21107	16	K	Tropomyosin alpha-3 chain OS=Mus musculus OX=10090 GN=Tpm3 PE=1 SV=3	Tpm3	1	0.000434	67.507	LDK(1)ENVLDR	2	0.090751	3	1.077	1.396	0.464		0.982	1.045	0.983	0.99	1.09674	1.33588	0.472024		0.430388
P21107	31	K	Tropomyosin alpha-3 chain OS=Mus musculus OX=10090 GN=Tpm3 PE=1 SV=3	Tpm3	1	0.000133	68.108	AEQAEAEQK(1)QAEER	2	0.84204	1		0.955			0.982	1.045	0.983	0.99		0.913876
P21126	33	K	Ubiquitin-like protein 4A OS=Mus musculus OX=10090 GN=Ubl4a PE=1 SV=1	Ubl4a	1	4.23e-05	76.85	HLVSDK(1)LNVPVR	2	2.6287	4	0.984	1.177	1.235	0.516	0.995	1.049	0.952	1.003	0.988945	1.12202	1.29727	0.514457	0.88514	0.481993
P21126	72	K	Ubiquitin-like protein 4A OS=Mus musculus OX=10090 GN=Ubl4a PE=1 SV=1	Ubl4a	1	0.000823	55.235	LNLVVK(1)PLEK	2	1.9628	2	0.867			1.322	0.995	1.049	0.952	1.003	0.871357			1.31805
P21278	52	K	Guanine nucleotide-binding protein subunit alpha-11 OS=Mus musculus OX=10090 GN=Gna11 PE=1 SV=1	Gna11	1	1.4e-05	75.5	LLLLGTGESGK(1)STFIK	2	3.222	3	0.229	1.175	1.395		0.997	1.101	0.93	0.972	0.229689	1.06721	1.5		6.53057
P21278	252	K	Guanine nucleotide-binding protein subunit alpha-11 OS=Mus musculus OX=10090 GN=Gna11 PE=1 SV=1	Gna11	1	0.00278	51.864	MEESK(1)ALFR	2	2.104	2		1.137	0.727		0.997	1.101	0.93	0.972		1.0327	0.78172
P21278	107	K	Guanine nucleotide-binding protein subunit alpha-11 OS=Mus musculus OX=10090 GN=Gna11 PE=1 SV=1	Gna11	1	0.0205	41.796	YEQNK(1)ANALLIR	2	2.4572	1		0.955			0.997	1.101	0.93	0.972		0.867393
P21300	22	K	Aldo-keto reductase family 1 member B7 OS=Mus musculus OX=10090 GN=Akr1b7 PE=1 SV=4	Akr1b7	1	2.93e-23	166.71	MPLVGLGTWK(1)SSPGQVK	2	3.2987	5	0.075	0.75	2.214	0.763	0.937	0.655	1.291	1.117	0.080043	1.14504	1.71495	0.68308	11.011	0.945822
P21300	86	K	Aldo-keto reductase family 1 member B7 OS=Mus musculus OX=10090 GN=Akr1b7 PE=1 SV=4	Akr1b7	1	0.00222	47.334	LWATFFEK(1)SLVK	2	4.1252	1			0.898		0.937	0.655	1.291	1.117			0.695585
P21447	822	K	ATP-dependent translocase ABCB1 OS=Mus musculus OX=10090 GN=Abcb1a PE=1 SV=3	Abcb1a	1	9.52e-05	73.502	LANDAAQVK(1)GATGSR	2	1.5752	4	0.873	0.86	1.19	1.062	0.955	0.993	1.05	1.003	0.914136	0.866062	1.13333	1.05882	1.23118	0.00699045
P21550	275	K	Beta-enolase OS=Mus musculus OX=10090 GN=Eno3 PE=1 SV=3	Eno3	1	0.000294	48.701	HISGEK(1)LGELYK	2	5.2188	2		1.198		0.837	0.904	1.033	1.018	1.046		1.15973		0.800191	0.689981
P21614	370	K	Vitamin D-binding protein OS=Mus musculus OX=10090 GN=Gc PE=1 SV=2	Gc	1	0.000692	81.163	VLEPTLK(1)TLR	2	1.5601	3	0.933	1.233		0.924	1.062	1.209	0.897	0.831	0.878531	1.01985		1.11191	1.09027
P21614	291	K	Vitamin D-binding protein OS=Mus musculus OX=10090 GN=Gc PE=1 SV=2	Gc	1	0.00421	49.96	ICQNLSK(1)K	2	3.8257	1			0.898		1.062	1.209	0.897	0.831			1.00111
P21614	207	K	Vitamin D-binding protein OS=Mus musculus OX=10090 GN=Gc PE=1 SV=2	Gc	1	0.000115	69.641	LQMK(1)HLSLLTTMSNR	3	1.289	2			0.898		1.062	1.209	0.897	0.831			1.00111
P21614	51	K	Vitamin D-binding protein OS=Mus musculus OX=10090 GN=Gc PE=1 SV=2	Gc	1	6.25e-05	59.731	K(1)FSSSTFEQVNQLVK	2	2.8357	1		0.955			1.062	1.209	0.897	0.831		0.789909
P21614	114	K	Vitamin D-binding protein OS=Mus musculus OX=10090 GN=Gc PE=1 SV=2	Gc	1	1.92e-10	55.416	SCESDAPFPVHPGTPECCTK(1)EGLER	3	3.8448	2		0.661	1.175		1.062	1.209	0.897	0.831		0.546733	1.30992
P21614	439	K	Vitamin D-binding protein OS=Mus musculus OX=10090 GN=Gc PE=1 SV=2	Gc	1	1.86e-07	101.43	TPNTSPAELK(1)DMVEK	2	3.5813	4	0.82	1.605	0.627	0.946	1.062	1.209	0.897	0.831	0.772128	1.32754	0.698997	1.13839	0.8814	0.0271001
P21614	37	K	Vitamin D-binding protein OS=Mus musculus OX=10090 GN=Gc PE=1 SV=2	Gc	1	0.000177	56.938	VCNELAMLGK(1)EDFR	2	4.2205	1		0.955			1.062	1.209	0.897	0.831		0.789909
P21614	444	K	Vitamin D-binding protein OS=Mus musculus OX=10090 GN=Gc PE=1 SV=2	Gc	1	0.000115	76.255	DMVEK(1)HSDFASK	2	2.5353	3	1.2	1.008		0.905	1.062	1.209	0.897	0.831	1.12994	0.833747		1.08905	1.30621
P21619	128	K	Lamin-B2 OS=Mus musculus OX=10090 GN=Lmnb2 PE=1 SV=2	Lmnb2	1	6.27e-08	122.44	VK(1)DLESLFHR	3	2.1553	7	0.528	1.297	0.969	1.192	0.899	1.012	1.049	1.04	0.587319	1.28162	0.923737	1.14615	1.23355	0.27502
P21619	334	K	Lamin-B2 OS=Mus musculus OX=10090 GN=Lmnb2 PE=1 SV=2	Lmnb2	1	8.97e-15	128.97	MLDAK(1)EQEMTEVR	2	3.1992	10	0.676	1.128	1.234	0.902	0.899	1.012	1.049	1.04	0.751947	1.11462	1.17636	0.867308	1.17127	0.335662
P21619	276	K	Lamin-B2 OS=Mus musculus OX=10090 GN=Lmnb2 PE=1 SV=2	Lmnb2	1	0.000113	60.547	LLSDQNDK(1)AAHAAR	3	2.8904	3		1.073	0.898	0.984	0.899	1.012	1.049	1.04		1.06028	0.856053	0.946154	0.892365
P21619	470	K	Lamin-B2 OS=Mus musculus OX=10090 GN=Lmnb2 PE=1 SV=2	Lmnb2	1	0.000577	48.701	NSSDK(1)DQSLGNWR	2	4.2026	1		0.955			0.899	1.012	1.049	1.04		0.943676
P21619	263	K	Lamin-B2 OS=Mus musculus OX=10090 GN=Lmnb2 PE=1 SV=2	Lmnb2	1	8.64e-50	159.44	VELEQTYQAK(1)LDNAK	2	2.0691	4	0.395	1.653		1.003	0.899	1.012	1.049	1.04	0.439377	1.6334		0.964423	0.590439
P21619	268	K	Lamin-B2 OS=Mus musculus OX=10090 GN=Lmnb2 PE=1 SV=2	Lmnb2	1	0.00302	44.82	LDNAK(1)LLSDQNDK	2	4.5397	1	1.055				0.899	1.012	1.049	1.04	1.17353
P21619	59	K	Lamin-B2 OS=Mus musculus OX=10090 GN=Lmnb2 PE=1 SV=2	Lmnb2	1	8.51e-05	99.855	ISEK(1)EEVTTR	2	1.7604	4	1.061	0.914	0.976	1.066	0.899	1.012	1.049	1.04	1.1802	0.903162	0.93041	1.025	0.961626	0.180191
P21619	173	K	Lamin-B2 OS=Mus musculus OX=10090 GN=Lmnb2 PE=1 SV=2	Lmnb2	1	0.00216	69.716	AEDGHAVAK(1)K	2	1.0157	4	1.139	0.894	1.011	0.963	0.899	1.012	1.049	1.04	1.26696	0.883399	0.963775	0.925962	0.904439	0.158929
P21619	178	K	Lamin-B2 OS=Mus musculus OX=10090 GN=Lmnb2 PE=1 SV=2	Lmnb2	1	0.000662	67.464	QLEK(1)ETLMR	2	1.6337	6	1.05	0.935	1.016	1.003	0.899	1.012	1.049	1.04	1.16796	0.923913	0.968541	0.964423	0.936551	0.114564
P21619	164	K	Lamin-B2 OS=Mus musculus OX=10090 GN=Lmnb2 PE=1 SV=2	Lmnb2	1	1.77e-05	99.589	AQLAK(1)AEDGHAVAK	2	1.3617	6	1.711	0.828	1.247	0.137	0.899	1.012	1.049	1.04	1.90323	0.818182	1.18875	0.131731	0.392802	0.590111
P21803	517	K	Fibroblast growth factor receptor 2 OS=Mus musculus OX=10090 GN=Fgfr2 PE=1 SV=4	Fgfr2	0.999983	0.0546	50.297	PKEAVTVAVK(1)MLK	2	1.7498	1			0.898
P21981	468	K	Protein-glutamine gamma-glutamyltransferase 2 OS=Mus musculus OX=10090 GN=Tgm2 PE=1 SV=4	Tgm2	1	0.000159	81.799	LAEK(1)EETGVAMR	2	0.80152	4	1.073		0.958	1.027	0.975	1.059	0.997	0.969	1.10051		0.960883	1.05986	0.873123
P21981	265	K	Protein-glutamine gamma-glutamyltransferase 2 OS=Mus musculus OX=10090 GN=Tgm2 PE=1 SV=4	Tgm2	1	0.00249	55.235	WK(1)EHGCQQVK	2	2.9915	1	1.055				0.975	1.059	0.997	0.969	1.08205
P21981	30	K	Protein-glutamine gamma-glutamyltransferase 2 OS=Mus musculus OX=10090 GN=Tgm2 PE=1 SV=4	Tgm2	1	0.000402	48.701	DHHTADLCQEK(1)LVLR	3	2.4214	1			0.898		0.975	1.059	0.997	0.969			0.900702
P21981	458	K	Protein-glutamine gamma-glutamyltransferase 2 OS=Mus musculus OX=10090 GN=Tgm2 PE=1 SV=4	Tgm2	1	0.00036	97.277	EVFTK(1)ANHLNK	2	1.3406	1		0.955			0.975	1.059	0.997	0.969		0.901794
P21981	414	K	Protein-glutamine gamma-glutamyltransferase 2 OS=Mus musculus OX=10090 GN=Tgm2 PE=1 SV=4	Tgm2	1	0.00222	40.533	QEDGSVLK(1)SINR	2	2.0687	1		0.955			0.975	1.059	0.997	0.969		0.901794
P21981	648	K	Protein-glutamine gamma-glutamyltransferase 2 OS=Mus musculus OX=10090 GN=Tgm2 PE=1 SV=4	Tgm2	1	6.93e-09	63.766	SVEVSDPVPAGDLVK(1)AR	2	5.1212	4	1.074	0.938			0.975	1.059	0.997	0.969	1.10154	0.885741
P22599	147	K	Alpha-1-antitrypsin 1-2 OS=Mus musculus OX=10090 GN=Serpina1b PE=1 SV=2	Serpina1b	1	0.000956	65.933	LVEK(1)FLEEAK	2	3.2386	4	0.8	1.382	0.94	0.838	1.08	1.119	0.883	0.918	0.740741	1.23503	1.06455	0.912854	1.08814	0.320736
P22599	181	K	Alpha-1-antitrypsin 1-2 OS=Mus musculus OX=10090 GN=Serpina1b PE=1 SV=2	Serpina1b	1	3.73e-20	160.98	VINDFVEK(1)GTQGK	2	3.0727	11	1.048	1.097	0.874	0.992	1.08	1.119	0.883	0.918	0.97037	0.98034	0.989807	1.08061	1.06116	0.0387549
P22599	213	K	Alpha-1-antitrypsin 1-2 OS=Mus musculus OX=10090 GN=Serpina1b PE=1 SV=2	Serpina1b	0.893349	3.12e-05	66.509	WK(0.893)K(0.107)PFDPENTEEAEFHVDK	3	3.7766	1		0.955			1.08	1.119	0.883	0.918		0.853441
P22599	230	K	Alpha-1-antitrypsin 1-2 OS=Mus musculus OX=10090 GN=Serpina1b PE=1 SV=2	Serpina1b	0.999987	1.27e-05	48.945	KPFDPENTEEAEFHVDK(1)STTVK	3	4.7021	1		0.955			1.08	1.119	0.883	0.918		0.853441
P22599	287	K	Alpha-1-antitrypsin 1-2 OS=Mus musculus OX=10090 GN=Serpina1b PE=1 SV=2	Serpina1b	1	2.31e-67	178.51	MQHLEQTLNK(1)ELISK	3	-0.21116	6	0.423	1.119	1.309	1.086	1.08	1.119	0.883	0.918	0.391667	1	1.48245	1.18301	2.48399	0.523747
P22599	172	K	Alpha-1-antitrypsin 1-2 OS=Mus musculus OX=10090 GN=Serpina1b PE=1 SV=2	Serpina1b	1	5.16e-12	123.24	NHYQAEVFSVNFAESEEAK(1)K	3	1.1886	4		0.974	1.609	0.211	1.08	1.119	0.883	0.918		0.87042	1.8222	0.229847	0.264064
P22599	214	K	Alpha-1-antitrypsin 1-2 OS=Mus musculus OX=10090 GN=Serpina1b PE=1 SV=2	Serpina1b	1	1.39e-05	76.196	K(1)PFDPENTEEAEFHVDK	3	5.4022	4	0.579	1.162	1.39	0.77	1.08	1.119	0.883	0.918	0.536111	1.03843	1.57418	0.83878	1.87202	0.568518
P22599	292	K	Alpha-1-antitrypsin 1-2 OS=Mus musculus OX=10090 GN=Serpina1b PE=1 SV=2	Serpina1b	1	7.02e-07	113.7	ELISK(1)ILLNR	2	4.6066	4	0.514	1.105	1.565	0.687	1.08	1.119	0.883	0.918	0.475926	0.987489	1.77237	0.748366	2.24094	0.661818
P22599	186	K	Alpha-1-antitrypsin 1-2 OS=Mus musculus OX=10090 GN=Serpina1b PE=1 SV=2	Serpina1b	1	0.00285	57.888	GTQGK(1)IVEAVK	2	1.9396	2		1.129	0.735		1.08	1.119	0.883	0.918		1.00894	0.83239
P22907	128	K	Porphobilinogen deaminase OS=Mus musculus OX=10090 GN=Hmbs PE=1 SV=2	Hmbs	1	7.48e-05	47.915	RENPCDAVVFHPK(1)FIGK	3	1.8395	2			1.078	0.898	0.935	1.05	1.004	1.012			1.0737	0.887352
P22907	132	K	Porphobilinogen deaminase OS=Mus musculus OX=10090 GN=Hmbs PE=1 SV=2	Hmbs	1	0.000281	64.906	FIGK(1)TLETLPEK	2	2.6539	1		0.955			0.935	1.05	1.004	1.012		0.909524
P22907	164	K	Porphobilinogen deaminase OS=Mus musculus OX=10090 GN=Hmbs PE=1 SV=2	Hmbs	0.999818	0.00292	43.272	KFPHLEFK(1)SIR	3	1.5606	1				1.122	0.935	1.05	1.004	1.012				1.1087
P22907	79	K	Porphobilinogen deaminase OS=Mus musculus OX=10090 GN=Hmbs PE=1 SV=2	Hmbs	1	0.000103	67.548	SLFTK(1)ELENALEK	2	2.6966	1		0.955			0.935	1.05	1.004	1.012		0.909524
P23116	747	K	Eukaryotic translation initiation factor 3 subunit A OS=Mus musculus OX=10090 GN=Eif3a PE=1 SV=5	Eif3a	1	0.00246	69.093	ALEHK(1)NR	2	0.53048	2	1.03	0.977			1.016	0.984	0.98	1.02	1.01378	0.992886
P23116	824	K	Eukaryotic translation initiation factor 3 subunit A OS=Mus musculus OX=10090 GN=Eif3a PE=1 SV=5	Eif3a	1	0.0117	99.174	RAEEQMLK(1)ER	2	0.28615	2		1.001		1.068	1.016	0.984	0.98	1.02		1.01728		1.04706	1.02928
P23116	1182	K	Eukaryotic translation initiation factor 3 subunit A OS=Mus musculus OX=10090 GN=Eif3a PE=1 SV=5	Eif3a	1	4.06e-05	78.864	DRDNQDREENDK(1)DLER	3	2.3309	4	1.055		0.962	1.042	1.016	0.984	0.98	1.02	1.03839		0.981633	1.02157	0.945345
P23116	775	K	Eukaryotic translation initiation factor 3 subunit A OS=Mus musculus OX=10090 GN=Eif3a PE=1 SV=5	Eif3a	1	0.0022	58.426	QSVYEEK(1)LK	2	1.5906	1		0.955			1.016	0.984	0.98	1.02		0.970528
P23116	679	K	Eukaryotic translation initiation factor 3 subunit A OS=Mus musculus OX=10090 GN=Eif3a PE=1 SV=5	Eif3a	1	0.00057	86.205	QVEQLEK(1)EK	2	1.7865	3	1.251	0.902		0.976	1.016	0.984	0.98	1.02	1.2313	0.916667		0.956863	1.04385
P23116	68	K	Eukaryotic translation initiation factor 3 subunit A OS=Mus musculus OX=10090 GN=Eif3a PE=1 SV=5	Eif3a	1	7.09e-10	103.69	SHLAK(1)EGLYQYK	2	4.8885	3	1.008	0.894		1.243	1.016	0.984	0.98	1.02	0.992126	0.908537		1.21863	1.34131
P23116	720	K	Eukaryotic translation initiation factor 3 subunit A OS=Mus musculus OX=10090 GN=Eif3a PE=1 SV=5	Eif3a	1	1.56e-14	147.02	VK(1)DMDLWEQQEEER	2	3.432	5	0.502	1.067	1.519	0.804	1.016	0.984	0.98	1.02	0.494094	1.08435	1.55	0.788235	1.93199	0.623745
P23116	651	K	Eukaryotic translation initiation factor 3 subunit A OS=Mus musculus OX=10090 GN=Eif3a PE=1 SV=5	Eif3a	1	0.00168	41.025	TELGAK(1)AFK	2	1.8058	1	1.055				1.016	0.984	0.98	1.02	1.03839
P23116	591	K	Eukaryotic translation initiation factor 3 subunit A OS=Mus musculus OX=10090 GN=Eif3a PE=1 SV=5	Eif3a	1	0.00237	56.014	EK(1)EELEQR	2	2.5035	4	1.31	0.871	0.848	1.012	1.016	0.984	0.98	1.02	1.28937	0.885163	0.865306	0.992157	0.895992	0.250988
P23116	45	K	Eukaryotic translation initiation factor 3 subunit A OS=Mus musculus OX=10090 GN=Eif3a PE=1 SV=5	Eif3a	1	0.000186	60	TWQK(1)IHEPIMLK	2	2.0812	3		0.852	1.273	0.774	1.016	0.984	0.98	1.02		0.865854	1.29898	0.758824	0.876388
P23116	23	K	Eukaryotic translation initiation factor 3 subunit A OS=Mus musculus OX=10090 GN=Eif3a PE=1 SV=5	Eif3a	1	0.00216	52.591	ANEFLEVGK(1)K	2	1.2148	2	1.15			1.021	1.016	0.984	0.98	1.02	1.13189			1.00098
P23116	603	K	Eukaryotic translation initiation factor 3 subunit A OS=Mus musculus OX=10090 GN=Eif3a PE=1 SV=5	Eif3a	1	0.00156	66.087	EAELQK(1)VR	2	0.15637	4	1.215	0.982	0.774	1.075	1.016	0.984	0.98	1.02	1.19587	0.997967	0.789796	1.05392	0.858254	0.230485
P23116	100	K	Eukaryotic translation initiation factor 3 subunit A OS=Mus musculus OX=10090 GN=Eif3a PE=1 SV=5	Eif3a	1	0.00277	40.386	LAEEK(1)TEAAK	2	2.0336	1		0.955			1.016	0.984	0.98	1.02		0.970528
P23116	1331	K	Eukaryotic translation initiation factor 3 subunit A OS=Mus musculus OX=10090 GN=Eif3a PE=1 SV=5	Eif3a	1	0.000133	47.915	TK(1)NETDEDGWTTVR	2	4.7662	2	1.332	0.704			1.016	0.984	0.98	1.02	1.31102	0.715447
P23198	103	K	Chromobox protein homolog 3 OS=Mus musculus OX=10090 GN=Cbx3 PE=1 SV=2	Cbx3	1	2.63e-06	94.791	SLSDSESDDSK(1)SK	2	1.3976	4	1.035	1.053	0.912	1.011	0.919	1.005	1.005	1.072	1.12622	1.04776	0.907463	0.943097	0.852932	0.0553092
P23198	50	K	Chromobox protein homolog 3 OS=Mus musculus OX=10090 GN=Cbx3 PE=1 SV=2	Cbx3	1	0.00233	46.835	VEYFLK(1)WK	2	2.4793	1				1.122	0.919	1.005	1.005	1.072				1.04664
P23198	154	K	Chromobox protein homolog 3 OS=Mus musculus OX=10090 GN=Cbx3 PE=1 SV=2	Cbx3	1	6.06e-05	66.619	DSDEADLVLAK(1)EANMK	2	3.6607	2			0.898		0.919	1.005	1.005	1.072			0.893532
P23198	34	K	Chromobox protein homolog 3 OS=Mus musculus OX=10090 GN=Cbx3 PE=1 SV=2	Cbx3	1	7e-10	80.128	KVEEAEPEEFVVEK(1)VLDR	3	2.181	2		1.158		0.884	0.919	1.005	1.005	1.072		1.15224		0.824627	0.715674
P23198	5	K	Chromobox protein homolog 3 OS=Mus musculus OX=10090 GN=Cbx3 PE=1 SV=2	Cbx3	1	0.00226	49.96	ASNK(1)TTLQK	2	0.74347	1		0.955			0.919	1.005	1.005	1.072		0.950249
P23198	143	K	Chromobox protein homolog 3 OS=Mus musculus OX=10090 GN=Cbx3 PE=1 SV=2	Cbx3	1	6.89e-20	157.74	WK(1)DSDEADLVLAK	2	2.8598	4	0.566	1.202	1.193	0.983	0.919	1.005	1.005	1.072	0.615887	1.19602	1.18707	0.916978	1.34705	0.430837
P23242	136	K	Gap junction alpha-1 protein OS=Mus musculus OX=10090 GN=Gja1 PE=1 SV=2	Gja1	1	0.000211	76.605	FK(1)YGIEEHGK	2	2.0916	8	0.971	1.081	0.935	1.018	0.949	1.164	0.932	0.955	1.02318	0.928694	1.00322	1.06597	1.06415	0.0786194
P23242	134	K	Gap junction alpha-1 protein OS=Mus musculus OX=10090 GN=Gja1 PE=1 SV=2	Gja1	0.964683	0.000285	68.49	K(0.965)FK(0.035)YGIEEHGK	3	2.3305	4	1.08	1.282	0.605	1.077	0.949	1.164	0.932	0.955	1.13804	1.10137	0.649142	1.12775	0.797175	0.284468
P23242	144	K	Gap junction alpha-1 protein OS=Mus musculus OX=10090 GN=Gja1 PE=1 SV=2	Gja1	1	0.00149	63.397	YGIEEHGK(1)VK	2	2.1711	2		1.03	0.828		0.949	1.164	0.932	0.955		0.88488	0.888412
P23242	114	K	Gap junction alpha-1 protein OS=Mus musculus OX=10090 GN=Gja1 PE=1 SV=2	Gja1	0.985585	0.000123	78.71	K(0.014)EEELK(0.986)VAQTDGVNVEMHLK	3	3.6789	3		1.166	1.355	0.303	0.949	1.164	0.932	0.955		1.00172	1.45386	0.317277	0.316733
P23475	554	K	X-ray repair cross-complementing protein 6 OS=Mus musculus OX=10090 GN=Xrcc6 PE=1 SV=5	Xrcc6	0.967355	0.00166	103.69	K(0.033)PK(0.967)VELSEEELK	2	2.6598	2	1.027	0.98			1.039	0.908	0.976	1.078	0.98845	1.07929
P23475	121	K	X-ray repair cross-complementing protein 6 OS=Mus musculus OX=10090 GN=Xrcc6 PE=1 SV=5	Xrcc6	1	0.00013	70.389	VLELDQFK(1)GQQGK	2	3.9858	1	1.055				1.039	0.908	0.976	1.078	1.0154
P23492	265	K	Purine nucleoside phosphorylase OS=Mus musculus OX=10090 GN=Pnp PE=1 SV=2	Pnp	1	0.000197	51.07	ANHMEVLDAGK(1)AAAQTLER	3	3.5977	2		0.905	0.945		1.007	1.06	1.011	0.922		0.853774	0.934718
P23492	179	K	Purine nucleoside phosphorylase OS=Mus musculus OX=10090 GN=Pnp PE=1 SV=2	Pnp	1	0.00012	62.271	AFTAWK(1)QMGEQR	2	1.096	5	0.585	1.408	1.311	0.573	1.007	1.06	1.011	0.922	0.580933	1.3283	1.29674	0.621475	1.35002	0.653432
P23506	4	K	Protein-L-isoaspartate(D-aspartate) O-methyltransferase OS=Mus musculus OX=10090 GN=Pcmt1 PE=1 SV=3	Pcmt1	1	5.91e-06	75.5	AWK(1)SGGASHSELIHNLR	3	3.0232	3		1.199	1.008	0.699	1.01	0.926	1.032	1.033		1.29482	0.976744	0.67667	0.522599
P23506	105	K	Protein-L-isoaspartate(D-aspartate) O-methyltransferase OS=Mus musculus OX=10090 GN=Pcmt1 PE=1 SV=3	Pcmt1	1	0.0011	61.042	MVGNSGK(1)VIGIDHIK	2	6.0626	1	1.055				1.01	0.926	1.032	1.033	1.04455
P23780	44	K	Beta-galactosidase OS=Mus musculus OX=10090 GN=Glb1 PE=1 SV=1	Glb1	1	0.00107	45.489	FLK(1)DGQPFR	2	2.5935	2	1.013		0.933		0.901	0.996	1.053	1.049	1.12431		0.88604		0.788077
P23953	481	K	Carboxylesterase 1C OS=Mus musculus OX=10090 GN=Ces1c PE=1 SV=4	Ces1c	1	9.49e-40	128.41	EGASEEETNLSK(1)MVMK	2	3.7671	3		1.112	1.268	0.476	1.014	1.152	0.895	0.939		0.965278	1.41676	0.506922	0.525156
P23953	446	K	Carboxylesterase 1C OS=Mus musculus OX=10090 GN=Ces1c PE=1 SV=4	Ces1c	1	0.0287	51.872	YRPSFVSDK(1)R	2	2.1266	1	1.055				1.014	1.152	0.895	0.939	1.04043
P24270	237	K	Catalase OS=Mus musculus OX=10090 GN=Cat PE=1 SV=4	Cat	1	0.000697	69.915	FHYK(1)TDQGIK	2	0.79559	4	1.262	0.898	0.834	1.048	0.987	1.017	1.003	0.993	1.27862	0.882989	0.831505	1.05539	0.922779	0.295267
P24270	476	K	Catalase OS=Mus musculus OX=10090 GN=Cat PE=1 SV=4	Cat	1	0.00202	49.325	DAQLFIQK(1)K	2	1.3045	1				1.122	0.987	1.017	1.003	0.993				1.12991
P24270	480	K	Catalase OS=Mus musculus OX=10090 GN=Cat PE=1 SV=4	Cat	1	0.000175	40.861	AVK(1)NFTDVHPDYGAR	3	1.737	1			0.898		0.987	1.017	1.003	0.993			0.895314
P24270	430	K	Catalase OS=Mus musculus OX=10090 GN=Cat PE=1 SV=4	Cat	1	7.05e-49	137.58	SALEHSVQCAVDVK(1)R	2	4.183	2		0.645	1.19		0.987	1.017	1.003	0.993		0.634218	1.18644
P24270	315	K	Catalase OS=Mus musculus OX=10090 GN=Cat PE=1 SV=4	Cat	1	0.0022	43.168	DYPLIPVGK(1)LVLNK	2	4.5953	1		0.955			0.987	1.017	1.003	0.993		0.939036
P24270	77	K	Catalase OS=Mus musculus OX=10090 GN=Cat PE=1 SV=4	Cat	1	7.17e-17	110.14	VVHAK(1)GAGAFGYFEVTHDITR	3	4.4303	3		0.74	1.1		0.987	1.017	1.003	0.993		0.72763	1.09671
P24270	499	K	Catalase OS=Mus musculus OX=10090 GN=Cat PE=1 SV=4	Cat	0.998307	0.000746	84.999	IQALLDK(0.998)YNAEK(0.002)PK	2	1.9492	1				1.122	0.987	1.017	1.003	0.993				1.12991
P24270	449	K	Catalase OS=Mus musculus OX=10090 GN=Cat PE=1 SV=4	Cat	1	8.07e-15	145.75	TFYTK(1)VLNEEER	2	2.8935	3		1.086	1.062	0.763	0.987	1.017	1.003	0.993		1.06785	1.05882	0.768379	0.719559
P24270	105	K	Catalase OS=Mus musculus OX=10090 GN=Cat PE=1 SV=4	Cat	1	0.00425	92.677	VFEHIGK(1)R	2	2.2968	3	1.304		0.737	1.057	0.987	1.017	1.003	0.993	1.32117		0.734796	1.06445	0.556169
P24369	84	K	Peptidyl-prolyl cis-trans isomerase B OS=Mus musculus OX=10090 GN=Ppib PE=1 SV=2	Ppib	1	0.000165	50.314	TVDNFVALATGEK(1)GFGYK	3	1.2883	1		0.955			0.993	1.038	0.977	0.992		0.920039
P24369	131	K	Peptidyl-prolyl cis-trans isomerase B OS=Mus musculus OX=10090 GN=Ppib PE=1 SV=2	Ppib	1	0.000723	44.82	LK(1)HYGPGWVSMANAGK	3	4.5482	1	1.055				0.993	1.038	0.977	0.992	1.06244
P24369	209	K	Peptidyl-prolyl cis-trans isomerase B OS=Mus musculus OX=10090 GN=Ppib PE=1 SV=2	Ppib	1	0.00201	61.48	IEVEK(1)PFAIAK	2	2.3577	2		0.982	0.873		0.993	1.038	0.977	0.992		0.94605	0.893552
P24369	215	K	Peptidyl-prolyl cis-trans isomerase B OS=Mus musculus OX=10090 GN=Ppib PE=1 SV=2	Ppib	0.999992	0.00151	85.813	IEVEKPFAIAK(1)E	2	4.3165	4	0.998	1.562	0.451	1.029	0.993	1.038	0.977	0.992	1.00503	1.50482	0.461617	1.0373	0.574311	0.200252
P24369	116	K	Peptidyl-prolyl cis-trans isomerase B OS=Mus musculus OX=10090 GN=Ppib PE=1 SV=2	Ppib	1	4.2e-05	94.791	GDGTGGK(1)SIYGER	2	0.69079	4	1.213	0.979	0.782	1.07	0.993	1.038	0.977	0.992	1.22155	0.94316	0.800409	1.07863	0.899436	0.271499
P24369	165	K	Peptidyl-prolyl cis-trans isomerase B OS=Mus musculus OX=10090 GN=Ppib PE=1 SV=2	Ppib	1	1.38e-05	115.04	TSWLDGK(1)HVVFGK	2	2.9996	4	0.403	1.438	1.05	1.058	0.993	1.038	0.977	0.992	0.405841	1.38536	1.07472	1.06653	1.70899	0.549524
P24369	186	K	Peptidyl-prolyl cis-trans isomerase B OS=Mus musculus OX=10090 GN=Ppib PE=1 SV=2	Ppib	1	0.00101	107.08	KVESTK(1)TDSR	2	0.9353	4	1.367	1.16	0.66	0.847	0.993	1.038	0.977	0.992	1.37664	1.11753	0.675537	0.853831	0.627374	0.217825
P24369	129	K	Peptidyl-prolyl cis-trans isomerase B OS=Mus musculus OX=10090 GN=Ppib PE=1 SV=2	Ppib	1	0.000778	60.892	FPDENFK(1)LK	2	2.9278	4	1.192	1.115	0.631		0.993	1.038	0.977	0.992	1.2004	1.07418	0.645855		0.538032
P24369	171	K	Peptidyl-prolyl cis-trans isomerase B OS=Mus musculus OX=10090 GN=Ppib PE=1 SV=2	Ppib	1	1.3e-07	108.4	HVVFGK(1)VLEGMDVVR	2	3.3325	6		0.914	1.35	0.606	0.993	1.038	0.977	0.992		0.880539	1.38178	0.610887	0.693765
P24369	195	K	Peptidyl-prolyl cis-trans isomerase B OS=Mus musculus OX=10090 GN=Ppib PE=1 SV=2	Ppib	0.991943	0.00314	49.487	DK(0.008)PLK(0.992)DVIIVDSGK	2	2.7435	2		1.13		0.917	0.993	1.038	0.977	0.992		1.08863		0.924395	0.849135
P24457	286	K	Cytochrome P450 2D11 OS=Mus musculus OX=10090 GN=Cyp2d11 PE=2 SV=2	Cyp2d11	1	3.61e-07	89.382	AK(1)GNPESSFNDENLR	2	0.92259	3		1.047	1.183	0.657	0.882	1.118				0.936494
P24472	6	K	Glutathione S-transferase A4 OS=Mus musculus OX=10090 GN=Gsta4 PE=1 SV=3	Gsta4	1	0.000173	78.178	PK(1)LYYFNGR	2	0.78291	2		1.074		0.982	0.96	1.003	1.079	0.958		1.07079		1.02505	0.957288
P24472	84	K	Glutathione S-transferase A4 OS=Mus musculus OX=10090 GN=Gsta4 PE=1 SV=3	Gsta4	1	0.000606	86.205	YNLYGK(1)DLK	2	2.5576	3	1.076		0.914	1.078	0.96	1.003	1.079	0.958	1.12083		0.847081	1.12526	0.75576
P24472	117	K	Glutathione S-transferase A4 OS=Mus musculus OX=10090 GN=Gsta4 PE=1 SV=3	Gsta4	1	3.62e-10	99.174	EK(1)EESYDLILSR	2	3.2765	4	0.538	1.173	1.133		0.96	1.003	1.079	0.958	0.560417	1.16949	1.05005		1.87369
P24472	115	K	Glutathione S-transferase A4 OS=Mus musculus OX=10090 GN=Gsta4 PE=1 SV=3	Gsta4	0.999999	2.96e-28	153.18	TPK(1)EKEESYDLILSR	2	2.6747	7	0.446	1.465	1.3	0.666	0.96	1.003	1.079	0.958	0.464583	1.46062	1.20482	0.695198	1.53465	0.689856
P24527	434	K	Leukotriene A-4 hydrolase OS=Mus musculus OX=10090 GN=Lta4h PE=1 SV=4	Lta4h	1	0.0011	57.032	SFLYSHFK(1)DK	2	2.2961	1		0.955			1.015	1.054	0.945	0.986		0.906072
P24527	225	K	Leukotriene A-4 hydrolase OS=Mus musculus OX=10090 GN=Lta4h PE=1 SV=4	Lta4h	1	0.000238	68.49	TLVWSEK(1)EQVEK	2	3.2039	4	0.559	1.282	1.138	0.966	1.015	1.054	0.945	0.986	0.550739	1.21632	1.20423	0.979716	1.49603	0.46159
P24527	337	K	Leukotriene A-4 hydrolase OS=Mus musculus OX=10090 GN=Lta4h PE=1 SV=4	Lta4h	1	0.00246	69.093	LFGEK(1)FR	2	1.1868	3	1.03		0.917	1.124	1.015	1.054	0.945	0.986	1.01478		0.97037	1.13996	0.956239
P24527	580	K	Leukotriene A-4 hydrolase OS=Mus musculus OX=10090 GN=Lta4h PE=1 SV=4	Lta4h	1	7.38e-06	61.23	DLAAFDK(1)SHDQAVHTYQEHK	3	3.8458	4		1.172	0.694		1.015	1.054	0.945	0.986		1.11195	0.734392
P24527	573	K	Leukotriene A-4 hydrolase OS=Mus musculus OX=10090 GN=Lta4h PE=1 SV=4	Lta4h	1	0.000211	61.194	PLFK(1)DLAAFDK	2	2.4484	4	0.383	1.181	1.391	0.955	1.015	1.054	0.945	0.986	0.37734	1.12049	1.47196	0.96856	2.38264	0.637207
P24527	58	K	Leukotriene A-4 hydrolase OS=Mus musculus OX=10090 GN=Lta4h PE=1 SV=4	Lta4h	1	4.05e-06	103.69	SLTLDTK(1)DLTIEK	2	3.0544	3	0.601	1.265	0.992		1.015	1.054	0.945	0.986	0.592118	1.20019	1.04974		1.77285
P24547	181	K	Inosine-5'-monophosphate dehydrogenase 2 OS=Mus musculus OX=10090 GN=Impdh2 PE=1 SV=2	Impdh2	1	0.00305	49.96	FLEEIMTK(1)R	2	0.92376	2	0.562	1.401			1.031	0.946	0.987	1.036	0.545102	1.48097
P24547	349	K	Inosine-5'-monophosphate dehydrogenase 2 OS=Mus musculus OX=10090 GN=Impdh2 PE=1 SV=2	Impdh2	1	1.13e-06	91.245	PQATAVYK(1)VSEYAR	2	2.2529	3		1.234	0.91	0.78	1.031	0.946	0.987	1.036		1.30444	0.921986	0.752896	0.577179
P24547	450	K	Inosine-5'-monophosphate dehydrogenase 2 OS=Mus musculus OX=10090 GN=Impdh2 PE=1 SV=2	Impdh2	1	1.15e-05	55.604	VAQGVSGAVQDK(1)GSIHK	3	2.6521	2			0.961	1.043	1.031	0.946	0.987	1.036			0.973658	1.00676
P24547	167	K	Inosine-5'-monophosphate dehydrogenase 2 OS=Mus musculus OX=10090 GN=Impdh2 PE=1 SV=2	Impdh2	1	7.3e-05	77.358	DIDFLK(1)EEEHDR	2	3.676	3	0.716	1.124		1.285	1.031	0.946	0.987	1.036	0.694471	1.18816		1.24035	1.04392
P24549	398	K	Retinal dehydrogenase 1 OS=Mus musculus OX=10090 GN=Aldh1a1 PE=1 SV=5	Aldh1a1	1	0.000144	65.408	IAK(1)EEIFGPVQQIMK	2	2.8718	5	0.307	1.382	1.134		0.959	1.057	1.029	0.955	0.320125	1.30747	1.10204		3.44253
P24549	412	K	Retinal dehydrogenase 1 OS=Mus musculus OX=10090 GN=Aldh1a1 PE=1 SV=5	Aldh1a1	1	0.000195	107.08	FK(1)SVDDVIK	2	1.6537	4	0.986	1.125	0.912	0.977	0.959	1.057	1.029	0.955	1.02815	1.06433	0.886297	1.02304	0.911614	0.0543942
P24549	91	K	Retinal dehydrogenase 1 OS=Mus musculus OX=10090 GN=Aldh1a1 PE=1 SV=5	Aldh1a1	1	1.98e-13	166.66	LLNK(1)LADLMER	2	1.47	4		1.196	0.915	0.817	0.959	1.057	1.029	0.955		1.1315	0.889213	0.855497	0.756071
P24549	17	K	Retinal dehydrogenase 1 OS=Mus musculus OX=10090 GN=Aldh1a1 PE=1 SV=5	Aldh1a1	1	8.02e-06	69.224	SSPAQPAVPAPLADLK(1)IQHTK	3	2.7435	4	0.392	1.181	1.644	0.629	0.959	1.057	1.029	0.955	0.408759	1.11731	1.59767	0.658639	2.24903	0.737894
P24549	22	K	Retinal dehydrogenase 1 OS=Mus musculus OX=10090 GN=Aldh1a1 PE=1 SV=5	Aldh1a1	1	8.44e-27	170.95	IQHTK(1)IFINNEWHNSVSGK	4	3.1283	8	0.24	1.444	1.204	1.031	0.959	1.057	1.029	0.955	0.250261	1.36613	1.17007	1.07958	2.73282	0.710831
P24549	495	K	Retinal dehydrogenase 1 OS=Mus musculus OX=10090 GN=Aldh1a1 PE=1 SV=5	Aldh1a1	1	0.000455	83.623	TVAMK(1)ISQK	2	1.5567	4	1.065	1.065	0.883	1.001	0.959	1.057	1.029	0.955	1.11053	1.00757	0.858115	1.04817	0.9065	0.147594
P24549	353	K	Retinal dehydrogenase 1 OS=Mus musculus OX=10090 GN=Aldh1a1 PE=1 SV=5	Aldh1a1	1	9.46e-05	77.696	EQHDK(1)ILDLIESGK	2	10.422	2				1.122	0.959	1.057	1.029	0.955				1.17487
P24549	419	K	Retinal dehydrogenase 1 OS=Mus musculus OX=10090 GN=Aldh1a1 PE=1 SV=5	Aldh1a1	1	0.00387	97.033	SVDDVIK(1)R	2	1.7937	4	1.239	0.876	0.881	1.04	0.959	1.057	1.029	0.955	1.29197	0.828761	0.856171	1.08901	0.988351	0.329503
P24549	410	K	Retinal dehydrogenase 1 OS=Mus musculus OX=10090 GN=Aldh1a1 PE=1 SV=5	Aldh1a1	1	0.000135	57.888	EEIFGPVQQIMK(1)FK	2	5.8492	2		0.772	1.071		0.959	1.057	1.029	0.955		0.730369	1.04082
P24549	252	K	Retinal dehydrogenase 1 OS=Mus musculus OX=10090 GN=Aldh1a1 PE=1 SV=5	Aldh1a1	1	3.26e-06	90.306	VAFTGSTQVGK(1)LIK	2	2.0792	4	0.709	1.362	0.958	0.936	0.959	1.057	1.029	0.955	0.739312	1.28855	0.931001	0.980105	1.00995	0.246871
P24549	36	K	Retinal dehydrogenase 1 OS=Mus musculus OX=10090 GN=Aldh1a1 PE=1 SV=5	Aldh1a1	1	1.66e-08	95.138	IFINNEWHNSVSGK(1)K	3	0.52252	3		1.192	0.866	0.885	0.959	1.057	1.029	0.955		1.12772	0.841594	0.926702	0.821748
P24549	367	K	Retinal dehydrogenase 1 OS=Mus musculus OX=10090 GN=Aldh1a1 PE=1 SV=5	Aldh1a1	1	0.000885	43.272	EGAK(1)LECGGGR	2	0.75307	1				1.122	0.959	1.057	1.029	0.955				1.17487
P24549	348	K	Retinal dehydrogenase 1 OS=Mus musculus OX=10090 GN=Aldh1a1 PE=1 SV=5	Aldh1a1	1	4.83e-21	96.78	YVLGNPLTPGINQGPQIDK(1)EQHDK	3	3.0482	2		1.512		0.468	0.959	1.057	1.029	0.955		1.43046		0.490052	0.342583
P24549	362	K	Retinal dehydrogenase 1 OS=Mus musculus OX=10090 GN=Aldh1a1 PE=1 SV=5	Aldh1a1	1	8.99e-07	83.623	ILDLIESGK(1)K	2	2.4607	3	0.883	1.174	0.839		0.959	1.057	1.029	0.955	0.920751	1.11069	0.815355		0.885533
P24549	37	K	Retinal dehydrogenase 1 OS=Mus musculus OX=10090 GN=Aldh1a1 PE=1 SV=5	Aldh1a1	0.999933	6.5e-17	42.066	K(1)FPVLNPATEEVICHVEEGDKADVDK	4	3.7027	2		1.173		0.866	0.959	1.057	1.029	0.955		1.10974		0.906806	0.81713
P24549	321	K	Retinal dehydrogenase 1 OS=Mus musculus OX=10090 GN=Aldh1a1 PE=1 SV=5	Aldh1a1	1	0.000407	51.454	IFVEESVYDEFVK(1)R	2	3.1436	1			0.898		0.959	1.057	1.029	0.955			0.872692
P24549	260	K	Retinal dehydrogenase 1 OS=Mus musculus OX=10090 GN=Aldh1a1 PE=1 SV=5	Aldh1a1	1	0.00334	49.96	EAAGK(1)SNLK	2	0.21782	3	1.153	0.984	0.788		0.959	1.057	1.029	0.955	1.20229	0.930937	0.765792		0.636942
P24549	62	K	Retinal dehydrogenase 1 OS=Mus musculus OX=10090 GN=Aldh1a1 PE=1 SV=5	Aldh1a1	0.958114	5.28e-14	47.968	KFPVLNPATEEVICHVEEGDK(0.042)ADVDK(0.958)AVK	4	4.3537	1		0.955			0.959	1.057	1.029	0.955		0.9035
P24549	490	K	Retinal dehydrogenase 1 OS=Mus musculus OX=10090 GN=Aldh1a1 PE=1 SV=5	Aldh1a1	1	7.27e-09	78.157	ELGEHGLYEYTELK(1)TVAMK	3	2.7357	1			0.898		0.959	1.057	1.029	0.955			0.872692
P24668	39	K	Cation-dependent mannose-6-phosphate receptor OS=Mus musculus OX=10090 GN=M6pr PE=1 SV=1	M6pr	0.869586	0.00422	52.837	SCDLVGEK(0.87)DK(0.13)ESK	2	1.8208	1		0.955			1.035	1.025	0.988	0.952		0.931707
P24668	100	K	Cation-dependent mannose-6-phosphate receptor OS=Mus musculus OX=10090 GN=M6pr PE=1 SV=1	M6pr	1	0.000992	50.834	SNDK(1)ETVVGR	2	0.50968	1				1.122	1.035	1.025	0.988	0.952				1.17857
P24815	350	K	3 beta-hydroxysteroid dehydrogenase/Delta 5-->4-isomerase type 1 OS=Mus musculus OX=10090 GN=Hsd3b1 PE=1 SV=3	Hsd3b1	1	8.17e-06	86.243	DLGYEPLVNWEEAK(1)QK	3	1.9657	1		0.955			1.021	1.083	0.993	0.903		0.88181
P24815	27	K	3 beta-hydroxysteroid dehydrogenase/Delta 5-->4-isomerase type 1 OS=Mus musculus OX=10090 GN=Hsd3b1 PE=1 SV=3	Hsd3b1	1	1.97e-39	219.89	MLVQEK(1)ELQEVR	2	4.6478	17	0.866	1.168	0.978	0.973	1.021	1.083	0.993	0.903	0.848188	1.07849	0.984894	1.07752	1.08014	0.0750232
P24815	159	K	3 beta-hydroxysteroid dehydrogenase/Delta 5-->4-isomerase type 1 OS=Mus musculus OX=10090 GN=Hsd3b1 PE=1 SV=3	Hsd3b1	1	1.35e-26	97.551	IVLNGHEEQNHESTWSDPYPYSK(1)K	3	-0.17086	5		1.684	0.939	0.214	1.021	1.083	0.993	0.903		1.55494	0.945619	0.236988	0.15241
P24815	53	K	3 beta-hydroxysteroid dehydrogenase/Delta 5-->4-isomerase type 1 OS=Mus musculus OX=10090 GN=Hsd3b1 PE=1 SV=3	Hsd3b1	1	0.0196	58.916	EEFSK(1)LQTK(1)TK	2	1.4025	3	1.164		0.862	1.051	1.021	1.083	0.993	0.903	1.14006		0.868077	1.1639	0.761432
P24815	21	K	3 beta-hydroxysteroid dehydrogenase/Delta 5-->4-isomerase type 1 OS=Mus musculus OX=10090 GN=Hsd3b1 PE=1 SV=3	Hsd3b1	1	0.000154	114.64	IIK(1)MLVQEK	2	1.4711	8	1.047	1.082	0.947	0.92	1.021	1.083	0.993	0.903	1.02547	0.999077	0.953676	1.01883	0.974881	0.0460431
P24815	332	K	3 beta-hydroxysteroid dehydrogenase/Delta 5-->4-isomerase type 1 OS=Mus musculus OX=10090 GN=Hsd3b1 PE=1 SV=3	Hsd3b1	1	3.01e-05	101.45	HLITLSNSTFTFSYK(1)K	3	1.5653	2		0.924	0.927		1.021	1.083	0.993	0.903		0.853186	0.933535
P24815	209	K	3 beta-hydroxysteroid dehydrogenase/Delta 5-->4-isomerase type 1 OS=Mus musculus OX=10090 GN=Hsd3b1 PE=1 SV=3	Hsd3b1	1	0.000439	107.08	NK(1)GILCVTGK	2	2.1469	4	1.12	1.089	0.76	1.069	1.021	1.083	0.993	0.903	1.09696	1.00554	0.765358	1.18383	0.937508	0.255787
P24815	49	K	3 beta-hydroxysteroid dehydrogenase/Delta 5-->4-isomerase type 1 OS=Mus musculus OX=10090 GN=Hsd3b1 PE=1 SV=3	Hsd3b1	1	4.75e-07	163.2	VFRPETK(1)EEFSK(1)LQTK	3	2.3981	8	1.108	1.04	0.83	1.049	1.021	1.083	0.993	0.903	1.08521	0.960295	0.835851	1.16168	0.989968	0.221974
P24815	37	K	3 beta-hydroxysteroid dehydrogenase/Delta 5-->4-isomerase type 1 OS=Mus musculus OX=10090 GN=Hsd3b1 PE=1 SV=3	Hsd3b1	1	1.26e-10	129.69	ALDK(1)VFRPETK	2	3.4176	8	0.938	1.11	0.881	1.086	1.021	1.083	0.993	0.903	0.918707	1.02493	0.88721	1.20266	1.06956	0.0970904
P24815	164	K	3 beta-hydroxysteroid dehydrogenase/Delta 5-->4-isomerase type 1 OS=Mus musculus OX=10090 GN=Hsd3b1 PE=1 SV=3	Hsd3b1	1	9.27e-05	93.162	MAEK(1)AVLAANGSMLK	2	4.5927	11	0.703	1.359	1.062	0.818	1.021	1.083	0.993	0.903	0.688541	1.25485	1.06949	0.905869	1.13758	0.365411
P24815	44	K	3 beta-hydroxysteroid dehydrogenase/Delta 5-->4-isomerase type 1 OS=Mus musculus OX=10090 GN=Hsd3b1 PE=1 SV=3	Hsd3b1	1	1.33e-48	220.25	VFRPETK(1)EEFSK(1)LQTK	3	2.3981	12	1.038	1.149	0.789	1.048	1.021	1.083	0.993	0.903	1.01665	1.06094	0.794562	1.16058	0.93773	0.166552
P24815	55	K	3 beta-hydroxysteroid dehydrogenase/Delta 5-->4-isomerase type 1 OS=Mus musculus OX=10090 GN=Hsd3b1 PE=1 SV=3	Hsd3b1	1	2.88e-09	121.86	TK(1)VTVLEGDILDAQCLR	3	1.0016	3		1.068	1.224	0.582	1.021	1.083	0.993	0.903		0.98615	1.23263	0.644518	0.65357
P25444	108	K	40S ribosomal protein S2 OS=Mus musculus OX=10090 GN=Rps2 PE=1 SV=3	Rps2	1	5.83e-05	93.467	DEVLK(1)IMPVQK	2	0.76567	8	0.811	1.14	1.021	1.009	0.834	1.034	1.216	0.916	0.972422	1.10251	0.839638	1.10153	0.931277	0.0728327
P25444	114	K	40S ribosomal protein S2 OS=Mus musculus OX=10090 GN=Rps2 PE=1 SV=3	Rps2	1	0.00112	67.464	IMPVQK(1)QTR	2	0.51675	2		0.955			0.834	1.034	1.216	0.916		0.923598
P25444	275	K	40S ribosomal protein S2 OS=Mus musculus OX=10090 GN=Rps2 PE=1 SV=3	Rps2	1	8.35e-08	97.084	SPYQEFTDHLVK(1)THTR	3	3.0759	2		0.926	0.925		0.834	1.034	1.216	0.916		0.895551	0.760691
P25444	65	K	40S ribosomal protein S2 OS=Mus musculus OX=10090 GN=Rps2 PE=1 SV=3	Rps2	1	0.000691	95.656	EWIPVTK(1)LGR	2	0.67359	10	0.255	1.456	1.223	0.978	0.834	1.034	1.216	0.916	0.305755	1.40812	1.00576	1.06769	2.02383	0.625347
P25911	301	K	Tyrosine-protein kinase Lyn OS=Mus musculus OX=10090 GN=Lyn PE=1 SV=4	Lyn	1	0.00413	60.892	TLQHDK(1)LVR	2	4.3709	1	1.055				1.1	1.02	0.95	0.93	0.959091
P25976	527	K	Nucleolar transcription factor 1 OS=Mus musculus OX=10090 GN=Ubtf PE=1 SV=1	Ubtf	1	0.0124	44.767	EK(1)LMWIK	2	1.2217	2		1.125	0.738		0.965	0.972	1.012	1.051		1.15741	0.729249
P25976	612	K	Nucleolar transcription factor 1 OS=Mus musculus OX=10090 GN=Ubtf PE=1 SV=1	Ubtf	1	0.000794	69.716	ISQSQK(1)EHYK	2	2.3895	4	1.326	0.848	0.611	1.318	0.965	0.972	1.012	1.051	1.37409	0.872428	0.603755	1.25404	0.938401	0.531774
P25976	71	K	Nucleolar transcription factor 1 OS=Mus musculus OX=10090 GN=Ubtf PE=1 SV=1	Ubtf	1	0.000608	46.033	LK(1)WVEISNEVR	2	1.9527	1			0.898		0.965	0.972	1.012	1.051			0.887352
P25976	57	K	Nucleolar transcription factor 1 OS=Mus musculus OX=10090 GN=Ubtf PE=1 SV=1	Ubtf	1	0.000238	54.27	TTESHMDWEK(1)VAFK	2	6.6566	1		0.955			0.965	0.972	1.012	1.051		0.98251
P25976	45	K	Nucleolar transcription factor 1 OS=Mus musculus OX=10090 GN=Ubtf PE=1 SV=1	Ubtf	1	0.00028	57.888	NNLPSNDSSK(1)FK	2	2.0682	2	1.104	0.91			0.965	0.972	1.012	1.051	1.14404	0.936214
P25976	132	K	Nucleolar transcription factor 1 OS=Mus musculus OX=10090 GN=Ubtf PE=1 SV=1	Ubtf	1	2.06e-05	42.941	YAK(1)LHPEMSNLDLTK	3	1.0245	1		0.955			0.965	0.972	1.012	1.051		0.98251
P25976	151	K	Nucleolar transcription factor 1 OS=Mus musculus OX=10090 GN=Ubtf PE=1 SV=1	Ubtf	1	0.00863	43.734	YK(1)ELPEK	2	1.5766	1	1.055				0.965	0.972	1.012	1.051	1.09326
P26039	910	K	Talin-1 OS=Mus musculus OX=10090 GN=Tln1 PE=1 SV=2	Tln1	1	0.00291	54.584	MATNAAAQNAIK(1)K	2	2.3344	2		1.019		1.047	1.007	0.996	1.007	0.99		1.02309		1.05758	1.03371
P26039	2130	K	Talin-1 OS=Mus musculus OX=10090 GN=Tln1 PE=1 SV=2	Tln1	1	2.48e-05	84.999	VMVTNVTSLLK(1)TVK	2	4.381	4	0.231	0.99	1.902	0.702	1.007	0.996	1.007	0.99	0.229394	0.993976	1.88878	0.709091	4.47358	0.840533
P26039	1314	K	Talin-1 OS=Mus musculus OX=10090 GN=Tln1 PE=1 SV=2	Tln1	1	0.0016	51.531	GISMSSSK(1)LLLAAK	2	2.9547	2		1.391		0.61	1.007	0.996	1.007	0.99		1.39659		0.616162	0.441192
P26039	1190	K	Talin-1 OS=Mus musculus OX=10090 GN=Tln1 PE=1 SV=2	Tln1	1	0.00834	47.361	LAQVAK(1)AVTQALNR	2	4.217	1		0.955			1.007	0.996	1.007	0.99		0.958835
P26039	2491	K	Talin-1 OS=Mus musculus OX=10090 GN=Tln1 PE=1 SV=2	Tln1	1	3.34e-52	167.01	AAAFEDQENETVVVK(1)EK	2	3.253	4	0.407	1.269	1.772	0.35	1.007	0.996	1.007	0.99	0.404171	1.2741	1.75968	0.353535	2.31564	0.880172
P26039	1320	K	Talin-1 OS=Mus musculus OX=10090 GN=Tln1 PE=1 SV=2	Tln1	1	0.00208	46.358	LLLAAK(1)ALSTDPASPNLK	3	3.7123	1				1.122	1.007	0.996	1.007	0.99				1.13333
P26039	2043	K	Talin-1 OS=Mus musculus OX=10090 GN=Tln1 PE=1 SV=2	Tln1	1	1.03e-17	132.4	VLVQNAAGSQEK(1)LAQAAQSSVATITR	3	3.8897	5		1.186	0.949	0.786	1.007	0.996	1.007	0.99		1.19076	0.942403	0.793939	0.666748
P26039	2443	K	Talin-1 OS=Mus musculus OX=10090 GN=Tln1 PE=1 SV=2	Tln1	1	6.04e-05	75.5	QVAASTAQLLVACK(1)VK	2	4.0835	1			0.898		1.007	0.996	1.007	0.99			0.891758
P26039	875	K	Talin-1 OS=Mus musculus OX=10090 GN=Tln1 PE=1 SV=2	Tln1	1	1.17e-27	142.73	MVEAAK(1)GAAAHPDSEEQQQR	3	1.9469	8	0.997	1.116	0.818	1.096	1.007	0.996	1.007	0.99	0.99007	1.12048	0.812314	1.10707	0.904246	0.0926573
P26039	1960	K	Talin-1 OS=Mus musculus OX=10090 GN=Tln1 PE=1 SV=2	Tln1	1	9.29e-07	78.157	VSEK(1)VSHVLAALQAGNR	3	1.6867	2		0.598	1.234		1.007	0.996	1.007	0.99		0.600402	1.22542
P26039	1541	K	Talin-1 OS=Mus musculus OX=10090 GN=Tln1 PE=1 SV=2	Tln1	1	0.000149	72.846	EVANSTANLVK(1)TIK	2	-0.11859	2	1.023	0.984			1.007	0.996	1.007	0.99	1.01589	0.987952
P26039	1947	K	Talin-1 OS=Mus musculus OX=10090 GN=Tln1 PE=1 SV=2	Tln1	1	3.24e-05	83.214	AGALQCSPSDVYTK(1)K	2	3.0752	2	1.066			1.11	1.007	0.996	1.007	0.99	1.05859			1.12121
P26039	869	K	Talin-1 OS=Mus musculus OX=10090 GN=Tln1 PE=1 SV=2	Tln1	1	9.96e-05	90.689	ILADATAK(1)MVEAAK	2	2.7086	2		0.888	0.961		1.007	0.996	1.007	0.99		0.891566	0.95432
P26039	1933	K	Talin-1 OS=Mus musculus OX=10090 GN=Tln1 PE=1 SV=2	Tln1	1	2.83e-14	61.707	VQELGHGCSALVTK(1)AGALQCSPSDVYTK	3	4.5135	1			0.898		1.007	0.996	1.007	0.99			0.891758
P26039	334	K	Talin-1 OS=Mus musculus OX=10090 GN=Tln1 PE=1 SV=2	Tln1	1	0.00403	41.796	LLGITK(1)ECVMR	2	1.5046	1			0.898		1.007	0.996	1.007	0.99			0.891758
P26039	1917	K	Talin-1 OS=Mus musculus OX=10090 GN=Tln1 PE=1 SV=2	Tln1	1	5.46e-08	115.05	PAAVAAENEEIGAHIK(1)HR	3	1.8094	5	1.007	1.041	0.798	1.195	1.007	0.996	1.007	0.99	1	1.04518	0.792453	1.20707	0.973672	0.18612
P26039	2024	K	Talin-1 OS=Mus musculus OX=10090 GN=Tln1 PE=1 SV=2	Tln1	1	0.00121	64.064	TAK(1)VLVEDTK	2	1.527	3		1.067	0.82	1.088	1.007	0.996	1.007	0.99		1.07129	0.8143	1.09899	1.02586
P26039	345	K	Talin-1 OS=Mus musculus OX=10090 GN=Tln1 PE=1 SV=2	Tln1	1	0.014	43.613	TK(1)EVIQEWSLTNIK	2	2.3134	1			0.898		1.007	0.996	1.007	0.99			0.891758
P26039	2031	K	Talin-1 OS=Mus musculus OX=10090 GN=Tln1 PE=1 SV=2	Tln1	1	2.41e-05	70.598	VLVEDTK(1)VLVQNAAGSQEK	3	1.5793	4	0.433	1.068	1.618	0.753	1.007	0.996	1.007	0.99	0.42999	1.07229	1.60675	0.760606	2.22303	0.680917
P26039	922	K	Talin-1 OS=Mus musculus OX=10090 GN=Tln1 PE=1 SV=2	Tln1	1	7.24e-11	59.689	LEHAAK(1)QAAASATQTIAAAQHAASAPK	3	1.5119	1		0.955			1.007	0.996	1.007	0.99		0.958835
P26039	2454	K	Talin-1 OS=Mus musculus OX=10090 GN=Tln1 PE=1 SV=2	Tln1	1	0.0022	56.378	ADQDSEAMK(1)R	2	2.7477	1		0.955			1.007	0.996	1.007	0.99		0.958835
P26039	2104	K	Talin-1 OS=Mus musculus OX=10090 GN=Tln1 PE=1 SV=2	Tln1	1	4.12e-15	112.95	AAAGK(1)VGDDPAVWQLK	2	2.641	3	0.664	1.335		1.091	1.007	0.996	1.007	0.99	0.659384	1.34036		1.10202	0.822181
P26039	1086	K	Talin-1 OS=Mus musculus OX=10090 GN=Tln1 PE=1 SV=2	Tln1	0.987877	0.00101	43.904	LK(0.012)PLPGETMEK(0.988)CTQDLGNSTK	3	3.6192	2		0.966	0.888		1.007	0.996	1.007	0.99		0.96988	0.881827
P26039	2188	K	Talin-1 OS=Mus musculus OX=10090 GN=Tln1 PE=1 SV=2	Tln1	1	5.41e-05	48.363	GITMATAK(1)AVAAGNSCR	2	2.8799	2	0.771	1.212			1.007	0.996	1.007	0.99	0.765641	1.21687
P26039	2133	K	Talin-1 OS=Mus musculus OX=10090 GN=Tln1 PE=1 SV=2	Tln1	1	0.00107	77.358	TVK(1)AVEDEATK	2	1.3394	2			0.888	1.134	1.007	0.996	1.007	0.99			0.881827	1.14545
P26039	2445	K	Talin-1 OS=Mus musculus OX=10090 GN=Tln1 PE=1 SV=2	Tln1	1	0.0114	47.561	VK(1)ADQDSEAMK	2	2.7314	1				1.122	1.007	0.996	1.007	0.99				1.13333
P26039	1544	K	Talin-1 OS=Mus musculus OX=10090 GN=Tln1 PE=1 SV=2	Tln1	1	2.46e-06	93.772	TIK(1)ALDGDFTEENR	2	4.1863	4	0.884	1.081	1.147	0.844	1.007	0.996	1.007	0.99	0.877855	1.08534	1.13903	0.852525	1.0415	0.24581
P26039	1306	K	Talin-1 OS=Mus musculus OX=10090 GN=Tln1 PE=1 SV=2	Tln1	1	1.2e-07	109.47	AQVVSNLK(1)GISMSSSK	2	3.6447	6	0.789	1.146	1.036	1.008	1.007	0.996	1.007	0.99	0.783515	1.1506	1.0288	1.01818	1.09898	0.19479
P26039	98	K	Talin-1 OS=Mus musculus OX=10090 GN=Tln1 PE=1 SV=2	Tln1	1	0.00178	46.358	MLDGTVK(1)TIMVDDSK	2	3.4176	2		0.729	1.111		1.007	0.996	1.007	0.99		0.731928	1.10328
P26039	2141	K	Talin-1 OS=Mus musculus OX=10090 GN=Tln1 PE=1 SV=2	Tln1	1	0.000745	53.517	AVEDEATK(1)GTR	2	0.88995	3	1.002	1.007	0.895		1.007	0.996	1.007	0.99	0.995035	1.01104	0.888779		0.893214
P26039	861	K	Talin-1 OS=Mus musculus OX=10090 GN=Tln1 PE=1 SV=2	Tln1	1	0.000106	101.64	LLSAAK(1)ILADATAK	2	1.2413	2		1.079		0.976	1.007	0.996	1.007	0.99		1.08333		0.985859	0.910024
P26039	2464	K	Talin-1 OS=Mus musculus OX=10090 GN=Tln1 PE=1 SV=2	Tln1	1	0.00123	79.809	LQAAGNAVK(1)R	2	0.93421	3	1.196		0.901	0.968	1.007	0.996	1.007	0.99	1.18769		0.894737	0.977778	0.753345
P26039	256	K	Talin-1 OS=Mus musculus OX=10090 GN=Tln1 PE=1 SV=2	Tln1	1	0.00181	50.834	HK(1)AGFLDLK	2	1.3879	2		1.005		1.064	1.007	0.996	1.007	0.99		1.00904		1.07475	1.06512
P26039	164	K	Talin-1 OS=Mus musculus OX=10090 GN=Tln1 PE=1 SV=2	Tln1	1	3.85e-05	46.068	QK(1)LHTDDELNWLDHGR	3	4.1278	2			1.125	0.838	1.007	0.996	1.007	0.99			1.11718	0.846465
P26039	196	K	Talin-1 OS=Mus musculus OX=10090 GN=Tln1 PE=1 SV=2	Tln1	1	0.00257	48.701	K(1)FFYSDQNVDSR	2	4.1494	1			0.898		1.007	0.996	1.007	0.99			0.891758
P26039	2220	K	Talin-1 OS=Mus musculus OX=10090 GN=Tln1 PE=1 SV=2	Tln1	1	0.0024	41.317	ACK(1)EAAFHPEVAPDVR	3	2.3082	1		0.955			1.007	0.996	1.007	0.99		0.958835
P26040	523	K	Ezrin OS=Mus musculus OX=10090 GN=Ezr PE=1 SV=3	Ezr	1	0.000162	96.311	ITEAEK(1)NER	2	1.6559	4	1.15	1.031	0.916	0.909	1.052	0.956	1.035	0.958	1.09316	1.07845	0.885024	0.948852	0.844716	0.0415666
P26040	143	K	Ezrin OS=Mus musculus OX=10090 GN=Ezr PE=1 SV=3	Ezr	1	2.51e-05	92.707	EMHK(1)SGYLSSER	2	1.3782	4	1.484	0.745	1.074	0.691	1.052	0.956	1.035	0.958	1.41065	0.779289	1.03768	0.721294	0.830593	0.11436
P26040	79	K	Ezrin OS=Mus musculus OX=10090 GN=Ezr PE=1 SV=3	Ezr	1	6.42e-17	158.37	ENPVQFK(1)FR	2	0.78966	4	1.167	0.95	0.807		1.052	0.956	1.035	0.958	1.10932	0.993724	0.77971		0.702875
P26040	438	K	Ezrin OS=Mus musculus OX=10090 GN=Ezr PE=1 SV=3	Ezr	1	4.64e-10	156.57	RK(1)EDEVEEWQHR	3	1.8909	4	1.146	1.056	0.828	0.993	1.052	0.956	1.035	0.958	1.08935	1.1046	0.8	1.03653	0.836379	0.121953
P26040	344	K	Ezrin OS=Mus musculus OX=10090 GN=Ezr PE=1 SV=3	Ezr	1	0.00145	79.809	EK(1)EELMLR	2	1.5535	4	1.211	0.901	0.833	1.101	1.052	0.956	1.035	0.958	1.15114	0.942469	0.804831	1.14927	0.959291	0.271171
P26040	337	K	Ezrin OS=Mus musculus OX=10090 GN=Ezr PE=1 SV=3	Ezr	1	0.000585	76.833	EK(1)EQMLR	2	1.3387	3	1.197		0.9	0.968	1.052	0.956	1.035	0.958	1.13783		0.869565	1.01044	0.764229
P26040	162	K	Ezrin OS=Mus musculus OX=10090 GN=Ezr PE=1 SV=3	Ezr	1	0.0006	65.404	VMDQHK(1)LSR	2	1.9776	3		1.057	1.021	0.848	1.052	0.956	1.035	0.958		1.10565	0.986473	0.885177	0.800595
P26040	357	K	Ezrin OS=Mus musculus OX=10090 GN=Ezr PE=1 SV=3	Ezr	1	0.00286	42.075	LQDYEQK(1)TK	2	2.4472	1	1.055				1.052	0.956	1.035	0.958	1.00285
P26041	35	K	Moesin OS=Mus musculus OX=10090 GN=Msn PE=1 SV=3	Msn	1	0.00013	92.707	QLFDQVVK(1)TIGLR	2	2.8711	1			0.898		1.034	1.01	0.983	0.973			0.91353
P26041	306	K	Moesin OS=Mus musculus OX=10090 GN=Msn PE=1 SV=3	Msn	1	2.63e-07	77.157	RKPDTIEVQQMK(1)AQAR	3	2.5353	3	1.275		0.868	0.926	1.034	1.01	0.983	0.973	1.23307		0.883011	0.951696	0.716105
P26041	523	K	Moesin OS=Mus musculus OX=10090 GN=Msn PE=1 SV=3	Msn	1	4.18e-06	85.821	HLK(1)ALTSELANAR	2	2.5675	4	0.85	1.008	1.08	1.05	1.034	1.01	0.983	0.973	0.82205	0.99802	1.09868	1.07914	1.20889	0.105564
P26041	262	K	Moesin OS=Mus musculus OX=10090 GN=Msn PE=1 SV=3	Msn	0.999807	0.00957	56.378	FVIKPIDK(1)K	2	0.10878	3		0.822	0.885	1.295	1.034	1.01	0.983	0.973		0.813861	0.900305	1.33093	1.63533
P26041	79	K	Moesin OS=Mus musculus OX=10090 GN=Msn PE=1 SV=3	Msn	1	0.0002	97.033	ESPLLFK(1)FR	2	1.953	4	0.731	1.248			1.034	1.01	0.983	0.973	0.706963	1.23564
P26041	143	K	Moesin OS=Mus musculus OX=10090 GN=Msn PE=1 SV=3	Msn	1	7.25e-06	105.94	EVHK(1)SGYLAGDK	2	2.0994	6	1.657	0.709	0.931	0.728	1.034	1.01	0.983	0.973	1.60251	0.70198	0.947101	0.748201	0.828426	0.286588
P26041	514	K	Moesin OS=Mus musculus OX=10090 GN=Msn PE=1 SV=3	Msn	1	0.000164	118.06	TTEAEK(1)NER	2	1.5707	4	1.211	1.018	0.804	1	1.034	1.01	0.983	0.973	1.17118	1.00792	0.817904	1.02775	0.859015	0.187024
P26041	344	K	Moesin OS=Mus musculus OX=10090 GN=Msn PE=1 SV=3	Msn	1	0.00144	86.205	EK(1)EELMEK	2	1.6062	2		0.884		1.205	1.034	1.01	0.983	0.973		0.875248		1.23844	1.41496
P26041	162	K	Moesin OS=Mus musculus OX=10090 GN=Msn PE=1 SV=3	Msn	1	0.00259	54.436	VLEQHK(1)LNK	2	2.2117	3	1.327	0.815	0.798		1.034	1.01	0.983	0.973	1.28337	0.806931	0.811801		0.632556
P26041	352	K	Moesin OS=Mus musculus OX=10090 GN=Msn PE=1 SV=3	Msn	1	0.000273	100.84	LK(1)QIEEQTK	2	1.2996	3	1.272	0.865		0.996	1.034	1.01	0.983	0.973	1.23017	0.856436		1.02364	1.19523
P26041	388	K	Moesin OS=Mus musculus OX=10090 GN=Msn PE=1 SV=3	Msn	1	0.00213	72.365	RAQSEAEK(1)LAK	2	2.2856	5		0.974	0.918	1.075	1.034	1.01	0.983	0.973		0.964356	0.933876	1.10483	1.14567
P26041	350	K	Moesin OS=Mus musculus OX=10090 GN=Msn PE=1 SV=3	Msn	1	7.18e-06	110.88	EKEELMEK(1)LK	2	2.8677	4	1.022	0.957	0.897	1.157	1.034	1.01	0.983	0.973	0.988395	0.947525	0.912513	1.18911	1.08909	0.152298
P26041	359	K	Moesin OS=Mus musculus OX=10090 GN=Msn PE=1 SV=3	Msn	1	0.00449	67.464	QIEEQTK(1)K	2	1.6696	3	1.298		0.814	0.969	1.034	1.01	0.983	0.973	1.25532		0.828077	0.995889	0.659655
P26041	3	K	Moesin OS=Mus musculus OX=10090 GN=Msn PE=1 SV=3	Msn	1	0.0337	44.767	PK(1)TISVR	2	-1.4508	1		0.955			1.034	1.01	0.983	0.973		0.945545
P26041	253	K	Moesin OS=Mus musculus OX=10090 GN=Msn PE=1 SV=3	Msn	1	0.0442	45.489	NISFNDK(1)K	2	0.8608	1		0.955			1.034	1.01	0.983	0.973		0.945545
P26041	458	K	Moesin OS=Mus musculus OX=10090 GN=Msn PE=1 SV=3	Msn	1	5.71e-15	126.29	AQMVQEDLEK(1)TR	2	2.9065	7	1.026	0.963	0.969	1.055	1.034	1.01	0.983	0.973	0.992263	0.953465	0.985758	1.08428	1.06532	0.0674681
P26041	400	K	Moesin OS=Mus musculus OX=10090 GN=Msn PE=1 SV=3	Msn	1	1.63e-57	158.02	QEAEEAK(1)EALLQASR	2	3.577	9	0.711	1.227	1.024	1.01	1.034	1.01	0.983	0.973	0.687621	1.21485	1.04171	1.03803	1.1847	0.278762
P26041	316	K	Moesin OS=Mus musculus OX=10090 GN=Msn PE=1 SV=3	Msn	1	0.00384	75.243	HQK(1)QMER	2	0.55634	3	1.389	0.849		0.891	1.034	1.01	0.983	0.973	1.34333	0.840594		0.915725	1.08938
P26041	254	K	Moesin OS=Mus musculus OX=10090 GN=Msn PE=1 SV=3	Msn	1	0.00482	83.623	K(1)FVIKPIDK	2	1.9797	3	1.103		0.899	1.069	1.034	1.01	0.983	0.973	1.06673		0.914547	1.09866	0.857336
P26041	501	K	Moesin OS=Mus musculus OX=10090 GN=Msn PE=1 SV=3	Msn	1	0.0031	51.864	ADAMAK(1)DR	2	1.2792	3	1.37	1.046		0.68	1.034	1.01	0.983	0.973	1.32495	1.03564		0.698869	0.674816
P26041	60	K	Moesin OS=Mus musculus OX=10090 GN=Msn PE=1 SV=3	Msn	1	0.00336	49.96	AFSTWLK(1)LNK	2	1.2626	1		0.955			1.034	1.01	0.983	0.973		0.945545
P26043	165	K	Radixin OS=Mus musculus OX=10090 GN=Rdx PE=1 SV=3	Rdx	1	0.000409	77.072	LTK(1)EQWEER	2	0.70788	2	1.039	0.969			0.996	0.976	1.023	1.006	1.04317	0.992828
P26043	458	K	Radixin OS=Mus musculus OX=10090 GN=Rdx PE=1 SV=3	Rdx	0.8663	9.18e-05	56.938	AFAAQEDLEK(0.866)TK(0.134)EELK	3	0.9179	1			0.898		0.996	0.976	1.023	1.006			0.87781
P26043	400	K	Radixin OS=Mus musculus OX=10090 GN=Rdx PE=1 SV=3	Rdx	1	0.0186	41.824	AAEEAK(1)SAIAK	2	1.9467	1	1.055				0.996	0.976	1.023	1.006	1.05924
P26043	316	K	Radixin OS=Mus musculus OX=10090 GN=Rdx PE=1 SV=3	Rdx	1	0.000634	82.716	HQK(1)QLER	2	1.2192	4	1.407	1.012	0.695	0.935	0.996	0.976	1.023	1.006	1.41265	1.03689	0.679374	0.929423	0.688641	0.301638
P26043	79	K	Radixin OS=Mus musculus OX=10090 GN=Rdx PE=1 SV=3	Rdx	1	1.91e-17	184.04	KENPLQFK(1)FR	2	0.8145	8	0.749	1.218	0.997	1.015	0.996	0.976	1.023	1.006	0.752008	1.24795	0.974585	1.00895	1.05223	0.231649
P26043	520	K	Radixin OS=Mus musculus OX=10090 GN=Rdx PE=1 SV=3	Rdx	1	0.000203	88.921	VTETQK(1)NER	2	0.5925	3	0.813		0.953	1.31	0.996	0.976	1.023	1.006	0.816265		0.931574	1.30219	1.14126
P26043	448	K	Radixin OS=Mus musculus OX=10090 GN=Rdx PE=1 SV=3	Rdx	1	7.51e-40	103.04	EEEATEWQHK(1)AFAAQEDLEK	3	3.3218	4		0.446	1.377		0.996	0.976	1.023	1.006		0.456967	1.34604
P26043	360	K	Radixin OS=Mus musculus OX=10090 GN=Rdx PE=1 SV=3	Rdx	1	0.00201	49.16	QIEEQTVK(1)AQK	2	1.0647	1				1.122	0.996	0.976	1.023	1.006				1.11531
P26043	363	K	Radixin OS=Mus musculus OX=10090 GN=Rdx PE=1 SV=3	Rdx	1	8.05e-05	105.36	AQK(1)ELEEQTR	2	1.416	3	1.26	0.889		0.981	0.996	0.976	1.023	1.006	1.26506	0.910861		0.975149	1.07058
P26043	556	K	Radixin OS=Mus musculus OX=10090 GN=Rdx PE=1 SV=3	Rdx	1	2.27e-05	69.641	TQNDVLHAENVK(1)AGR	3	2.4497	5		0.908	1.098	0.928	0.996	0.976	1.023	1.006		0.930328	1.07331	0.922465	0.991548
P26043	344	K	Radixin OS=Mus musculus OX=10090 GN=Rdx PE=1 SV=3	Rdx	1	0.00186	91.783	EK(1)EELMER	2	-1.9119	4		0.908	0.918	1.152	0.996	0.976	1.023	1.006		0.930328	0.897361	1.14513	1.23089
P26043	162	K	Radixin OS=Mus musculus OX=10090 GN=Rdx PE=1 SV=3	Rdx	1	0.000399	93.467	VLEQHK(1)LTK	2	1.4654	4	1.455	0.848	0.869	0.857	0.996	0.976	1.023	1.006	1.46084	0.868852	0.849462	0.851889	0.780983	0.25544
P26043	405	K	Radixin OS=Mus musculus OX=10090 GN=Rdx PE=1 SV=3	Rdx	1	0.00195	45.939	SAIAK(1)QAADQMK	2	0.44653	2	1.075	0.937			0.996	0.976	1.023	1.006	1.07932	0.960041
P26231	120	K	Catenin alpha-1 OS=Mus musculus OX=10090 GN=Ctnna1 PE=1 SV=1	Ctnna1	1	0.000775	46.358	SAAGEFADDPCSSVK(1)R	2	5.9547	1				1.122	0.996	0.978	1	1.027				1.0925
P26231	695	K	Catenin alpha-1 OS=Mus musculus OX=10090 GN=Ctnna1 PE=1 SV=1	Ctnna1	1	5.13e-05	89.382	IAEQVASFQEEK(1)SK	2	1.2296	3	0.998		1.194	0.812	0.996	0.978	1	1.027	1.00201		1.194	0.790652	1.19161
P26231	842	K	Catenin alpha-1 OS=Mus musculus OX=10090 GN=Ctnna1 PE=1 SV=1	Ctnna1	1	0.00103	62.271	ASYVASTK(1)YQK	2	1.7041	2	1.321	0.713			0.996	0.978	1	1.027	1.32631	0.729039
P26231	193	K	Catenin alpha-1 OS=Mus musculus OX=10090 GN=Ctnna1 PE=1 SV=1	Ctnna1	1	0.00525	56.091	LNIMAAK(1)R	2	0.73201	3		1.102	0.868	0.987	0.996	0.978	1	1.027		1.12679	0.868	0.961052	0.852912
P26231	881	K	Catenin alpha-1 OS=Mus musculus OX=10090 GN=Ctnna1 PE=1 SV=1	Ctnna1	1	6.75e-06	92.445	EKQDETQTK(1)IK	2	0.81895	2	1.751	0.325			0.996	0.978	1	1.027	1.75803	0.332311
P26231	163	K	Catenin alpha-1 OS=Mus musculus OX=10090 GN=Ctnna1 PE=1 SV=1	Ctnna1	1	0.00129	56.378	VVEDGILK(1)LR	2	1.8204	2			0.874	1.152	0.996	0.978	1	1.027			0.874	1.12171
P26231	178	K	Catenin alpha-1 OS=Mus musculus OX=10090 GN=Ctnna1 PE=1 SV=1	Ctnna1	0.914373	5.5e-06	42.977	NAGNEQDLGIQYK(0.914)ALK(0.086)PEVDK	3	3.9761	1			0.898		0.996	0.978	1	1.027			0.898
P26231	16	K	Catenin alpha-1 OS=Mus musculus OX=10090 GN=Ctnna1 PE=1 SV=1	Ctnna1	1	0.000406	76.605	WDPK(1)SLEIR	2	0.66508	1			0.898		0.996	0.978	1	1.027			0.898
P26231	493	K	Catenin alpha-1 OS=Mus musculus OX=10090 GN=Ctnna1 PE=1 SV=1	Ctnna1	1	0.00158	65.313	EQWEK(1)QVR	2	3.3111	4	1.196	0.943	0.73	1.196	0.996	0.978	1	1.027	1.2008	0.964213	0.73	1.16456	0.907854	0.330369
P26350	103	K	Prothymosin alpha OS=Mus musculus OX=10090 GN=Ptma PE=1 SV=2	Ptma	1	2.12e-34	136.06	VAEDDEDDDVDTK(1)K	2	2.8658	4	1.134	0.874	0.926	1.098	0.894	1.154	1.038	0.914	1.26846	0.757366	0.8921	1.20131	1.14473	0.385625
P26369	70	K	Splicing factor U2AF 65 kDa subunit OS=Mus musculus OX=10090 GN=U2af2 PE=1 SV=3	U2af2	1	0.000999	49.16	GAK(1)EEHGGLIR	2	-10.859	1	1.055				0.951	0.912	1.056	1.081	1.10936
P26369	292	K	Splicing factor U2AF 65 kDa subunit OS=Mus musculus OX=10090 GN=U2af2 PE=1 SV=3	U2af2	1	0.000155	64.266	AFNLVK(1)DSATGLSK	2	1.6775	4	0.689	1.23	1.038	1.013	0.951	0.912	1.056	1.081	0.724501	1.34868	0.982955	0.937095	1.02578	0.322639
P26369	462	K	Splicing factor U2AF 65 kDa subunit OS=Mus musculus OX=10090 GN=U2af2 PE=1 SV=3	U2af2	1	0.000315	66.953	VVVTK(1)YCDPDSYHR	3	2.983	2	1.055				0.951	0.912	1.056	1.081	1.10936
P26369	15	K	Splicing factor U2AF 65 kDa subunit OS=Mus musculus OX=10090 GN=U2af2 PE=1 SV=3	U2af2	1	0.000541	62.969	QLNENK(1)QER	2	1.8688	3		0.935	0.965	1.061	0.951	0.912	1.056	1.081		1.02522	0.913826	0.981499	0.957355
P26443	84	K	"Glutamate dehydrogenase 1, mitochondrial OS=Mus musculus OX=10090 GN=Glud1 PE=1 SV=1"	Glud1	1	3.04e-05	93.162	GASIVEDK(1)LVEDLK	2	2.7876	4	0.494	1.191	1.052	1.25	0.999	1.002	0.981	1.018	0.494494	1.18862	1.07238	1.2279	1.60084	0.354686
P26443	363	K	"Glutamate dehydrogenase 1, mitochondrial OS=Mus musculus OX=10090 GN=Glud1 PE=1 SV=1"	Glud1	1	0.000211	69.276	LQHGSILGFPK(1)AK	2	2.4174	4	0.815			1.377	0.999	1.002	0.981	1.018	0.815816			1.35265
P26443	457	K	"Glutamate dehydrogenase 1, mitochondrial OS=Mus musculus OX=10090 GN=Glud1 PE=1 SV=1"	Glud1	1	0.0219	44.767	LTFK(1)YER	2	0.70683	1		0.955			0.999	1.002	0.981	1.018		0.953094
P26443	200	K	"Glutamate dehydrogenase 1, mitochondrial OS=Mus musculus OX=10090 GN=Glud1 PE=1 SV=1"	Glud1	1	0.000302	65.879	NYTDNELEK(1)ITR	2	2.171	2	0.518		1.355		0.999	1.002	0.981	1.018	0.518519		1.38124		2.66383
P26443	545	K	"Glutamate dehydrogenase 1, mitochondrial OS=Mus musculus OX=10090 GN=Glud1 PE=1 SV=1"	Glud1	1	0.000771	48.701	TAAYVNAIEK(1)VFK	2	1.3066	2		0.82	1.025		0.999	1.002	0.981	1.018		0.818363	1.04485
P26443	90	K	"Glutamate dehydrogenase 1, mitochondrial OS=Mus musculus OX=10090 GN=Glud1 PE=1 SV=1"	Glud1	1	0.00194	65.156	LVEDLK(1)TR	2	1.0511	2	0.911	1.085			0.999	1.002	0.981	1.018	0.911912	1.08283
P26443	503	K	"Glutamate dehydrogenase 1, mitochondrial OS=Mus musculus OX=10090 GN=Glud1 PE=1 SV=1"	Glud1	1	7.67e-09	61.867	ISGASEK(1)DIVHSGLAYTMER	3	3.0512	2		1.304		0.712	0.999	1.002	0.981	1.018		1.3014		0.699411	0.537431
P26516	180	K	26S proteasome non-ATPase regulatory subunit 7 OS=Mus musculus OX=10090 GN=Psmd7 PE=1 SV=2	Psmd7	1	2.83e-09	103.69	DIK(1)DTTVGTLSQR	2	2.1875	4	0.831	1.059	1.219	0.837	1.004	0.945	1.064	0.988	0.827689	1.12064	1.14568	0.847166	1.07008	0.293538
P26516	199	K	26S proteasome non-ATPase regulatory subunit 7 OS=Mus musculus OX=10090 GN=Psmd7 PE=1 SV=2	Psmd7	1	1.67e-09	149.02	ITNQVHGLK(1)GLNSK	2	4.3691	5	1.602	0.754	0.768	0.937	1.004	0.945	1.064	0.988	1.59562	0.797884	0.721805	0.948381	0.820493	0.448665
P26638	154	K	"Serine--tRNA ligase, cytoplasmic OS=Mus musculus OX=10090 GN=Sars PE=1 SV=3"	Sars	1	5.84e-07	81.373	EIGNLLHPSVPISNDEDADNK(1)VER	3	3.3691	1			0.898		1.003	1.008	1.02	0.969			0.880392
P26638	323	K	"Serine--tRNA ligase, cytoplasmic OS=Mus musculus OX=10090 GN=Sars PE=1 SV=3"	Sars	1	1.46e-12	116.36	VHQFEK(1)IEQFVYSSPHDNK	3	3.4612	2		1.323		0.69	1.003	1.008	1.02	0.969		1.3125		0.712074	0.542533
P26638	12	K	"Serine--tRNA ligase, cytoplasmic OS=Mus musculus OX=10090 GN=Sars PE=1 SV=3"	Sars	1	0.00147	72.365	VDK(1)GGDPALIR	2	0.70239	1	1.055				1.003	1.008	1.02	0.969	1.05184
P26645	158	K	Myristoylated alanine-rich C-kinase substrate OS=Mus musculus OX=10090 GN=Marcks PE=1 SV=2	Marcks	1	0.000855	40.386	SFK(1)LSGFSFK	2	2.6403	1	1.055				0.956	1.046	1.036	0.961	1.10356
P26645	11	K	Myristoylated alanine-rich C-kinase substrate OS=Mus musculus OX=10090 GN=Marcks PE=1 SV=2	Marcks	1	3.27e-21	142.76	TAAK(1)GEATAERPGEAAVASSPSK	3	2.6318	4	0.949	1.131	0.901	1.024	0.956	1.046	1.036	0.961	0.992678	1.08126	0.869691	1.06556	0.930791	0.0587506
P26645	145	K	Myristoylated alanine-rich C-kinase substrate OS=Mus musculus OX=10090 GN=Marcks PE=1 SV=2	Marcks	1	2.79e-05	95.656	AEDGAAPSPSSETPK(1)K	2	1.695	4	0.996	0.977	1.094	0.914	0.956	1.046	1.036	0.961	1.04184	0.934034	1.05598	0.951093	1.01592	0.00230727
P26645	165	K	Myristoylated alanine-rich C-kinase substrate OS=Mus musculus OX=10090 GN=Marcks PE=1 SV=2	Marcks	1	0.00892	41.025	LSGFSFK(1)K	2	1.399	1	1.055				0.956	1.046	1.036	0.961	1.10356
P26883	53	K	Peptidyl-prolyl cis-trans isomerase FKBP1A OS=Mus musculus OX=10090 GN=Fkbp1a PE=1 SV=2	Fkbp1a	1	3.4e-07	130.31	FTLGK(1)QEVIR	2	1.6379	4	0.844	1.072	1.065	1.001	1.053	0.982	0.976	0.989	0.801519	1.09165	1.09119	1.01213	1.14428	0.189745
P26883	48	K	Peptidyl-prolyl cis-trans isomerase FKBP1A OS=Mus musculus OX=10090 GN=Fkbp1a PE=1 SV=2	Fkbp1a	0.99882	0.0406	43.272	NK(0.001)PFK(0.999)FTLGK	2	2.4385	1			0.898		1.053	0.982	0.976	0.989			0.920082
P27048	8	K	Small nuclear ribonucleoprotein-associated protein B OS=Mus musculus OX=10090 GN=Snrpb PE=1 SV=1	Snrpb	1	2.73e-13	106	SSK(1)MLQHIDYR	2	2.3768	6	1.161	0.873	0.878	1.13	0.978	1.056	0.951	1.014	1.18712	0.826705	0.923239	1.1144	1.06286	0.268279
P27048	32	K	Small nuclear ribonucleoprotein-associated protein B OS=Mus musculus OX=10090 GN=Snrpb PE=1 SV=1	Snrpb	1	0.00125	55.235	IFIGTFK(1)AFDK	2	1.6756	2		0.739	1.101		0.978	1.056	0.951	1.014		0.699811	1.15773
P27546	1007	K	Microtubule-associated protein 4 OS=Mus musculus OX=10090 GN=Map4 PE=1 SV=3	Map4	0.999481	0.0325	41.824	K(0.001)VDISK(0.999)VSSK	2	1.032	1		0.955			0.976	0.961	1.062	1		0.993757
P27546	233	K	Microtubule-associated protein 4 OS=Mus musculus OX=10090 GN=Map4 PE=1 SV=3	Map4	1	4.27e-05	112.93	AAEVESVK(1)EQLPAK	2	3.4682	4	0.655	1.157	1.049		0.976	0.961	1.062	1	0.671107	1.20395	0.987759		1.47184
P27546	1028	K	Microtubule-associated protein 4 OS=Mus musculus OX=10090 GN=Map4 PE=1 SV=3	Map4	0.999994	8.29e-05	79.795	HKPGGGDVK(1)IESQK	3	1.4546	1		0.955			0.976	0.961	1.062	1		0.993757
P27546	825	K	Microtubule-associated protein 4 OS=Mus musculus OX=10090 GN=Map4 PE=1 SV=3	Map4	1	0.00104	47.334	MTAK(1)SASADLSR	2	1.6249	2		0.868		1.224	0.976	0.961	1.062	1		0.903226		1.224	1.35514
P27546	911	K	Microtubule-associated protein 4 OS=Mus musculus OX=10090 GN=Map4 PE=1 SV=3	Map4	1	0.002	50.834	SK(1)VGSTENIK	2	-1.9463	1		0.955			0.976	0.961	1.062	1		0.993757
P27546	1001	K	Microtubule-associated protein 4 OS=Mus musculus OX=10090 GN=Map4 PE=1 SV=3	Map4	1	0.0366	40.386	HVPGGGNVQIQNK(1)K	2	3.756	1		0.955			0.976	0.961	1.062	1		0.993757
P27546	566	K	Microtubule-associated protein 4 OS=Mus musculus OX=10090 GN=Map4 PE=1 SV=3	Map4	1	3.78e-22	157.77	DK(1)GTVQTEEKPR	2	2.1216	9	1.177	1.119	0.731	1.008	0.976	0.961	1.062	1	1.20594	1.16441	0.688324	1.008	0.718225	0.205295
P27546	980	K	Microtubule-associated protein 4 OS=Mus musculus OX=10090 GN=Map4 PE=1 SV=3	Map4	1	3.03e-14	145.08	VSYSHIQSK(1)CGSK	2	2.1445	1	1.055				0.976	0.961	1.062	1	1.08094
P27546	753	K	Microtubule-associated protein 4 OS=Mus musculus OX=10090 GN=Map4 PE=1 SV=3	Map4	1	0.000101	92.428	PITEAK(1)VAEK	2	1.3693	4	1.105	1.002	0.953	0.946	0.976	0.961	1.062	1	1.13217	1.04266	0.897363	0.946	0.849947	0.0674677
P27601	121	K	Guanine nucleotide-binding protein subunit alpha-13 OS=Mus musculus OX=10090 GN=Gna13 PE=1 SV=1	Gna13	1	0.000617	51.454	NQLHGDK(1)LMAFDTR	3	-0.26937	2	0.476	1.479			1.004	0.962	0.966	1.068	0.474104	1.53742
P27659	356	K	60S ribosomal protein L3 OS=Mus musculus OX=10090 GN=Rpl3 PE=1 SV=3	Rpl3	1	0.00538	93.561	SLLVQTK(1)R	2	0.97514	2		1.071		0.986	0.802	1.013	1.292	0.893		1.05726		1.10414	1.04435
P27659	373	K	60S ribosomal protein L3 OS=Mus musculus OX=10090 GN=Rpl3 PE=1 SV=3	Rpl3	1	3.84e-15	158.37	FIDTTSK(1)FGHGR	2	2.569	8	0.856	1.199	0.872	1.079	0.802	1.013	1.292	0.893	1.06733	1.18361	0.674923	1.20829	0.826596	0.235
P27659	286	K	60S ribosomal protein L3 OS=Mus musculus OX=10090 GN=Rpl3 PE=1 SV=3	Rpl3	1	0.00138	48.157	IYK(1)IGQGYLIK	2	1.8646	2		0.962	0.892		0.802	1.013	1.292	0.893		0.949654	0.690402
P27659	366	K	60S ribosomal protein L3 OS=Mus musculus OX=10090 GN=Rpl3 PE=1 SV=3	Rpl3	1	0.000915	53.028	IDLK(1)FIDTTSK	2	1.8139	2	0.877			1.31	0.802	1.013	1.292	0.893	1.09352			1.46697
P27659	115	K	60S ribosomal protein L3 OS=Mus musculus OX=10090 GN=Rpl3 PE=1 SV=3	Rpl3	1	0.00033	67.548	TVFAEHISDECK(1)R	2	2.2856	3	0.572		1.309		0.802	1.013	1.292	0.893	0.713217		1.01316		1.42055
P27661	128	K	Histone H2AX OS=Mus musculus OX=10090 GN=H2afx PE=1 SV=2	H2afx	1	0.00286	45.939	SSATVGPK(1)APAVGK	2	2.5298	2		0.932	0.92		0.784	1.075	1.227	0.913		0.866977	0.749796
P27773	152	K	Protein disulfide-isomerase A3 OS=Mus musculus OX=10090 GN=Pdia3 PE=1 SV=2	Pdia3	1	3.75e-41	219.93	FISDK(1)DASVVGFFR	2	2.0444	6		0.887	1.56	0.375	1.004	1.016	1.01	0.97		0.873031	1.54455	0.386598	0.442823
P27773	274	K	Protein disulfide-isomerase A3 OS=Mus musculus OX=10090 GN=Pdia3 PE=1 SV=2	Pdia3	1	0.000635	77.072	NAK(1)GSNYWR	2	3.0131	4	1.194	0.935	0.804	1.115	1.004	1.016	1.01	0.97	1.18924	0.920276	0.79604	1.14949	0.959216	0.302173
P27773	104	K	Protein disulfide-isomerase A3 OS=Mus musculus OX=10090 GN=Pdia3 PE=1 SV=2	Pdia3	1	3.53e-06	106.35	YGVSGYPTLK(1)IFR	2	2.5844	2		0.872	0.976		1.004	1.016	1.01	0.97		0.858268	0.966337
P27773	225	K	Protein disulfide-isomerase A3 OS=Mus musculus OX=10090 GN=Pdia3 PE=1 SV=2	Pdia3	1	0.00413	51.864	TVAYTEK(1)K	2	1.7087	1		0.955			1.004	1.016	1.01	0.97		0.939961
P27773	289	K	Protein disulfide-isomerase A3 OS=Mus musculus OX=10090 GN=Pdia3 PE=1 SV=2	Pdia3	1	0.0076	79.809	K(1)FLDAGHK	2	1.1283	4	1.308	0.759	0.993	0.965	1.004	1.016	1.01	0.97	1.30279	0.747047	0.983168	0.994845	1.04318	0.276576
P27773	129	K	Protein disulfide-isomerase A3 OS=Mus musculus OX=10090 GN=Pdia3 PE=1 SV=2	Pdia3	1	0.000101	108.93	TADGIVSHLK(1)K	2	2.4889	4	1.211	0.961	0.808	1.061	1.004	1.016	1.01	0.97	1.20617	0.945866	0.8	1.09381	0.909834	0.271017
P27773	288	K	Protein disulfide-isomerase A3 OS=Mus musculus OX=10090 GN=Pdia3 PE=1 SV=2	Pdia3	1	0.0187	56.89	VMMVAK(1)K	2	0.77716	1		0.955			1.004	1.016	1.01	0.97		0.939961
P27773	460	K	Protein disulfide-isomerase A3 OS=Mus musculus OX=10090 GN=Pdia3 PE=1 SV=2	Pdia3	1	7.12e-05	108.93	GFPTIYFSPANK(1)K	2	2.8203	4	0.527	1.204	1.25	0.949	1.004	1.016	1.01	0.97	0.5249	1.18504	1.23762	0.978351	1.59171	0.481321
P27773	366	K	Protein disulfide-isomerase A3 OS=Mus musculus OX=10090 GN=Pdia3 PE=1 SV=2	Pdia3	1	6.4e-16	126.21	YLK(1)SEPIPESNEGPVK	2	2.4227	4	1.084	1.01	0.955	0.955	1.004	1.016	1.01	0.97	1.07968	0.994094	0.945545	0.984536	0.933074	0.0614217
P27773	214	K	Protein disulfide-isomerase A3 OS=Mus musculus OX=10090 GN=Pdia3 PE=1 SV=2	Pdia3	1	2.31e-10	130.79	PLHLANK(1)FEDK	2	5.8976	8	0.804	0.972	0.824	1.461	1.004	1.016	1.01	0.97	0.800797	0.956693	0.815842	1.50619	1.29658	0.214248
P27773	82	K	Protein disulfide-isomerase A3 OS=Mus musculus OX=10090 GN=Pdia3 PE=1 SV=2	Pdia3	1	5.07e-12	108.34	GIVPLAK(1)VDCTANTNTCNK	2	6.052	1	1.055				1.004	1.016	1.01	0.97	1.0508
P27773	252	K	Protein disulfide-isomerase A3 OS=Mus musculus OX=10090 GN=Pdia3 PE=1 SV=2	Pdia3	1	1.25e-14	57.476	FIQDSIFGLCPHMTEDNK(1)DLIQGK	3	2.5795	2		1.184	0.683		1.004	1.016	1.01	0.97		1.16535	0.676238
P27773	75	K	Protein disulfide-isomerase A3 OS=Mus musculus OX=10090 GN=Pdia3 PE=1 SV=2	Pdia3	1	0.00122	49.96	LK(1)GIVPLAK	2	2.3138	5	1.2	0.951	0.888	0.984	1.004	1.016	1.01	0.97	1.19522	0.936024	0.879208	1.01443	0.909686	0.191365
P27773	146	K	Protein disulfide-isomerase A3 OS=Mus musculus OX=10090 GN=Pdia3 PE=1 SV=2	Pdia3	1	0.00184	81.32	TEEEFK(1)K	2	3.0702	4	1.264	0.893	0.862	1.016	1.004	1.016	1.01	0.97	1.25896	0.878937	0.853465	1.04742	0.934802	0.274808
P27773	417	K	Protein disulfide-isomerase A3 OS=Mus musculus OX=10090 GN=Pdia3 PE=1 SV=2	Pdia3	1	0.00498	65.313	YK(1)ELGEK	2	1.3153	4	1.358	0.884	0.79	1.016	1.004	1.016	1.01	0.97	1.35259	0.870079	0.782178	1.04742	0.891053	0.351013
P27773	425	K	Protein disulfide-isomerase A3 OS=Mus musculus OX=10090 GN=Pdia3 PE=1 SV=2	Pdia3	1	9.87e-08	113.46	LSK(1)DPNIVIAK	2	2.8845	4	1.124	1.05	0.846	1.003	1.004	1.016	1.01	0.97	1.11952	1.03347	0.837624	1.03402	0.874368	0.144299
P27773	218	K	Protein disulfide-isomerase A3 OS=Mus musculus OX=10090 GN=Pdia3 PE=1 SV=2	Pdia3	1	1.32e-06	133.76	FEDK(1)TVAYTEK	2	4.2005	4	1.07	1.047	0.878	1.021	1.004	1.016	1.01	0.97	1.06574	1.03051	0.869307	1.05258	0.918549	0.111984
P27773	448	K	Protein disulfide-isomerase A3 OS=Mus musculus OX=10090 GN=Pdia3 PE=1 SV=2	Pdia3	1	2.9e-10	52.481	MDATANDVPSPYEVK(1)GFPTIYFSPANK	3	3.0499	1		0.955			1.004	1.016	1.01	0.97		0.939961
P27773	173	K	Protein disulfide-isomerase A3 OS=Mus musculus OX=10090 GN=Pdia3 PE=1 SV=2	Pdia3	1	4.68e-10	112.95	DLFSDGHSEFLK(1)AASNLR	3	1.0952	2			1.242	0.692	1.004	1.016	1.01	0.97			1.2297	0.713402
P27773	296	K	Protein disulfide-isomerase A3 OS=Mus musculus OX=10090 GN=Pdia3 PE=1 SV=2	Pdia3	1	3.73e-29	137.39	FLDAGHK(1)LNFAVASR	2	1.7478	11	0.231	1.176	1.759	0.664	1.004	1.016	1.01	0.97	0.23008	1.15748	1.74158	0.684536	4.08044	0.855064
P27773	335	K	Protein disulfide-isomerase A3 OS=Mus musculus OX=10090 GN=Pdia3 PE=1 SV=2	Pdia3	1	4.19e-10	101.48	GEK(1)FVMQEEFSR	2	0.76988	6		1.035	1.307	0.517	1.004	1.016	1.01	0.97		1.0187	1.29406	0.53299	0.523206
P27773	496	K	Protein disulfide-isomerase A3 OS=Mus musculus OX=10090 GN=Pdia3 PE=1 SV=2	Pdia3	0.962441	7.46e-28	163.09	EATNPPIIQEEK(0.038)PK(0.962)K	2	2.7632	9	0.96	1.107	0.964	0.963	1.004	1.016	1.01	0.97	0.956175	1.08957	0.954455	0.992784	0.954687	0.0455793
P28271	572	K	Cytoplasmic aconitate hydratase OS=Mus musculus OX=10090 GN=Aco1 PE=1 SV=3	Aco1	1	0.00152	48.701	IDFEK(1)EPLGVNAQGR	2	3.113	1	1.055				0.997	1.014	0.995	0.995	1.05818
P28271	26	K	Cytoplasmic aconitate hydratase OS=Mus musculus OX=10090 GN=Aco1 PE=1 SV=3	Aco1	1	0.000224	70.389	FFNLNK(1)LEDSR	2	3.1789	1		0.955			0.997	1.014	0.995	0.995		0.941815
P28271	79	K	Cytoplasmic aconitate hydratase OS=Mus musculus OX=10090 GN=Aco1 PE=1 SV=3	Aco1	1	6e-05	69.716	NIEVPFK(1)PAR	2	2.4394	1	1.055				0.997	1.014	0.995	0.995	1.05818
P28271	639	K	Cytoplasmic aconitate hydratase OS=Mus musculus OX=10090 GN=Aco1 PE=1 SV=3	Aco1	1	0.000144	78.932	LYAWNPK(1)STYIK	2	3.0615	3		1.07	1.051	0.797	0.997	1.014	0.995	0.995		1.05523	1.05628	0.801005	0.759083
P28271	379	K	Cytoplasmic aconitate hydratase OS=Mus musculus OX=10090 GN=Aco1 PE=1 SV=3	Aco1	1	0.00475	72.846	RPQDK(1)VAVSEMK	2	3.282	2		0.776		1.332	0.997	1.014	0.995	0.995		0.765286		1.33869	1.74927
P28271	141	K	Cytoplasmic aconitate hydratase OS=Mus musculus OX=10090 GN=Aco1 PE=1 SV=3	Aco1	1	8.42e-05	75.5	RADSLQK(1)NQDLEFER	3	2.8025	3		1.13	0.86	0.964	0.997	1.014	0.995	0.995		1.1144	0.864322	0.968844	0.869388
P28271	587	K	Cytoplasmic aconitate hydratase OS=Mus musculus OX=10090 GN=Aco1 PE=1 SV=3	Aco1	1	0.000159	71.066	QVFLK(1)DIWPTR	2	0.47556	1			0.898		0.997	1.014	0.995	0.995			0.902513
P28271	732	K	Cytoplasmic aconitate hydratase OS=Mus musculus OX=10090 GN=Aco1 PE=1 SV=3	Aco1	1	0.0071	56.091	LLNK(1)FLNK	2	0.16293	1			0.898		0.997	1.014	0.995	0.995			0.902513
P28352	196	K	DNA-(apurinic or apyrimidinic site) lyase OS=Mus musculus OX=10090 GN=Apex1 PE=1 SV=2	Apex1	1	0.0089	47.349	FLK(1)DLASR	2	1.9515	2		0.943		1.137	1.003	0.981	0.958	1.058		0.961264		1.07467	1.11797
P28352	17	K	DNA-(apurinic or apyrimidinic site) lyase OS=Mus musculus OX=10090 GN=Apex1 PE=1 SV=2	Apex1	1	5.53e-06	98.167	AAADDGEEPK(1)SEPETK	2	4.3362	6	1.103	1.517	0.868	0.447	1.003	0.981	0.958	1.058	1.0997	1.54638	0.906054	0.422495	0.548562	0.501943
P28474	120	K	Alcohol dehydrogenase class-3 OS=Mus musculus OX=10090 GN=Adh5 PE=1 SV=3	Adh5	1	0.000179	66.953	VTQGK(1)GLMPDGTSR	2	-2.182	2	1.073		0.883		0.973	1.017	0.992	1.018	1.10278		0.890121		0.807165
P28474	338	K	Alcohol dehydrogenase class-3 OS=Mus musculus OX=10090 GN=Adh5 PE=1 SV=3	Adh5	1	0.00143	72.038	LVSEYMSK(1)K	2	1.4404	2		1.063	0.797		0.973	1.017	0.992	1.018		1.04523	0.803427
P28474	323	K	Alcohol dehydrogenase class-3 OS=Mus musculus OX=10090 GN=Adh5 PE=1 SV=3	Adh5	1	0.00148	50.641	GTAFGGWK(1)SVESVPK	2	4.773	2	0.378	1.568			0.973	1.017	0.992	1.018	0.388489	1.54179
P28474	226	K	Alcohol dehydrogenase class-3 OS=Mus musculus OX=10090 GN=Adh5 PE=1 SV=3	Adh5	1	9.88e-07	111.39	IIGIDINK(1)DK	2	0.60914	4	0.909	1.05	1.111	0.899	0.973	1.017	0.992	1.018	0.934224	1.03245	1.11996	0.883104	1.02708	0.167203
P28474	107	K	Alcohol dehydrogenase class-3 OS=Mus musculus OX=10090 GN=Adh5 PE=1 SV=3	Adh5	1	0.000865	46.033	FCLNPK(1)TNLCQK	2	2.3945	2	0.997		0.948		0.973	1.017	0.992	1.018	1.02467		0.955645		0.93264
P28653	289	K	Biglycan OS=Mus musculus OX=10090 GN=Bgn PE=1 SV=1	Bgn	1	1.86e-10	132.39	ELHLDNNK(1)LSR	2	2.0563	5	1.118	0.94	0.806	1.188	1.014	0.949	0.991	1.047	1.10256	0.990516	0.81332	1.13467	0.941598	0.216585
P28653	83	K	Biglycan OS=Mus musculus OX=10090 GN=Bgn PE=1 SV=1	Bgn	1	0.00266	43.613	VVQCSDLGLK(1)TVPK	2	1.9802	1			0.898		1.014	0.949	0.991	1.047			0.906155
P28653	133	K	Biglycan OS=Mus musculus OX=10090 GN=Bgn PE=1 SV=1	Bgn	1	0.000421	76.572	IHEK(1)AFSPLR	2	2.0675	4	1.675	0.226	1.441	0.642	1.014	0.949	0.991	1.047	1.65187	0.238145	1.45409	0.613181	1.72754	0.490453
P28653	220	K	Biglycan OS=Mus musculus OX=10090 GN=Bgn PE=1 SV=1	Bgn	1	0.000287	74.849	ISEAK(1)LTGIPK	2	2.4543	3	0.992	1.117		0.999	1.014	0.949	0.991	1.047	0.978304	1.17703		0.954155	0.810648
P28654	237	K	Decorin OS=Mus musculus OX=10090 GN=Dcn PE=1 SV=1	Dcn	1	0.000117	71.219	VDAPSLK(1)GLINLSK	2	0.53671	3		0.995	0.93	1.034	0.925	1.087	0.945	1.043		0.915363	0.984127	0.991371	1.08304
P28654	159	K	Decorin OS=Mus musculus OX=10090 GN=Dcn PE=1 SV=1	Dcn	1	0.000414	74.424	VHENEITK(1)LR	2	1.301	4	1.212	0.902	0.828	1.105	0.925	1.087	0.945	1.043	1.31027	0.829807	0.87619	1.05944	0.972722	0.312538
P28654	111	K	Decorin OS=Mus musculus OX=10090 GN=Dcn PE=1 SV=1	Dcn	1	2.16e-06	112.73	DLHTLILVNNK(1)ISK	2	3.0231	5		1.371	0.973	0.54	0.925	1.087	0.945	1.043		1.26127	1.02963	0.517737	0.410489
P28654	230	K	Decorin OS=Mus musculus OX=10090 GN=Dcn PE=1 SV=1	Dcn	1	0.0104	40.386	ITK(1)VDAPSLK	2	1.1803	1	1.055				0.925	1.087	0.945	1.043	1.14054
P28654	121	K	Decorin OS=Mus musculus OX=10090 GN=Dcn PE=1 SV=1	Dcn	1	0.00175	50.834	ISPEAFK(1)PLVK	2	2.25	1				1.122	0.925	1.087	0.945	1.043				1.07574
P28654	92	K	Decorin OS=Mus musculus OX=10090 GN=Dcn PE=1 SV=1	Dcn	1	0.00118	57.032	ITEIK(1)EGAFK	2	1.4431	3	0.918		0.912	1.25	0.925	1.087	0.945	1.043	0.992432		0.965079	1.19847	0.972438
P28654	137	K	Decorin OS=Mus musculus OX=10090 GN=Dcn PE=1 SV=1	Dcn	1	0.000633	90.761	NQLK(1)ELPEK	2	0.78456	2		1.034	0.824		0.925	1.087	0.945	1.043		0.951242	0.871958
[truncated: 6,388 more rows]

## Sheet: Stress vs control >1.3 or <0.77
Protein accession	Position	stress/control Ratio	Regulated Type	stress/control CV	Amino acid	Protein description	Gene name	Localization probability	PEP	Score	Modified sequence	Charge	Mass error [ppm]	MS/MS Count	control_1	control_2	stress_1	stress_2	stress_1/control_1	stress_2/control_2	Subcellular localization	Biological Process	Cellular Component	Molecular Function	KEGG KO No.	KEGG Gene	KEGG pathway	IPR ID	Domain description
[truncated: 134 more rows]
