# Supplementary material for: ATP5O Hypo-crotonylation Caused by HDAC2 Hyper-Phosphorylation Is a Primary Detrimental Factor for Downregulated Phospholipid Metabolism under Chronic Stress
Source: Research (Wash D C). 2022 Nov 24;2022:9834963. doi: 10.34133/2022/9834963 (PMC11030818; doi:10.34133/2022/9834963)
Supplement: Supplementary Materials — Supplementary figure 1: pan-crotonylation level was the most downregulated in the hypothalamus of CS mice. Supplementary figure 2: pan-crotonylation level was the most downregulated in the liver of CS mice Supplementary figure 3: pan-crotonylation level was the most downregulated in the ovary of CS mice. Supplementary figure 4: there were no significant differences for various pan-PTMs in the kidney. Supplementary figure 5: there were no significant differences for pan-crotonylation in various tissues. Supplementary figure 6: plasma of clinical females with high HAM-A scores has downregulated crotonylation. Supplementary figure 7: pan-crotonylation was still the most downregulated in preabsorbed plasma of clinical females with high HAM-A scores. Supplementary figure 8: there were no significant differences for the lipid metabolism-related enzymes in the kidneys. Supplementary figure 9: TAC is pharmacologically active and the TAC crotonylation was reversible. Supplementary figure 10: TAC sequence is highly specific for ATP5O. Supplementary figure 11: TAC is highly specific for ATP5O-K51cr. Supplementary figure 12: THP sequence is highly specific for HDAC2. Supplementary figure 13: protein sequence alignment between mouse and human ATP5O. Supplementary dataset 1, Supplementary dataset 2, Supplementary dataset 3, Supplementary dataset 4, Supplementary dataset 5, and Supplementary dataset 6. Supplementary table 1: radom mating table Supplementary table 2. Primer for qPCR Supplementary table 3. Plasmid construction primers for mouse HDAC2 and ATP5O Supplementary table 4. Mutagenesis primers of HDAC2 and ATP5O Supplementary table 5. In-vitro ubiquitination reaction components. [file 9834963.f1.zip › Supplementary dataset 2.xls]

## Sheet: All Data
Index	Compounds	Class I	Class II	Q1 (Da)	Molecular Weight (Da)	Ionization model	Formula	C1	C2	C3	C4	C5	C6	S1	S2	S3	S4	S5	S6	mix01	mix02	mix03	cpd_ID	HMDB	Pubchem CID	CAS	ChEBI	Metlin	kegg_map
MEDN0005	L-Threonine	Amino acid and Its metabolomics	Amino acids	118.05	119.058	[M-H]-	C4H9NO3	597330	798660	600720	829330	733690	635070	654540	575950	494540	512230	350380	363300	557000	710670	488690	C00188	HMDB0000167	6288	72-19-5	16857	32	ko00260,ko00261,ko00290,ko00860,ko00970,ko01100,ko01230,ko02010,ko04974,ko04978
MEDN0007	L-Arginine	Amino acid and Its metabolomics	Amino acids	173.104	174.112	[M-H]-	C6H14N4O2	273960	264740	425720	512570	113320	194060	377730	389190	400340	225360	189450	333390	341710	302790	339410	C00062	HMDB0000517	6322	74-79-3	16467	5502	ko00220,ko00261,ko00330,ko00472,ko00970,ko01100,ko01230,ko02010,ko04150,ko04974,ko05014,ko05142,ko05146,ko05230
MEDN0008	L-Alanine	Amino acid and Its metabolomics	Amino acids	88.0399	89.048	[M-H]-	C3H7NO2	1903.9	3028.9	5304.7	14040	2631.6	6082.6	25371	4887.6	3424.7	5715.8	23547	9696.8	7221.1	7962.8	11452	C00041	HMDB0000161	5950	56-41-7	16977	-	ko00250,ko00270,ko00430,ko00450,ko00970,ko01100,ko01200,ko01230,ko02010,ko04122,ko04974,ko04978,ko05230
MEDN0009	L-Aspartic Acid	Amino acid and Its metabolomics	Amino acids	132.03	133.038	[M-H]-	C4H7NO4	235160	295550	290750	248950	333310	154120	593340	287730	281160	429200	428850	444000	376980	332430	350700	C00049	HMDB0000191	5960	56-84-8	17053	5206	ko00220,ko00250,ko00260,ko00261,ko00270,ko00300,ko00340,ko00410,ko00760,ko00770,ko00970,ko01100,ko01200,ko01210,ko01230,ko02010,ko04080,ko04974,ko05230
MEDN0010	L-Citrulline	Amino acid and Its metabolomics	Amino acids	174.088	175.096	[M-H]-	C6H13N3O3	4301700	3731300	3925800	4651300	4757000	4839600	3684600	3378400	3389700	3480000	3639400	2584600	3753600	3517700	4693700	C00327	HMDB0000904	9750	372-75-8	16349	16	ko00220,ko01100,ko01230
MEDN0011	L-Glutamic Acid	Amino acid and Its metabolomics	Amino acids	146.045	147.053	[M-H]-	C5H9NO4	1281300	924330	1253200	1063300	1274500	711400	2852200	1563600	1505200	1471200	1539600	1686800	1528200	1402100	1392900	C00025	HMDB0000148	33032	56-86-0	16015	5174	ko00220,ko00250,ko00330,ko00340,ko00430,ko00471,ko00480,ko00524,ko00630,ko00650,ko00660,ko00860,ko00910,ko00970,ko01100,ko01200,ko01210,ko01230,ko02010,ko04068,ko04072,ko04080,ko04216,ko04540,ko04713,ko04720,ko04721,ko04723,ko04724,ko04727,ko04730,ko04742,ko04964,ko04974,ko05014,ko05016,ko05017,ko05030,ko05031,ko05033,ko05034,ko05230
MEDN0017	L-Pyroglutamic Acid	Amino acid and Its metabolomics	Amino acid derivatives	128.035	129.043	[M-H]-	C5H7NO3	157820	160800	143490	169030	164250	144320	192650	164900	181750	203030	196560	181310	141730	143010	170480	C01879	HMDB0000267	7405	98-79-3	-	-	ko00480,ko01100
MEDN0018	L-Serine	Amino acid and Its metabolomics	Amino acids	104.035	105.043	[M-H]-	C3H7NO3	71175	91787	59907	87873	135560	87533	73810	75115	88953	50380	68391	60022	83628	86136	77765	C00065	HMDB0000187	5951	56-45-1	17115	5203	ko00260,ko00261,ko00270,ko00600,ko00630,ko00920,ko00970,ko01100,ko01200,ko01230,ko02010,ko04071,ko04974,ko04978,ko05230
MEDN0019	L-Tryptophan	Amino acid and Its metabolomics	Amino acids	203.082	204.09	[M-H]-	C11H12N2O2	7157400	10248000	11212000	12385000	9035500	7392700	5532900	9195500	7821500	6544200	6339200	6223100	7913400	7593300	7213600	C00078	HMDB0000929	6305	73-22-3	16828	5879	ko00260,ko00380,ko00400,ko00970,ko01100,ko01210,ko01230,ko04361,ko04726,ko04974,ko04978,ko05143,ko05230
MEDN0025	3-Hydroxy-3-Methylpentane-1,5-Dioic Acid	Amino acid and Its metabolomics	Amino acid derivatives	161.045	162.053	[M-H]-	C6H10O5	107650	67848	65033	49313	79368	108340	115240	71842	70780	162670	130270	146990	77015	77148	88570	C03761	HMDB0000355	1662	503-49-1	16831	5344	--
MEDN0030	5-Hydroxy-L-Tryptophan	Amino acid and Its metabolomics	Amino acid derivatives	219.077	220.085	[M-H]-	C11H12N2O3	13768	19051	16568	22165	12815	17911	18179	13613	18154	23139	17408	17278	12670	17186	15089	C00643	HMDB0015571	439280	56-69-9	17780	-	ko00380,ko01100,ko04361,ko04726
MEDN0032	Allantoin	Organic acid And Its derivatives	Organicacid and Its derivatives	157.036	158.044	[M-H]-	C4H6N4O3	2888100	3082100	3060500	2992900	2977300	4802000	2532100	3391500	2969900	3529700	3850600	3328300	2895500	2983700	2966900	C01551	HMDB0000462	204	97-59-6	15676	89	--
MEDN0039	Glutathione Reducedform	Amino acid and Its metabolomics	Small Peptide	306.076	307.084	[M-H]-	C10H17N3O6S	17456	23808	21290	19654	19410	19385	13140	8236.5	11466	17867	13634	18885	22729	19739	20292	C00051	HMDB0000125	124886	70-18-8	16856	44	ko00270,ko00480,ko01100,ko02010,ko04216,ko04918,ko04976
MEDN0041	Hexanoyl Glycine	Amino acid and Its metabolomics	Amino acid derivatives	172.097	173.105	[M-H]-	C8H15NO3	222020	64534	309010	123760	86844	815960	267760	99103	187490	292470	186520	345930	205280	209690	200580	-	HMDB0000701	99463	24003-67-6	64390	5669	--
MEDN0042	L-Asparagine Anhydrous	Amino acid and Its metabolomics	Amino acids	131.046	132.054	[M-H]-	C4H8N2O3	76622	123010	126620	157630	115850	98629	93254	75700	109140	107160	97617	73856	104000	102770	123620	C00152	HMDB0000168	6267	70-47-3	17196	14	ko00250,ko00970,ko01100,ko01230,ko04974,ko04978,ko05230
MEDN0045	L-Cysteine	Amino acid and Its metabolomics	Amino acids	120.012	121.02	[M-H]-	C3H7NO2S	983770	1057900	1085700	1128700	1022300	1113700	1138400	907930	1095000	1061900	1128300	951740	976130	944110	984740	C00097	HMDB0000574	5862	52-90-4	17561	5556	ko00260,ko00270,ko00311,ko00430,ko00480,ko00730,ko00770,ko00920,ko00970,ko01100,ko01200,ko01230,ko04122,ko04216,ko04974,ko05230
MEDN0046	L-Glutamine	Amino acid and Its metabolomics	Amino acids	145.061	146.069	[M-H]-	C5H10N2O3	647350	698170	536250	841730	794920	685680	1142000	881590	1052300	1098000	1019800	903690	787590	872710	940680	C00064	HMDB0000641	5961	56-85-9	18050	5614	ko00220,ko00230,ko00240,ko00250,ko00471,ko00630,ko00750,ko00910,ko00970,ko01100,ko01230,ko02010,ko04724,ko04727,ko04964,ko04974,ko04978,ko05230
MEDN0052	N6-Acetyl-L-Lysine	Amino acid and Its metabolomics	Amino acid derivatives	187.108	188.116	[M-H]-	C8H16N2O3	206300	177920	128860	185900	153370	208010	118240	129630	95213	143060	125160	98358	114420	133690	143210	C02727	HMDB0000206	92832	692-04-6	17752	5216	ko00310,ko01100
MEDN0056	N-Acetyl-L-Leucine	Amino acid and Its metabolomics	Amino acid derivatives	172.097	173.105	[M-H]-	C8H15NO3	321120	439850	311320	333430	276500	494790	198450	204860	167790	229390	180580	190510	248040	239500	251320	C02710	HMDB0011756	70912	1188-21-2	17786	-	--
MEDN0057	N-Acetyl-L-Tyrosine	Amino acid and Its metabolomics	Amino acid derivatives	222.077	223.085	[M-H]-	C11H13NO4	579110	713740	518800	601690	706900	746670	134640	229950	220240	112080	77260	70556	353850	355010	356720	C01657	HMDB0000866	68310	537-55-3	21563	-	--
MEDN0059	N-Glycyl-L-Leucine	Amino acid and Its metabolomics	Amino acid derivatives	187.108	188.116	[M-H]-	C8H16N2O3	2919.2	4532.4	4762.5	5603.6	4939.7	3029.2	11537	3168	3355.4	4886.7	5617.4	4935.2	4000	4368.5	5537.6	C02155	HMDB0000759	92843	869-19-2	73514	5727	--
MEDN0060	N-Isovaleroylglycine	Amino acid and Its metabolomics	Amino acid derivatives	158.082	159.09	[M-H]-	C7H13NO3	2481700	1221100	1978700	810980	1183800	3917200	1533500	1012900	1047400	1853700	1800100	2762100	1576500	1538900	1550400	-	HMDB0000678	546304	16284-60-9	70984	5647	--
MEDN0061	N-Phenylacetylglycine	Amino acid and Its metabolomics	Amino acid derivatives	192.066	193.074	[M-H]-	C10H11NO3	115930	47501	57092	55956	50953	172170	35285	57248	51342	60858	81183	69740	63081	61753	61109	C05598	HMDB0000821	68144	500-98-1	27480	4237	ko00360
MEDN0062	N-Propionylglycine	Amino acid and Its metabolomics	Amino acids	130.05	131.058	[M-H]-	C5H9NO3	386140	410840	367900	579860	469170	406520	427660	365930	345400	350220	340130	265280	343840	360510	382010	-	HMDB0000783	98681	21709-90-0	89836	5749	--
MEDN0063	Nα-Acetyl-L-Arginine	Amino acid and Its metabolomics	Amino acid derivatives	215.114	216.122	[M-H]-	C8H16N4O3	14412	17918	17802	12325	14219	19515	19011	13903	12281	15684	20204	15172	14403	15475	12098	-	HMDB0004620	67427	155-84-0	40521	-	--
MEDN0065	O-Phospho-L-Serine	Amino acid and Its metabolomics	Amino acid derivatives	184.001	185.009	[M-H]-	C3H8NO6P	208750	234610	235440	171380	227150	148510	261730	347620	397860	211470	257510	353590	267980	256300	277450	C01005	HMDB0000272	68841	407-41-0	15811	5270	ko00260,ko00270,ko00970,ko01100,ko01200,ko01230
MEDN0068	S-(5-Adenosy)-L-Homocysteine	Amino acid and Its metabolomics	Amino acid derivatives	383.114	384.122	[M-H]-	C14H20N6O5S	22628	18857	21293	29645	20176	19033	4482	31979	14876	12461	9254.5	18264	14698	15547	15391	C00021	HMDB0000939	439155	979-92-0	16680	296	ko00270,ko01100,ko01230
MEDN0071	S-Sulfo-L-Cysteine	Amino acid and Its metabolomics	Amino acid derivatives	199.969	200.977	[M-H]-	C3H7NO5S2	201770	123420	102730	132820	119470	145820	51420	120560	55673	167780	75721	51066	121320	110470	127580	C05824	HMDB0000731	115015	1637-71-4	27891	-	ko00270,ko01100,ko01230
MEDN0072	Trans-4-Hydroxy-L-Proline	Amino acid and Its metabolomics	Amino acid derivatives	130.05	131.058	[M-H]-	C5H9NO3	386140	410840	367900	579860	469170	406520	427660	365930	345400	350220	340130	265280	343840	360510	382010	C01157	HMDB0000725	5810	51-35-4	18095	257	ko00330,ko01100,ko02010
MEDN0089	2,5-Dihydroxy Benzoic Acid	Benzene and substituted derivatives	Phenolic acids	153.019	154.027	[M-H]-	C7H6O4	21097	44255	22886	23850	45258	20856	29530	20893	10498	21499	31852	19438	31225	30590	30783	C00628	HMDB0000152	3469	490-79-9	17189	618	ko00350,ko01100
MEDN0093	3-Hydroxyanthranilic Acid	Benzene and substituted derivatives	Phenolic acids	152.035	153.043	[M-H]-	C7H7NO3	28649	16666	16620	15180	13625	24592	14854	12326	12559	13394	20449	11539	16462	13018	13517	C00632	HMDB0001476	86	548-93-6	15793	3275	ko00380,ko01100
MEDN0106	Taurochenodesoxycholic Acid	Bile acids	Bile acids	498.289	499.297	[M-H]-	C26H45NO6S	28381	22150	27105	23957	27238	15295	25671	22174	25931	17442	23640	24695	28659	24119	21569	C05465	HMDB0000951	387316	516-35-8	16525	5897	ko00120,ko04976,ko04979
MEDN0120	Dulcitol	Carboxylic acids and derivatives	Sugar alcohols	181.071	182.079	[M-H]-	C6H14O6	39883	41023	34457	30429	47651	49954	33526	26547	24759	36413	27715	20709	30955	28672	30102	C01697	HMDB0000107	11850	608-66-2	16813	5148	ko00052,ko01100
MEDN0128	4-Hydroxy-3-methoxybenzaldehyde	Benzene and substituted derivatives	Phenolics	151.04	152.047	[M-H]-	C8H8O3	172370	138980	157040	155110	147030	155600	144020	158450	164610	134520	137010	144190	86152	93877	83430	C00755	HMDB0012308	1183	121-33-5	18346	-	ko01100
MEDN0138	1-Methylhistidine	Amino acid and Its metabolomics	Amino acid derivatives	168.077	169.085	[M-H]-	C7H11N3O2	31537	27636	21928	28847	32460	23605	17775	15595	23134	26864	22762	15529	23602	22594	19376	C01152	HMDB0000001	92105	332-80-9	50599	3741	ko00340,ko01100
MEDN0140	Xanthine	Nucleotide And Its metabolomics	Nucleotide and Its metabolomics	151.026	152.033	[M-H]-	C5H4N4O2	38398	39645	14871	39615	6475400	46496	28257	22575	902610	43971	31569	30674	520450	754260	673350	C00385	HMDB0000292	1188	69-89-6	17712	82	ko00230,ko00232,ko01100
MEDN0141	2'-Deoxyuridine	Nucleotide And Its metabolomics	Nucleotide and Its metabolomics	227.067	228.075	[M-H]-	C9H12N2O5	77534	56980	84820	125360	63107	59213	67338	64070	82368	80163	72091	47845	55772	68862	58343	C00526	HMDB0000012	13712	951-78-0	16450	5086	ko00240,ko01100,ko02010
MEDN0145	5'-Deoxy-5'-(Methylthio) Adenosine	Nucleotide And Its metabolomics	Nucleotide and Its metabolomics	296.082	297.09	[M-H]-	C11H15N5O3S	63065	56944	53548	59227	50181	74603	13435	40083	29948	28031	33871	24623	40637	40765	35394	C00170	HMDB0001173	439176	2457-80-9	17509	3425	ko00270,ko01100
MEDN0146	5-Hydroxymethyluracil	Nucleotide And Its metabolomics	Nucleotide and Its metabolomics	141.03	142.038	[M-H]-	C5H6N2O3	67406	48038	70158	69421	46362	55194	42332	38740	42635	64644	48005	45382	43337	36163	36678	C03088	HMDB0000469	78168	4433-40-3	16964	5456	--
MEDN0163	Hypoxanthine	Nucleotide And Its metabolomics	Nucleotide and Its metabolomics	135.031	136.039	[M-H]-	C5H4N4O	1411.7	2050	9	9	156430	9	2292.1	696.5	74000	1169	2690.6	1338.8	25068	25734	17921	C00262	HMDB0000157	790	68-94-0	17368	83	ko00230,ko01100
MEDN0168	Thymidine	Nucleotide And Its metabolomics	Nucleotide and Its metabolomics	241.082	242.09	[M-H]-	C10H14N2O5	32663	23908	39097	53177	23483	36371	38382	35112	33244	30493	24846	24205	30717	30720	31858	C00214	HMDB0000273	5789	50-89-5	17748	3375	ko00240,ko01100
MEDN0172	Β-Nicotinamide Mononucleotide	Nucleotide And Its metabolomics	Nucleotide and Its metabolomics	333.049	334.057	[M-H]-	C11H15N2O8P	18246	16533	17613	22199	18987	20773	16450	15462	22636	21684	21083	16820	20385	24286	23563	C00455	HMDB0000229	14180	1094-61-7	16171	5238	ko00760,ko01100
MEDN0178	Epinephrine	Hormones and hormone related compunds	Hormones and hormone related compunds	182.082	183.09	[M-H]-	C9H13NO3	186820	167370	179260	181210	239880	140280	169340	179680	115550	153660	169540	157520	131550	179510	152010	C00788	HMDB0000068	5816	51-43-4	28918	5127	ko00350,ko01100,ko04024,ko04080,ko04261,ko04923,ko04924
MEDN0201	Succinic Acid	Organic acid And Its derivatives	Organicacid and Its derivatives	117.019	118.027	[M-H]-	C4H6O4	11472000	4231800	9511700	9175100	2663800	9576600	4451200	3470300	2302900	4762100	3398600	3025800	4745400	4549700	4827700	C00042	HMDB0000254	1110	110-15-6	-	-	ko00020,ko00190,ko00250,ko00310,ko00350,ko00360,ko00620,ko00630,ko00640,ko00650,ko00760,ko00920,ko01100,ko01200,ko04024,ko04727,ko04922,ko05230
MEDN0204	Pyruvic Acid	Organic acid And Its derivatives	Organicacid and Its derivatives	87.0082	88.016	[M-H]-	C3H4O3	6787.2	2964.8	5299.1	9954.3	9100.2	7615.8	5699.6	7278	11495	6600.9	5407.5	8992.6	6733.5	10988	7668.1	C00022	HMDB0000243	1060	127-17-3	-	-	ko00010,ko00020,ko00030,ko00040,ko00053,ko00250,ko00260,ko00261,ko00270,ko00290,ko00330,ko00350,ko00360,ko00430,ko00440,ko00620,ko00630,ko00650,ko00660,ko00730,ko00760,ko00770,ko00900,ko01100,ko01200,ko01210,ko01230,ko04066,ko04152,ko04911,ko04922,ko04930,ko04931,ko05230
MEDN0206	Citramalic Acid	Organic acid And Its derivatives	Organicacid and Its derivatives	147.029	148.1	[M-H]-	C5H8O5	210050	88796	136350	90447	82027	188420	164730	101520	73795	178250	125970	106190	84679	101340	117120	C00815	HMDB0000426	1081	597-44-4	15584	5415	--
MEDN0209	Tryptamine	Tryptamines,Cholines,Pigments	Tryptamines	159.092	160.1	[M-H]-	C10H12N2	450130	583960	556590	587220	542790	430140	401510	547660	484500	415790	420110	413010	466180	496100	518610	C00398	HMDB0000303	1150	61-54-1	16765	-	ko00380,ko01100,ko04080
MEDN0220	D-Glucose	Carboxylic acids and derivatives	Sugars	179.056	180.063	[M-H]-	C6H12O6	374290	449400	308440	310620	385080	395700	107850	160690	227790	242780	360840	208670	300370	289900	272410	C00031	HMDB0000122	5793	50-99-7	4167	133	ko00010,ko00030,ko00052,ko00500,ko00520,ko00524,ko01100,ko02010,ko04066,ko04068,ko04152,ko04742,ko04910,ko04911,ko04917,ko04922,ko04930,ko04931,ko04932,ko04933,ko04973,ko04976,ko04978,ko05230
MEDN0221	D-Mannose	Carboxylic acids and derivatives	Sugars	179.056	180.063	[M-H]-	C6H12O6	51259	56542	52826	50132	64407	47325	30236	55603	56920	51766	38158	51750	51335	47584	50559	C00159	HMDB0000169	18950	3458-28-4	4208	-	ko00051,ko00052,ko00520,ko01100,ko02010,ko04142,ko04625
MEDN0224	D-Trehalose	Carboxylic acids and derivatives	Sugars	341.108	342.116	[M-H]-	C12H22O11	448620	471330	483510	492720	455040	440270	486420	461530	499880	450830	454220	457140	532930	499330	554880	C01083	HMDB0000975	7427	99-20-7	16551	5913	ko00500,ko01100,ko02010
MEDN0226	D-Erythronolactone	Aldehyde,Ketones,Esters	Esters	117.019	118.027	[M-H]-	C4H6O4	2489900	2389700	2520200	2363100	2291700	2420100	2492000	2149700	2434000	2407700	2558600	2358800	2624900	2324800	2426800	-	HMDB0000349	5325915	15667-21-7	87625	5338	--
MEDN0229	Lactose	Carboxylic acids and derivatives	Sugars	341.108	342.116	[M-H]-	C12H22O11	448620	471330	483510	492720	455040	440270	486420	461530	499880	450830	454220	457140	532930	499330	554880	C00243	HMDB0000186	84571	63-42-3	36219	267	ko00052,ko01100,ko02010,ko04973
MEDN0230	Lactulose	Carboxylic acids and derivatives	Sugars	341.108	342.116	[M-H]-	C12H22O11	448620	471330	483510	492720	455040	440270	486420	461530	499880	450830	454220	457140	532930	499330	554880	C07064	HMDB0000740	11333	4618-18-2	6359	916	--
MEDN0231	L-Fucose	Carboxylic acids and derivatives	Sugars	163.061	164.069	[M-H]-	C6H12O5	66621	44656	71176	124460	63066	87115	515050	179780	388020	258530	180230	385410	192110	201210	209810	C01019	HMDB0000174	17106	2438-80-4	2181	268	ko00051,ko00520,ko01100,ko04625
MEDN0232	L-Rhamnose	Carboxylic acids and derivatives	Sugars	163.061	164.069	[M-H]-	C6H12O5	66621	44656	71176	124460	63066	87115	515050	179780	388020	258530	180230	385410	192110	201210	209810	C00507	HMDB0000849	25310	3615-41-6	62346	5812	ko00051,ko01100
MEDN0233	Maltose	Carboxylic acids and derivatives	Sugars	341.108	342.116	[M-H]-	C12H22O11	448620	471330	483510	492720	455040	440270	486420	461530	499880	450830	454220	457140	532930	499330	554880	C00208	HMDB0000163	10991489	69-79-4	47937	413	ko00500,ko01100,ko02010,ko04742,ko04973
MEDN0237	D-Glucoronic Acid	Carboxylic acids and derivatives	Sugar acids	193.035	194.043	[M-H]-	C6H10O7	97952	86489	94108	95371	91528	134310	19988	84624	67723	44255	91882	93613	72005	59122	87937	-	-	65041	6556-12-3	-	-	--
MEDN0240	L-Gulonolactone	Carboxylic acids and derivatives	Sugar acids	177.04	178.048	[M-H]-	C6H10O6	24138	41915	40307	43423	31013	38958	23691	30230	31328	28376	50006	35641	20456	31604	33502	C01040	HMDB0003466	439373	1128-23-0	17587	-	ko00053,ko01100
MEDN0244	Orotic Acid	CoEnzyme and vitamins	CoEnzyme and vitamins	155.009	156.017	[M-H]-	C5H4N2O4	273210	415080	545350	291970	132350	220790	406010	487490	368750	482030	657080	539420	337440	292660	382450	C00295	HMDB0000226	967	65-86-1	16742	318	ko00240,ko01100
MEDN0245	Pantothenate	CoEnzyme and vitamins	CoEnzyme and vitamins	218.103	219.1	[M-H]-	C9H17NO5	3564700	3040800	3851700	4239100	2527700	4492500	1992700	2598200	2764500	2426500	2350600	2387300	2742000	2576500	2617900	C00864	HMDB0000210	988	79-83-4	46905	-	ko00410,ko00770,ko01100,ko04977
MEDN0250	Riboflavin	CoEnzyme and vitamins	CoEnzyme and vitamins	375.13	376.138	[M-H]-	C17H20N4O6	54180	50442	95656	90569	84192	76184	89197	67529	42115	233940	111520	82927	67113	68282	73350	C00255	HMDB0000244	493570	83-88-5	-	-	ko00740,ko01100,ko02010,ko04977
MEDN0261	3-Indolepropionic Acid	Heterocyclic compounds	Indole and Its derivatives	188.071	189.079	[M-H]-	C11H11NO2	3359200	1274300	1338500	1858900	1795300	2621500	2022500	1025300	655690	1247600	1375400	722680	1352300	1359100	1300500	-	HMDB0002302	3744	830-96-6	43580	6602	--
MEDN0268	Methyl Indole-3-Acetate	Heterocyclic compounds	Indole and Its derivatives	188.071	189.079	[M-H]-	C11H11NO2	638230	1033200	754330	751430	851990	640620	430140	415140	491790	334670	414310	382540	500950	510470	497430	-	HMDB0029738	74706	1912-33-0	72782	-	--
MEDN0279	2-Aminoethanesulfinic Acid	Organic acid And Its derivatives	Sulfonic acids	108.012	109.02	[M-H]-	C2H7NO2S	25428	7872.4	20906	23404	20962	23319	22495	17743	22442	11320	27085	18492	17626	17881	26873	C00519	HMDB0000965	107812	300-84-5	16668	281	ko00430,ko01100
MEDN0280	2-Aminoethanesulfonic Acid	Organic acid And Its derivatives	Sulfonic acids	124.007	125.015	[M-H]-	C2H7NO3S	27278000	23087000	22063000	21303000	24449000	23877000	16825000	19050000	15747000	20162000	15637000	16064000	20651000	20524000	19872000	C00245	HMDB0000251	1123	107-35-7	15891	31	ko00120,ko00430,ko00920,ko01100,ko02010,ko04080
MEDN0283	2-Hydroxybutanoic Acid	Organic acid And Its derivatives	Organicacid and Its derivatives	103.04	104.047	[M-H]-	C4H8O3	1514900	1639600	1727800	1624700	1757700	2180900	4456800	2798200	2703400	3560200	2946800	2738200	2022300	2052100	2090100	C05984	HMDB0000008	11266	600-15-7	1148	3783	ko00640
MEDN0284	2-Hydroxyisocaproic Acid	Organic acid And Its derivatives	Organicacid and Its derivatives	131.071	132.079	[M-H]-	C6H12O3	57931	54903	43735	52656	59954	66016	202890	100160	51008	97310	130760	128300	69879	68416	74128	-	HMDB0000665	92779	498-36-2	59783	5635	--
MEDN0285	2-Methylsuccinic Acid	Organic acid And Its derivatives	Organicacid and Its derivatives	131.034	132.042	[M-H]-	C5H8O4	15150	10520	19212	13563	11904	14319	15558	9909.5	4833	11399	10167	8104.3	13206	11058	12776	C08645	HMDB0001844	10349	498-21-5	91315	6344	--
MEDN0290	3-Hydroxy-3-Methyl Butyric Acid	Organic acid And Its derivatives	Organicacid and Its derivatives	117.055	118.063	[M-H]-	C5H10O3	2024000	3008400	1396400	970350	3577600	2046600	859040	2530000	2064000	2250900	5425300	4346000	2288500	2187200	2200200	-	HMDB0000754	69362	625-08-1	37084	5722	--
MEDN0297	4-Hydroxy-2-Oxoglutaric Acid	Organic acid And Its derivatives	Organicacid and Its derivatives	161.009	162.016	[M-H]-	C5H6O6	82297	99196	121650	133640	81864	149640	111600	109650	97337	170400	103240	96429	89034	86518	93607	C01127	HMDB0002070	599	1187-99-1	30923	6471	ko00630,ko01100
MEDN0299	Adipic Acid	Organic acid And Its derivatives	Organicacid and Its derivatives	145.05	146.058	[M-H]-	C6H10O4	321600	3763100	273250	423510	169270	274160	205370	204310	246890	310080	185980	226220	130570	131880	120020	C06104	HMDB0000448	196	124-04-9	30832	115	ko01100
MEDN0300	Azelaic Acid	Organic acid And Its derivatives	Organicacid and Its derivatives	187.097	188.105	[M-H]-	C9H16O4	4199200	20101000	3055600	2705300	2632800	2591000	4326900	3432100	3752200	4223000	3032000	2796200	2485600	2451900	2521900	C08261	HMDB0000784	2266	123-99-9	48131	5750	--
MEDN0301	Caffeic Acid	Organic acid And Its derivatives	Organicacid and Its derivatives	179.034	180.042	[M-H]-	C9H8O4	411420	421750	338590	296460	587000	618220	149370	175260	102110	193660	134930	95135	251600	223210	253640	C01481	HMDB0001964	1549111	331-39-5	16433	-	--
MEDN0305	Creatine	Organic acid And Its derivatives	Organicacid and Its derivatives	130.062	131.07	[M-H]-	C4H9N3O2	1255700	1663800	1282000	1551500	1241100	1600300	1340600	1207200	940250	1502100	1128000	851600	1250000	1161300	1257700	C00300	HMDB0000064	586	57-00-1	16919	7	ko00260,ko00330,ko01100
MEDN0314	Glutaric Acid	Organic acid And Its derivatives	Organicacid and Its derivatives	131.034	132.042	[M-H]-	C5H8O4	15150	10520	19212	13563	11904	14319	15558	9909.5	4833	11399	10167	8104.3	13206	11058	12776	C00489	HMDB0000661	743	110-94-1	17859	3254	ko00071,ko00310,ko01100
MEDN0316	Guanidinoethyl Sulfonate	Organic acid And Its derivatives	Sulfonic acids	166.029	167.037	[M-H]-	C3H9N3O3S	66268	58037	55981	60473	55559	89278	59391	54382	37858	54776	47444	43382	54726	53845	40558	C01959	HMDB0003584	68340	543-18-0	17228	6962	ko00430
MEDN0317	Hippuric Acid	Organic acid And Its derivatives	Organicacid and Its derivatives	178.05	179.058	[M-H]-	C9H9NO3	4149000	4438400	3758400	3609400	6224100	6266700	2134600	1983100	663040	2362000	1495000	1200700	2926700	2898300	2840900	C01586	HMDB0000714	464	495-69-2	18089	1301	ko00360,ko01100
MEDN0319	4-Hydroxy-3-methoxyphenylacetic acid	Organic acid And Its derivatives	Organicacid and Its derivatives	181.05	182.058	[M-H]-	C9H10O4	3248.4	3546.7	5053.9	4561.6	4722.5	3949.7	4415.1	5106.6	2897.1	5357.2	4502.4	2864.3	4067.2	4481.4	3791.6	C05582	HMDB0000118	1738	306-08-1	545959	971	ko00350,ko01100,ko04728
MEDN0320	Hydrocinnamic Acid	Organic acid And Its derivatives	Organicacid and Its derivatives	149.06	150.068	[M-H]-	C9H10O2	170100	167090	149170	316030	213580	171550	148050	164880	30295	138950	73261	43915	126220	135400	137120	C05629	HMDB0000764	107	501-52-0	28631	4153	ko00360,ko01100
MEDN0322	Kinurenine	Amino acid and Its metabolomics	Amino acid derivatives	207.077	208.085	[M-H]-	C10H12N2O3	276560	383750	354830	278720	288470	397650	149850	324140	252380	247540	300090	361730	284250	254370	272410	C00328	HMDB0000684	161166	343-65-7	16946	72	ko00380,ko01100,ko05143
MEDN0323	Kynurenic Acid	Amino acid and Its metabolomics	Amino acid derivatives	188.035	189.043	[M-H]-	C10H7NO3	861110	1465400	765140	722040	1273800	2075300	752090	1143000	516000	556530	737910	756030	859620	859670	907000	C01717	HMDB0000715	3845	492-27-3	18344	5683	ko00380,ko01100
MEDN0325	L-Lactic Acid	Organic acid And Its derivatives	Organicacid and Its derivatives	89.0239	90.0317	[M-H]-	C3H6O3	3863300	3606600	4092400	4808900	4401000	4499100	3819900	4139500	3774100	4110600	3558600	3224300	3560400	4018600	3512400	C00186	HMDB0000190	107689	79-33-4	422	5205	ko00010,ko00051,ko00620,ko00640,ko01100,ko04024,ko04066,ko04922,ko05230
MEDN0326	L-Tartaric Acid	Organic acid And Its derivatives	Organicacid and Its derivatives	149.009	150.016	[M-H]-	C4H6O6	7458.7	15109	11790	19673	14024	4182.3	11229	21598	16040	18675	19204	12732	13303	17154	11922	C00898	HMDB0000956	444305	87-69-4	15671	-	ko00630,ko01100
MEDN0327	L-Dihydroorotic Acid	Organic acid And Its derivatives	Organicacid and Its derivatives	157.025	158.033	[M-H]-	C5H6N2O4	34472	28435	27571	33410	40271	35917	24769	28131	39323	31501	33517	33781	25905	37286	29413	C00337	HMDB0003349	439216	5988-19-2	17025	6899	ko00240,ko01100
MEDN0328	L-Homoserine	Organic acid And Its derivatives	Organicacid and Its derivatives	118.05	119.058	[M-H]-	C4H9NO3	597330	798660	600720	829330	733690	635070	654540	575950	494540	512230	350380	363300	557000	710670	488690	C00263	HMDB0000719	12647	672-15-1	15699	5687	ko00260,ko00270,ko00300,ko00920,ko01100,ko01230
MEDN0334	Mandelic Acid	Organic acid And Its derivatives	Organicacid and Its derivatives	151.04	152.047	[M-H]-	C8H8O3	179330	127430	122450	147480	83994	192090	183030	102800	113830	128800	189400	116520	123640	110010	106700	C01984	HMDB0000703	439616	90-64-2	32800	5671	--
MEDN0335	Methylmalonic Acid	Organic acid And Its derivatives	Organicacid and Its derivatives	117.019	118.027	[M-H]-	C4H6O4	11472000	4231800	9511700	9175100	2663800	9576600	4451200	3470300	2302900	4762100	3398600	3025800	4745400	4549700	4827700	C02170	HMDB0000202	487	516-05-2	30860	3712	ko00240,ko00280,ko00640,ko01100
MEDN0338	Phenyllactate(Pla)	Organic acid And Its derivatives	Organicacid and Its derivatives	165.055	166.063	[M-H]-	C9H10O3	193290	118890	107300	145120	112330	266500	148330	96757	49001	163830	108070	83822	97432	103150	104860	C01479	HMDB0000779	3848	828-01-3	25998	5745	--
MEDN0339	Phenylpyruvic Acid	Organic acid And Its derivatives	Organicacid and Its derivatives	163.04	164.047	[M-H]-	C9H8O3	228770	199170	229330	232020	68710	229170	72932	130570	39352	77901	120130	60311	123030	130310	131030	C00166	HMDB0000205	997	156-06-9	30851	328	ko00360,ko00400,ko01100,ko01210,ko01230
MEDN0340	Pyrrole-2-Carboxylic Acid	Organic acid And Its derivatives	Organicacid and Its derivatives	110.024	111.032	[M-H]-	C5H5NO2	23614	22752	31845	29555	22935	25122	27714	19187	15437	20183	19981	21531	22612	17657	22000	C05942	HMDB0004230	12473	634-97-9	36751	3787	ko00330
MEDN0344	Subericacid	Organic acid And Its derivatives	Organicacid and Its derivatives	173.081	174.089	[M-H]-	C8H14O4	181140	1476400	149370	127440	110280	126770	192660	170970	217480	268210	154200	156940	122010	127580	120070	C08278	HMDB0000893	10457	505-48-6	9300	4243	--
MEDN0348	TXB2 [9α,11,15S-trihydroxythromba-5Z,13E-dien-1-oic acid]	Oxidized lipids	Oxidized lipids	369.228	370.236	[M-H]-	C20H34O6	47895	94797	149160	92248	120980	49859	504970	293480	243440	216490	238920	452500	184980	166910	168760	C05963	HMDB0003252	5283137	54397-85-2	28728	422	ko00590,ko01100,ko04726,ko04976
MEDN0352	O-Phosphorylethanolamine	GP	PE	140.011	141.019	[M-H]-	C2H8NO4P	331900	231160	259460	246910	363180	290730	359320	165200	184030	233050	312490	277820	323620	305600	231460	C00346	HMDB0000224	1015	1071-23-4	17553	5233	ko00564,ko00600,ko01100,ko04071
MEDN0356	Lysops 22:6	GP	LPS	568.268	569.27	[M-H]-	C28H44NO9P	41921	45645	43248	36900	30603	27194	41668	44591	38436	36617	35147	39010	39811	31968	27651	-	-	-	-	-	-	--
MEDN0360	Lysopg 18:1	GP	LPG	509.288	510.29	[M-H]-	C24H47O9P	71725	89295	76599	74732	48111	58970	58394	71587	63399	58858	61004	47906	55177	58318	57144	-	-	-	-	-	-	--
MEDN0362	Lysope 18:1	GP	LPE	478.293	479.3	[M-H]-	C23H46NO7P	27776000	19987000	23534000	13778000	12545000	18134000	12289000	10307000	8119400	11317000	7355700	10647000	12771000	13985000	14271000	-	HMDB0011506	53480949	-	74971	-	--
MEDN0364	Lysope 18:0	GP	LPE	480.309	481.3	[M-H]-	C23H48NO7P	4688900	4506000	3792700	3844200	2962000	3657400	2728300	3073800	2868000	3584900	3268400	2865700	2867100	2881800	2963000	-	HMDB0011130	9547068	-	75036	-	--
MEDN0366	Lysope 16:0	GP	LPE	452.278	453.3	[M-H]-	C21H44NO7P	10861000	10879000	7857700	7075400	5803700	6485100	9266300	7291000	7682500	11267000	6561000	9402600	7695900	7128900	8178900	-	-	-	-	-	-	--
MEDN0368	Lysope 14:0	GP	LPE	424.246	425.2	[M-H]-	C19H40NO7P	47430	49663	93248	42874	40943	43927	32266	28791	49444	40690	26387	38516	41384	35317	37934	-	-	-	-	-	-	--
MEDN0370	Lysopa 18:0	GP	LPC	437.267	438.27	[M-H]-	C21H43O7P	184650	143320	253180	191280	88740	184420	163760	124570	136430	128470	101090	134610	186110	150820	139240	-	-	-	-	-	-	--
MEDN0372	Lysopa 16:0	GP	LPC	409.236	410.24	[M-H]-	C19H39O7P	349310	447880	290320	363750	319170	181660	404970	390790	342650	314700	299860	340430	324180	377940	300560	C00416	HMDB0007853	6419701	-	64023	-	ko00561,ko00564,ko01100,ko04024,ko04070,ko04072,ko04666,ko04912,ko04975,ko05200,ko05212,ko05231
MEDN0374	9-HpODE	Oxidized lipids	Oxidized lipids	311.222	312.2	[M-H]-	C18H32O4	51600	38923	33037	42500	41212	25108	25954	11622	8501.2	9257.6	9545.6	9492.1	18731	25735	17271	C14827	HMDB0062434	9548877	29774-12-7	34498	-	ko00591,ko01100
MEDN0375	13-HOTrE [13S-hydroxy-9Z,11E,15Z-octadecatrienoic acid]	Oxidized lipids	Oxidized lipids	293.212	294.1	[M-H]-	C18H30O3	14867	13161	13563	12433	18857	13801	79395	12792	14860	13355	17460	56802	24514	18768	19889	-	HMDB0010203	10469728	87984-82-5	72641	-	--
MEDN0376	9,10-DiHOME [(±)9,10-dihydroxy-12Z-octadecenoic acid]	Oxidized lipids	Oxidized lipids	313.238	314.246	[M-H]-	C18H34O4	302420	292940	245500	250030	254590	157350	310140	71886	104450	64018	103590	164550	177070	158390	168630	C14828	HMDB0004704	9966640	-	-	-	ko00591
MEDN0378	γ-Linolenic Acid(C18:3N6)	FA	FFA	277.217	278.22	[M-H]-	C18H30O2	17201	22265	19374	25524	24529	24399	31903	14869	14125	15568	17075	28434	19662	22587	22578	C06426	HMDB0003073	5280933	506-26-3	28661	386	ko00591,ko01040,ko01100
MEDN0380	Palmitoleic Acid(C16:1)	FA	FFA	253.217	254.2	[M-H]-	C16H30O2	2483200	2986100	3864800	2567300	2292800	3868100	3486800	2197000	2038400	1333600	1792800	3490700	2419000	2921600	3697100	C08362	HMDB0003229	445638	373-49-9	28716	188	ko00061
MEDN0381	Hexadecanoic Acid(C16:0)	FA	FFA	255.232	256.24	[M-H]-	C16H32O2	6388000	6524000	7701500	7516700	6524700	7087600	6935900	6806900	6909600	6895900	6297800	6840600	5399900	7662800	9112300	C00249	HMDB0000220	985	57-10-3	15756	187	ko00061,ko00062,ko00071,ko01040,ko01100,ko01212
MEDN0383	Linoleic Acid(C18:2N6C)	FA	FFA	279.232	280.24	[M-H]-	C18H32O2	2152600	2751900	2726300	3033500	3306300	2688300	3903900	3180500	2777500	2583000	2847400	3433000	2878100	2937100	2983400	C01595	HMDB0000673	5280450	60-33-3	17351	191	ko00591,ko01040,ko01100
MEDN0385	Dodecanoic Acid(C12:0)	FA	FFA	199.17	200.17	[M-H]-	C12H24O2	121070	128610	152080	128640	116760	171980	272760	129600	167510	122370	157570	247950	133650	143010	145880	C02679	HMDB0000638	3893	143-07-7	30805	5611	ko00061,ko01100
MEDN0390	EPA [5Z,8Z,11Z,14Z,17Z-eicosapentaenoic acid]	Oxidized lipids	Oxidized lipids	301.217	302.22	[M-H]-	C20H30O2	277560	375200	541510	374480	604380	278690	1007800	671810	689360	780910	558550	968880	560370	554590	603890	C06428	HMDB0001999	446284	10417-94-4	28364	6423	ko01040
MEDN0391	DHA [4Z,7Z,10Z,13Z,16Z,19Z-docosahexaenoic acid]	Oxidized lipids	Oxidized lipids	327.232	328.24	[M-H]-	C22H32O2	1770000	1783800	2648700	1666900	1788200	1775500	2052500	2380600	2086400	1539500	1498900	1773700	1791500	2061000	2561000	C06429	HMDB0002183	445580	6217-54-5	28125	3457	ko01040
MEDN0394	Cis-11,14-Eicosadienoic Acid(C20:2)	FA	FFA	307.264	308.27	[M-H]-	C20H36O2	3414.5	3636.5	5148.7	3315.2	6395.4	3913.7	9755.2	5577.8	2795.7	5689.5	6195.5	7425.9	3658.3	3605.5	7109.4	C16525	HMDB0005060	6439848	2091-39-6	73731	-	ko01040
MEDN0395	Cis-11,14,17-Eicosatrienoic Acid(C20:3)	FA	FFA	305.248	306.25	[M-H]-	C20H34O2	17908	23051	21984	24392	35474	25280	44440	29120	26351	32562	26377	22051	26367	21544	34596	C16522	HMDB0060039	5312529	-	53460	-	ko01040
MEDN0398	AA [5Z,8Z,11Z,14Z-eicosatetraenoic acid]	Oxidized lipids	Oxidized lipids	303.232	304.24	[M-H]-	C20H32O2	8305.2	6752.5	12644	8052.8	13556	7065.7	20952	14389	15162	15061	9923.4	17331	9621.2	15391	14611	C00219	HMDB0001043	444899	506-32-1	15843	193	ko00590,ko00591,ko01040,ko01100,ko04216,ko04217,ko04270,ko04611,ko04664,ko04666,ko04723,ko04726,ko04730,ko04745,ko04750,ko04912,ko04913,ko04921,ko04923,ko04925,ko05140,ko05146
MEDN0399	Arachidic Acid(C20:0)	FA	FFA	311.295	312.3	[M-H]-	C20H40O2	201630	134910	217360	162620	223210	116690	264300	126030	104690	147960	117600	209530	160650	114370	167940	C06425	HMDB0002212	10467	506-30-9	28822	401	ko01040
MEDN0400	Α-Linolenic Acid(C18:3N3)	FA	FFA	277.217	278.22	[M-H]-	C18H30O2	17201	22265	19374	25524	24529	24399	31903	14869	14125	15568	17075	28434	19662	22587	22578	C06427	HMDB0001388	5280934	463-40-1	27432	6208	ko00592,ko01040,ko01100
MEDN0403	Urocanic Acid	Organic acid And Its derivatives	Organicacid and Its derivatives	137.035	138.043	[M-H]-	C6H6N2O2	50184	45572	60404	76129	41820	63445	482570	130320	255480	482480	229120	413910	145740	152430	153950	C00785	HMDB0000301	736715	104-98-3	30817	298	ko00340,ko01100
MEDN0406	3-(3-Hydroxyphenyl)Propionate Acid	Organic acid And Its derivatives	Organicacid and Its derivatives	165.055	166.063	[M-H]-	C9H10O3	29556	59469	23501	24190	95044	19267	59853	26070	17250	45120	46639	51617	37377	41120	38279	C11457	HMDB0000375	91	621-54-5	1427	5364	ko00360,ko01100
MEDN0412	Biopterin	Heterocyclic compounds	Pteridines and derivatives	236.078	237.086	[M-H]-	C9H11N5O3	103360	130740	156200	174440	78036	144230	99274	125980	94835	140650	133520	111150	98281	111680	113560	C06313	HMDB0000468	445040	22150-76-1	63931	247	ko00790
MEDN0413	Ethylmalonate	Organic acid And Its derivatives	Organicacid and Its derivatives	131.034	132.042	[M-H]-	C5H8O4	15150	10520	19212	13563	11904	14319	15558	9909.5	4833	11399	10167	8104.3	13206	11058	12776	-	HMDB0000622	11756	601-75-2	741548	4180	--
MEDN0414	4-(Aminomethyl)-5-(Hydroxymethyl)-2-Methylpyridin-3-Ol	Heterocyclic compounds	Pyridine and pyridine derivatives	167.082	168.09	[M-H]-	C8H12N2O2	5663.3	2637.4	1524.3	3398.8	5337.2	2277.5	5243.7	5628.3	17346	6775.3	4922.9	10927	4773.9	6784.2	3669.8	C00534	HMDB0001431	1052	85-87-0	16410	238	ko00750,ko01100,ko04977
MEDN0416	Ureidoisobutyric Acid	Organic acid And Its derivatives	Organicacid and Its derivatives	145.061	146.069	[M-H]-	C5H10N2O3	44643	39627	129790	164850	86361	60665	360030	54318	53416	90874	225420	101260	97588	108690	103580	C05100	HMDB0002031	160663	2905-86-4	1670	-	--
MEDN0417	(Rs)-Mevalonic Acid	Organic acid And Its derivatives	Organicacid and Its derivatives	147.066	148.074	[M-H]-	C6H12O4	35287	34600	34334	50056	26840	52980	70749	43109	50286	49097	60690	59518	43177	33484	38087	C00418	HMDB0000227	449	150-97-0	25351	127	ko00900,ko01100,ko04216
MEDN0420	N-Acetylglycine	Amino acid and Its metabolomics	Amino acid derivatives	116.035	117.043	[M-H]-	C4H7NO3	170540	178090	131500	157220	175410	181010	462600	192170	351180	413520	376400	340410	204520	209440	223700	-	HMDB0000532	10972	543-24-8	40410	5517	--
MEDN0428	N6-Succinyl Adenosine	Nucleotide And Its metabolomics	Nucleotide and Its metabolomics	382.1	383.108	[M-H]-	C14H17N5O8	60966	45377	60009	43881	61389	94064	40427	43050	32911	64042	56119	52033	36716	45495	42156	-	HMDB0000912	20849086	4542-23-8	71169	5867	--
MEDN0432	5-Hydroxyhexanoic Acid	Organic acid And Its derivatives	Organicacid and Its derivatives	131.071	132.079	[M-H]-	C6H12O3	181410	99579	107910	108320	66005	129900	202390	115060	151320	172370	167710	198900	113870	117340	113580	-	HMDB0000525	170748	185956-02-9	131434	5510	--
MEDN0434	Β-Pseudouridine	Nucleotide And Its metabolomics	Nucleotide and Its metabolomics	243.062	244.07	[M-H]-	C9H12N2O6	2958500	2334100	4157900	4406000	3662000	3815600	3674900	3298400	3155400	3144500	3608800	3695100	3166200	3321400	3077900	C02067	HMDB0000767	15047	1445-07-4	17802	5734	ko00240,ko01100
MEDN0439	N-Acetylthreonine	Amino acid and Its metabolomics	Amino acid derivatives	160.061	161.069	[M-H]-	C6H11NO4	36397	44982	32703	30497	41287	42898	26978	37156	17036	28536	29424	27317	32886	26932	33715	-	HMDB0062557	152204	17093-74-2	45826	-	--
MEDN0452	2'-Deoxycytidine-5'-Monophosphate	Nucleotide And Its metabolomics	Nucleotide and Its metabolomics	306.049	307.057	[M-H]-	C9H14N3O7P	17252	23319	15107	28090	21179	14700	22951	28777	23286	32655	31399	29638	13110	21235	30625	C00239	HMDB0001202	13945	1032-65-1	15918	6078	ko00240,ko01100
MEDN0472	1-Methyluric Acid	Amino acid and Its metabolomics	Amino acid derivatives	181.036	182.044	[M-H]-	C6H6N4O3	5317.8	5648.1	6086.7	4595.4	6599.9	15573	23073	10645	5742.2	28183	32681	22408	10893	10430	8604	C16359	HMDB0003099	69726	708-79-2	68441	2821	ko00232
MEDN0478	Aminomalonic Acid	Organic acid And Its derivatives	Organicacid and Its derivatives	118.014	119.022	[M-H]-	C3H5NO4	376650	140560	310850	306170	86418	333830	157870	124610	87337	170950	136510	99972	175160	153560	168510	C00872	HMDB0001147	100714	1068-84-4	17475	-	--
MEDN0480	Dl-Glyceraldehyde 3-Phosphate	Organic acid And Its derivatives	Phosphoric acids	168.99	169.998	[M-H]-	C3H7O6P	190490	140440	123930	126370	201830	157280	183230	99812	120990	132000	204570	159950	142440	171420	142930	C00661	HMDB0001112	729	591-59-3	17138	3294	--
MEDN0481	2,4-Dihydroxy Benzoic Acid	Benzene and substituted derivatives	Phenolic acids	153.019	154.027	[M-H]-	C7H6O4	21097	44255	22886	23850	45258	20856	29530	20893	10498	21499	31852	19438	31225	30590	30783	-	HMDB0029666	1491	89-86-1	248101	-	--
MEDN0483	3-Methyl-2-Oxobutanoic Acid	Organic acid And Its derivatives	Organicacid and Its derivatives	115.04	116.047	[M-H]-	C5H8O3	16291	19115	28981	18074	15545	28955	17302	17271	14292	20321	16804	15288	16835	15498	16131	C00141	HMDB0000019	49	759-05-7	16530	5091	ko00280,ko00290,ko00770,ko01100,ko01210,ko01230
MEDN0491	9-HOTrE [9S-hydroxy-10E,12Z,15Z-octadecatrienoic acid]	Oxidized lipids	Oxidized lipids	293.212	294.219	[M-H]-	C18H30O3	4816	3673.8	3746	5745.8	3544.8	2881.4	4800.1	1836.7	1688	3372.9	3499.7	5670.9	4108.1	4228	2995.4	-	HMDB0031934	13917187	89886-42-0	-	-	--
MEDN0493	4-Methoxycinnamic Acid	Organic acid And Its derivatives	Organicacid and Its derivatives	177.055	178.063	[M-H]-	C10H10O3	4041.1	6963.8	4731.1	11378	13568	12873	2327.3	4723.8	4928	2396.5	3194.5	1810.7	4806.7	6221.7	5791.9	-	HMDB0002040	699414	830-09-1	260249	6453	--
MEDN0494	8,15-Dihete	FA	FFA	335.222	336.23	[M-H]-	C20H32O4	98853	124090	131580	98452	101920	132560	108550	84413	53437	29712	58703	103070	107850	98657	122020	-	HMDB0010219	53480358	80234-65-7	88456	-	--
MEDN0496	N-Acetylmethionine	Amino acid and Its metabolomics	Amino acid derivatives	190.054	191.062	[M-H]-	C7H13NO3S	38675	34564	34835	39369	25373	46100	18529	19548	17196	13472	18893	16293	23999	20782	22575	C02712	HMDB0011745	6180	65-82-7	165927	-	--
MEDN0501	Acetyl Tryptophan	Amino acid and Its metabolomics	Amino acid derivatives	245.093	246.1	[M-H]-	C13H14N2O3	19966	10839	16992	21524	12336	19505	21185	13958	10856	13675	9123	5623	8721.2	10462	12882	C03137	-	439917	2280-01-5	-	-	--
MEDN0506	N-Acetylglucosamine 1-Phosphate	Carboxylic acids and derivatives	Phosphate sugars	300.048	301.056	[M-H]-	C8H16NO9P	76029	92055	58126	131330	114320	102130	71873	93870	106210	132910	88965	102700	72205	67103	76040	C04256	HMDB0001367	440272	6866-69-9	7125	6194	--
MEDN0523	Indole-3-lactic acid	Heterocyclic compounds	Indole and Its derivatives	204.066	205.074	[M-H]-	C11H11NO3	41770	29905	30739	30423	35735	84477	39205	19755	10672	35782	23944	24712	19590	23181	19414	C02043	HMDB0000671	92904	1821-52-9	24813	5641	--
MEDN0528	(3-Methoxy-4-hydroxyphenyl)ethylene glycol sulfate	Organic acid And Its derivatives	Organicacid and Its derivatives	263.023	264.03	[M-H]-	C9H12O7S	29454	35837	38721	41031	43400	73065	42408	52281	39882	68760	60963	67820	33320	46726	36661	-	HMDB0000559	5543	3415-67-6	137054	5543	--
MEDN0530	Pimelic acid	Organic acid And Its derivatives	Organicacid and Its derivatives	159.066	160.074	[M-H]-	C7H12O4	213560	942920	166280	150090	104700	145330	211760	203270	163330	388320	235140	217090	146600	142470	135080	C02656	HMDB0000857	3280	111-16-0	30531	3280	ko00780,ko01100
MEDN0533	Xanthosine	Nucleotide And Its metabolomics	Nucleotide and Its metabolomics	283.068	284.076	[M-H]-	C10H12N4O6	2791100	4342100	2553500	1994500	5031400	1060300	4008300	5147400	9526700	3555500	3657100	8181600	3467500	3904700	3730100	C01762	HMDB0000299	3408	146-80-5	18107	3408	ko00230,ko00232,ko01100,ko02010
MEDN0551	Indoleacrylic acid	Organic acid And Its derivatives	Organicacid and Its derivatives	186.056	187.063	[M-H]-	C11H9NO2	676770	599560	607330	524870	502550	917140	747720	476690	166650	302340	384020	243570	446780	428940	401260	-	HMDB0000734	5702	1204-06-4	90333	5702	--
MEDN0554	2-(4-Hydroxyphenyl)ethanol	Benzene and substituted derivatives	Benzene and substituted derivatives	137.06	138.068	[M-H]-	C8H10O2	693510	714970	574470	533540	817870	708290	801290	768190	631620	1084500	1022500	778220	684940	621340	631500	C06044	HMDB0004284	7044	501-94-0	1879	7044	ko00350,ko01100
MEDN0555	Hydroxyphenyllactic acid	Organic acid And Its derivatives	Organicacid and Its derivatives	181.05	182.058	[M-H]-	C9H10O4	855050	683430	742060	707790	784430	1800700	328750	491780	376060	430720	468010	377770	538210	534460	543040	-	HMDB0000755	5723	306-23-0	17385	5723	--
MEDN0556	N-Cinnamylglycine	Amino acid and Its metabolomics	Amino acid derivatives	204.066	205.074	[M-H]-	C11H11NO3	17848	26436	29884	17078	40240	25532	34815	31388	39718	40792	33707	31141	29474	23639	25732	-	HMDB000011621	709625	16534-24-0	-	-	--
MEDN0562	Indole-3-carbinol	Heterocyclic compounds	Indole and Its derivatives	146.061	147.068	[M-H]-	C9H9NO	286400	260140	269690	344590	235760	578090	207370	172280	95764	161880	161970	140290	221510	228380	236640	-	HMDB0005785	-	700-06-1	24814	-	--
MEDN0568	2-Methylguanosine	Nucleotide And Its metabolomics	Nucleotide and Its metabolomics	296.1	297.107	[M-H]-	C11H15N5O5	69711	75760	92461	83975	86905	109950	45182	86465	90442	57163	55264	65618	71892	65384	64986	-	HMDB0005862	135501934	2140-77-4	19702	-	--
MEDN0570	L-Erythrulose	Carboxylic acids and derivatives	Sugars	119.034	120.042	[M-H]-	C4H8O4	67912	42721	64217	49473	49254	47322	63103	43209	38022	37087	65125	47207	51807	45363	50342	C02045	HMDB0006293	5460032	533-50-6	27913	-	--
MEDN0579	N-lactoyl-phenylalanine	Amino acid and Its metabolomics	Amino acid derivatives	236.092	237.1	[M-H]-	C12H15NO4	478200	397990	587900	633790	338850	940330	310220	268020	171910	314920	207210	148100	371790	349160	343480	-	HMDB0062175	102199091	-	-	-	--
MEDN0581	Imidazoleacetic acid	Heterocyclic compounds	Indole and Its derivatives	125.035	126.043	[M-H]-	C5H6N2O2	111030	60106	72159	46793	39954	54584	216250	54443	94171	100770	90433	124040	76413	86556	83998	C02835	HMDB0002024	96215	645-65-8	16974	6445	ko00340,ko01100
MEDN0593	D-Malic acid	Organic acid And Its derivatives	Organicacid and Its derivatives	133.014	134.022	[M-H]-	C4H6O5	26492	25081	10173	13770	16161	15076	3917.2	31254	8612.2	8575.7	17830	9265.6	15457	12556	30475	C00497	HMDB0031518	92824	636-61-3	30796	-	ko00650,ko01100
MEDN0604	Tetradecanedioic acid	FA	FFA	257.175	258.183	[M-H]-	C14H26O4	105520	173740	110230	95394	75090	80018	129040	106400	85299	93530	98899	122740	91398	103430	91067	C11002	HMDB0000872	13185	821-38-5	76308	5833	--
MEDN0606	5-Methoxytryptophan	Amino acid and Its metabolomics	Amino acid derivatives	190.087	191.095	[M-H]-	C11H13NO2	224210	282620	258860	198130	242170	296180	153920	230040	155180	177320	172770	293930	194820	213670	248820	-	HMDB0001896	12835	712-09-4	114833	-	--
MEDN0611	6β-hydroxytestosterone	Hormones and hormone related compunds	Hormones and hormone related compunds	303.196	304.204	[M-H]-	C19H28O3	18194	22635	22800	19331	18578	20682	23561	20723	18259	21920	17673	18091	13392	14680	14422	C14497	HMDB0006259	65543	62-99-7	34477	-	--
MEDN0615	Carbamoyl phosphate	Organic acid And Its derivatives	Phosphoric acids	139.975	140.983	[M-H]-	CH4NO5P	409320	277830	261670	317620	380620	309700	364540	137750	201370	238820	363340	238610	284410	331510	248640	C00169	HMDB0001096	278	590-55-6	17672	6002	ko00220,ko00230,ko00240,ko00250,ko00910,ko01100,ko01200,ko01230
MEDN0616	O-Acetyl-L-serine	Amino acid and Its metabolomics	Amino acid derivatives	146.045	147.053	[M-H]-	C5H9NO4	44021	45998	50767	59696	64128	53896	64379	60521	74536	56368	54672	48307	58339	49995	51601	C00979	HMDB0003011	99478	5147-00-2	17981	3270	ko00270,ko00920,ko01100,ko01200,ko01230,ko04122
MEDN0622	Porphobilinogen	Organic acid And Its derivatives	Organicacid and Its derivatives	225.088	226.095	[M-H]-	C10H14N2O4	15950000	17842000	16486000	18164000	19086000	18386000	17305000	16663000	16927000	13955000	17883000	16681000	11601000	11541000	10613000	C00931	HMDB0000245	1021	487-90-1	-	-	ko00860,ko01100
MEDN0623	2-Hydroxy HippuricAcid	Benzene and substituted derivatives	Phenolic acids	194.045	195.053	[M-H]-	C9H9NO4	56100	32187	38837	38592	66437	56064	52876	45901	34524	74516	40610	58090	45036	41679	41512	C07588	HMDB0000840	10253	487-54-7	9008	617	--
MEDN0632	N-Oleoyl Glycine	Alcohol and amines	Amines	338.27	339.277	[M-H]-	C20H37NO3	4795.7	4310.7	3407.4	3282.8	3976.8	2881.1	5493.6	3567.3	3892.6	3210.2	3422.4	2005.5	4862.5	4854.7	4806.9	-	HMDB0013631	6436908	2601-90-3	73723	-	--
MEDN0651	Succinic anhydride	Organic acid And Its derivatives	Organicacid and Its derivatives	99.0082	100.016	[M-H]-	C4H4O3	8101800	7770400	6480800	6943800	9039500	7952900	7068900	7284200	5048100	8155000	7238600	7177000	6100100	5875400	7654900	C19524	HMDB0032523	7922	108-30-5	36595	-	--
MEDN0656	Indoleacetaldehyde	Heterocyclic compounds	Indole and Its derivatives	158.061	159.068	[M-H]-	C10H9NO	3555900	4467200	4554200	5069300	4324900	3738800	3402300	4701000	3744300	3386400	3513600	3363100	3842000	4006300	3985600	C00637	HMDB0001190	800	2591-98-2	18086	6068	ko00380,ko01100
MEDN0658	Hexadecanedioic acid	FA	FFA	285.207	286.214	[M-H]-	C16H30O4	277220	309730	315970	303330	267860	233850	535740	285280	331070	284560	297500	454390	280690	298210	282370	C19615	HMDB0000672	10459	505-54-4	73722	5642	ko01100
MEDN0661	2-hydroxy-2-(4-hydroxy-3-methoxyphenyl)acetic acid	Benzene and substituted derivatives	Phenolic acids	197.045	198.053	[M-H]-	C9H10O5	17656	12045	16880	14240	17440	10315	12437	14338	13881	15777	11829	12399	15306	15897	16350	C05584	HMDB0000291	736172	55-10-7	1127735	697	ko00350,ko01100
MEDN0662	Gamma-Glu-Leu	Amino acid and Its metabolomics	Small Peptide	259.129	260.137	[M-H]-	C11H20N2O5	303910	283300	299460	367540	309180	302600	224650	257610	254210	301460	276950	223710	244060	232010	240800	-	HMDB0011171	4524287	-	68433	-	--
MEDN0678	Ethylsalicylate	Organic acid And Its derivatives	Organicacid and Its derivatives	165.055	166.063	[M-H]-	C9H10O3	30785000	31474000	30972000	36413000	30690000	33225000	31436000	31224000	31238000	29130000	30470000	28934000	20737000	21020000	19821000	-	HMDB0029817	8365	118-61-6	-	-	--
MEDN0682	Octadecanamide	Alcohol and amines	Amines	282.28	283.288	[M-H]-	C18H37NO	19002	22694	18008	20735	15793	21534	32769	18516	24939	35191	23512	26891	24977	21791	23827	C13846	HMDB0034146	31292	124-26-5	34900	-	--
MEDN0691	Maltitol	Carboxylic acids and derivatives	Sugar alcohols	343.124	344.132	[M-H]-	C12H24O11	10422	11631	8395	10403	10078	9689.7	5875.4	11900	6578.5	8153.4	6222.6	7633.3	9794.9	11450	7541.7	-	HMDB0002928	493591	585-88-6	68428	3484	--
MEDN0704	Oxaloacetic acid	Organic acid And Its derivatives	Organicacid and Its derivatives	130.998	132.07	[M-H]-	C4H4O5	21641	28001	24044	23291	24188	32651	20724	21166	19860	17441	31265	15582	28171	25275	28159	C00036	HMDB0000223	970	328-42-7	30744	123	ko00010,ko00020,ko00250,ko00620,ko00630,ko01100,ko01200,ko01210,ko01230,ko04922,ko04964,ko05230
MEDN0720	N-(2-Methylbenzoyl)glycine	Amino acid and Its metabolomics	Amino acid derivatives	192.066	193.074	[M-H]-	C10H11NO3	115930	47501	57092	55956	50953	172170	35285	57248	51342	60858	81183	69740	63081	61753	61109	-	HMDB0011723	91637	42013-20-7	68455	-	--
MEDN0725	2,4-Hexadienoic acid	Organic acid And Its derivatives	Organicacid and Its derivatives	111.045	112.052	[M-H]-	C6H8O2	1773500	1515000	1080400	1159000	1345500	1243500	850200	1111200	832650	1103200	1015200	756800	918270	1003300	1048000	-	HMDB0029581	643460	110-44-1	38358	-	--
MEDN0729	Phenoxyacetic acid	Benzene and substituted derivatives	Phenolic acids	151.04	152.047	[M-H]-	C8H8O3	6350.4	12953	8678.9	5814.4	11651	8081.5	13034	7795	30005	13426	7489.6	5810.9	11771	7055.6	10232	C02181	HMDB0031609	19188	122-59-8	8075	-	--
MEDN0732	Ricinoleic acid	FA	FFA	297.243	298.251	[M-H]-	C18H34O3	56361	62667	43379	46347	37201	36120	23772	8586.1	8515.6	13053	13665	15320	28527	28462	30759	C08365	HMDB0034297	5282942	141-22-0	85639	-	--
MEDN0741	Methanesulfonic acid	Organic acid And Its derivatives	Sulfonic acids	94.9803	95.9881	[M-H]-	CH4O3S	163670	203970	162870	196160	184940	196980	122950	156710	97406	147390	154500	128560	144060	167460	173420	C11145	-	6395	75-75-2	-	-	ko00920,ko01100
MEDN0745	Propylparaben	Benzene and substituted derivatives	Phenolic acids	179.071	180.079	[M-H]-	C10H12O3	23389	37773	22231	25385	22854	22429	22812	21403	26118	22950	23563	21103	14053	13553	14614	-	HMDB0032574	7175	94-13-3	32063	-	--
MEDN0748	Methylparaben	Benzene and substituted derivatives	Phenolic acids	151.04	152.047	[M-H]-	C8H8O3	44834	47023	34771	35210	53830	46484	36569	39763	29278	49895	39673	36850	35160	34019	32786	-	HMDB0032572	7456	99-76-3	31835	-	--
MEDN0750	(±)12-HEPE [(±)-12-hydroxy-5Z,8Z,10E,14Z,17Z-eicosapentaenoic acid]	Oxidized lipids	Oxidized lipids	317.212	318.219	[M-H]-	C20H30O3	700470	1084500	1190000	679630	1162700	835730	2229600	817020	844280	1118700	1315100	1966800	997060	1019500	1079800	-	HMDB0010202	10041593	81187-21-5	72645	-	--
MEDN0751	(±)12-HETE [(±)12-hydroxy-5Z,8Z,10E,14Z-eicosatetraenoic acid]	Oxidized lipids	Oxidized lipids	319.227	320.235	[M-H]-	C20H32O3	17576	25726	37137	24655	42681	18034	65506	45781	38183	41847	40319	55922	33292	40117	33619	-	HMDB0006111	5312983	71030-37-0	-	-	--
MEDN0752	(±)15-HEPE [(±)-15-hydroxy-5Z,8Z,11Z,13E,17Z-eicosapentaenoic acid]	Oxidized lipids	Oxidized lipids	317.212	318.219	[M-H]-	C20H30O3	700470	1084500	1190000	679630	1162700	835730	2229600	817020	844280	1118700	1315100	1966800	997060	1019500	1079800	-	HMDB0010209	53480357	88852-33-9	-	-	--
MEDN0754	(±)17-HDHA [(±)17-hydroxy-4Z,7Z,10Z,13Z,15E,19Z-docosahexaenoic acid]	Oxidized lipids	Oxidized lipids	343.227	344.235	[M-H]-	C22H32O3	9808.8	10964	19334	7405.8	15185	9807.3	39457	14474	15245	19172	10867	29492	14313	12233	12582	-	HMDB0010213	6439179	90780-52-2	72637	-	--
MEDN0755	(±)17-HETE [(±)17-hydroxy-5Z,8Z,11Z,14Z-eicosatetraenoic acid]	Oxidized lipids	Oxidized lipids	319.227	320.235	[M-H]-	C20H32O3	2434.4	2793.8	3972.8	4516.2	3613.1	2227.2	3427.5	2422.7	3539.4	3295.3	3160.7	3202.7	2721.1	2589.2	2484.5	-	HMDB0012598	6442740	128914-47-6	63995	-	--
MEDN0756	(±)18-HEPE [(±)-18-hydroxy-5Z,8Z,11Z,14Z,16E-eicosapentaenoic acid]	Oxidized lipids	Oxidized lipids	317.212	318.219	[M-H]-	C20H30O3	700470	1084500	1190000	679630	1162700	835730	2229600	817020	844280	1118700	1315100	1966800	997060	1019500	1079800	-	HMDB0012611	53481496	141110-17-0	-	-	--
MEDN0757	(±)18-HETE [(±)18-hydroxy-5Z,8Z,11Z,14Z-eicosatetraenoic acid]	Oxidized lipids	Oxidized lipids	319.227	320.235	[M-H]-	C20H32O3	2434.4	2793.8	3972.8	4516.2	3613.1	2227.2	3427.5	2422.7	3539.4	3295.3	3160.7	3202.7	2721.1	2589.2	2484.5	-	HMDB0006245	11141754	133268-58-3	91132	-	--
MEDN0758	(±)4-HDHA [(±)4-hydroxy-5E,7Z,10Z,13Z,16Z,19Z-docosahexaenoic acid]	Oxidized lipids	Oxidized lipids	343.227	344.235	[M-H]-	C22H32O3	3511	5638.3	6626.8	2946.5	1897	4040.7	3672.7	4144.7	4579.3	6231.4	4513.9	5554.7	5401.9	4634.8	3870.7	-	-	-	90906-40-4	-	-	--
MEDN0759	(±)5-HEPE [(±)-5-hydroxy-6E,8Z,11Z,14Z,17Z-eicosapentaenoic acid]	Oxidized lipids	Oxidized lipids	317.212	318.219	[M-H]-	C20H30O3	3583.1	3813.6	3354.9	2386.2	2953	3407	2154.7	1445.9	1894.5	1449.9	1396.5	2143.8	2378.8	2116.7	1512.3	-	HMDB0005081	6439678	-	72801	-	--
MEDN0760	(±)5-HETE [(±)5-hydroxy-6E,8Z,11Z,14Z-eicosatetraenoic acid]	Oxidized lipids	Oxidized lipids	319.227	320.235	[M-H]-	C20H32O3	30346	34345	46421	22700	21355	27411	29792	26911	23999	21314	16956	28617	24971	25047	27209	-	HMDB0011134	5280733	-	28209	6554	--
MEDN0763	(±)9-HETE [(±)-9-hydroxy-5Z,7E,11Z,14Z-eicosatetraenoic acid]	Oxidized lipids	Oxidized lipids	319.227	320.235	[M-H]-	C20H32O3	30346	34345	46421	22700	21355	27411	29792	26911	23999	21314	16956	28617	24971	25047	27209	-	HMDB0010222	5312978	79495-85-5	72785	-	--
MEDN0765	11,12-EET [(±)11,(12)-epoxy-5Z,8Z,14Z-eicosatrienoic acid]	Oxidized lipids	Oxidized lipids	319.227	320.235	[M-H]-	C20H32O3	15385	23014	29108	19192	31214	14725	59619	37305	35714	33887	36113	53853	25685	27601	24070	-	-	-	123931-40-8	-	-	--
MEDN0767	12,13-EpOME [(±)12(13)epoxy-9Z-octadecenoic acid]	Oxidized lipids	Oxidized lipids	295.227	296.235	[M-H]-	C18H32O3	74737	93120	79736	82842	69186	69458	55070	40401	30850	49229	45235	43589	66362	59846	55873	C14826	HMDB0004702	5356421	-	38299	-	ko00591,ko01100
MEDN0768	13-oxoODE [13-oxo-9Z,11E-octadecadienoic acid]	Oxidized lipids	Oxidized lipids	293.212	294.219	[M-H]-	C18H30O3	7208.1	10960	7602.3	5756.6	12877	5693	32874	4348.1	8704.6	6640.1	10563	20866	9642.7	8313.7	6593.8	C14765	HMDB0004668	6446027	54739-30-9	68947	-	ko00591
MEDN0769	14(S)-HDHA [14S-hydroxy-4Z,7Z,10Z,12E,16Z,19Z-docosahexaenoic acid]	Oxidized lipids	Oxidized lipids	343.227	344.235	[M-H]-	C22H32O3	889810	1148700	2081900	813560	1560600	733870	3551800	1326300	1651800	1673900	1296300	2434100	1507700	1585900	1593200	-	-	-	119433-37-3	-	-	--
MEDN0771	15-oxoETE [15-oxo-5Z,8Z,11Z,13E-eicosatetraenoic acid]	Oxidized lipids	Oxidized lipids	317.212	318.219	[M-H]-	C20H30O3	1867.5	2004	1970.9	1955.9	1831.4	2232.1	2944.3	2261.8	2223.1	2583.5	1352.6	3148	1688.3	2681.5	1692.3	C04577	HMDB0010210	5280701	81416-72-0	15559	-	ko00590
MEDN0777	5,6-DiHETrE [(±)5,6-dihydroxy-8Z,11Z,14Z-eicosatrienoic acid]	Oxidized lipids	Oxidized lipids	337.238	338.246	[M-H]-	C20H34O4	8343.6	8727.2	7948.8	7611	7531	6064.3	7554.5	9120.3	8580	10999	5139.6	7667.9	6023.1	6239	8667.1	C14772	HMDB0002343	5283142	213382-49-1	63974	-	ko00590,ko01100,ko04726
MEDN0780	5-iPF2α-VI [(8β)-5,9α,11α-trihydroxy-prosta-6E,14Z-dien-1-oic acid]	Oxidized lipids	Oxidized lipids	353.233	354.241	[M-H]-	C20H34O5	2512.8	2680.3	3102.6	1362.3	1223.5	4392.1	1027	2254.1	2468.9	2943.3	2525.7	3344.2	3151.5	2453.9	3398.9	-	-	-	180469-63-0	-	-	--
MEDN0782	8,9-EET [(±)8,9-epoxy-5Z,11Z,14Z-eicosatrienoic acid]	Oxidized lipids	Oxidized lipids	319.227	320.235	[M-H]-	C20H32O3	2170.2	2425.4	8198.4	3140.1	3254.1	1763.2	4107.1	3311.9	3493.1	4333.8	3099.1	6670.7	3202.8	4384.9	3420.7	C14769	HMDB0002232	5283203	-	34490	-	ko00590,ko01100,ko04270,ko04726,ko04750,ko04913
MEDN0783	9,10-EpOME [(±)9,10-epoxy-12Z-octadecenoic acid]	Oxidized lipids	Oxidized lipids	295.227	296.235	[M-H]-	C18H32O3	74737	93120	79736	82842	69186	69458	55070	40401	30850	49229	45235	43589	66362	59846	55873	-	-	-	-	-	-	--
MEDN0784	9-oxoODE [9-oxo-10E,12Z-octadecadienoic acid]	Oxidized lipids	Oxidized lipids	293.212	294.219	[M-H]-	C18H30O3	3197.2	12210	3729.1	5684.6	4425.8	2822.7	6686.5	2708.6	2788.9	4117.9	3902.6	3359.6	3414.3	5229	4654.5	C14766	HMDB0004669	9839084	54232-59-6	72842	-	ko00591
MEDN0793	Prostaglandin E2	Hormones and hormone related compunds	Hormones and hormone related compunds	351.217	352.225	[M-H]-	C20H32O5	2680.9	3454.9	2618.4	2471.3	1905	1777.2	11679	4998.3	3917	7275.6	5368.2	11755	4095.7	3087.8	3478.4	C00584	HMDB0001220	5280360	363-24-6	15551	6089	ko00590,ko01100,ko04024,ko04080,ko04625,ko04726,ko04750,ko04921,ko04923,ko04924,ko04976,ko05140,ko05143,ko05146,ko05163,ko05165,ko05200,ko05323
MEDN0806	Nα-Acetyl-L-glutamine	Amino acid and Its metabolomics	Amino acid derivatives	187.072	188.183	[M-H]-	C7H12N2O4	63514	71708	32337	44816	48281	64640	60251	80338	42795	108940	88245	52764	41446	58480	58792	-	HMDB0006029	25561	2490-97-3	21553	-	--
MEDN0808	Myoinositol	Carboxylic acids and derivatives	Sugar alcohols	179.056	180.16	[M-H]-	C6H12O6	51259	56542	52826	50132	64407	47325	30236	55603	56920	51766	38158	51750	51335	47584	50559	C00137	HMDB0000211	892	87-89-8	17268	5221	ko00052,ko00053,ko00562,ko01100,ko02010,ko04070
MEDN0816	4-Hydroxyhippurate	Amino acid and Its metabolomics	Amino acid derivatives	194.045	195.053	[M-H]-	C9H9NO4	73674	43387	50260	51986	79871	76592	62365	59651	39721	83230	54092	66070	51379	50968	49598	-	HMDB0013678	151012	2482-25-9	71018	-	--
MEDN0818	N-acetyl-beta-alanine	Amino acid and Its metabolomics	Amino acid derivatives	130.05	131.058	[M-H]-	C5H9NO3	214310	246140	228460	228170	211160	270410	219200	172180	261790	259960	255090	240340	151440	170900	167070	C01073	HMDB0061880	76406	3025-95-4	16682	-	ko00410
MEDN0820	3-Hydroxyglutaric acid	Organic acid And Its derivatives	Organicacid and Its derivatives	147.029	148.037	[M-H]-	C5H8O5	39760	25425	26366	33295	25070	26251	35068	23802	32278	63528	37650	46673	24826	22536	23207	-	HMDB0000428	181976	638-18-6	-	5417	--
MEDN0824	7-ketodeoxycholic acid	Hormones and hormone related compunds	Hormones and hormone related compunds	405.264	406.272	[M-H]-	C24H38O5	3522.5	2441	6577	9984.8	10226	1278	25919	5152.6	7700.1	9903	1921.3	7032.5	7358.5	7429.1	5303	-	HMDB0000391	188292	911-40-0	16390	5380	--
MEDN0827	N-acetylornithine	Organic acid And Its derivatives	Organicacid and Its derivatives	173.093	174.1	[M-H]-	C7H14N2O3	256610	308970	471010	516950	110540	224260	364320	402290	383630	187310	188360	328600	294890	220950	322880	C00437	HMDB0003357	439232	6205-08-9	16543	-	ko00220,ko01100,ko01210,ko01230
MEDN0841	3-Ureidopropionate	Organic acid And Its derivatives	Organicacid and Its derivatives	131.046	132.054	[M-H]-	C4H8N2O3	56856	47979	240100	314670	94611	113190	723830	79859	78523	156310	689500	293140	188620	189680	208810	C02642	-	111	462-88-4	-	-	ko00240,ko00410,ko00770,ko01100
MEDN0851	Indole-3-Pyruvic Acid	Organic acid And Its derivatives	Organicacid and Its derivatives	202.05	203.058	[M-H]-	C11H9NO3	97986	107700	89117	90663	74413	121570	60239	71187	33691	85465	69010	41875	178490	173890	172950	C00331	HMDB0060484	803	392-12-1	29750	-	ko00380,ko01100
MEDN0854	Mono-Methyl Glutarate	Organic acid And Its derivatives	Organicacid and Its derivatives	145.05	146.058	[M-H]-	C6H10O4	5813.6	16975	6297.4	4278.7	5119.7	3343.8	4158.4	4728	8442.3	5986.9	6575.6	9176.9	4611.2	5664.1	3600.7	-	HMDB0000858	73917	1501-27-5	86396	5821	--
MEDN0856	2',4'-Dihydroxyacetophenone	Benzene and substituted derivatives	Benzene and substituted derivatives	151.04	152.047	[M-H]-	C8H8O3	44834	47023	34771	35210	53830	46484	36569	39763	29278	49895	39673	36850	35160	34019	32786	C03663	HMDB0029659	6990	89-84-9	18414	-	--
MEDN1003	Inosine	Nucleotide And Its metabolomics	Nucleotide and Its metabolomics	267.073	268.081	[M-H]-	C10H12N4O5	92974	100140	88561	59692	264210	38171	73384	174920	21952000	64435	105040	172420	1984400	2036000	1958100	C00294	HMDB0000195	135398641	58-63-9	17596	84	ko00230,ko01100,ko02010
MEDN1005	Phosphoenolpyruvate	Organic acid And Its derivatives	Phosphoric acids	166.975	167.982	[M-H]-	C3H5O6P	8247600	7604000	9443500	7130100	9295300	6674000	11633000	16283000	29412000	10870000	12727000	22606000	9818000	10073000	9072900	C00074	HMDB0000263	1005	138-08-9	-	-	ko00010,ko00020,ko00400,ko00440,ko00620,ko01100,ko01200,ko01230,ko04922,ko04964,ko05230
MEDN1006	Uric acid	Organic acid And Its derivatives	Organicacid and Its derivatives	167.021	168.028	[M-H]-	C5H4N4O3	12525000	13029000	15937000	12559000	15814000	11404000	16546000	20578000	36289000	14842000	17904000	23815000	15261000	13956000	13848000	C00366	HMDB0000289	1175	69-93-2	17775	88	ko00230,ko01100,ko04976
MEDN1009	3-hydroxyphenylacetic acid	Organic acid And Its derivatives	Organicacid and Its derivatives	151.04	152.047	[M-H]-	C8H8O3	400490	491310	254590	212680	445600	348020	160920	219340	102220	205840	335560	244740	234270	242450	252480	C05593	HMDB0000440	12122	621-37-4	17445	5429	ko00350,ko00360,ko01100
MEDN1012	7-Methylguanine	Nucleotide And Its metabolomics	Nucleotide and Its metabolomics	164.057	165.065	[M-H]-	C6H7N5O	10937	11871	14273	10955	17046	20309	17029	15436	11420	17935	20273	16434	12102	13741	15853	C02242	HMDB0000897	135398679	578-76-7	28664	-	--
MEDN1022	5,6-Dimethylbenzimidazole	Heterocyclic compounds	Heterocyclic compounds	145.077	146.084	[M-H]-	C9H10N2	342790	441580	524710	571110	491340	457470	360110	519640	409510	392780	389750	396400	454700	436310	486110	C03114	HMDB0003701	675	582-60-5	15890	-	ko00740,ko00860,ko01100
MEDN1024	D-piperidine acid	Heterocyclic compounds	Heterocyclic compounds	128.071	129.079	[M-H]-	C6H11NO2	93772	113140	106980	101010	128360	105590	116050	114370	107210	138020	153600	124170	93309	107690	90978	-	HMDB0005960	736316	1723-00-8	41582	-	--
MEDN1035	13(R)-HODE	Oxidized lipids	Oxidized lipids	295.2	296.235	[M-H]-	C18H32O3	391300	429930	409040	350180	585840	306820	1767300	222140	373200	395560	323240	903200	517820	405060	483630	-	-	13723970	10219-69-9	-	-	--
MEDN1039	Indole-4-carboxaldehyde	Heterocyclic compounds	Indole and Its derivatives	144.045	145.053	[M-H]-	C9H7NO	272390	318360	303820	253030	250390	273790	135060	130200	96670	126340	124030	84026	196750	207400	216500	-	-	333703	1074-86-8	-	-	--
MEDN1041	9(S)-HpOTrE	Oxidized lipids	Oxidized lipids	309.207	310.214	[M-H]-	C18H30O4	38967	29144	39542	44474	47782	35459	59766	25938	22435	30887	22242	41230	28171	33669	26038	-	-	6450029	111004-08-1	-	-	--
MEDN1055	D-Calcium Pantothenate	CoEnzyme and vitamins	CoEnzyme and vitamins	437.214	438.221	[M-H]-	C18H34N2O10	5566.7	3995.1	6849.2	10212	3547	7410.4	2025	2530.8	3108.9	2658.5	1979.1	3931.5	4541.7	4031.8	3157.2	-	-	443753	137-08-6	-	-	--
MEDN1056	Iminodiacetic acid	Organic acid And Its derivatives	Organicacid and Its derivatives	132.03	133.037	[M-H]-	C4H7NO4	210920	241160	266050	240620	277430	103760	495850	236180	249770	382130	414010	370480	300040	287850	274270	C19911	HMDB0011753	8897	142-73-4	24786	-	--
MEDN1057	2-c-methyl-d-erythritol 2,4-cyclodiphosphate	Carboxylic acids and derivatives	Phosphate sugars	276.988	277.996	[M-H]-	C5H12O9P2	187710	211890	219080	114310	124920	281220	96316	95708	140120	129220	150710	156740	138150	150500	148730	-	-	126747	143488-44-2	-	-	--
MEDN1059	Taurodeoxycholic acid	Bile acids	Bile acids	498.289	499.297	[M-H]-	C26H45NO6S	54964	188240	99772	197800	45757	263530	122500	145160	58907	234990	35620	52963	80181	72676	83955	C05463	HMDB0000896	9848818	14605-22-2	9410	5853	--
MEDN1060	L-Isoisoleucine	Amino acid and Its metabolomics	Amino acids	130.087	131.095	[M-H]-	C6H13NO2	16045000	17242000	14459000	21855000	18246000	17850000	16984000	13866000	12786000	13753000	12309000	11110000	13820000	14231000	14299000	-	-	99288	1509-34-8	-	-	--
MEDN1063	Homo-Gamma-Linolenic Acid	Organic acid And Its derivatives	Organicacid and Its derivatives	305.248	306.256	[M-H]-	C20H34O2	817640	790900	1224700	896860	892110	674330	984510	1005200	825140	922500	780140	577400	669380	878060	1008900	-	-	280581	1783-84-2	-	-	--
MEDN1069	9,12-octadecadienoic acid	FA	FFA	275.201	276.209	[M-H]-	C18H28O2	59241	97855	90350	114600	127830	99359	138920	89072	92975	108240	94676	147490	99613	102200	95166	-	-	1931	2012-14-8	-	-	--
MEDN1075	13-HpODE	Oxidized lipids	Oxidized lipids	311.222	312.23	[M-H]-	C18H32O4	209070	127620	236540	182740	240380	131820	310980	128320	114100	157020	137410	223750	165670	128140	137140	-	-	6437847	23017-93-8	-	-	--
MEDN1077	Alpha-Mercholic Acid	Bile acids	Bile acids	407.28	408.288	[M-H]-	C24H40O5	2609900	3158200	4537700	5349400	5100400	1433700	3058600	5502200	1440600	6984400	1198100	2178800	3148200	2821500	2725400	-	-	5283852	2393-58-0	-	-	--
MEDN1078	Cis-9,10-epoxystearic acid	FA	FFA	297.243	298.251	[M-H]-	C18H34O3	50569	58991	50851	39976	38445	43514	36007	14162	17322	17223	14895	28103	29656	31852	36122	-	-	15868	2443-39-2	-	-	--
MEDN1079	(4E,7E,10Z,13E,16E,19E) -docosa-4,7,10,13,16,19-hexanoic acid	Oxidized lipids	Oxidized lipids	327.232	328.24	[M-H]-	C22H32O2	1770000	1783800	2648700	1666900	1788200	1775500	2052500	2380600	2086400	1539500	1498900	1773700	1791500	2061000	2561000	-	-	6442063	25167-62-8	-	-	--
MEDN1081	12,13-DiHOME	Oxidized lipids	Oxidized lipids	313.238	314.246	[M-H]-	C18H34O4	302420	292940	245500	250030	254590	157350	310140	71886	104450	64018	103590	164550	177070	158390	168630	-	-	10236635	263399-35-5	-	-	--
MEDN1086	Adrenaline	Organic acid And Its derivatives	Organicacid and Its derivatives	331.264	332.272	[M-H]-	C22H36O2	18839	16400	19066	12202	23181	16052	20998	13933	9809.1	8452.8	29346	27697	15683	16301	16760	-	-	5497181	28874-58-0	-	-	--
MEDN1089	1-cis-heptadeenoic acid(17: 1n7)	FA	FFA	267.232	268.24	[M-H]-	C17H32O2	15665	22672	15262	19420	16241	13704	20032	21271	18969	16596	21123	20333	19246	19983	21712	-	-	5312435	29743-97-3	-	-	--
MEDN1092	4-acetoxyphenol	Benzene and substituted derivatives	Phenolics	151.026	152.047	[M-H]-	C8H8O3	6720.6	6847.6	3111.2	1620.1	4474700	2564.7	4217.2	3022.6	625990	6035.8	5603.2	3917.1	368240	507180	499230	C13636	-	96009	3233-32-7	-	-	ko01100
MEDN1098	2-ethyl-2-hydroxybutyric acid	Organic acid And Its derivatives	Organicacid and Its derivatives	131.071	132.079	[M-H]-	C6H12O3	169330	103330	123780	104160	71823	136250	199240	84635	175650	152350	166190	209620	123680	118100	120690	-	HMDB0001975	77199	3639-21-2	-	6411	--
MEDN1104	7-ketolithocholic acid	Bile acids	Bile acids	389.269	390.277	[M-H]-	C24H38O4	28138	73770	68804	34109	39900	27037	168750	40021	63085	92671	87081	96699	44852	46976	36833	-	-	444262	4651-67-6	-	-	--
MEDN1108	1,6-anhydro-β-D-glucose	Carboxylic acids and derivatives	Sugars	161.045	162.053	[M-H]-	C6H10O5	130320	142730	124210	127780	125950	141010	53435	93820	94808	105150	98652	104770	113650	82410	43456	-	HMDB0000640	724705	498-07-7	30997	5613	--
MEDN1110	1,11-undecylic acid	Organic acid And Its derivatives	Organicacid and Its derivatives	243.2	244.167	[M-H]-	C13H24O4	482690	788470	434320	472810	417320	476870	539170	530660	466690	512730	533590	497080	410700	475240	475300	-	-	10458	505-52-2	-	-	--
MEDN1112	16-Hydroxyhexadecanoic acid	FA	FFA	271.227	272.235	[M-H]-	C16H32O3	65967	46909	47455	33420	26544	50970	34332	32792	32185	12828	18696	32055	33910	45981	32545	-	HMDB0006294	10466	506-13-8	55328	-	--
MEDN1113	12-ketolithocholic acid	Bile acids	Bile acids	389.269	390.277	[M-H]-	C24H38O4	28138	73770	68804	34109	39900	27037	168750	40021	63085	92671	87081	96699	44852	46976	36833	-	HMDB0000328	3080612	5130-29-0	803536	5317	--
MEDN1121	23-deoxydeoxycholic acid	Bile acids	Bile acids	377.269	378.277	[M-H]-	C23H38O4	19670	75471	29353	70345	20861	52950	100580	47161	90661	25044	26557	39355	42096	42417	43949	-	-	193905	53608-86-9	-	-	--
MEDN1125	N,N′-dicyclohexylcarbodiimide	Alcohol and amines	Polyamines	205.17	206.178	[M-H]-	C13H22N2	7782700	7684700	7504900	7542700	7170100	7628100	7058600	7050500	6406200	6534900	6910100	7154600	4940400	5349900	5070100	-	-	10868	538-75-0	-	-	--
MEDN1126	Gamma-Mercholic Acid	Bile acids	Bile acids	407.28	408.288	[M-H]-	C24H40O5	2929000	2133400	4137100	3459600	2986300	2665700	2198500	2769500	744400	2957400	378630	827600	2075900	2001000	1856000	-	-	92805	547-75-1	-	-	--
MEDN1129	Erythrose	Carboxylic acids and derivatives	Sugars	119.034	120.042	[M-H]-	C4H8O4	67912	42721	64217	49473	49254	47322	63103	43209	38022	37087	65125	47207	51807	45363	50342	C01796	HMDB0002649	94176	583-50-6	23956	289	--
MEDN1135	Heparin	Alcohol and amines	Alcohols	315.29	316.298	[M-H]-	C19H40O3	70431	36305	47234	43289	55166	51465	89513	124810	58484	69078	110270	63198	58290	54364	52354	C00374	HMDB0001394	72733	6145-69-3	-	-	ko04664,ko05133
MEDN1141	Orthocholic acid	Bile acids	Bile acids	389.269	390.277	[M-H]-	C24H38O4	22024	40791	51816	17265	39753	39209	168870	22256	53492	116930	81967	62754	54059	54459	56425	-	-	101818	641-81-6	-	-	--
MEDN1148	2-hydroxyhexadecanoic acid	FA	FFA	271.227	272.235	[M-H]-	C16H32O3	205050	236060	222600	182300	158770	206980	419650	334210	355490	405020	301070	350450	180390	251890	262260	-	HMDB0031057	92836	764-67-0	75972	-	--
MEDN1150	Indole-3-carboxylic acid	Heterocyclic compounds	Indole and Its derivatives	160.04	161.048	[M-H]-	C9H7NO2	9873.4	7135.4	10292	9327.1	8550.4	8631.5	6923.4	11290	7930.9	6610.1	8714.1	11043	7649.7	9399.1	7121.9	C19837	HMDB0003320	69867	771-50-6	24809	3795	--
MEDN1156	8,11-icosadienoic acid	FA	FFA	303.2	304.24	[M-H]-	C20H32O2	26966	28138	39122	34084	31779	23391	25397	43725	35356	27971	21118	25733	24646	40958	34000	-	-	1899	82073-91-4	-	-	--
MEDN1159	cis-1-Pentadecenoic Acid(C15: 1)	FA	FFA	239.201	240.209	[M-H]-	C15H28O2	121940	134670	130030	115460	116950	118910	126190	159560	117100	139560	118420	122950	928040	1132100	1310100	-	-	5312411	84743-29-3	-	-	--
MEDN1164	5-nitrobenzimidazole	Heterocyclic compounds	Heterocyclic compounds	162.03	163.038	[M-H]-	C7H5N3O2	19065	23293	26373	25496	22094	43054	14470	14879	7058.9	12466	17438	12020	17615	16707	16799	-	-	7195	94-52-0	-	-	--
MEDN1167	4-Hydroxybenzoic Acid	Benzene and substituted derivatives	Phenolic acids	137.024	138.032	[M-H]-	C7H6O3	853420	801470	657770	587210	924730	833220	904550	853700	649580	1262400	1164600	902450	772650	748580	698220	C00156	HMDB0000500	135	99-96-7	30763	5486	ko00130,ko00790,ko01100
MEDN1181	5-hydroxyindole acetaldehyde	Heterocyclic compounds	Indole and Its derivatives	174.057	175.063	[M-H]-	C10H9NO2	2545.7	1650.7	1847.1	1914.7	4584.3	2893.4	1008.3	707.51	711.52	1115.7	1772.6	806.75	1483.1	1184.9	902.62	C05634	-	74688	1892-21-3	-	-	ko00380,ko01100
MEDN1183	Multifidol	Benzene and substituted derivatives	Phenolics	209.081	210.089	[M-H]-	C11H14O4	46688	202270	32542	29755	26425	26630	49060	37802	41595	45739	33527	31785	26526	26264	25071	C10709	-	12892	125074-06-8	-	-	--
MEDN1186	Formamide	Alcohol and amines	Polyamines	243.074	244.082	[M-H]-	C9H16N4S2	7552.1	2158.4	4552.8	6008.1	3031.7	6486.9	4610.7	1086.9	1718.5	3142.4	3171.5	2553.9	3377.8	2641	2364.9	C00488	HMDB0001536	713	75-12-7	16397	4182	ko00910,ko01100,ko01200
MEDN1191	1,2-epoxy-3-(p-nitrophenoxy) propane	Benzene and substituted derivatives	Benzene and substituted derivatives	194.045	195.053	[M-H]-	C9H9NO4	13432	6491.5	10210	9987	11241	10831	8255.4	9605.7	3314.6	7534.1	7531.6	7544.9	8026.1	6942.4	7162.5	C04274	-	21327	5255-75-4	-	-	--
MEDN1193	Acetaminophen	Benzene and substituted derivatives	Phenolics	150.056	151.063	[M-H]-	C8H9NO2	5935.6	2900.3	3943.2	3618.4	4423.4	4705.3	3416.1	3992.1	2644.9	3217.9	3963.1	4818.5	3936.4	3598.9	3462.2	C06804	HMDB0001859	1983	103-90-2	46195	6353	ko04976
MEDN1199	4-hydroxyphenylglyoxylate	Benzene and substituted derivatives	Phenolic acids	165.019	166.027	[M-H]-	C8H6O4	80419	53972	75603	69159	59943	75603	74387	50671	82737	64124	53556	64319	63586	54182	60624	C03590	-	355	15573-67-8	-	-	ko00261,ko01100
MEDN1213	2-(4-hydroxyphenyl) propionate	Benzene and substituted derivatives	Phenolic acids	165.06	166.063	[M-H]-	C9H10O3	308160	262790	196510	245960	266520	365550	249450	151160	96925	268900	208770	194240	192850	197890	196450	-	HMDB0041683	102526	938-96-5	-	-	--
MEDN1224	Bis(1-inositol) -3,1'-phosphate 1-phosphate	Alcohol and amines	Alcohols	501	502.049	[M-H]-	C12H24O17P2	20751	17341	24955	24206	32112	26449	17515	20876	42488	16741	14819	17124	25905	28230	21207	C19799	-	53262311	-	-	-	ko00562
MEDN1226	2-amino-4-oxovaleric acid	Organic acid And Its derivatives	Organicacid and Its derivatives	130.05	131.058	[M-H]-	C5H9NO3	214310	246140	228460	228170	211160	270410	219200	172180	261790	259960	255090	240340	151440	170900	167070	C03341	-	6184	4439-83-2	-	-	ko00472,ko01100
MEDN1231	1-O-vanillyl-β-D-glucose	Benzene and substituted derivatives	Benzene and substituted derivatives	329.088	330.095	[M-H]-	C14H18O9	6289.6	9033.4	10486	8230.5	9468.8	11258	6297.1	10897	9646.2	8314.4	5272.9	6867.6	9247.7	7853.3	7184.4	C20470	-	14132344	-	-	-	--
MEDN1235	L-2-amino-6-oximelic acid	Organic acid And Its derivatives	Organicacid and Its derivatives	188.057	189.064	[M-H]-	C7H11NO5	67813	33165	49108	36996	31162	59891	28523	17332	17527	53611	25925	23318	36830	31211	24905	C03871	-	194695	75650-93-0	-	-	ko00300,ko01100,ko01230
MEDN1246	3-(pyrazol-1-yl) -L-alanine	Amino acid and Its metabolomics	Amino acid derivatives	154.062	155.069	[M-H]-	C6H9N3O2	622730	574660	388830	616200	781920	666350	415750	368010	461330	561620	437770	368490	528630	550440	497300	C01162	-	151491	2734-48-7	-	-	--
MEDN1247	1-pyrroline-4-hydroxy-2-carboxylate	Heterocyclic compounds	Heterocyclic compounds	128.035	129.043	[M-H]-	C5H7NO3	37022	55054	45679	42087	38528	41467	58810	50960	48699	46219	47716	60923	43512	41040	47131	C04282	HMDB0002234	440282	9054-77-7	16352	6564	ko00330,ko01100
MEDN1264	PysoPE 22:4(2n isomer1)	GP	LPE	528.31	529.302	[M-H]-	C27H48NO7P	623890	529340	557340	356300	330630	470240	364540	367420	317230	428300	228440	306420	305130	320160	324680	-	-	-	-	-	-	--
MEDN1265	PysoPE 22:4	GP	LPE	528.31	529.302	[M-H]-	C27H48NO7P	623890	529340	557340	356300	330630	470240	364540	367420	317230	428300	228440	306420	305130	320160	324680	-	-	-	-	-	-	--
MEDN1267	PysoPE 22:5(2n isomer2)	GP	LPE	526.296	527.302	[M-H]-	C27H46NO7P	1049000	539970	1090200	332060	343230	478590	304960	232960	267630	342510	109380	173920	392050	320440	372980	-	-	-	-	-	-	--
MEDN1268	PysoPE 22:5(2n isomer1)	GP	LPE	526.296	527.302	[M-H]-	C27H46NO7P	1049000	539970	1090200	332060	343230	478590	304960	232960	267630	342510	109380	173920	392050	320440	372980	-	-	-	-	-	-	--
MEDN1269	PysoPE 22:6(2n isomer1)	GP	LPE	524.28	525.285	[M-H]-	C27H44NO7P	2399900	2439300	2783400	2009300	1780100	2628200	1989600	2276000	2382900	2516200	1789800	1991400	1954100	2171700	1993500	-	-	-	-	-	-	--
MEDN1270	PysoPE 22:6	GP	LPE	524.28	525.285	[M-H]-	C27H44NO7P	2399900	2439300	2783400	2009300	1780100	2628200	1989600	2276000	2382900	2516200	1789800	1991400	1954100	2171700	1993500	-	-	-	-	-	-	--
MEDN1271	PysoPE 20:2(2n isomer1)	GP	LPE	504.311	505.296	[M-H]-	C25H48NO7P	612710	488770	453710	461060	415870	374250	706290	417120	338700	607440	323660	350980	396470	387600	353110	-	-	-	-	-	-	--
MEDN1272	PysoPE 20:2	GP	LPE	504.311	505.296	[M-H]-	C25H48NO7P	612710	488770	453710	461060	415870	374250	706290	417120	338700	607440	323660	350980	396470	387600	353110	-	-	-	-	-	-	--
MEDN1273	PysoPE 20:3(2n isomer1)	GP	LPE	502.295	503.296	[M-H]-	C25H46NO7P	3862200	2636500	2932600	2759900	2052700	3367500	2058200	2098000	1477600	2745100	1843300	1756400	2084200	1894500	2043900	-	-	-	-	-	-	--
MEDN1274	PysoPE 20:3	GP	LPE	502.295	503.296	[M-H]-	C25H46NO7P	3862200	2636500	2932600	2759900	2052700	3367500	2058200	2098000	1477600	2745100	1843300	1756400	2084200	1894500	2043900	-	-	-	-	-	-	--
MEDN1276	PysoPE 20:4(2n isomer1)	GP	LPE	500.28	501.286	[M-H]-	C25H44NO7P	2897400	2479900	2685600	2322000	1869900	2762500	1614500	2016600	1737000	2084800	1319600	1369700	1970200	1819600	1975000	-	-	-	-	-	-	--
MEDN1277	PysoPE 20:5(2n isomer1)	GP	LPE	498.263	499.27	[M-H]-	C25H42NO7P	2302100	2974300	1916400	2060700	1107100	4076400	861890	787030	767560	1033400	1246700	1129600	1394000	1476300	1351200	-	-	-	-	-	-	--
MEDN1278	PysoPE 20:5	GP	LPE	498.263	499.27	[M-H]-	C25H42NO7P	2302100	2974300	1916400	2060700	1107100	4076400	861890	787030	767560	1033400	1246700	1129600	1394000	1476300	1351200	-	-	-	-	-	-	--
MEDN1279	PysoPE 18:0(2n isomer)	GP	LPE	480.309	481.3	[M-H]-	C23H48NO7P	4688900	4506000	3792700	3844200	2962000	3657400	2728300	3073800	2868000	3584900	3268400	2865700	2867100	2881800	2963000	-	-	-	-	-	-	--
MEDN1282	PysoPE 18:2	GP	LPE	476.279	477.286	[M-H]-	C23H44NO7P	2123300	2050900	1725600	1623300	1388300	1633700	1684500	1056300	853510	1340600	1327700	1358400	1278000	1360800	1378800	-	-	-	-	-	-	--
MEDN1283	PysoPE 18:3(2n isomer)	GP	LPE	474.264	475.27	[M-H]-	C23H42NO7P	868280	852930	441730	563400	593600	666170	869310	455960	298080	611510	721910	696840	550030	549670	480530	-	-	-	-	-	-	--
MEDN1284	PysoPE 18:3	GP	LPE	474.262	475.27	[M-H]-	C23H42NO7P	909030	828280	430930	576450	532000	669650	828800	461680	270590	708560	757780	628820	450290	512350	538240	-	-	-	-	-	-	--
MEDN1285	PysoPE 16:0(2n isomer)	GP	LPE	452.278	453.3	[M-H]-	C21H44NO7P	10861000	10879000	7857700	7075400	5803700	6485100	9266300	7291000	7682500	11267000	6561000	9402600	7695900	7128900	8178900	-	-	-	-	-	-	--
MEDN1287	PysoPE 16:1	GP	LPE	450.264	451.286	[M-H]-	C21H42NO7P	1782600	1969400	1780900	904810	795590	1825700	991930	711750	813740	1067700	866970	1236700	1016900	1058000	894540	-	-	-	-	-	-	--
MEDN1288	Glycine linoleate	GL	DG	336.254	337.262	[M-H]-	C20H35NO3	3117.3	6569.8	3389.8	4179.2	5261.5	5111.6	10311	3962.8	5106.6	4538.8	4728.4	6698.7	4498.1	4303.3	4523.2	-	-	-	-	-	-	--
MEDN1299	1-Aminocyclohexanoic acid	Organic acid And Its derivatives	Organicacid and Its derivatives	142.087	143.095	[M-H]-	C7H13NO2	141880	208250	227320	249000	186580	165480	122040	191240	151110	131960	126240	122230	151390	151850	145570	-	-	1366	2756-85-6	-	-	--
MEDN1311	2-Hydroxycaprylic acid	Organic acid And Its derivatives	Organicacid and Its derivatives	159	160.21	[M-H]-	C8H16O3	12852	11647	20476	20684	11885	17046	29175	16691	14444	18461	18795	17275	19143	17747	19059	-	HMDB0000711	94180	617-73-2	86543	5679	--
MEDN1312	2-hydroxyphenylacetic acid	Organic acid And Its derivatives	Organicacid and Its derivatives	151	152.047	[M-H]-	C8H8O3	217860	261260	160320	107610	231330	187160	95377	122290	51601	105870	183850	129270	127720	132990	130450	C05852	HMDB0000669	11970	614-75-5	28478	5639	ko00360,ko01100
MEDN1315	4-Hydroxy-3-methylbenzoic acid	Organic acid And Its derivatives	Organicacid and Its derivatives	151	152.047	[M-H]-	C8H8O3	228260	248950	159050	108030	235020	195950	89161	118550	56678	98550	180230	122870	133690	143920	131940	-	HMDB0004815	68138	499-76-3	85239	-	--
MEDN1320	2-Hydroxy-2-methylbutyric acid	Organic acid And Its derivatives	Organicacid and Its derivatives	117	118.063	[M-H]-	C5H10O3	86470	129710	52942	27497	199110	78161	30774	100500	92302	89587	287770	258730	104150	104830	100530	-	HMDB0001987	95433	3739-30-8	68454	6416	--
MEDN1326	2-Methylglutaric Acid	Organic acid And Its derivatives	Organicacid and Its derivatives	145	146.058	[M-H]-	C6H10O4	24853	278120	22080	32247	11977	17772	16035	20258	16932	28354	15388	18863	13013	10630	13041	-	HMDB0000422	12046	18069-17-5	68567	5411	--
MEDN1328	(S)-Leucic acid	Organic acid And Its derivatives	Organicacid and Its derivatives	131	132.079	[M-H]-	C6H12O3	52748	44567	37503	46263	51106	56601	176040	89710	42255	92100	125390	127630	62891	61723	65420	-	HMDB0000746	83697	13748-90-8	44510	5714	--
MEDP0002	D-Homocysteine	Amino acid and Its metabolomics	Amino acids	136	135.035	[M+H]+	C4H9NO2S	171830	157460	167100	246230	180550	157560	73128	101380	128580	67809	60708	55352	131920	136710	141820	C00155	HMDB0000742	778	454-29-5	17588	3256	ko00270,ko00920,ko01100,ko01230,ko01523,ko04621
MEDP0009	L-Tyrosine	Amino acid and Its metabolomics	Amino acids	182.1	181.074	[M+H]+	C9H11NO3	585890	640420	686540	824000	556140	867680	288180	452670	404720	297330	283460	223390	545300	499520	475630	C00082	HMDB0000158	6057	60-18-4	17895	34	ko00130,ko00261,ko00350,ko00360,ko00400,ko00730,ko00970,ko01100,ko01210,ko01230,ko04728,ko04916,ko04917,ko04974,ko05012,ko05030,ko05031,ko05034,ko05230
MEDP0011	L-Lysine	Amino acid and Its metabolomics	Amino acids	147	146.106	[M+H]+	C6H14N2O2	65347000	59444000	62395000	81962000	74826000	74112000	45276000	63771000	50679000	53102000	39285000	40760000	58046000	58250000	59841000	C00047	HMDB0000182	5962	56-87-1	18019	5200	ko00300,ko00310,ko00780,ko00970,ko01100,ko01210,ko01230,ko02010,ko04974
MEDP0012	L-Ornithine	Amino acid and Its metabolomics	Amino acids	133	168.067	[M-Cl]+	C5H13ClN2O2	3609600	3910100	2836200	2960300	4978700	4737400	3059100	2351700	1710900	3690800	3158900	1865500	3210300	3114300	3358300	C00077	HMDB0000214	6262	3184-13-2	15729	27	ko00220,ko00330,ko00472,ko00480,ko01100,ko01210,ko01230,ko02010
MEDP0017	L-Histidine	Amino acid and Its metabolomics	Amino acids	156.1	155.07	[M+H]+	C6H9N3O2	11157000	9336900	5858400	8766000	11770000	9293800	6595300	7957700	6778000	8274400	6861600	6313600	8018300	8269000	8130100	C00135	HMDB0000177	6274	71-00-1	15971	21	ko00340,ko00410,ko00970,ko01100,ko01230,ko02010,ko04974,ko05230
MEDP0020	L-Methionine	Amino acid and Its metabolomics	Amino acids	150	149.051	[M+H]+	C5H11NO2S	271050	287290	263640	263750	247690	310250	107550	116820	75781	95829	105780	105730	172460	185960	175160	C00073	HMDB0000696	6137	63-68-3	16643	5664	ko00270,ko00970,ko01100,ko01210,ko01230,ko01523,ko04974,ko04978,ko05230
MEDP0021	L-Phenylalanine	Amino acid and Its metabolomics	Amino acids	166	165.079	[M+H]+	C9H11NO2	44405000	42835000	41951000	51404000	43101000	54063000	45322000	36452000	32476000	46682000	45664000	37270000	37840000	39379000	38634000	C00079	HMDB0000159	6140	63-91-2	17295	28	ko00360,ko00400,ko00970,ko01100,ko01210,ko01230,ko02010,ko04974,ko04978,ko05230
MEDP0022	L-Proline	Amino acid and Its metabolomics	Amino acids	116.1	115.063	[M+H]+	C5H9NO2	21761000	26685000	25557000	24730000	24074000	27100000	12715000	15743000	11339000	16115000	12896000	11306000	17123000	18015000	18071000	C00148	HMDB0000162	145742	147-85-3	17203	29	ko00330,ko00970,ko01100,ko01230,ko02010,ko04974,ko04978,ko05230
MEDP0026	L-Valine	Amino acid and Its metabolomics	Amino acids	118.1	117.079	[M+H]+	C5H11NO2	658880	723480	681730	867440	742280	735120	525870	644260	323270	445010	419010	373210	499970	542270	559790	C00183	HMDB0000883	6287	72-18-4	16414	5842	ko00280,ko00290,ko00311,ko00770,ko00970,ko01100,ko01210,ko01230,ko02010,ko04974,ko04978,ko05230
MEDP0028	(5-L-Glutamyl)-L-Amino Acid	Amino acid and Its metabolomics	Small Peptide	219	218.09	[M+H]+	C8H14N2O5	363460	385910	370300	382950	292630	368000	95533	342310	253580	175280	275750	145000	322220	258330	327090	C03740	HMDB0006248	440103	5875-41-2	50619	-	ko00480,ko01100
MEDP0034	3-N-Methyl-L-Histidine	Amino acid and Its metabolomics	Amino acid derivatives	170	187.096	[M-H2O+H]+	C7H13N3O3	330460	189700	200920	185890	304240	220410	136960	168490	190440	229890	164730	169380	169230	174080	135590	C01152	HMDB0000479	64969	368-16-1	27596	5466	ko00340,ko01100
MEDP0036	5-Oxoproline	Amino acid and Its metabolomics	Amino acid derivatives	130	129.043	[M+H]+	C5H7NO3	843110	674440	828700	310490	368640	394200	610170	1043500	561780	1015600	310190	797500	964810	1003500	472100	C02237	HMDB0000805	499	149-87-1	-	-	ko00471,ko01100
MEDP0039	Betaine	Others	Others	118.1	117.079	[M+H]+	C5H11NO2	13322000	10862000	13700000	13393000	12983000	15604000	10722000	11999000	10191000	11546000	10270000	7239200	11035000	11842000	12698000	C00719	HMDB0000043	247	107-43-7	17750	287	ko00260,ko01100,ko02010
MEDP0047	Histamine	Alcohol and amines	Polyamines	112.08	111.08	[M+H]+	C5H9N3	641640	211050	257720	736820	669410	211050	1400000	791660	520240	2406300	1611400	2788400	757930	774540	916780	C00388	HMDB0000870	774	51-45-6	18295	68	ko00340,ko01100,ko04080,ko04664,ko04721,ko04750,ko04971,ko04974,ko05310
MEDP0051	L-Cystathionine	Amino acid and Its metabolomics	Amino acid derivatives	223	222.067	[M+H]+	C7H14N2O4S	298040	276740	267740	300100	212100	199220	312790	270820	335070	218350	243480	255070	298860	236460	268530	C02291	HMDB0000099	439258	56-88-2	17482	39	ko00260,ko00270,ko01100,ko01230
MEDP0055	L-Homocitrulline	Amino acid and Its metabolomics	Amino acids	190.1	189.111	[M+H]+	C7H15N3O3	207110	81265	148870	176000	186210	142160	105980	62344	88490	117390	115730	91057	142150	148140	143080	C02427	HMDB0000679	65072	1190-49-4	17443	46	--
MEDP0060	Methionine Sulfoxide	Amino acid and Its metabolomics	Amino acid derivatives	166	165.046	[M+H]+	C5H11NO3S	381920	306310	421710	451920	480190	480630	328040	457660	570760	393490	349170	320700	397410	366350	369230	-	HMDB0002005	847	62697-73-8	17016	6428	--
MEDP0061	N,N-Dimethylglycine	Amino acid and Its metabolomics	Amino acid derivatives	104	103.063	[M+H]+	C4H9NO2	6931900	7292900	7942500	6885400	6451700	6401800	7066700	7401100	6433900	8096400	6895800	6407900	6769300	6269200	6358400	C01026	HMDB0000092	673	1118-68-9	17724	277	ko00260,ko01100
MEDP0067	N-Acetylmannosamine	Carboxylic acids and derivatives	Sugars	222	221.09	[M+H]+	C8H15NO6	306620	448240	527380	339880	477580	576910	242590	417760	368320	381860	288220	307220	426230	342170	296040	C00645	HMDB0001129	11096158	3615-17-6	63154	6024	ko00520,ko01100
MEDP0077	Phenylacetyl-L-Glutamine	Amino acid and Its metabolomics	Amino acid derivatives	265.1	264.111	[M+H]+	C13H16N2O4	64218	30726	29962	35576	31053	67244	40981	64973	55055	57874	72637	72589	47347	43785	49764	C04148	HMDB0006344	92258	28047-15-6	17884	-	ko00360
MEDP0081	Serotonin	Tryptamines,Cholines,Pigments	Tryptamines	177	176.095	[M+H]+	C10H12N2O	56262000	50569000	35230000	47781000	40408000	44861000	48798000	68889000	42713000	72551000	49433000	36910000	40941000	38922000	39742000	C00780	HMDB0000259	5202	50-67-9	-	-	ko00380,ko01100,ko04024,ko04080,ko04361,ko04540,ko04721,ko04726,ko04742,ko04750,ko04976
MEDP0084	Trimethylamine N-Oxide	Alcohol and amines	Amines	76	75.0684	[M+H]+	C3H9NO	703890	467620	473180	673330	666020	742610	717990	615360	335290	622410	646440	518460	562260	466150	515330	C01104	HMDB0000925	1145	1184-78-7	15724	5876	ko01100
MEDP0086	Urea	Alcohol and amines	Amines	61	60.032	[M+H]+	CH4N2O	34422000	30266000	31236000	31853000	31105000	37217000	38491000	29407000	21347000	34457000	35300000	32128000	28807000	30767000	27678000	C00086	HMDB0000294	1176	57-13-6	16199	6	ko00220,ko00230,ko00240,ko00330,ko00780,ko01100,ko02010,ko05120
MEDP0087	L-Alanyl-L-Lysine	Amino acid and Its metabolomics	Amino acid derivatives	218.1	217.14	[M+H]+	C9H19N3O3	72182	22561	53792	71250	27644	37963	57630	46982	31919	44596	51942	37158	56172	44079	46020	-	HMDB0028692	7016106	6366-77-4	132403	-	--
MEDP0089	N-Acetylhistamine	Alcohol and amines	Amines	154.1	153.1	[M+H]+	C7H11N3O	577420	625090	478300	420580	580960	737950	627120	345590	270170	719480	758560	457050	448850	394050	471030	C05135	HMDB000013253	69602	673-49-4	-	-	ko00340
MEDP0101	P-Coumaric Acid	Benzene and substituted derivatives	Phenolic acids	165.047	164.047	[M+H]+	C9H8O3	13143000	13308000	14238000	15587000	12262000	17447000	5638500	8640900	8068800	5989800	4549200	4597400	10344000	10397000	10663000	C00811	HMDB0002035	637542	501-98-4	32374	6450	ko00130,ko00350,ko01100
MEDP0106	Benzoic Acid	Benzene and substituted derivatives	Benzene and substituted derivatives	123.037	122.037	[M+H]+	C7H6O2	114450	205590	105870	134780	143070	137460	267510	228110	124630	259830	279680	295700	137000	109520	128550	C00180	HMDB0001870	243	65-85-0	30746	1297	ko00360,ko01100
MEDP0115	1,4-Dihydro-1-Methyl-4-Oxo-3-Pyridinecarboxamide	Heterocyclic compounds	Pyridine and pyridine derivatives	153.06	152.059	[M+H]+	C7H8N2O2	13859000	12503000	10469000	9663000	12352000	16088000	14307000	8257200	6813500	16788000	18761000	10762000	10013000	9469500	10936000	C05843	HMDB0004194	440810	769-49-3	27838	-	ko00760,ko01100
MEDP0118	4-Pyridoxic Acid	Heterocyclic compounds	Pyridine and pyridine derivatives	184.05	183.053	[M+H]+	C8H9NO4	516240	516340	843820	421000	604330	1056000	655270	398310	314110	743400	685460	611730	497090	517420	463790	C00847	HMDB0000017	6723	82-82-6	17405	239	ko00750,ko01100
MEDP0119	6-Hydroxynicotinic Acid	Heterocyclic compounds	Pyridine and pyridine derivatives	140	139.027	[M+H]+	C6H5NO3	21918	24559	37874	41961	19757	21865	224010	72836	125180	237690	112840	245620	77763	85917	80754	C01020	HMDB0002658	72924	5006-66-6	16168	-	ko00760,ko01100
MEDP0125	Choline	Tryptamines,Cholines,Pigments	Cholines	105.11	104.108	[M+H]+	C5H14NO+	1108300	1402700	1557200	1093400	1174300	1227600	1305800	1161300	1202500	1394300	1264200	1160600	1298300	1163900	1118300	C00114	HMDB0000097	305	62-49-7	15354	56	ko00260,ko00564,ko01100,ko02010,ko04725,ko04976,ko05231
MEDP0143	Biotin	CoEnzyme and vitamins	CoEnzyme and vitamins	245.09	244.088	[M+H]+	C10H16N2O3S	155860	229290	185420	431210	129200	193270	806520	380540	534230	1026500	553450	775900	308770	331340	347300	C00120	HMDB0000030	171548	58-85-5	15956	243	ko00780,ko01100,ko02010,ko04977
MEDP0151	2-Hydroxy-6-Aminopurine	Nucleotide And Its metabolomics	Nucleotide and Its metabolomics	152.1	151.049	[M+H]+	C5H5N5O	381330	510790	417350	446320	390190	452260	158660	156260	124140	160200	136810	147690	229360	290050	284470	-	HMDB0000403	76900	3373-53-3	62462	5392	--
MEDP0152	3'-Aenylic Acid	Nucleotide And Its metabolomics	Nucleotide and Its metabolomics	348	347.063	[M+H]+	C10H14N5O7P	53181	51698	31450	36586	39521	31812	35745	20281	18257	46801	24490	35313	52019	36387	28983	C01367	HMDB0003540	41211	84-21-9	28931	-	ko00230,ko01100
MEDP0155	5-Methylcytosine	Nucleotide And Its metabolomics	Nucleotide and Its metabolomics	126.1	125.059	[M+H]+	C5H7N3O	192970	214500	254760	245220	217930	267270	190610	250150	267960	339930	209150	189050	232880	195220	190140	C02376	HMDB0002894	65040	554-01-8	27551	3247	ko00240,ko01100
MEDP0156	5-Methyluridine	Nucleotide And Its metabolomics	Nucleotide and Its metabolomics	259.085	258.085	[M+H]+	C10H14N2O6	140880	106370	166020	218040	213850	137880	115070	142590	158680	119600	142030	187920	123440	130190	141740	-	HMDB0000884	445408	1463-10-1	45996	5843	--
MEDP0159	Adenine	Nucleotide And Its metabolomics	Nucleotide and Its metabolomics	136.1	135.055	[M+H]+	C5H5N5	2191100	2344800	2351100	2661300	1979700	2834400	1024900	1748600	1355500	1147500	956890	968470	1841600	1709900	1708100	C00147	HMDB0000034	190	73-24-5	16708	85	ko00230,ko01100
MEDP0160	Adenosine	Nucleotide And Its metabolomics	Nucleotide and Its metabolomics	268.097	267.097	[M+H]+	C10H13N5O4	517570	404690	353570	361700	590510	286170	743310	473690	611580	789390	649980	615080	391070	421910	464840	C00212	HMDB0000050	60961	58-61-7	16335	86	ko00230,ko01100,ko02010,ko04022,ko04024,ko04071,ko04080,ko04270,ko04923,ko04924,ko05012,ko05032,ko05034
MEDP0161	Adenosine 5'-Diphosphate	Nucleotide And Its metabolomics	Nucleotide and Its metabolomics	428	427.029	[M+H]+	C10H15N5O10P2	8393.8	3105.5	9932.4	11166	6319.3	11763	4349.6	8935.6	2510.4	7464	3140.1	2687.2	5711.8	5452.2	8181.8	C00008	HMDB0001341	6022	58-64-0	16761	6175	ko00190,ko00230,ko01100,ko04068,ko04080,ko04142,ko04152,ko04611,ko04714,ko04742,ko04924,ko05012,ko05014
MEDP0163	Cytidine	Nucleotide And Its metabolomics	Nucleotide and Its metabolomics	244.086	243.086	[M+H]+	C9H13N3O5	1279700	926750	1848500	2112600	1356200	1571500	1878800	2044200	2434800	2234700	1866800	1861900	1818500	1503500	1690800	C00475	HMDB0000089	6175	65-46-3	17562	3376	ko00240,ko01100,ko02010
MEDP0165	Cytosine	Nucleotide And Its metabolomics	Nucleotide and Its metabolomics	112	111.043	[M+H]+	C4H5N3O	2854200	2653700	3711200	3994400	2881600	3237400	3695500	4095400	4683200	5232100	3525000	3603500	3486900	3264500	3283300	C00380	HMDB0000630	597	71-30-7	16040	283	ko00240,ko01100
MEDP0177	Thymine	Nucleotide And Its metabolomics	Nucleotide and Its metabolomics	127	126.043	[M+H]+	C5H6N2O2	147280	114770	104170	128430	294340	298040	478900	139710	158090	378940	415640	211060	209010	194620	203010	C00178	HMDB0000262	1135	65-71-4	-	-	ko00240,ko01100
MEDP0178	Uracil	Nucleotide And Its metabolomics	Nucleotide and Its metabolomics	113.027	112.027	[M+H]+	C4H4N2O2	461390	95653	200650	289730	154890	421290	711720	159480	170040	876560	447080	519250	279180	255300	256740	C00106	HMDB0000300	1174	66-22-8	17568	258	ko00240,ko00410,ko00770,ko01100
MEDP0179	Uridine	Nucleotide And Its metabolomics	Nucleotide and Its metabolomics	245	244.07	[M+H]+	C9H12N2O6	240390	227710	386210	310060	358090	322000	446890	430040	336850	483560	416930	498360	356980	361290	341620	C00299	HMDB0000296	6029	58-96-8	16704	90	ko00240,ko01100,ko02010
MEDP0184	3,3',5-Triiodo-L-Thyronine	Hormones and hormone related compunds	Hormones and hormone related compunds	651.7	650.79	[M+H]+	C15H12I3NO4	25716	24336	23326	24659	21531	24367	17280	20780	22300	22673	18975	17760	19550	19252	23399	C02465	HMDB0000265	5920	6893-02-3	-	-	ko00350,ko01100,ko04080,ko04714,ko04918,ko04919,ko04976,ko05320
MEDP0186	L-Thyroxine	Hormones and hormone related compunds	Hormones and hormone related compunds	777.687	776.687	[M+H]+	C15H11I4NO4	1154400	1225600	1160100	1428500	1526700	847690	699510	678540	651550	815040	899400	848400	956080	946940	953010	C01829	HMDB0000248	5819	51-48-9	-	-	ko00350,ko01100,ko04080,ko04918,ko04919,ko04976,ko05320
MEDP0212	N-Acetyl-5-Hydroxytryptamine	Tryptamines,Cholines,Pigments	Tryptamines	219	218.106	[M+H]+	C12H14N2O2	89933	88394	74285	66813	77873	53362	94456	95085	82797	65489	81554	61840	83263	83275	95721	C00978	HMDB0001238	903	1210-83-9	17697	366	ko00380,ko01100
MEDP0218	D-Mannitol	Carboxylic acids and derivatives	Sugar alcohols	183.08	182.079	[M+H]+	C6H14O6	36804	54024	30150	22345	65934	51973	22047	37174	13317	34412	24284	24229	30316	31921	39472	C00392	HMDB0000765	6251	69-65-8	16899	142	ko00051,ko01100,ko02010
MEDP0228	D-Melezitose	Carboxylic acids and derivatives	Sugars	505.169	504.169	[M+H]+	C18H32O16	7788.2	7969	13581	13079	4440.9	3107.6	8012.1	7714.6	8325.2	14689	6812	4401.2	4522.2	10701	6720	C08243	HMDB0011730	92817	597-12-6	6731	-	--
MEDP0232	N-Acetyl-D-Glucosamine	Carboxylic acids and derivatives	Sugar derivatives	222	221.09	[M+H]+	C8H15NO6	306620	448240	527380	339880	477580	576910	242590	417760	368320	381860	288220	307220	426230	342170	296040	C00140	HMDB0000215	439174	7512-17-6	506227	3356	ko00520,ko01100,ko02010
MEDP0242	Nicotinamide	CoEnzyme and vitamins	CoEnzyme and vitamins	123.1	122.1	[M+H]+	C6H6N2O	34338000	33177000	22534000	22446000	48746000	39035000	10902000	18650000	11056000	26677000	19846000	15108000	23459000	21944000	22848000	C00153	HMDB0001406	936	98-92-0	17154	1497	ko00760,ko01100,ko04212,ko04977
MEDP0245	Nicotinamide-N-Oxide	CoEnzyme and vitamins	CoEnzyme and vitamins	139	138.043	[M+H]+	C6H6N2O2	218420	238840	258620	303140	397630	283200	128670	313290	202020	181550	169600	159130	221340	228770	189560	-	HMDB0002730	72661	1986-81-8	-	1503	--
MEDP0246	Nicotinic Acid	CoEnzyme and vitamins	CoEnzyme and vitamins	124	123.032	[M+H]+	C6H5NO2	86276	109880	117830	161220	173390	139000	36183	86783	50956	46732	43669	33429	106650	90151	77232	C00253	HMDB0001488	938	59-67-6	15940	6272	ko00760,ko01100,ko05133
MEDP0249	Pantothenol	CoEnzyme and vitamins	CoEnzyme and vitamins	206.13	205.131	[M+H]+	C9H19NO4	5492.1	13342	10730	91096	17155	77621	15697	16887	12899	8000.6	8019.3	16702	17144	23701	17438	C05944	HMDB0004231	4678	16485-10-2	895821	7032	ko00770
MEDP0251	Trigonelline	CoEnzyme and vitamins	CoEnzyme and vitamins	138	137.048	[M+H]+	C7H7NO2	1052100	1092100	1019600	744750	743820	934210	325670	376360	196310	352170	410080	322640	687450	572900	628460	C01004	HMDB0000875	5570	535-83-1	18123	273	ko00760
MEDP0272	5-Hydroxyindole-3-Acetic Acid	Heterocyclic compounds	Indole and Its derivatives	192.06	191.058	[M+H]+	C10H9NO3	565250	789530	888790	454040	1077200	642180	645580	665110	771960	707210	566530	576340	792320	550460	393720	C05635	HMDB0000763	1826	54-16-0	27823	2975	ko00380,ko01100,ko04726
MEDP0275	Indole-3-Acetic Acid	Heterocyclic compounds	Indole and Its derivatives	176.1	175.063	[M+H]+	C10H9NO2	3050200	4713100	4869200	5698300	4823800	5220600	4112400	5610200	4313400	5341200	5585600	5268300	3319400	4993900	5753000	C00954	HMDB0000197	802	87-51-4	16411	5211	ko00380,ko01100
MEDP0276	Indole-3-Carboxaldehyde	Heterocyclic compounds	Indole and Its derivatives	146.1	145.053	[M+H]+	C9H7NO	1442200	1712300	1568100	1384200	1293500	1436500	687900	691930	490110	697280	649650	454600	1073500	1084000	1073500	C08493	HMDB0029737	10256	487-89-8	343043	-	--
MEDP0294	3-Methylcrotonyl Glycine	Organic acid And Its derivatives	Organicacid and Its derivatives	158.1	157.074	[M+H]+	C7H11NO3	69862	52323	91269	161920	53078	395210	58836	27723	71970	107800	64965	81250	95828	69630	82573	-	HMDB0000459	169485	33008-07-0	68499	5447	--
MEDP0296	4-Guanidinobutyric Acid	Organic acid And Its derivatives	Organicacid and Its derivatives	146.085	145.085	[M+H]+	C5H11N3O2	1144300	1186200	827300	1206200	1099800	1230600	491730	676840	730250	850330	665960	1065600	981330	939580	960620	C01035	HMDB0003464	500	463-00-3	15728	6938	ko00330,ko01100
MEDP0297	5-Aminovaleric Acid	Amino acid and Its metabolomics	Amino acid derivatives	118.2	117.079	[M+H]+	C5H11NO2	26840	52730	40714	33314	33278	18957	46732	70854	61238	79130	24799	106970	54149	31014	38637	C00431	HMDB0003355	138	660-88-8	15887	6902	ko00310,ko00330,ko01100
MEDP0298	6-Aminocaproic Acid	Amino acid and Its metabolomics	Amino acid derivatives	132.095	131.095	[M+H]+	C6H13NO2	134490	139150	118500	190660	190980	153580	147950	97838	106430	139960	120030	111420	132040	131260	125730	C02378	HMDB0001901	564	60-32-2	16586	-	ko01100
MEDP0299	7-Methyluric Acid	Amino acid and Its metabolomics	Amino acid derivatives	183	182.044	[M+H]+	C6H6N4O3	893660	908380	877480	759990	843960	761050	856710	852020	826760	831570	1030800	1033200	1675600	1555500	1573800	C16355	HMDB0011107	69160	612-37-3	149744	-	ko00232
MEDP0305	Creatinine	Organic acid And Its derivatives	Organicacid and Its derivatives	114.059	113.059	[M+H]+	C4H7N3O	275850	308780	282300	307210	271040	421850	220640	235290	188060	248860	331390	266110	277650	218710	253410	C00791	HMDB0000562	588	60-27-5	16737	8	ko00330,ko01100
MEDP0307	Dl-2-Aminooctanoic Acid	Organic acid And Its derivatives	Organicacid and Its derivatives	160.126	159.126	[M+H]+	C8H17NO2	939080	1625800	1863800	2198500	1310400	1491300	3728500	2542900	2654600	2360200	2983700	3520600	1998200	2043400	1977900	-	HMDB0000991	69522	644-90-6	75145	5923	--
MEDP0325	Maleic Acid	Organic acid And Its derivatives	Organicacid and Its derivatives	117.011	116.011	[M+H]+	C4H4O4	1861800	2493500	2269500	2139400	2126900	2488000	1005000	1561300	1232900	1681800	1146900	1156400	1625700	1570300	1570400	C01384	HMDB0000176	444266	110-16-7	18300	-	ko00350,ko00650,ko00760,ko01100
MEDP0326	N'-Formylkynurenine	Amino acid and Its metabolomics	Amino acid derivatives	237.1	236.08	[M+H]+	C11H12N2O4	89941	153010	161590	153760	165380	70358	42539	64201	50508	60492	28709	47554	83556	73093	76292	C02406	HMDB0001200	910	1022-31-7	18377	-	--
MEDP0332	Cinnamic Acid	Organic acid And Its derivatives	Organicacid and Its derivatives	149.052	148.052	[M+H]+	C9H8O2	92087	175810	148400	551360	133690	216310	180890	246460	52074	222110	105860	78904	173390	160670	185610	C00423	HMDB0000930	444539	140-10-3	35697	5880	ko00130,ko00360,ko01100
MEDP0336	Lysopc 14:0	GP	LPC	468.3	467.3	[M+H]+	C22H46NO7P	19134000	21712000	31771000	15787000	15821000	18132000	15193000	14722000	18815000	16075000	11141000	18347000	15944000	16279000	15999000	-	HMDB0010379	460604	20559-16-4	64489	-	--
MEDP0338	Lysopc 16:0	GP	LPC	496.33	495.3	[M+H]+	C24H50NO7P	32982000	34563000	34608000	25350000	30023000	29117000	35379000	35795000	35939000	39396000	32207000	37242000	28834000	28172000	25667000	-	HMDB0010382	460602	17364-16-8	72998	-	--
MEDP0356	Methyl Nicotinate	CoEnzyme and vitamins	CoEnzyme and vitamins	138.05	137.048	[M+H]+	C7H7NO2	96777	90202	71661	32128	48947	61322	37606	36557	34928	44740	68105	44304	46223	50297	58131	-	HMDB0029806	7151	93-60-7	451700	-	--
MEDP0361	4-Hydroxybenzaldehyde	Benzene and substituted derivatives	Benzene and substituted derivatives	123.04	122.037	[M+H]+	C7H6O2	1793700	1496100	1400100	882060	1408000	1572000	468670	799820	992280	1161300	1235500	898640	1078600	1098700	1103900	C00633	HMDB0011718	126	123-08-0	17597	-	ko01100
MEDP0365	Cotinine N-Oxide	Heterocyclic compounds	Heterocyclic compounds	193.09	192.09	[M+H]+	C10H12N2O2	40063	30187	34386	32896	40260	38548	29247	12548	8498.1	13302	16823	23003	23336	24702	24691	-	HMDB0001411	9815514	36508-80-2	89087	6227	--
MEDP0368	Taurocholic Acid Sodium Salt Hydrate	Bile acids	Bile acids	556.28	555.284	[M+H]+	C26H46NNaO8S	1449400	1295400	1630500	1530400	1404700	1381200	1554200	1166400	1291800	1258400	1301100	1171600	1399600	1351400	1256000	-	-	23687511	345909-26-4	-	-	--
MEDP0370	2-(Formylamino)Benzoic Acid	Benzene and substituted derivatives	Phenolic acids	166.04	165.043	[M+H]+	C8H7NO3	203010	160050	140300	130710	111370	227020	95917	96867	91346	131050	77408	68647	115250	108370	107300	C05653	HMDB0004089	101399	3342-77-6	36575	-	ko00380,ko01100
MEDP0372	Uridine 5-Monophosphate	Nucleotide And Its metabolomics	Nucleotide and Its metabolomics	325	324.036	[M+H]+	C9H13N2O9P	88402	87498	87258	56121	62524	118650	15045	66549	22571	39045	33571	34789	72664	78621	81081	C00105	HMDB0000288	6030	58-97-9	16695	-	ko00240,ko01100
MEDP0379	3-Hydroxyhippuric Acid	Amino acid and Its metabolomics	Amino acid derivatives	196.05	195.053	[M+H]+	C9H9NO4	368500	205100	271350	250760	429390	452530	360600	273330	189840	466980	316020	399970	271690	278420	252240	-	HMDB0006116	450268	1637-75-8	70824	-	--
MEDP0380	2-(Dimethylamino)Guanosine	Nucleotide And Its metabolomics	Nucleotide and Its metabolomics	312	311.123	[M+H]+	C12H17N5O5	461290	509220	645520	662750	563340	719270	561080	659850	672010	632800	625410	620240	505740	537790	516410	-	HMDB0004824	92919	2140-67-2	19289	7086	--
MEDP0387	L-Homoarginine	Amino acid and Its metabolomics	Amino acids	189	188.127	[M+H]+	C7H16N4O2	94308	130220	260440	123620	105810	130120	102890	194200	173070	169800	71112	91107	178290	85866	81792	C01924	HMDB0000670	9085	156-86-5	27747	5640	--
MEDP0389	Pantetheine	CoEnzyme and vitamins	CoEnzyme and vitamins	279.13	278.13	[M+H]+	C11H22N2O4S	151960000	156310000	153180000	150380000	146810000	148430000	149840000	148470000	141510000	141250000	139600000	140530000	161700000	147670000	144460000	C00831	HMDB0003426	479	496-65-1	16753	6928	ko00770
MEDP0390	Hypoxanthine-9-β-D-Arabinofuranoside	Nucleotide And Its metabolomics	Nucleotide and Its metabolomics	269.08	268.081	[M+H]+	C10H12N4O5	59662	65092	56735	40373	354850	34980	55810	79132	40088000	36949	46220	76061	4355600	4215800	4140600	-	HMDB0003040	46874582	7013-16-3	705435	3022	--
MEDP0394	4-Hydroxyretinoic Acid	CoEnzyme and vitamins	CoEnzyme and vitamins	317.3	316.204	[M+H]+	C20H28O3	1109000	227850	2555700	2605800	1476200	681830	955510	346880	1535300	441890	803280	663180	1132500	1011100	934820	C16677	HMDB0006254	6438629	66592-72-1	63795	-	ko00830,ko01100
MEDP0395	DL-Pipecolic Acid	Organic acid And Its derivatives	Organicacid and Its derivatives	130	129.079	[M+H]+	C6H11NO2	713080	613920	774740	700440	737230	814440	719800	559840	436070	869710	946500	1062000	852390	790100	776410	C00408	HMDB0000716	439227	3105-95-1	30913	5684	ko00310,ko01100
MEDP0403	Deoxycytidine	Nucleotide And Its metabolomics	Nucleotide and Its metabolomics	228	227.091	[M+H]+	C9H13N3O4	1762600	1820300	2115300	2067100	1955500	2119000	1765200	2181800	2528300	3151900	2144900	2097700	2114600	2038600	1745300	C00881	HMDB0000014	13711	951-77-9	15698	3367	ko00240,ko01100,ko02010
MEDP0429	Punicic Acid	FA	FFA	279.3	278.225	[M+H]+	C18H30O2	1424200	1725300	1283300	1541400	2748700	1176700	6242300	1147400	1460800	1564500	1614700	4085800	2325800	1965500	1860900	C08364	HMDB0030963	12309425	544-72-9	38383	-	--
MEDP0430	2-Aminoadipic Acid	Organic acid And Its derivatives	Organicacid and Its derivatives	162.1	161.069	[M+H]+	C6H11NO4	486950	397670	385660	424380	405210	457430	189620	315530	263070	301790	222880	301220	332690	311100	359990	C00956	HMDB0000510	469	542-32-5	37024	5496	ko00300,ko00310,ko00311,ko01100,ko01210,ko01230
MEDP0434	Lysopc 17:0	GP	LPC	510.1	509.348	[M+H]+	C25H52NO7P	1120000	1197500	1268200	649340	561000	558230	1325500	1282400	1263900	1487200	1142900	1385500	845180	876910	913640	-	HMDB0012108	24779463	50930-23-9	74340	-	--
MEDP0435	6-Methyl mercaptopurine	Nucleotide And Its metabolomics	Nucleotide and Its metabolomics	167.1	166.031	[M+H]+	C6H6N4S	3885400	3858300	3883500	4506000	3912200	4932400	4159500	3263600	2997500	4136600	3907800	3018400	3442100	3445900	3468500	C16614	-	5778	50-66-8	-	-	ko00983
MEDP0438	N-Formylmethionine	Amino acid and Its metabolomics	Amino acid derivatives	178	177.046	[M+H]+	C6H11NO3S	2134600	1864700	1264400	1652900	1409500	1533900	1815400	2577200	1579100	2589300	1706900	1321400	1518500	1389200	1444700	C03145	HMDB0001015	6995182	4289-98-9	16552	5945	ko00270
MEDP0442	Sn-Glycero-3-Phosphocholine	Tryptamines,Cholines,Pigments	Cholines	258.2	257.103	[M+H]+	C8H20NO6P	7594000	10716000	14893000	2129800	2128900	2494200	2567500	5484400	5123900	7293300	1811400	5296800	7824100	6572800	3587400	C00670	HMDB0000086	71920	28319-77-9	16870	370	ko00564,ko00565,ko05231
MEDP0443	10-Formyl-Thf	Heterocyclic compounds	Pteridines and derivatives	474.2	473.166	[M+H]+	C20H23N7O7	194200	192080	214520	335520	233110	203200	191650	149360	224250	195830	206190	210930	156800	163230	147290	C00234	HMDB0000972	122347	2800-34-2	15637	5912	ko00670,ko00970,ko01100,ko01200,ko01523
MEDP0453	Indole	Heterocyclic compounds	Indole and Its derivatives	118	117.058	[M+H]+	C8H7N	5514100	8055200	9100200	9470700	7133800	7132800	5045000	6544500	5866400	5972400	5782100	5355500	6265200	6786900	6111400	C00463	HMDB0000738	798	120-72-9	16881	286	ko00380,ko00400,ko01100,ko04974
MEDP0457	5-Aminolevulinate	Organic acid And Its derivatives	Organicacid and Its derivatives	132.1	131.058	[M+H]+	C5H9NO3	1140100	1511200	1337600	1614800	1341300	1433500	1257500	906340	906340	1141200	1058300	828380	1207600	1113200	1104800	C00430	HMDB0001149	137	106-60-5	17549	6037	ko00260,ko00860,ko01100,ko02010
MEDP0494	Lysopc 15:0	GP	LPC	482.3	481.317	[M+H]+	C23H48NO7P	5104200	5544800	5279800	4577800	6043700	4302600	6926300	6886900	7246500	9188400	5821100	7237400	4847100	4947300	5177700	-	HMDB0010381	-	-	580912	-	--
MEDP0495	Lysope 18:2 (2N Isomer)	GP	LPE	520.33	519.332	[M+H]+	C26H50NO7P	42097000	46961000	37808000	37690000	33239000	40513000	35800000	36811000	32723000	40972000	32251000	34469000	36607000	36649000	33945000	-	-	-	-	-	-	--
MEDP0507	2-Hydroxycinnamic acid	Benzene and substituted derivatives	Phenolic acids	165.047	164.047	[M+H]+	C9H8O3	13143000	13308000	14238000	15587000	12262000	17447000	5638500	8640900	8068800	5989800	4549200	4597400	10344000	10397000	10663000	C01772	HMDB0002641	637540	614-60-8	18125	6727	ko00360,ko01100
MEDP0510	Acetyl-L-carnitine	FA	CAR	204.122	203.116	[M+H]+	C9H17NO4	3348100	3174000	3475600	4596200	3320300	3529600	6785200	4015300	5694500	3737700	3687800	5334300	4381200	4339400	4280200	C02571	HMDB0000201	1	14992-62-2	57589	-	ko04931
MEDP0511	Jasmonic acid	Organic acid And Its derivatives	Organicacid and Its derivatives	211.133	210.126	[M+H]+	C12H18O3	345360	331460	352530	293000	348880	302470	563740	243940	248630	339830	377760	313530	442110	390770	340700	C08491	HMDB0032797	5281166	3572-66-5	18292	-	ko00592,ko01100
MEDP0514	Thiamine	CoEnzyme and vitamins	CoEnzyme and vitamins	265.111	265.112	[M]+	C12H17N4OS+	371030	245640	341840	405340	268220	321750	116080	325310	201120	200770	191520	276850	202300	209070	172420	C00378	HMDB0000235	1130	59-43-8	18385	5242	ko00730,ko01100,ko02010,ko04122,ko04977
MEDP0518	DL-Stachydrine	Organic acid And Its derivatives	Organicacid and Its derivatives	144.102	179.071	[M-Cl]+	C7H14ClNO2	379620	304360	307140	319110	464140	303940	263400	203980	175960	221210	245780	347430	275770	275140	260270	-	-	44150282	4136-37-2	-	-	--
MEDP0525	N-Acetyl-L-alanine	Amino acid and Its metabolomics	Amino acid derivatives	132.058	131.058	[M+H]+	C5H9NO3	14976000	17648000	12723000	20868000	17923000	17810000	15869000	12372000	11093000	15240000	11598000	11349000	13235000	14651000	13710000	-	HMDB0000766	88064	97-69-8	40992	5733	--
MEDP0529	Indole-3-acetamide	Heterocyclic compounds	Indole and Its derivatives	175.079	174.079	[M+H]+	C10H10N2O	827520	961310	843620	838280	828660	648580	675960	779910	647910	926180	532490	562840	756890	758530	740530	C02693	HMDB0029739	397	879-37-8	16031	-	ko00380,ko01100
MEDP0530	15-deoxy-δ-12,14-PGJ2	FA	FFA	317.204	316.204	[M+H]+	C20H28O3	143390	97006	139100	368090	127440	174740	147610	122280	114450	118940	145320	129570	144720	131980	141480	C14717	HMDB0005079	5311211	87893-55-8	34159	-	ko00590
MEDP0535	Triethyl phosphate	Organic acid And Its derivatives	Phosphoric acids	183.071	182.071	[M+H]+	C6H15O4P	3496600	3787600	3376900	4835500	3209000	5011800	3356000	3474800	4357600	5569300	4946500	3414600	1883600	1876300	1882500	-	HMDB0012228	74190	78-40-0	42383	-	--
MEDP0540	7,8-dihydro-L-Biopterin	Heterocyclic compounds	Pteridines and derivatives	240.102	239.102	[M+H]+	C9H13N5O3	71522	71678	106860	112130	51642	105210	91363	105440	111950	115520	92286	88957	66435	69616	76095	C02953	HMDB0000038	135402011	6779-87-9	64277	5106	ko00790,ko01100
MEDP0545	2-Pyrrolidinone	Heterocyclic compounds	Heterocyclic compounds	86.0528	85.0528	[M+H]+	C4H7NO	881350	737340	525900	452890	1417700	1077300	359640	344170	461110	1343600	855190	760670	662100	657710	667240	C11118	HMDB0002039	12025	616-45-5	36592	6452	--
MEDP0560	Dihydrouracil	Nucleotide And Its metabolomics	Nucleotide and Its metabolomics	115.043	114.043	[M+H]+	C4H6N2O2	111990	58923	137450	131150	96642	105520	206460	91350	74912	172220	237600	97730	121210	118620	73982	C00429	HMDB0000076	649	504-07-4	15901	285	ko00240,ko00410,ko00770,ko01100
MEDP0577	Isobutyryl carnitine	FA	CAR	232.147	231.147	[M+H]+	C11H21NO4	56486000	17877000	24271000	22392000	13724000	30471000	17968000	10277000	14877000	10847000	9294400	12827000	19603000	18681000	18810000	-	HMDB0000736	10177002	25518-49-4	84838	5704	--
MEDP0585	Stearidonic Acid	FA	FFA	277.209	276.209	[M+H]+	C18H28O2	93724	169410	159130	188500	208960	180690	202650	127490	136350	168040	154450	238990	171870	169890	161900	C16300	HMDB0006547	5312508	20290-75-9	32389	-	ko00592
MEDP0586	N-Acetylphenylalanine	Amino acid and Its metabolomics	Amino acid derivatives	208.09	207.09	[M+H]+	C11H13NO3	5421900	4407200	3910300	4082600	2869000	6288200	2685700	2269500	2278500	3887000	2156100	2086300	3189400	3202700	3086900	C03519	HMDB0000512	74839	2018-61-3	16259	5498	ko00360,ko01100
MEDP0587	N-Alpha-acetyllysine	Amino acid and Its metabolomics	Amino acid derivatives	189.116	188.116	[M+H]+	C8H16N2O3	312440	166930	260940	335920	247500	346020	234840	166500	185800	157470	259710	117360	240820	192870	234320	C12989	HMDB0000446	192590	1946-82-3	35704	5435	--
MEDP0598	2'-Hydroxy-5'-methylacetophenone	Benzene and substituted derivatives	Benzene and substituted derivatives	151.068	150.068	[M+H]+	C9H10O2	231460	236490	243620	266840	324880	268350	328060	247680	258160	342450	328500	282470	218870	210330	230270	-	HMDB0032592	15068	1450-72-2	-	-	--
MEDP0601	Spermidine	Alcohol and amines	Polyamines	146.158	145.158	[M+H]+	C7H19N3	212710	201220	291210	290770	206590	144700	497310	465160	664040	441340	592970	386330	342120	387800	371470	C00315	HMDB0001257	1102	124-20-9	16610	254	ko00330,ko00410,ko00480,ko01100,ko02010,ko04976
MEDP0611	N-Acetyl-L-Histidine	Amino acid and Its metabolomics	Amino acid derivatives	198.08	197.08	[M+H]+	C8H11N3O3	298000	342070	180690	173440	205390	355760	154260	134730	130080	225380	129310	136060	189030	184920	192720	C02997	HMDB0032055	273260	2497-02-1	16437	-	--
MEDP0627	Isonicotinic acid	Organic acid And Its derivatives	Organicacid and Its derivatives	124.032	123.032	[M+H]+	C6H5NO2	12015000	11899000	7977200	7910800	17843000	14252000	3629400	6799100	4216500	9860400	7000600	5267700	8546100	8157400	7747000	C07446	HMDB0060665	5922	55-22-1	6032	-	ko00983
MEDP0638	LysoPE(16:1(9Z)/0:0)	GP	LPE	452.27	451.27	[M+H]+	C21H42NO7P	99330	118290	99960	51757	45896	95429	44433	38127	37813	55368	40323	67570	66143	59665	54290	-	HMDB0011504	52925129	-	-	-	--
MEDP0658	Ethyl dodecanoate	Alcohol and amines	Amines	229.1	228.209	[M+H]+	C14H28O2	1088000	1077600	1090900	1361400	1072400	1187600	1887700	1153100	1271400	1493900	1358100	1222500	1483300	1543800	1388400	-	HMDB0033788	7800	106-33-2	-	-	--
MEDP0685	Methylcysteine	Amino acid and Its metabolomics	Amino acids	136.2	135.035	[M+H]+	C4H9NO2S	9565400	10702000	10127000	13513000	9431800	13962000	4933400	7020400	6169700	4852000	4155200	3910200	8730000	8679400	7063300	-	HMDB0002108	24417	1187-84-4	45658	6490	--
MEDP0709	Methyl dihydrojasmonate	Aldehyde,Ketones,Esters	Esters	227.3	226.312	[M+H]+	C13H22O3	800820	1022000	713230	781210	768350	746080	913620	735590	701080	882840	853770	809550	754410	767080	789420	-	HMDB0031740	102861	24851-98-7	89741	-	--
MEDP0724	2-Hydroxy-3,5-dinitrobenzoic acid	Organic acid And Its derivatives	Organicacid and Its derivatives	229.1	228.002	[M+H]+	C7H4N2O7	167270	151350	114200	85261	152180	160230	58376	88536	84155	129450	136280	108430	131380	117000	102310	C11319	-	11873	609-99-4	-	-	--
MEDP0729	Barbituric acid	Heterocyclic compounds	Heterocyclic compounds	129	128.022	[M+H]+	C4H4N2O3	19948000	18252000	19724000	18584000	18275000	16191000	16018000	20592000	16725000	17062000	16797000	16271000	18792000	17866000	19027000	C00813	HMDB0041833	6211	67-52-7	16294	-	ko00240,ko01100
MEDP0752	DL-Leucine	Amino acid and Its metabolomics	Amino acids	132.095	131.095	[M+H]+	C6H13NO2	134490	139150	118500	190660	190980	153580	147950	97838	106430	139960	120030	111420	132040	131260	125730	C00123	HMDB0062203	857	328-39-2	-	-	ko00280,ko00290,ko00970,ko01100,ko01210,ko01230,ko02010,ko04150,ko04974,ko04978,ko05131,ko05230
MEDP0765	3-(Methylthio)-1-propanol	Alcohol and amines	Alcohols	107.045	106.045	[M+H]+	C4H10OS	301990	230130	223900	220760	162920	360270	296130	180230	200520	293030	272000	190260	195620	187760	161360	-	HMDB0031716	10448	505-10-2	49019	-	--
MEDP0789	2-Pentyl-3-phenyl-2-propenal	Aldehyde,Ketones,Esters	Aldehydes	203.4	202.136	[M+H]+	C14H18O	193600	222970	202710	210110	182490	188110	158540	167540	157610	157800	169680	173020	152480	114850	112490	C12288	HMDB0031313	1712058	122-40-7	32318	-	--
MEDP0792	PYRROLIDINE	Heterocyclic compounds	Heterocyclic compounds	72.3	71.0735	[M+H]+	C4H9N	513170	601040	522930	700330	563920	637410	380960	490860	378570	409180	458080	292470	468000	485480	439270	-	HMDB0031641	31268	123-75-1	33135	-	--
MEDP0811	2-(Methylthio)benzothiazole	Heterocyclic compounds	Heterocyclic compounds	182.2	181.002	[M+H]+	C8H7NS2	52598	57191	56067	55477	63032	55006	48264	45021	58732	73137	59047	52535	44844	65334	65646	C10910	-	11989	615-22-5	-	-	--
MEDP0821	6-Methylnicotinamide	Heterocyclic compounds	Pyridine and pyridine derivatives	137.1	136.064	[M+H]+	C7H8N2O	47707	24107	37801	40979	80423	9	49445	66561	5559200	24931	48486	84867	561880	581400	596060	-	HMDB000013704	96351	6960-22-1	-	-	--
MEDP0831	1-Aminopropan-2-ol	Alcohol and amines	Alcohols	76	75.0684	[M+H]+	C3H9NO	703890	467620	473180	673330	666020	742610	717990	615360	335290	622410	646440	518460	562260	466150	515330	C05771	HMDB000012136	4	78-96-6	-	-	--
MEDP0859	Glycyl-DL-phenylalanine	Amino acid and Its metabolomics	Amino acid derivatives	223.2	222.1	[M+H]+	C11H14N2O3	138200	131740	126600	249160	236690	81708	233490	206350	104030	128670	250160	366800	174620	186970	161420	-	HMDB0028848	97415	721-66-4	-	-	--
MEDP0868	N-Methylalanine	Amino acid and Its metabolomics	Amino acid derivatives	104	103.063	[M+H]+	C4H9NO2	6931900	7292900	7942500	6885400	6451700	6401800	7066700	7401100	6433900	8096400	6895800	6407900	6769300	6269200	6358400	-	HMDB0094692	5288725	3913-67-5	17519	-	--
MEDP0878	N-Methyl-L-Glutamate	Amino acid and Its metabolomics	Amino acid derivatives	162.3	161.069	[M+H]+	C6H11NO4	454860	418830	386040	361780	394650	551860	182000	277610	251550	242340	241280	261710	353060	374090	366540	C01046	HMDB0062660	439377	35989-16-3	16440	-	ko01100
MEDP0880	N-Alpha-Acetyl-L-Asparagine	Amino acid and Its metabolomics	Amino acid derivatives	175.3	174.064	[M+H]+	C6H10N2O4	110470	157390	188930	164000	143440	124210	68837	75284	106420	139030	97483	94039	139660	123020	136330	-	HMDB0006028	99715	4033-40-3	-	-	--
MEDP0881	Phosphocholine	Nucleotide And Its metabolomics	Nucleotide and Its metabolomics	185.1	184.074	[M+H]+	C5H15NO4P	1399300	1230900	1585800	1690900	1875600	1919900	1281200	1611800	2457600	1721200	1270200	1541400	1453600	1471300	1540000	C00588	HMDB0001565	1014	107-73-3	18132	6326	ko00564,ko01100,ko05231
MEDP0882	Thiamine Monophosphate	Heterocyclic compounds	Heterocyclic compounds	345	345.079	[M]+	C12H18N4O4PS	26890	18818	24011	18536	7402.9	20828	25932	7560.6	16473	20937	21543	16000	24858	13914	16203	C01081	HMDB0002666	3382778	273724-21-3	37574	3488	ko00730,ko01100
MEDP0883	2,4-Dihydroxypteridine	Heterocyclic compounds	Pteridines and derivatives	165.3	164.033	[M+H]+	C6H4N4O2	139230	128310	162670	179700	119700	184580	64334	116950	80056	54870	60018	51797	120970	100910	120380	C03212	-	10250	487-21-8	-	-	--
MEDP0886	N-Amidino-L-Aspartate	Amino acid and Its metabolomics	Amino acid derivatives	176.4	175.059	[M+H]+	C5H9N3O4	257380	179750	184240	231150	131650	190150	160060	162490	119220	178990	126030	122910	174570	137710	159730	C03139	HMDB0003157	439918	6133-30-8	17072	10	--
MEDP0888	2'-Deoxycytidine 5'-Diphosphate	Nucleotide And Its metabolomics	Nucleotide and Its metabolomics	388.2	387.023	[M+H]+	C9H15N3O10P2	676860	1163000	603960	737100	663150	627730	650690	507280	562880	665110	598400	592350	556780	604910	519540	C00705	HMDB0001245	150855	800-73-7	28846	6105	ko00240,ko01100
MEDP0889	Cortisol	Hormones and hormone related compunds	Hormones and hormone related compunds	363.5	362.209	[M+H]+	C21H30O5	63329	105910	87177	87803	199110	163890	13209	153790	54924	144500	115440	70040	85614	85516	114030	C00735	HMDB0000063	5754	50-23-7	17650	5124	ko00140,ko01100,ko04080,ko04927,ko04934,ko04960,ko04976,ko05200,ko05215
MEDP0892	Catechol	Benzene and substituted derivatives	Phenolics	111.1	110.037	[M+H]+	C6H6O2	4098000	4375300	4013700	4234800	3907900	3902400	3957100	3580600	4161500	4189400	3975600	4133100	3586200	3720200	3687000	C00090	HMDB0000957	289	120-80-9	18135	282	ko01100
MEDP0898	Pyridoxal	Heterocyclic compounds	Pyridine and pyridine derivatives	168.3	167.058	[M+H]+	C8H9NO3	1160600	523740	1426700	1439700	590170	1447300	450560	474950	402390	752610	491170	418160	795190	785100	782860	C00250	HMDB0001545	1050	66-72-8	17310	6312	ko00750,ko01100,ko04977
MEDP1001	Delta-Hexalactone	Aldehyde,Ketones,Esters	Esters	115.075	114.068	[M+H]+	C6H10O2	5684300	5996800	6244300	6653300	6413700	6298000	6491700	5974900	5621100	6230500	6558200	6345500	3655700	3648700	3615900	-	HMDB0000453	13204	823-22-3	589927	5442	--
MEDP1002	Acetylcholine	Alcohol and amines	Polyamines	146.117	145.11	[M+H]+	C7H15NO2	84643	77529	51061	39990	66171	75257	28251	63445	43752	50388	47552	54554	53604	49236	51642	C01996	HMDB0000895	187	51-84-3	15355	57	ko00564,ko04024,ko04080,ko04721,ko04725,ko04742,ko04810,ko04911,ko04970,ko04971,ko04972,ko04976,ko05033
MEDP1003	Hydroxyphenylethylamine	Benzene and substituted derivatives	Benzene and substituted derivatives	120.082	137	[M+H]+	C8H11NO	178780	175850	170920	198780	174240	211150	191240	148200	137980	188330	182080	149430	168570	161800	143030	-	HMDB0001065	165091	3217-93-4	16343	59	--
MEDP1005	β-Alanine	Amino acid and Its metabolomics	Amino acids	90.048	89.048	[M+H]+	C3H7NO2	4473500	3504200	4084700	2070400	6208400	6782500	1917800	2615200	1264700	2248800	1659700	1205900	2797200	3567500	4553400	C00099	HMDB0000056	239	107-95-9	16958	5119	ko00240,ko00410,ko00640,ko00770,ko01100,ko04080,ko04974
MEDP1011	D-(+)-sucrose	Carboxylic acids and derivatives	Sugars	365.106	342.116	[M+Na]+	C12H22O11	378750	361870	227020	199670	575580	419430	248400	184050	250090	344570	436400	208540	279740	340640	262260	C00089	HMDB0000258	5988	57-50-1	-	-	ko00052,ko00500,ko01100,ko02010,ko04742,ko04973
MEDP1013	γ-L-Glutamate-Cysteine	Amino acid and Its metabolomics	Small Peptide	251.06	250.062	[M+H]+	C8H14N2O5S	21464	21606	12683	16388	14499	13576	24042	32988	15252	30879	10770	20044	19245	17132	28319	C00669	HMDB0001049	123938	636-58-8	17515	5966	ko00480,ko01100,ko04216
MEDP1022	Threoninyl-Phenylalanine	Amino acid and Its metabolomics	Small Peptide	267.124	266.127	[M+H]+	C13H18N2O4	77211	67475	75330	112560	92514	109850	81327	64685	67230	75231	102220	77981	57412	65429	52623	-	HMDB0029068	4099799	-	-	-	--
MEDP1029	(Z) -4 ', 6-dihydroxyfuranone	Heterocyclic compounds	Heterocyclic compounds	255.1	254.058	[M+H]+	C15H10O4	34512	39799	18234	32592	32711	51986	95790	50595	15142	69758	81041	47073	35298	40687	47288	-	HMDB0033153	5281254	5786-54-9	5731	-	--
MEDP1031	Phenethyl alcohol	Benzene and substituted derivatives	Benzene and substituted derivatives	105.1	122.073	[M-H2O+H]+	C8H10O	5735700	5689500	4988800	6231300	5376000	6630200	5970000	4740700	4122300	5621000	5358900	4455700	4570200	5311800	4421900	C05853	HMDB0033944	6054	60-12-8	49000	-	ko00360
MEDP1032	Salicylaldehyde	Benzene and substituted derivatives	Benzene and substituted derivatives	105.034	122.037	[M-H2O+H]+	C7H6O2	13032000	14122000	11500000	11183000	19704000	19753000	6761300	5506300	2082900	7523600	4479800	4035800	9429600	9561900	8964500	-	HMDB0034170	6998	90-02-8	16008	-	--
MEDP1033	Benzaldehyde	Benzene and substituted derivatives	Benzene and substituted derivatives	107.048	106.042	[M+H]+	C7H6O	3031200	3177500	3103600	3514000	3018600	3808000	3248600	2590300	2433200	3168100	3073900	2569300	2882600	2801600	2519100	C00193	HMDB0006115	240	100-52-7	17169	-	--
MEDP1040	N-(2-hydroxyethyl)stearamide	Alcohol and amines	Amines	328.319	327.314	[M+H]+	C20H41NO2	230400	305240	232270	222140	181590	241170	287030	176950	153430	232590	166510	175590	218600	168370	135630	-	-	27902	111-57-9	-	-	--
MEDP1045	Biliverdin	Tryptamines,Cholines,Pigments	Pigments	583.2	582.248	[M+H]+	C33H34N4O6	26802	12978	37898	39241	31009	40774	65793	48104	46049	46356	47861	54143	30915	29034	30741	C00500	HMDB0001008	5280353	114-25-0	17033	5938	ko00860,ko01100
MEDP1051	Sphingosine	SL	SM	300.289	299.282	[M+H]+	C18H37NO2	22076	26630	27961	31409	27568	21247	24851	30905	22047	32820	26397	22921	29785	31908	30375	C00319	HMDB0000252	5280335	123-78-4	16393	392	ko00600,ko01100,ko04071,ko04210,ko04217
MEDP1052	N, N-diacetyl-O-methylhydroxylamine	Alcohol and amines	Polyamines	132.058	131.058	[M+H]+	C5H9NO3	14976000	17648000	12723000	20868000	17923000	17810000	15869000	12372000	11093000	15240000	11598000	11349000	13235000	14651000	13710000	-	-	538412	128459-09-6	-	-	--
MEDP1061	DL-O-tyrosine	Amino acid and Its metabolomics	Amino acids	166	165.079	[M+H]+	C9H11NO2	44405000	42835000	41951000	51404000	43101000	54063000	45322000	36452000	32476000	46682000	45664000	37270000	37840000	39379000	38634000	C02057	HMDB0006050	994	150-30-1	91038	-	--
MEDP1063	Indole-5-carboxylic acid	Heterocyclic compounds	Indole and Its derivatives	162.045	161.048	[M+H]+	C9H7NO2	193030	151910	217630	255180	222290	181780	475030	229260	192690	376220	472930	348460	265750	249820	255110	-	-	74280	1670-81-1	-	-	--
MEDP1064	9-Fluorenol	Alcohol and amines	Alcohols	183.077	182.073	[M+H]+	C13H10O	3548100	3849100	3436900	5043400	3374400	5145200	3483900	3629400	4378500	5800300	5052200	3454000	1897200	1930500	1911200	-	HMDB0059803	74318	1689-64-1	16904	-	--
MEDP1067	Palmitoyl N-isopropylamide	Alcohol and amines	Amines	320.298	297.303	[M+Na]+	C19H39NO	359320	313400	283670	324620	291840	402480	386800	298860	309470	417190	356440	349970	353400	361110	367680	-	-	5063962	189939-61-5	-	-	--
MEDP1068	1,2-dioctanoyl PC	GP	PC	510.3	509.312	[M+H]+	C24H48NO8P	166040	129380	117160	82997	109490	77193	52648	94289	58622	89279	27854	70669	79135	73766	70587	-	-	24779244	19191-91-4	-	-	--
MEDP1070	Glycyl-L-valine	Amino acid and Its metabolomics	Small Peptide	175.1	174.1	[M+H]+	C7H14N2O3	48030	19909	42932	43005	20782	33069	63640	29550	44690	12223	18724	14582	35559	31195	46503	-	HMDB0028854	2724807	1963-21-9	73922	-	--
MEDP1072	7-methylguanosine	Nucleotide And Its metabolomics	Nucleotide and Its metabolomics	298.1	297.107	[M+H]+	C11H15N5O5	805880	758710	915790	951800	990170	1276600	503380	1180200	1134600	845920	709080	713810	786360	586680	808700	-	HMDB0001107	135445750	20244-86-4	20794	6008	--
MEDP1073	6-O-methylguanine	Nucleotide And Its metabolomics	Nucleotide and Its metabolomics	166.063	165.065	[M+H]+	C6H7N5O	576970	623350	617300	641240	723810	909570	837370	798640	755880	1115800	989800	968330	700750	673750	721070	-	-	65275	20535-83-5	-	-	--
MEDP1076	Kojibiose	Others	Others	325.111	342.116	[M-H2O+H]+	C12H22O11	170400	287580	236830	147380	119940	171110	19970	138400	107320	85859	86031	136720	283240	118240	142980	C19632	HMDB0011742	164939	2140-29-6	33020	-	--
MEDP1083	Oxypurinol	Nucleotide And Its metabolomics	Nucleotide and Its metabolomics	153	152.033	[M+H]+	C5H4N4O2	155700	136590	299320	168850	6654600	420490	306470	152850	897770	195500	179070	297110	858120	887480	848830	C07599	HMDB0000786	135398752	2465-59-0	28315	5752	--
MEDP1084	Dodecylcarnitine	FA	CAR	344.271	343.272	[M+H]+	C19H37NO4	94111	97941	183230	169610	115010	159320	901120	270730	389070	300320	275640	395820	256790	258170	263740	-	-	168381	25518-54-1	-	-	--
MEDP1085	Taurine-α-ratcholate sodium salt	Bile acids	Bile acids	498.278	515.292	[M-H2O+H]+	C26H45NO7S	87757	196280	61229	204570	211890	355640	165110	97153	52047	707720	29936	149290	142880	109900	158260	-	-	168408	25696-60-0	-	-	--
MEDP1087	MG (18: 2 (9Z, 12Z) / 0: 0/0: 0) [rac]	GL	MG	337.3	354.277	[M-H2O+H]+	C21H38O4	166090	164990	126680	119510	123670	120670	121340	80428	63818	95311	97878	114640	98744	103070	87678	-	-	5283469	26545-74-4	-	-	--
MEDP1088	Glutathione	Amino acid and Its metabolomics	Small Peptide	613.2	612.151	[M+H]+	C20H32N6O12S2	164370	112430	95192	113290	120220	172030	64588	86735	28048	93653	66281	64139	97620	112350	65027	C00051	HMDB0000125	65359	27025-41-8	16856	44	ko00270,ko00480,ko01100,ko02010,ko04216,ko04918,ko04976
MEDP1096	1,2-dodecanoyl PC	GP	PC	548.4	548.353	[M-H2O+H]+	C28H56NO8P	3693700	3089200	3207700	3388100	2295300	3554000	1261100	2413300	1979700	2229900	1993400	1559200	2444600	2670200	2576900	-	-	16219892	3436-44-0	-	-	--
MEDP1106	Lithocholic acid	Bile acids	Bile acids	359.295	376.298	[M-H2O+H]+	C24H40O3	6025.2	5309.6	8872.6	9762.3	2987.1	3581.2	8945.5	5640.2	5646.9	7612.6	3958.6	5179.8	6818.9	9624	9311.7	C03990	HMDB0000761	9903	434-13-9	16325	209	ko04976
MEDP1109	Glycocholic Acid	Bile acids	Bile acids	466.306	465.309	[M+H]+	C26H43NO6	3742.6	5831.2	6538.3	4101.2	7540.9	7026.3	17040	5342.9	14105	8534.9	2592.4	5231.5	7444.4	8314.5	6393.8	C01921	HMDB0000138	10140	475-31-0	17687	-	ko00120,ko01100,ko04976,ko04979
MEDP1121	3-Methacrylic acid	Organic acid And Its derivatives	Organicacid and Its derivatives	101.059	100.052	[M+H]+	C5H8O2	218520	157810	142450	141270	123290	138520	140440	156860	196000	195720	140760	133580	62964	72938	75420	-	-	10931	541-47-9	-	-	--
MEDP1123	D-positive Turanose	Others	Others	325.111	342.116	[M-H2O+H]+	C12H22O11	170400	287580	236830	147380	119940	171110	19970	138400	107320	85859	86031	136720	283240	118240	142980	C19636	-	54301978	547-25-1	-	-	--
MEDP1124	(±)15-HETE [(±)15-hydroxy-5Z,8Z,11Z,13E-eicosatetraenoic acid]	Oxidized lipids	Oxidized lipids	303.232	320.235	[M-H2O+H]+	C20H32O3	10031000	12750000	18059000	12380000	20306000	8746500	30348000	19795000	18635000	20709000	18108000	27358000	19827000	16151000	15060000	C04742	HMDB0003876	5280724	54845-95-3	15558	-	ko00590,ko04750
MEDP1126	(R)-(-)-2-phenylglycine	Amino acid and Its metabolomics	Amino acid derivatives	120.073	137.084	[M-H2O+H]+	C8H11NO	15024000	14799000	14472000	17260000	14961000	18518000	16287000	13010000	11305000	15517000	14895000	12206000	13170000	13709000	12854000	-	-	2724025	56613-80-0	-	-	--
MEDP1127	1-acetylindole	Heterocyclic compounds	Indole and Its derivatives	160.1	159.068	[M+H]+	C10H9NO	555030	840290	748120	863940	737100	621100	663730	802290	653030	765480	801140	756710	657630	821520	910300	-	-	68470	576-15-8	-	-	--
MEDP1131	Arachidyl glycine	Alcohol and amines	Amines	352.317	369.324	[M-H2O+H]+	C22H43NO3	19144	30333	21138	66209	20548	21461	163340	19280	22902	57424	339440	85279	233520	116400	115720	-	-	83243	617703-96-5	-	-	--
MEDP1132	3-Carboxypropyltrimethylammonium	Organic acid And Its derivatives	Organicacid and Its derivatives	146.117	145.11	[M+H]+	C7H15NO2	84643	77529	51061	39990	66171	75257	28251	63445	43752	50388	47552	54554	53604	49236	51642	-	-	22620	6249-56-5	-	-	--
MEDP1137	Mavidin	Others	Others	331.08	330.074	[M+H]+	C17H14O7	29457	24015	29210	50932	34298	78319	25716	19220	17299	20457	21105	23923	26061	30964	37705	-	-	69512	643-84-5	-	-	--
MEDP1138	1-methylhistamine	Alcohol and amines	Polyamines	126.101	125.095	[M+H]+	C6H13Cl2N3	85218	81261	78171	103510	233950	122100	212090	139530	116240	323400	243810	317540	157970	173870	121960	C05127	HMDB0000898	11957601	6481-48-7	29009	5854	ko00340,ko01100
MEDP1139	Linoleylethanolamide	Alcohol and amines	Amines	324.288	323.282	[M+H]+	C20H37NO2	36082	40025	31752	40841	45016	47990	81321	35264	33970	39120	48472	52956	64432	41628	32341	-	-	5283446	68171-52-8	-	-	--
MEDP1144	L-Isoleucine	Amino acid and Its metabolomics	Amino acids	132.092	131.095	[M+H]+	C6H13NO2	134530	157430	138890	187560	168140	166490	127120	124500	93018	164120	104040	117960	116860	131300	129660	C00407	HMDB0000172	6306	73-32-5	17191	5193	ko00280,ko00290,ko00970,ko01100,ko01210,ko01230,ko02010,ko04974,ko04978,ko05131,ko05230
MEDP1147	2 ', 6'-Dihydroxy-4'-methoxyacetophenone	Benzene and substituted derivatives	Benzene and substituted derivatives	183.056	182.058	[M+H]+	C9H10O4	36597	41001	45547	21889	35059	36894	35843	19451	43632	27506	44713	37816	28866	38868	22198	-	HMDB0029646	24135	7507-89-3	562351	-	--
MEDP1160	PE (18: 1 (9Z) / 0: 0)	GP	PE	480.3	479.301	[M+H]+	C23H46NO7P	32701000	27306000	26774000	18076000	15978000	20455000	14594000	11233000	10001000	14013000	9924600	12765000	17996000	16089000	15440000	-	-	9547071	89576-29-4	-	-	--
MEDP1161	Creatine phosphate	Nucleotide And Its metabolomics	Nucleotide and Its metabolomics	212.043	211.036	[M+H]+	C4H10N3O5P	51062	31585	34837	43488	42494	50910	30311	60467	49186	45978	42873	28608	30064	35126	48307	C02305	HMDB0001511	587	67-07-2	17287	6288	ko00330,ko01100
MEDP1162	1-Methylguanine	Nucleotide And Its metabolomics	Nucleotide and Its metabolomics	166.071	165.065	[M+H]+	C6H7N5O	1245000	1319200	1327600	1409900	1797200	1929500	1962100	2063800	1787100	2572400	2159100	2340200	1402000	1380900	1676500	C04152	HMDB0003282	3778	938-85-2	21803	3778	--
MEDP1163	Palmitoyl-EA	Alcohol and amines	Amines	298.3	297.267	[M+H]+	C18H35NO2	14244	19023	20326	12837	6452.9	16770	14934	11303	10928	9115	9842.2	12493	13829	12180	9853.1	-	-	54428293	94421-67-7	-	-	--
MEDP1171	Butenoyl PAF	Others	Others	550.4	549.379	[M+H]+	C28H56NO7P	51783000	33828000	48333000	24527000	21792000	26426000	23587000	26050000	19256000	26040000	20787000	28189000	21684000	22029000	22449000	-	-	45138381	-	-	-	--
MEDP1177	N-Methyl-α-aminoisobutyric acid	Amino acid and Its metabolomics	Amino acid derivatives	235.2	117.079	[2M+H]+	C5H11NO2	2023700	1037300	1533400	1372400	1747100	2072300	796700	1094400	1174600	1099000	1133100	657760	1592700	1980300	1944700	-	HMDB0002141	75725	2566-34-9	134261	6508	--
MEDP1178	Methylamine	Alcohol and amines	Amines	141.1	140.106	[M+H]+	C6H12N4	705770	665410	630350	678660	629190	625170	667740	614940	450180	500930	593170	539060	710740	591170	470110	C00218	HMDB0000164	6329	74-89-5	16830	3767	ko01100,ko01200
MEDP1194	Calcitriol	Alcohol and amines	Alcohols	417.3	416.329	[M+H]+	C27H44O3	80125	102890	83305	97776	88409	62267	143100	89496	83110	81878	83643	63893	96855	84798	67149	C01673	HMDB0001903	5280453	32222-06-3	17823	6382	ko00100,ko01100,ko04928,ko04961,ko04978,ko05152
MEDP1196	Biotinamide	Alcohol and amines	Polyamines	244.108	243.104	[M+H]+	C10H17N3O2S	243640	192060	211570	262930	189030	313550	232450	191990	166410	257040	245370	175340	190830	172830	178430	C01893	HMDB0001458	5006	6929-42-6	16615	6255	--
MEDP1203	(1R, 6S) -6-amino-5-oxocyclohexyl-2-ene-1-carboxylic acid ester	Aldehyde,Ketones,Esters	Esters	156.1	155.058	[M+H]+	C7H9NO3	1686700	1599200	1091200	2593200	2167200	2813600	1166800	826160	763280	1494400	1718500	830400	1733900	1131200	1780500	C19831	-	49852389	-	-	-	ko01100
MEDP1211	N-acetylpyrrolidine	Heterocyclic compounds	Heterocyclic compounds	114.066	113.084	[M+H]+	C6H11NO	256340	309840	281540	341850	238280	414340	187680	289550	181260	265690	339350	257940	282510	221730	278290	-	-	77650	4030-18-6	-	-	--
MEDP1215	Indole 3-phosphate	Heterocyclic compounds	Indole and Its derivatives	214.016	213.019	[M+H]+	C8H8NO4P	52966	20418	26578	25679	32664	38735	28306	43618	33127	44187	47558	31081	29705	31315	24397	-	-	26292	13822-19-0	-	-	--
MEDP1218	3-Amino-2-menacarboxylic acid	Benzene and substituted derivatives	Phenolic acids	170.1	187.063	[M-H2O+H]+	C11H9NO2	52333	55668	46655	53056	36416	58504	18138	18316	16296	17089	19816	21168	30761	23946	15246	-	-	22244	5959-52-4	-	-	--
MEDP1228	Heterodendrin	Others	Others	262.128	261.121	[M+H]+	C11H19NO6	675740	573160	827020	1278400	681610	1153400	904660	882400	918540	829130	828190	630370	726700	649600	813410	C08332	-	10530	66465-22-3	-	-	--
MEDP1231	Folic acid	Organic acid And Its derivatives	Organicacid and Its derivatives	474.2	473.166	[M+H]+	C20H23N7O7	194200	192080	214520	335520	233110	203200	191650	149360	224250	195830	206190	210930	156800	163230	147290	C00504	HMDB0000121	6037	59-30-3	27470	246	ko00670,ko00790,ko01100,ko01523,ko04976,ko04977
MEDP1234	Dopaquinone	Benzene and substituted derivatives	Benzene and substituted derivatives	196.06	195.053	[M+H]+	C9H9NO4	68139	51124	59939	56479	105350	98237	77369	73065	39168	96937	66398	77637	59133	61090	58697	C00822	HMDB0001229	439316	4430-97-1	16852	354	ko00350,ko01100
MEDP1235	Di-n-propyl phthalate	Aldehyde,Ketones,Esters	Esters	251.128	250.12	[M+H]+	C14H18O4	160170	116310	207310	139680	118700	103690	156180	157920	215530	124160	172350	161050	133950	125560	138420	C14469	-	17395469	131-16-8	-	-	--
MEDP1242	4-tert-butylbenzoic acid	Benzene and substituted derivatives	Phenolic acids	179.106	178.099	[M+H]+	C11H14O2	52596	45851	49147	44683	47177	39170	48791	48163	51599	37208	45450	49754	56918	61331	61517	C14535	-	17395535	98-73-7	-	-	--
MEDP1246	2,4-diacetamino-2,4,6-triphenoxy-D-mannopyranose	Carboxylic acids and derivatives	Sugar derivatives	247.1	246.122	[M+H]+	C10H18N2O5	294290	400490	283040	233580	394370	446390	213370	238670	39837	164590	218740	218370	228330	253720	222670	C20424	-	163312161	-	-	-	ko00520,ko01100
MEDP1247	1-deoxyvaleric acid	Organic acid And Its derivatives	Organicacid and Its derivatives	235.2	234.162	[M+H]+	C15H22O2	536970	538990	458590	580750	592770	520760	643070	586890	548330	595990	597600	567810	576000	519060	520040	C20404	-	71448993	-	-	-	ko01100
MEDP1255	Urobilin	Tryptamines,Cholines,Pigments	Pigments	591.3	590.31	[M+H]+	C33H42N4O6	9664.3	5025.4	4665.1	10618	15544	3078.8	29903	14677	10317	32381	15240	29450	9565.1	9495.5	11235	C05794	-	8089	1856-98-0	-	-	ko00860
MEDP1272	20,26-dihydroxyecdysone	Hormones and hormone related compunds	Hormones and hormone related compunds	497.3	496.304	[M+H]+	C27H44O8	8004200	8959000	7597600	7506300	7967800	8154300	7070500	7958000	7971500	9200600	6914000	7829600	7807900	8389500	7033800	C16500	-	47205796	19458-46-9	-	-	ko00981
MEDP1273	10-deoxyformamycin	Others	Others	454.3	453.309	[M+H]+	C25H43NO6	3179600	4072300	3105800	2209300	2032200	2425200	2506500	2504100	2421800	3591400	2635000	2989200	2324800	2486200	2234300	C11994	-	14155	11091-33-1	-	-	ko01100
MEDP1274	(4Z, 7Z, 10Z, 13Z, 16Z, 19Z) -Eicosahexaenoate	Aldehyde,Ketones,Esters	Esters	357.3	356.272	[M+H]+	C24H36O2	35939	36431	78903	56332	52323	42546	28140	24571	4360.3	27035	6548.7	15336	38000	36006	36325	C16185	-	47205493	81926-94-5	-	-	--
MEDP1280	S-Adenosyl-L-Methionine	Amino acid and Its metabolomics	Amino acid derivatives	399.142	399.144	[M+H]+	C15H22N6O5S	48817	27273	34697	55969	50872	95311	6471.3	16696	22573	36440	30974	14003	14111	18501	28692	C00019	HMDB0001185	16757548	29908-03-0	15414	6064	ko00261,ko00270,ko00330,ko01100,ko01230,ko04122
MEDP1289	Hexanoylcarnitine	FA	CAR	260.186	259.178	[M+H]+	C13H25NO4	1143500	276160	390480	791490	224840	411870	2514800	831360	1178100	845130	624430	1307500	762500	784680	754310	-	HMDB0000705	6426853	6418-78-6	70749	5673	--
MEDP1295	Cytarabine	Nucleotide And Its metabolomics	Nucleotide and Its metabolomics	244.083	243.086	[M+H]+	C9H13N3O5	5868400	4721300	7581500	9851600	6464700	6456900	10183000	9381000	11850000	11511000	8382600	9404900	8092300	7353000	7317200	C02961	HMDB0015122	6253	147-94-4	28680	-	--
MEDP1298	Pregnanetriol	Alcohol and amines	Alcohols	337.273	336.266	[M+H]+	C21H36O3	284740	279960	203440	193080	186300	199990	226040	136620	109630	177550	173550	181480	178130	208360	184340	C14680	-	101967	1098-45-9	-	-	--
MEDP1314	Monoisobutyl phthalate	Aldehyde,Ketones,Esters	Esters	223.095	222.089	[M+H]+	C12H14O4	4767000	5123000	4546800	5134100	4389100	5174000	4570000	4581300	4545100	3998500	4542100	4674800	4658700	4394800	4761100	-	-	92272	30833-53-5	-	-	--
MEDP1318	LysoPC 22:4 (2n isomer1)	GP	LPC	572.363	572.363	[M+H]+	C30H55NO7P	13083000	10876000	11687000	8415700	6914100	10868000	5042600	7941700	6402400	7092400	4060900	4424000	7144100	7653700	7214000	-	-	-	-	-	-	--
MEDP1319	LysoPC 22:4	GP	LPC	572.363	572.363	[M+H]+	C30H55NO7P	13083000	10876000	11687000	8415700	6914100	10868000	5042600	7941700	6402400	7092400	4060900	4424000	7144100	7653700	7214000	-	-	-	-	-	-	--
MEDP1321	LysoPC 22:5 (2n isomer2)	GP	LPC	570.347	570.357	[M+H]+	C30H53NO7P	33977000	16785000	33946000	11058000	10568000	16831000	4807400	8473800	6727600	6567700	2779500	3924700	13475000	12602000	11952000	-	-	-	-	-	-	--
MEDP1322	LysoPC 22:5 (2n isomer1)	GP	LPC	570.347	570.357	[M+H]+	C30H53NO7P	5029200	1457800	4947000	2053000	1689000	2483100	414960	880820	703450	525150	9	9	2341500	2183500	2064000	-	-	-	-	-	-	--
MEDP1325	LysoPC 22:6	GP	LPC	568.33	568.33	[M+H]+	C30H51NO7P	16654000	15491000	18344000	15184000	12816000	15904000	12405000	17025000	15751000	15854000	12846000	13088000	14036000	13962000	14290000	-	-	-	-	-	-	--
MEDP1326	LysoPC 20:1(2n isomer)	GP	LPC	550.37	550.387	[M+H]+	C28H57NO7P	34277000	23728000	33425000	16824000	16066000	20103000	17341000	18863000	13317000	19865000	15059000	20661000	16991000	15717000	15455000	-	-	-	-	-	-	--
MEDP1328	LysoPC 20:2(2n isomer2)	GP	LPC	548.361	548.371	[M+H]+	C28H55NO7P	15193000	10006000	12840000	7404300	5871100	9254300	6079600	6743500	5465000	8231700	4685400	4810600	6511500	6379500	6412100	-	-	-	-	-	-	--
MEDP1330	LysoPC 20:2(2n isomer1)	GP	LPC	548.361	548.371	[M+H]+	C28H55NO7P	15193000	10006000	12840000	7404300	5871100	9254300	6079600	6743500	5465000	8231700	4685400	4810600	6511500	6379500	6412100	-	-	-	-	-	-	--
MEDP1331	LysoPC 20:3(2n isomer)	GP	LPC	546.346	546.355	[M+H]+	C28H53NO7P	5057800	4027000	4770500	5013300	3335200	6443500	2107700	4195100	3321900	3372400	3259300	2272700	3845800	3853900	4015300	-	-	-	-	-	-	--
MEDP1332	LysoPC 20:3	GP	LPC	546.346	546.355	[M+H]+	C28H53NO7P	5057800	4027000	4770500	5013300	3335200	6443500	2107700	4195100	3321900	3372400	3259300	2272700	3845800	3853900	4015300	-	-	-	-	-	-	--
MEDP1333	LysoPC 20:4(2n isomer)	GP	LPC	544.331	544.331	[M+H]+	C28H51NO7P	13882000	14021000	20385000	20714000	15336000	12292000	8394300	16899000	15092000	16567000	9251000	12653000	13378000	13098000	12287000	-	-	-	-	-	-	--
MEDP1334	LysoPC 20:4	GP	LPC	544.331	544.331	[M+H]+	C28H51NO7P	13882000	14021000	20385000	20714000	15336000	12292000	8394300	16899000	15092000	16567000	9251000	12653000	13378000	13098000	12287000	-	-	-	-	-	-	--
MEDP1335	LysoPC 20:5	GP	LPC	542.316	542.316	[M+H]+	C28H49NO7P	5718400	8748600	6209200	4339000	2966300	10584000	1358500	1842000	1536700	2007800	2062600	1877800	3795200	3710000	3910500	-	-	-	-	-	-	--
MEDP1336	LysoPC 20:5(2n isomer)	GP	LPC	542.316	542.316	[M+H]+	C28H49NO7P	7270500	10519000	7596100	5809000	4056000	13976000	1740000	2344500	2074700	2988800	2935900	2617400	4716400	5036200	5293600	-	-	-	-	-	-	--
MEDP1337	LysoPC 18:0(2n isomer)	GP	LPC	524.363	524.371	[M+H]+	C26H55NO7P	140720000	147830000	158130000	141300000	110360000	127560000	121680000	119500000	121770000	121400000	116040000	106790000	113160000	110110000	117180000	-	-	-	-	-	-	--
MEDP1339	LysoPC 18:1(2n isomer)	GP	LPC	522.347	522.355	[M+H]+	C26H53NO7P	42519000	34702000	43829000	29304000	23859000	34181000	25438000	25969000	22797000	26367000	18855000	23137000	27121000	24919000	26287000	-	-	-	-	-	-	--
MEDP1341	LysoPC 18:2(2n isomer1)	GP	LPC	520.33	520.34	[M+H]+	C26H51NO7P	42475000	43337000	32305000	38002000	33446000	38156000	34727000	32789000	34137000	44170000	36928000	34484000	34488000	35211000	30454000	-	-	-	-	-	-	--
MEDP1346	LysoPC 16:0(2n isomer)	GP	LPC	496.331	496.34	[M+H]+	C24H51NO7P	130580000	144620000	118350000	111870000	119960000	126820000	113050000	132110000	136330000	137540000	126950000	135010000	134950000	127150000	129340000	-	-	-	-	-	-	--
MEDP1348	LysoPC 16:1(2n isomer)	GP	LPC	494.315	494.324	[M+H]+	C24H49NO7P	9506300	10602000	12437000	5318500	5941200	8998600	5085200	5931700	5632200	6349600	5092500	7689900	5344800	6607300	6394500	-	-	-	-	-	-	--
MEDP1360	Mycosporine glycine	Amino acid and Its metabolomics	Amino acid derivatives	246.1	245.09	[M+H]+	C10H15NO6	145950	166420	232730	117590	121380	120580	91189	292840	161180	146140	73055	112580	164550	150380	166590	-	-	14444486	65318-21-0	-	-	--
MEDP1364	(3beta,9xi,22S,23R)-3-Hydroxy-17,23-epoxyveratraman-11-one	Others	Others	426.322	425.315	[M+H]+	C27H39NO3	9432.2	8686.6	12778	15060	16230	6115.5	8989.7	13903	3223.1	19345	2940	5137	11462	6720.2	5622	-	-	56776301	-	-	-	--
MEDP1373	Carnitine C22:2	FA	CAR	480.405	480.405	[M+H]+	C29H53NO4	320390	241660	247040	173210	138110	197000	123710	108760	76389	129910	86503	125330	146410	154090	141390	-	-	-	-	-	-	--
MEDP1377	Carnitine C20:1-OH	FA	CAR	470.384	470.384	[M+H]+	C27H51NO5	16923	7623.3	19825	10117	12863	18913	55153	26477	31393	36614	30532	31193	20774	21144	22613	-	-	-	-	-	-	--
MEDP1380	Carnitine C20:1	FA	CAR	454.389	454.389	[M+H]+	C27H51NO4	148560	68927	177300	115180	107660	117580	431840	293000	288430	384610	321910	407860	220000	220560	188320	-	-	-	-	-	-	--
MEDP1381	Carnitine C20:2	FA	CAR	452.4	452.373	[M+H]+	C27H49NO4	26634	16879	38881	49643	43249	31838	85351	73099	63609	72626	44828	70530	39741	40838	31745	-	-	-	-	-	-	--
MEDP1382	Carnitine ph-C14	FA	CAR	448.342	448.342	[M+H]+	C27H45NO4	112250	104270	190090	233810	182140	117580	389070	316320	242350	323870	154010	225380	168910	244790	245160	-	-	-	-	-	-	--
MEDP1383	Carnitine C20:5	FA	CAR	446.311	446.311	[M+H]+	C27H43NO4	41205	38183	66037	55193	59279	91246	95667	57969	54923	65706	67078	79190	55450	51461	70854	-	-	-	-	-	-	--
MEDP1386	Carnitine C18:2-OH	FA	CAR	440.337	440.337	[M+H]+	C25H45NO5	28812	19938	40242	58868	48513	89001	242730	84288	99253	110790	96135	126430	69183	79706	85050	-	-	-	-	-	-	--
MEDP1392	Carnitine C18:3	FA	CAR	422.327	422.327	[M+H]+	C25H43NO4	54079	55590	61978	121440	78575	85383	328720	129120	198190	161060	160980	213470	107690	146490	134810	-	-	-	-	-	-	--
MEDP1394	Carnitine C15:DC	FA	CAR	416.339	416.339	[M+H]+	C22H41NO6	219830	127290	307240	232120	183890	345050	706180	352850	319520	353270	289030	402780	278820	284130	332630	-	-	-	-	-	-	--
MEDP1395	Carnitine C17:0	FA	CAR	414.358	414.358	[M+H]+	C24H47NO4	65617	51944	54781	59858	73510	47313	289340	165210	129990	187830	130060	202410	94110	91426	72662	-	-	-	-	-	-	--
MEDP1399	Carnitine C16:2	FA	CAR	396.313	396.313	[M+H]+	C23H41NO4	116810	78054	115980	207330	149140	157520	985150	281690	407800	355620	332420	525360	275040	314490	297920	-	-	-	-	-	-	--
MEDP1400	Carnitine C16:3	FA	CAR	394.295	394.295	[M+H]+	C23H39NO4	41635	46821	112040	112380	77101	82217	428520	176350	258000	188380	171280	272280	151330	155460	153010	-	-	-	-	-	-	--
MEDP1401	Carnitine C14-OH	FA	CAR	388.307	388.307	[M+H]+	C21H41NO5	128530	108570	199450	211290	134790	297110	522750	234850	258240	249000	207840	245440	232580	231160	215240	-	-	-	-	-	-	--
MEDP1404	Carnitine C14:2-OH	FA	CAR	384.274	384.274	[M+H]+	C21H37NO5	24396	15681	25275	59286	49847	49836	204700	68160	78496	86471	60849	103160	54366	62800	66756	-	-	-	-	-	-	--
MEDP1408	Carnitine C14:3	FA	CAR	366.264	366.264	[M+H]+	C21H35NO4	6718	7750.3	16714	17708	12425	13768	77520	23544	31296	26711	14380	26150	25813	25977	23241	-	-	-	-	-	-	--
MEDP1411	Carnitine C13:0	FA	CAR	358.259	358.259	[M+H]+	C20H39NO4	27396	29512	47090	76994	41085	38137	191170	73764	81401	61873	47107	66514	53591	67426	76816	-	-	-	-	-	-	--
MEDP1412	Carnitine C13:1	FA	CAR	356.279	356.279	[M+H]+	C20H37NO4	20876	18194	23176	44697	23642	28532	166580	69974	55652	76918	51869	77776	49262	47787	53714	-	-	-	-	-	-	--
MEDP1415	Carnitine C9:DC	FA	CAR	332.2	332.2	[M+H]+	C16H29NO6	8659.2	12326	14457	8871.2	6557.2	12125	14175	9615.5	12483	11545	8010.2	12378	10170	9644.6	8351.4	-	-	-	-	-	-	--
MEDP1417	Carnitine C10:1-OH	FA	CAR	330.2	330.2	[M+H]+	C17H31NO5	118620	128640	66915	100880	177440	135560	18550	9	9	9	9	9	59406	57288	57701	-	-	-	-	-	-	--
MEDP1418	Carnitine C11:1	FA	CAR	328.248	328.248	[M+H]+	C18H33NO4	41930	59751	96387	195350	126580	86927	431030	170720	244980	176570	117000	177140	137390	149860	147270	-	-	-	-	-	-	--
MEDP1422	Carnitine C8-OH	FA	CAR	304.2	304.2	[M+H]+	C15H29NO5	154480	191790	270040	331280	216110	305150	583980	307140	357150	340570	241740	337380	291350	269260	241280	-	-	-	-	-	-	--
MEDP1427	Carnitine C8:0	FA	CAR	288.144	288.144	[M+H]+	C15H29NO4	137310	89210	127720	187770	92801	107250	446750	235560	353140	217390	182870	296120	189710	179380	205790	-	-	-	-	-	-	--
MEDP1431	Carnitine C7:1Isomer1	FA	CAR	272.186	272.186	[M+H]+	C14H25NO4	12758	11440	15934	9092.2	17729	15403	4385.2	9219.6	14455	15595	8859.5	11478	9993.3	8429.5	8036.5	-	-	-	-	-	-	--
MEDP1432	Carnitine C7:1	FA	CAR	272.186	272.186	[M+H]+	C14H25NO4	6587.8	7742.7	8660.6	14673	11389	9644.3	46235	18551	28627	23018	19195	24996	16282	18260	19561	-	-	-	-	-	-	--
MEDP1433	Carnitine ph-C1	FA	CAR	266.139	266.139	[M+H]+	C14H19NO4	125840	156910	90617	141040	242590	157300	173990	117540	93980	97951	114330	100320	128710	123590	125310	-	-	-	-	-	-	--
MEDP1434	Carnitine C4:DC	FA	CAR	262.128	262.128	[M+H]+	C11H19NO6	87260	92502	77729	60817	118550	91593	69572	66054	54135	88947	93642	67821	79621	75853	96503	-	-	-	-	-	-	--
MEDP1435	Carnitine C6:0 Isomer 2	FA	CAR	260.186	260.186	[M+H]+	C13H25NO4	1143500	276160	390480	791490	224840	411870	2514800	831360	1178100	845130	624430	1307500	762500	784680	754310	-	-	-	-	-	-	--
MEDP1436	Carnitine C6:0 Isomer 1	FA	CAR	260.186	260.186	[M+H]+	C13H25NO4	1185600	254490	423090	888440	230050	351620	2930100	777490	1489700	806810	575340	1250400	770440	798030	829480	-	-	-	-	-	-	--
MEDP1441	Carnitine C5:1	FA	CAR	244.154	244.154	[M+H]+	C12H21NO4	178130	147970	185190	243770	173210	274250	212340	150550	146170	206630	171950	159820	158990	180220	138070	-	HMDB0002366	-	-	85520	-	--
MEDP1446	Octadecadienamide	Alcohol and amines	Amines	280.264	279.256	[M+H]+	C18H33NO	11794	11444	15154	13157	12585	13427	44409	8274.1	11732	12001	39527	20507	18936	20122	17933	-	-	-	-	-	-	--
MEDP1449	MG(22:6)isomer	GL	MG	403.284	402.276	[M+H]+	C25H38O4	257670	443440	523100	545080	315410	260900	423700	347630	259800	330650	197300	227340	392580	285640	251290	-	-	-	-	-	-	--
MEDP1450	MG(22:6)	GL	MG	403.284	402.276	[M+H]+	C25H38O4	257670	443440	523100	545080	315410	260900	423700	347630	259800	330650	197300	227340	392580	285640	251290	-	-	-	-	-	-	--
MEDP1453	MG(20:5)isomer	GL	MG	377.3	376.261	[M+H]+	C23H36O4	73292	134330	87266	142390	105340	96280	60658	53675	45414	51011	48010	51937	105840	74046	62084	-	-	-	-	-	-	--
MEDP1455	MG(20:4)isomer	GL	MG	379.285	378.276	[M+H]+	C23H38O4	289260	378340	428360	461600	307650	176450	308950	289420	175160	204180	126340	184440	398450	209270	173940	-	-	-	-	-	-	--
MEDP1458	Docosaenoic acid	FA	FFA	327.2	326.224	[M+H]+	C22H30O2	941830	1365900	1984300	945600	1849300	742170	4100100	1422200	1585400	1654900	1280400	2630900	1725500	1464700	1386400	-	-	-	-	-	-	--
MEDP1464	1,3-Diphenylguanidine	Alcohol and amines	Polyamines	212.1	211.111	[M+H]+	C13H13N3	23074	24682	22896	24637	29079	23075	29920	29329	20437	33895	24402	32387	54987	52488	52152	-	-	7594	102-06-7	-	-	--
MEDP1465	(2S,3S)-butane-2,3-diol	Alcohol and amines	Alcohols	73.064	90.0681	[M-H2O+H]+	C4H10O2	188440	264150	197350	233940	197310	219330	128240	128280	139340	178270	135260	116690	154870	155730	193390	-	-	439888	19132-06-0	-	-	--
MEDP1466	N-Carbamoyl-L-aspartate	Amino acid and Its metabolomics	Amino acid derivatives	177	176.13	[M+H]+	C5H8N2O5	228660	202130	221000	209120	221520	194290	218730	205360	194810	191450	180990	142950	192940	214940	189050	C00438	HMDB0000828	93072	13184-27-5	15859	5791	ko00240,ko00250,ko01100
MEDP1467	5-Methyl-2'-deoxycytidine	Nucleotide And Its metabolomics	Nucleotide and Its metabolomics	242	241.106	[M+H]+	C10H15N3O4	44593	28250	40506	45832	26346	31929	46463	32055	24983	44305	29824	23815	26398	27320	45655	C03592	HMDB0002224	440055	838-07-3	27964	-	--
MEDP1472	1-Methyl-6-oxo-1,6-dihydropyridine-3-carboxamide	Heterocyclic compounds	Pyridine and pyridine derivatives	153	152.059	[M+H]+	C7H8N2O2	5065000	5023300	4039500	3522800	4700000	5819100	5227500	2871500	2254900	6215300	6321400	4022400	3986900	3724300	3837400	-	HMDB0004193	69698	701-44-0	27410	7025	--
MEDP1480	Anserine	Amino acid and Its metabolomics	Small Peptide	241	240.122	[M+H]+	C10H16N4O3	96208	90960	28598	20482	33153	53910	9	29305	9	32125	9946.6	10163	36226	48502	41935	C01262	HMDB0000194	112072	584-85-0	18323	5209	ko00340,ko00410,ko01100
MEDP1484	Quinoline-4-carboxylic acid	Organic acid And Its derivatives	Organicacid and Its derivatives	174	173.17	[M+H]+	C10H7NO2	1074900	1054400	701820	815280	890610	911850	952290	1046200	935610	1363800	920650	785610	865840	798360	870900	C06414	-	10243	486-74-8	-	-	--
MEDP1488	SDMA	Organic acid And Its derivatives	Organicacid and Its derivatives	203	202.25	[M+H]+	C8H18N4O2	478880	414450	493570	457010	492330	679450	299050	334000	283140	398620	586980	389230	387600	315130	535820	-	HMDB0003334	169148	30344-00-4	25682	6891	--
MEDP1490	Cis-4-Hydroxy-D-Proline	Amino acid and Its metabolomics	Amino acid derivatives	132	131.058	[M+H]+	C5H9NO3	1627100	1169300	1159200	437250	1957700	1600800	438060	647890	406650	564930	312730	331540	943670	1071500	1228600	C03440	HMDB0060460	440014	2584-71-6	16231	-	ko00330,ko01100
MEDP1493	N6-methyladenosine	Nucleotide And Its metabolomics	Nucleotide and Its metabolomics	282	281.112	[M+H]+	C11H15N5O4	344450	368700	370570	362930	360060	554440	301050	457120	490970	566550	420920	496980	364740	316150	348330	-	HMDB0004044	102175	1867-73-8	21891	-	--
MEDP1494	N-Acetyl-D-Galactosamine	Alcohol and amines	Amines	222	221.09	[M+H]+	C8H15NO6	23055	17460	29308	26375	17880	17964	20973	15896	15114	13671	25143	10021	23153	19153	19603	C01132	HMDB0000212	92164	1811-31-0	40356	5222	ko00052,ko01100
MEDP1496	L-2-Aminobutyric acid	Organic acid And Its derivatives	Organicacid and Its derivatives	104	103.063	[M+H]+	C4H9NO2	22583000	26991000	29622000	23618000	21706000	23442000	25308000	24473000	24763000	28214000	20738000	22535000	25803000	19707000	19832000	-	HMDB0000452	80283	1492-24-6	35619	12	--
MEDP1498	8-Azaguanine	Nucleotide And Its metabolomics	Nucleotide and Its metabolomics	153	152.11	[M+H]+	C4H4N6O	57201	133470	22013	62611	900930	17555	90768	173910	455690	57269	97024	285900	114510	206540	187320	-	-	135403646	134-58-7	-	-	--
MEDP1500	16-Dehydroprogesterone	Hormones and hormone related compunds	Hormones and hormone related compunds	313	312.209	[M+H]+	C21H28O2	88093	97767	89468	65138	54142	65103	67904	49525	61654	111740	69810	70445	58179	61505	50171	C03207	HMDB0000995	101964	1096-38-4	18204	5926	--
MEDP1501	Isocytosine	Nucleotide And Its metabolomics	Nucleotide and Its metabolomics	112	111.1	[M+H]+	C4H5N3O	492780	419860	553300	598520	478560	614110	531910	766340	704020	682880	648630	543870	569920	505540	485340	-	-	66950	108-53-2	-	-	--
MEDP1508	Phe-Met	Amino acid and Its metabolomics	Small Peptide	297	296.119	[M+H]+	C14H20N2O3S	113020	60503	78445	86655	82659	100510	86403	66168	60243	83969	82401	67535	79907	66517	62895	-	-	7010506	15080-84-9	-	-	--
MEDP1509	Glu-Met	Amino acid and Its metabolomics	Small Peptide	279	278.094	[M+H]+	C10H18N2O5S	2089500	2022500	1941500	3494800	903760	2067200	928680	1140300	1253200	1104100	1054300	749920	1346400	1403700	1240300	-	HMDB0028825	6426949	4423-22-7	73507	-	--
MEDP1510	Asp-phe	Amino acid and Its metabolomics	Small Peptide	281	280.106	[M+H]+	C13H16N2O5	122500	137800	93126	83756	162590	208080	70684	61362	27040	79691	104360	85449	80975	85628	117300	-	HMDB0000706	93078	13433-09-5	73830	5674	--
MEDP1511	Met-Glu	Amino acid and Its metabolomics	Small Peptide	279	278.094	[M+H]+	C10H18N2O5S	480840	485310	431060	842860	188850	451790	205360	280700	277130	278210	226020	181180	283700	335610	288760	-	-	7015689	14517-44-3	-	-	--
MEDP1513	Carnitine C9:1	FA	CAR	300.217	299.21	[M+H]+	C16H29NO4	29307	47381	40638	62665	83265	67262	197170	90738	77440	72219	89122	79456	74246	78792	88386	-	-	-	-	-	-	--
MEDP1515	Carnitine C10:2 Isomer 1	FA	CAR	312.217	311.21	[M+H]+	C17H29NO4	39540	43965	33232	28320	48552	45985	19717	25634	23105	33097	37822	26400	36893	36591	32754	-	-	-	-	-	-	--
MEDP1516	Carnitine C10:1 Isomer1	FA	CAR	314.233	313.225	[M+H]+	C17H31NO4	105120	101640	135680	188030	136620	98964	569560	434080	505760	351150	336710	494650	239860	266730	269480	-	-	-	-	-	-	--
MEDP1519	Carnitine C12:3	FA	CAR	338.233	337.225	[M+H]+	C19H31NO4	10855	12326	11339	31991	18691	21248	114350	72542	91473	82960	78766	107200	43749	44571	44451	-	-	-	-	-	-	--
MEDP1521	Carnitine C14:2 Isomer 1	FA	CAR	368.279	367.272	[M+H]+	C21H37NO4	120000	105920	188950	305370	188720	170000	1135400	461850	450780	460570	366150	752040	297580	343730	414970	-	-	-	-	-	-	--
MEDP1523	Carnitine C15	FA	CAR	386.327	385.319	[M+H]+	C22H43NO4	63020	56679	64924	76828	57856	72849	240010	134640	111940	217310	117630	153040	92327	98202	98145	-	-	-	-	-	-	--
MEDP1524	Carnitine C16:2 Isomer1	FA	CAR	396.311	395.304	[M+H]+	C23H41NO4	168330	105000	216390	309700	226650	286600	1615500	400160	591260	554660	466790	808950	388340	450090	454180	-	-	-	-	-	-	--
MEDP1525	Carnitine C14:2:DC	FA	CAR	398.254	397.246	[M+H]+	C21H35NO6	1200900	1087300	2088000	1761200	853190	2303000	7457400	2536200	3301400	3023700	2854000	4615700	2330400	2461800	2573500	-	-	-	-	-	-	--
MEDP1526	Carnitine C16:2-OH	FA	CAR	412.306	411.298	[M+H]+	C23H41NO5	28013	17358	32784	50609	32754	55962	126630	53531	62230	67498	49057	64520	49585	47766	48837	-	-	-	-	-	-	--
MEDP1528	Carnitine C18:1 Isomer1	FA	CAR	426.358	425.351	[M+H]+	C25H47NO4	3535100	2623200	5006700	4342900	3415200	4166100	13821000	6201800	8457100	9089800	6855300	10910000	6318100	5892400	5292700	-	-	-	-	-	-	--
MEDP1532	Carnitine C20:1 Isomer 1	FA	CAR	454.389	453.382	[M+H]+	C27H51NO4	155000	78935	138900	129090	92392	136200	458300	308600	297020	425770	294610	368560	195880	181100	193660	-	-	-	-	-	-	--
MW00000287	Heroin	-	-	385.186	369.158	[M+NH4-2H]-	C21H23NO5	5734.2	4145.7	1623.1	6557.5	4592.9	5324.1	12301	13566	13409	12952	13902	15601	7193.5	9044.8	9498.8	C06534	-	5462328	561-27-3	-	-	--
MW00000391	Oripavine	-	-	349.13	297.136	[M+Cl+NH3]-	C18H19NO3	10556	2879.5	498.24	3572.6	4171.2	3760	32183	4921.3	18671	18983	6941.6	24950	10871	9988.5	7023.4	C06175	HMDB0030251	5462306	467-04-9	-	-	--
MW00001694	1-Phenyl-1,2-propanedione	-	-	217.052	148.052	[M+Na+HCOOH]+	C9H8O2	22007000	16791000	15528000	14341000	12814000	13120000	14797000	17065000	18358000	20196000	14658000	14255000	6245800	6407900	6696400	C17268	HMDB0035243	11363	579-07-7	63552	-	ko00360,ko01100
MW00002297	2,4-Dinitrophenol	-	-	183.004	184.012	[M-H]-	C6H4N2O5	33666	25965	32233	26121	48298	34090	49683	40280	31436	21362	37707	32062	41448	52034	46386	C02496	-	1493	25550-58-7	-	-	--
MW00002425	2,6-Di-tert-butyl-4-hydroxymethylphenol	-	-	219.173	236.178	[M+H-H2O]+	C15H24O2	153060	123910	143320	135250	132170	147100	146770	147760	144550	147110	148180	163640	150550	150290	166220	-	HMDB0032048	6929	88-26-6	-	-	--
MW00003364	2-Phenylpropionaldehyde	-	-	117.069	134.073	[M+H-H2O]+	C9H10O	325460	368080	421770	343960	325660	337560	385370	385570	374210	335240	437700	421740	149110	145450	158110	-	HMDB0031626	7146	93-53-8	-	-	--
MW00004058	3-Hydroxybenzenemethanol	-	-	190.076	124.052	[M+CH3CN+Na]+	C7H8O2	1449200	1981200	2145500	2335000	1662600	1703000	1033100	1599100	1259700	1479800	1303000	1271300	1597000	1458400	1271700	C03351	HMDB0059712	102	620-24-6	17069	-	--
MW00005131	4-Hydroxyphenylacetaldehyde	-	-	135.045	136.052	[M-H]-	C8H8O2	11646	6148.4	4664.4	6803.3	5716.8	20949	7816.3	14312	12599	11662	19310	8400.2	9125.8	8813.7	10249	C03765	HMDB0003767	440113	7339-87-9	15621	-	ko00350,ko01100
MW00006401	Bisphenol A diglycidyl ether	-	-	387.181	340.167	[M+HCOO+2H]+	C21H24O4	374540	353940	477180	901070	253940	512610	606230	537760	891380	441400	894460	398400	542520	544710	516350	C14348	HMDB0032737	2286	1675-54-3	-	-	--
MW00006651	Cocaine	-	-	338.12	303.147	[M+Cl]-	C17H21NO4	44203	21786	9	20615	17467	22095	147980	24688	80892	89512	33491	103990	43138	34100	35973	-	HMDB0015043	15558680	50-36-2	27958	-	--
MW00006664	Coutaric acid	-	-	336.072	1366.99	[M-H+CH3CN]-	C18H27N3O4	78088	57433	81576	69198	92120	97332	82015	58509	38460	71008	65654	69383	64378	60917	61108	-	HMDB0029225	57517924	-	-	-	--
MW00006896	Dioctyl phthalate	-	-	391.283	390.277	[M+H]+	C24H38O4	14009000	12501000	14824000	10243000	14365000	8919200	7489800	5742200	4624600	5598200	5154100	4288200	13463000	7841200	5551800	C14227	-	8346	117-81-7	-	-	--
MW00007251	Gemfibrozil	-	-	249.149	250.157	[M-H]-	C15H22O3	1773500	1104400	1318300	1741200	1202100	1470100	1573800	1807600	1086200	1919700	2438900	907200	1326100	1300200	1230500	C07020	HMDB0015371	3463	25812-30-0	5296	-	--
MW00007252	Gentian Violet	-	-	372.243	372.244	[M+H]+	C25H30N3	102100	111670	94399	119930	93795	108250	97384	93151	97007	87221	108220	9	73708	68076	59201	-	HMDB0014550	3468	7438-46-2	77181	-	--
MW00007305	Halofenozide	-	-	329.104	330.114	[M-H]-	C18H19ClN2O2	48737	30868	27370	24815	36958	30854	38969	36706	19269	38904	69341	50353	30603	28045	30929	C18791	-	114994	112226-61-6	-	-	--
MW00007832	Michler's ketone	-	-	269.164	268.158	[M+H]+	C17H20N2O	2628.4	2933.5	1486.9	3118.8	3406.4	15015	348090	5544	4631.3	9600.8	2083.4	2478700	313560	265530	238410	C19266	-	7031	90-94-8	-	-	--
MW00009322	Oxprenolol	-	-	266.172	265.168	[M+H]+	C15H23NO3	41770	26206	51507	40962	34267	31253	47675	34156	31534	35936	37993	32023	32123	29879	33252	D08318	HMDB0015520	4631	22972-96-9	113756	-	--
MW00009353	Paradol	-	-	277.182	278.188	[M-H]-	C17H26O3	33796	37042	35113	44306	36828	51778	59041	44782	38327	48279	62179	53763	37996	36835	32407	C10482	HMDB0030801	94378	27113-22-0	-	-	--
MW00010051	Valdecoxib	-	-	315.076	314.073	[M+H]+	C16H14N2O3S	2788500	2411600	2147400	2055400	1916800	1897800	2130700	2410300	2542000	2546400	2042100	2145900	1173800	1113100	1102900	D02709	HMDB0005033	119607	181695-72-7	63634	-	--
MW00010729	Theophylline	-	-	219.03	380.09	[M+K]+	C21H16O7	1995500	2333700	1400300	1242900	2413500	1782300	1031400	2093800	1475000	2656000	2872400	2865200	2087000	1753400	1733200	C10559	-	100492	22055-22-7	-	-	--
MW00011662	(R)-8-Acetoxycarvotanacetone	-	-	211.132	210.126	[M+H]+	C12H18O3	1702200	1714300	2255000	2756000	1936900	2044900	4287100	4803500	4381400	4243500	4727500	3747900	3375000	3114700	2765300	-	HMDB0037104	538920	56691-69-1	-	-	--
MW00011734	(Z)-2-Methyl-2-butene-1,4-diol 4-O-beta-D-Glucopyranoside	-	-	527.233	1395.02	[2M-H]-	C11H20O7	260640	255700	62753	21148	152550	342230	4712.5	23458	17625	74727	229790	124650	80060	68154	74802	-	HMDB0041187	131753063	-	-	-	--
MW00011859	1-(1Z-Hexadecenyl)-sn-glycero-3-phosphocholine	-	-	480.346	479.338	[M+H]+	C24H50NO6P	4254100	5292500	4619500	4708300	3955200	4078900	6253500	4990000	5553300	7761100	6301900	4992300	4582200	4431100	4176500	-	HMDB0010407	10917802	97802-53-4	73850	-	--
MW00011865	1-(1Z-Octadecenyl)-sn-glycero-3-phosphocholine	-	-	508.375	507.369	[M+H]+	C26H54NO6P	2213500	2799600	2916700	2592300	2316900	2083400	3194700	2853000	2820600	3254900	2630500	3127300	2281600	2307200	2262700	-	HMDB0013122	24779527	97802-55-6	88779	-	--
MW00011976	1,2-Dioleoyl-sn-glycero-3-phosphoethanolamine-N,N-dimethyl	-	-	840.568	771.578	[M+Na+HCOOH]+	C43H82NO8P	101730	58798	57382	36739	23575	43710	42087	21301	14261	20069	11896	19546	48210	36666	27123	-	HMDB0010564	9547022	-	85680	-	--
MW00011999	1,2-Distearoyl-sn-glycero-3-phospho-L-serine	-	-	790.562	791.568	[M-H]-	C42H82NO10P	53531	74143	61815	39757	87993	38911	311110	29305	64095	84155	48187	116870	77654	52218	64118	-	HMDB0012378	9547096	51446-62-9	84519	-	--
MW00012329	12S-Hydroxy-5Z,8E,10E-heptadecatrienoic acid	-	-	263.2	280.204	[M+H-H2O]+	C17H28O3	81504	133480	223350	130320	177600	96672	620100	387040	324650	274550	327420	620690	283090	264190	241310	C20388	HMDB0012535	5283141	54397-84-1	63977	-	--
MW00012593	16,16-Dimethylprostaglandin A1	-	-	345.232	364.261	[M-H2O-H]-	C22H36O4	12792	14301	16363	8951.2	21513	8250.6	43294	20400	18773	23049	19665	42306	17673	16184	18211	-	-	5271806	41692-24-4	-	-	--
MW00012844	1-Arachidoyl-2-hydroxy-sn-glycero-3-phosphocholine	-	-	552.401	551.395	[M+H]+	C28H58NO7P	202120	292480	201020	144060	105370	230440	127570	75809	156440	97654	145490	61273	97201	100570	95605	-	HMDB0010390	24779473	108341-80-6	74968	-	--
MW00013007	1-O-Hexadecyl-2-O-methyl-sn-glyceryl-3-phosphorylcholine	-	-	496.384	495.369	[M+H]+	C25H54NO6P	41495000	42724000	38169000	40246000	37611000	35662000	40442000	37473000	41188000	44763000	37940000	40792000	43241000	38699000	39199000	-	-	127599	78858-44-3	-	-	--
MW00013018	1-Oleoyl-L-α-lysophosphatidic acid	-	-	478.293	436.259	[M+CH3CN+H]+	C21H41O7P	1070200	1018800	798880	759330	655730	804300	797500	492660	383810	655610	544130	620350	669740	643960	670760	-	-	5311263	-	-	-	--
MW00013108	2-(3,7-dimethylocta-2,6-dien-1-yl)benzene-1,3,5-triol	-	-	309.17	262.157	[M+HCOO+2H]+	C16H22O3	168190	95502	234200	149450	134030	141730	110880	128420	160450	69178	124500	128640	137300	138270	118030	-	HMDB0133061	87968691	-	-	-	--
MW00013329	21-Deoxycortisol	-	-	347.221	346.214	[M+H]+	C21H30O4	4751300	4507200	5723600	2745900	5845200	6931000	3463600	3189500	2516600	3810600	5421800	5997800	4103900	4242200	4044300	C05497	-	92827	641-77-0	-	-	ko00140
MW00013571	2-Hydroxy-3-isopropyl-6-methylbenzoic acid	-	-	193.086	194.094	[M-H]-	C11H14O3	10009	13050	11261	15205	9964.2	15101	13535	12732	9798.8	18593	14571	11399	12500	13184	15662	-	-	11052	548-51-6	-	-	--
MW00013682	2-O-Glutaroyl-1-O-palmitoyl-sn-glycero-3-phosphocholine	-	-	608.355	609.364	[M-H]-	C29H56NO10P	26108	25835	29861	25013	20789	28843	27592	18485	23709	33755	22110	23345	21810	29654	25471	-	-	46907872	89947-79-5	-	-	--
MW00013817	3,3,14,14-Tetramethyl-hexadecanedioic acid	-	-	341.269	342.277	[M-H]-	C20H38O4	21279	49812	27424	34600	27707	21312	80106	69001	46213	72651	43100	85091	36750	38929	37466	-	-	121871	87272-20-6	-	-	--
MW00013989	3alpha,7alpha,12alpha,25-Tetrahydroxy-5beta-cholestane-24-one	-	-	449.326	1395.02	[M-H]-	C27H46O5	85783	47211	106750	90194	66772	76302	121720	129560	125100	123320	184440	191760	95005	108690	104170	-	HMDB0060137	131769842	-	-	-	--
MW00014068	3-carboxy-4-methyl-5-pentyl-2-furanpropanoic acid	-	-	267.122	1451.08	[M-H]-	C14H20O5	40880	28262	56989	40188	35121	24718	29838	31096	40378	35030	33716	37651	25751	28997	28458	-	HMDB0061643	194501	-	-	-	--
MW00014324	3-Oxohexadecanoic acid	-	-	289.217	722.642	[M+F]-	C16H30O3	920.12	1061.6	2384.9	1143.1	931.47	1173.8	1721.4	817.28	677.53	740.85	380.86	1784	1316.7	1811.2	1511.1	-	HMDB0010733	5282997	-	37251	-	--
MW00014808	5-cis Carbaprostacyclin	-	-	349.237	350.246	[M-H]-	C21H34O4	9195.3	6130.4	22374	12152	4854.5	8950.5	4993.3	1615.1	942.13	4247.3	6161.4	6995.9	6719.9	6560.2	6680.3	-	-	91886111	69609-77-4	-	-	--
MW00015119	6-Ketoprostaglandin F1α	-	-	405.203	370.236	[M+Cl]-	C20H34O6	2279.4	5642.9	7588.7	4118	5689.8	2962.3	21436	15115	11257	13605	14151	26566	8697.2	7754.2	8019.8	C05961	HMDB0002886	5280888	58962-34-8	28158	6782	ko00590,ko01100
MW00015235	7alpha-Hydroxy-3-oxo-4-cholestenoate	-	-	429.298	430.308	[M-H]-	C27H42O4	13060	21810	11479	26982	21699	13428	19716	15349	35040	9690.8	16212	10101	19130	18072	17812	C17337	HMDB0012458	3081085	115538-85-7	83036	-	ko00120
MW00015392	8-hydroxy-5Z,9E,11Z,14Z-eicosatetraenoic acid	-	-	319.228	320.235	[M-H]-	C20H32O3	136310	148190	380780	227590	183620	127700	209440	202250	301800	205780	241610	179480	190700	176080	201220	C14776	HMDB0004679	5283154	79495-84-4	34486	-	ko00590,ko01100,ko03320
MW00015849	Androstenedione	-	-	321.16	286.193	[M+Cl]-	C19H26O2	22758	20396	19368	18280	24778	17704	23874	19003	19778	18055	17536	18242	20211	13311	22465	C00280	HMDB0000053	6128	117598-81-9	16422	2795	ko00140,ko01100,ko01522,ko04913,ko04917,ko05200,ko05215
MW00015968	Armillaricin	-	-	450.202	1395.02	[M+NH4]+	C24H29ClO5	24840	71973	38252	40598	31648	31695	37286	18371	25278	52539	41132	24576	60491	34324	29887	-	HMDB0038686	131752426	-	-	-	--
MW00017098	Chamissonolide	-	-	343.155	324.157	[M+F]-	C17H24O6	158050	177880	177100	295110	205600	252790	78859	243460	142410	216890	148520	83973	142820	143420	144660	-	-	10019140	78853-98-2	-	-	--
MW00017171	Cicaprost	-	-	397.199	374.209	[M+Na]+	C22H30O5	4061400	5731400	6063100	12602000	4110300	11807000	7078800	5067000	10133000	13630000	12877000	4901800	4620200	4568800	4341700	-	-	91746213	94079-80-8	-	-	--
MW00017204	cis-15-Tetracosenoic acid	-	-	365.341	366.35	[M-H]-	C24H46O2	6270.6	6504.6	9455.2	7435.6	5740.9	5715.8	8247.4	8478.5	6191.6	6438.2	5647.2	4481.1	4261.8	6680.9	7075.4	C08323	HMDB0002368	5281120	506-37-6	44247	262	ko01040
MW00049098	Cortisone	-	-	359.185	360.194	[M-H]-	C21H28O5	6916.8	9942.1	7667.1	3594.3	11358	7415.7	7056.5	5214.2	3599.3	5715.1	9762.1	8244	7277.1	8482.2	7020.1	C00762	HMDB0002802	222786	53-06-5	16962	271	ko00140,ko01100,ko04960,ko05200,ko05215
MW00049100	Cortodoxone	-	-	345.206	346.214	[M-H]-	C21H30O4	20348	37682	68633	61962	38690	24492	12448	5691.5	8209	14066	23090	24319	23052	22217	21851	C05488	HMDB0000015	440707	152-58-9	28324	5088	ko00140,ko01100,ko04927,ko04934
MW00052440	Dihydrojasmonic acid	-	-	228.16	212.141	[M+NH4-2H]-	C12H20O3	127860	196120	115680	139360	116690	122430	170340	116750	126760	114270	129610	125270	133700	128400	129500	-	HMDB0033601	644120	98674-52-3	-	-	--
MW00052446	Dihydrophaseic acid	-	-	281.139	282.147	[M-H]-	C15H22O5	187250	146120	147630	84372	106610	99449	72161	79538	62844	84861	160980	97446	102110	94663	94946	C15971	-	11988272	41756-77-8	-	-	--
MW00052458	Dihydroxyfumaric acid	-	-	294.988	148.001	[2M-H]-	C4H4O6	4959.4	3693.4	2816.8	5677.8	4295	6420.7	5035.7	4381.6	2791.5	3748.2	5626.9	2494.4	4237.3	3086.1	4116.8	C00975	HMDB0002050	54678503	133-38-0	4593	6460	ko00630,ko01100
MW00052646	Eplerenone	-	-	413.198	414.204	[M-H]-	C24H30O6	38607	35337	39004	23977	43863	33449	40695	29862	15931	12250	49194	47165	29892	31004	32321	C12512	HMDB0014838	443872	-	31547	-	--
MW00052684	Erucic acid	-	-	337.309	338.318	[M-H]-	C22H42O2	6364.6	8768.4	8211.5	8174.2	8401.2	9134.5	9306.9	9732.5	9327.2	10329	9165.8	8129	3521.8	3199	4073.9	C08316	HMDB0002068	5281116	112-86-7	28792	6470	ko01040
MW00053903	Hecogenin	-	-	431.315	430.308	[M+H]+	C27H42O4	507460	713610	424690	881390	671890	415810	583530	403660	940690	354230	475450	303260	690190	493860	452370	C08902	-	91453	467-55-0	-	-	--
MW00054112	Isoalantolactone	-	-	274.183	232.146	[M+CH3CN+H]+	C15H20O2	91259	172610	310660	251380	123150	266010	716820	504860	722590	662800	776470	1139200	377970	350850	404960	C09484	HMDB0035934	73285	470-17-7	-	-	--
MW00054187	Isopentenyl pyrophosphate	-	-	515.008	246.006	[2M+Na]+	C5H12O7P2	155000000	159760000	164120000	146590000	144120000	153940000	164670000	159830000	152330000	172430000	152220000	165930000	177130000	162180000	154460000	C00129	HMDB0001347	1195	358-71-4	16584	6181	ko00900,ko01100,ko04216
MW00054264	Kaempferol	-	-	285.041	286.048	[M-H]-	C15H10O6	60815	40294	31676	35827	37720	34663	46067	21875	14058	18383	24939	12076	28104	27832	28013	C05903	HMDB0005801	5280863	520-18-3	28499	-	ko01100
MW00054595	Lyso-PAF C-16	-	-	482.356	481.353	[M+H]+	C24H52NO6P	2766500	2381000	2227500	1487700	1271300	1597800	1180100	936710	744250	1141900	775260	1115100	1316300	1332900	1206300	C13903	-	3983	52691-62-0	-	-	--
MW00054672	LysoPE(15:0/0:0)	-	-	440.274	439.27	[M+H]+	C20H42NO7P	170640	186140	192540	169430	189530	134400	199260	193970	182380	268720	145930	239540	180290	157250	155850	-	HMDB0011502	52925150	-	-	-	--
MW00054851	Methacholine	-	-	160.132	160.134	[M+H]+	C8H18NO2	6823400	5598500	6402800	6281200	6642400	7932600	4549400	5401500	4410200	4544600	2769300	6106200	5746200	6124400	5362400	C07471	HMDB0015654	1993	55-92-5	6804	-	--
MW00054859	Methoprene acid	-	-	267.197	268.204	[M-H]-	C16H28O3	43994	23056	33767	146750	39484	68508	273420	73305	101910	89782	73473	120290	78552	67184	74071	-	-	5353760	53092-52-7	-	-	--
MW00055086	MG(12:0/0:0/0:0)	-	-	295.191	274.214	[M-2H+Na]-	C15H30O4	7962	12284	17676	14053	23124	9562.1	12723	14272	18838	15750	15844	19048	12966	19590	19304	-	HMDB0072863	71598538	-	75528	-	--
MW00055257	Myristoleic acid	-	-	225.186	226.193	[M-H]-	C14H26O2	215620	227410	217040	215750	174920	210460	216110	243880	223760	181100	204740	216370	289400	342090	322720	C08322	HMDB0002000	5281119	544-64-9	27781	6424	--
MW00055519	Octanoylcarnitine	-	-	288.216	287.21	[M+H]+	C15H29NO4	277640	181960	261680	397120	213570	225920	999130	525180	686680	437850	354670	617820	384600	382050	389160	C02838	HMDB0000791	11953814	14919-35-8	18102	-	--
MW00061155	Persicachrome	-	-	385.273	1390.99	[M+H]+	C25H36O3	110810	98141	119920	74609	69755	103740	82012	91229	94784	101640	78486	92653	90616	97339	87113	-	HMDB0036425	131751989	-	-	-	--
MW00062144	Pipericine	-	-	336.326	335.319	[M+H]+	C22H41NO	51643	56181	38824	69290	53478	40559	534700	82937	58077	99708	314920	273150	348850	197790	170780	-	HMDB0031678	9974234	-	-	-	--
MW00062250	Prenyl glucoside	-	-	231.119	248.126	[M+H-H2O]+	C11H20O6	44514	34479	29763	41359	47772	55205	25989	26258	8279.6	20566	36585	25430	27394	25338	20429	-	HMDB0031876	11043085	-	-	-	--
MW00062272	Propionylcarnitine	-	-	218.136	217.131	[M+H]+	C10H19NO4	10533000	3683700	5546100	9364000	4823900	5758400	9716100	6968900	8139900	8144800	5871400	4897300	5668100	5603300	5634900	C03017	HMDB0000824	107738	17298-37-2	28867	5787	--
MW00062301	Prostaglandin C2	-	-	333.205	334.214	[M-H]-	C20H30O4	17429	19544	28585	32595	23328	21643	18447	14335	14954	10739	10483	12592	17968	14375	16333	C05955	HMDB0060095	5280882	-	27555	-	ko00590,ko01100,ko04726
MW00063866	Tetracosahexaenoic acid, n-3	-	-	355.263	1352.97	[M-H]-	C24H36O2	1632100	1723100	1743800	1351000	1162900	1508700	1929500	1016600	1042700	1121700	876950	1312400	1402100	1150000	970390	-	HMDB0060117	131769829	-	-	-	--
MW00102988	trans-Vaccenic acid	-	-	563.502	282.256	[2M-H]-	C18H34O2	36466	40597	71635	36726	29824	52112	36098	31375	26589	22264	23698	38540	25930	34738	44062	C08367	HMDB0003231	5281127	693-72-1	28727	3407	--
MW00103338	β-Estradiol 3-sulfate	-	-	351.133	352.134	[M-H]-	C18H24O5S	35307	42957	40252	41748	33906	37335	35618	37929	45876	61667	54642	52246	29184	25892	30016	-	-	54254881	-	-	-	--
MW00103440	2'-Deoxyuridine 5'-monophosphate	-	-	307.035	308.041	[M-H]-	C9H13N2O8P	273580	304730	413830	417740	324530	328710	343160	408230	251290	231400	258210	199510	356110	259560	363940	C00365	HMDB0001409	65063	964-26-1	17622	6225	ko00240,ko01100,ko01523
MW00103501	6-Mercaptopurine ribonucleoside 5'-diphosphate	-	-	464.969	443.991	[M-2H+Na]-	C10H14N4O10P2S	126750	213050	332530	406500	252270	63947	229990	228010	62438	271380	52819	178950	184260	168810	170440	C16616	HMDB0060660	3038401	805-63-0	-	-	ko00983
MW00103504	6-Methylthiopurine 5'-monophosphate ribonucleotide	-	-	188.017	378.04	[M-2H]-	C11H15N4O7PS	130010	108660	102280	78570	123520	82147	133120	130700	120320	102640	94837	136930	129680	141800	125460	C16615	HMDB0060414	10091038	7021-52-5	80609	-	ko00983
MW00103607	CYTIDINE-5'-DIPHOSPHATE TRISODIUM SALT	-	-	437.991	403.018	[M+Cl]-	C9H15N3O11P2	14349	11457	16622	19547	17509	15071	8564.8	18225	16110	14036	7171.9	6584.2	11460	11738	11880	C00112	HMDB0001546	6132	34393-59-4	17239	6313	ko00240,ko01100
MW00103646	Faicar	-	-	387.034	366.058	[M-2H+Na]-	C10H15N4O9P	3771.4	1559.6	2887.8	4939.1	3548.6	3897.7	23617	10537	18513	11287	10216	16967	11045	11675	12038	C04734	HMDB0001439	166760	-	18381	6247	ko00230,ko01100
MW00103664	Glycinamide ribonucleotide	-	-	325.019	286.057	[M+K]+	C7H15N2O8P	101240	66818	118940	121910	100260	98612	48826	87334	64448	110540	105490	62019	80515	86450	85058	C03838	HMDB0002022	160913	10074-18-7	18349	-	ko00230,ko01100
MW00103888	(-)-Epicatechin	-	-	289.07	290.079	[M-H]-	C15H14O6	161770	198240	204990	226960	171510	162310	114730	208660	171880	108110	119370	125910	152240	152970	143650	C09727	HMDB0001871	72276	490-46-0	90	3420	ko01100
MW00103998	(3S,4S)-3-Hydroxytetradecane-1,3,4-tricarboxylic acid	-	-	327.18	346.199	[M-H-H2O]-	C17H30O7	8656.9	7578.1	9590.6	11853	9006.8	6988.4	6150.2	3190.2	4490.1	1703.3	2406.9	4589.3	4938.4	4923.3	4933	C04529	-	5460247	-	-	-	--
MW00104975	3-(Methylseleno)-L-alanine	-	-	234.976	182.98	[M+Cl+NH3]-	C4H9NO2Se	73074	104370	92708	163260	60487	121200	156720	146050	112970	96245	158380	93637	96997	110130	93529	C05689	HMDB0004113	147004	26046-90-2	27812	7019	ko00450,ko01100
MW00105124	3-Hydroxycapric acid	-	-	187.133	188.141	[M-H]-	C10H20O3	132160	89008	189430	381790	134850	216920	466180	240950	238430	180960	243570	282220	222650	185050	183670	-	HMDB0002203	26612	19526-23-9	132983	6544	--
MW00105127	3-Hydroxydodecanoic acid	-	-	215.165	216.173	[M-H]-	C12H24O3	8448.6	10225	10543	16665	6701.1	4982.8	43024	11756	7765.5	8739.8	9978.4	8617.6	14449	16370	14916	-	HMDB0000387	94216	53941-38-1	36206	5376	--
MW00105162	3-Mercapto-2-oxopropionic acid	-	-	188.985	119.988	[M+Na+HCOOH]+	C3H4O3S	704420	570400	704480	637820	592680	761890	349030	347480	391180	460990	354930	292800	560110	520110	414770	C00957	HMDB0001368	98	2464-23-5	16208	6195	ko00270,ko01100
MW00106112	beta-Alanyl-L-arginine	-	-	297.151	245.149	[M+Cl+NH3]-	C9H19N5O3	225910	186540	164070	169280	130290	123880	74199	37082	45901	38829	46068	64934	105550	111820	105410	C05340	HMDB0060441	440637	-	28712	-	ko00410,ko01100
MW00106221	Cephalosporin C	-	-	433.149	415.105	[M+NH4]+	C16H21N3O8S	183100	262610	291350	371000	166210	414400	299530	189420	264920	313800	388030	170730	113560	122540	149900	C00916	HMDB0060450	65536	61-24-5	15776	-	ko00311,ko01100
MW00106637	Dopamine 3-O-sulfate	-	-	280.042	233.036	[M+H+HCOOH]+	C8H11NO5S	267010	271220	280010	278200	257940	246030	259380	236820	267610	254260	258400	259730	230040	222540	203010	C13690	HMDB0006275	122136	51317-41-0	37946	-	--
MW00106992	Glu Gly Trp	-	-	391.164	390.154	[M+H]+	C18H22N4O6	83528	79179	80139	73448	63396	77537	80309	61957	60983	85283	79865	72984	55887	60028	68822	-	-	-	-	-	-	--
MW00107063	Glu-Phe	-	-	293.113	294.122	[M-H]-	C14H18N2O5	538060	348390	367750	515440	383270	509200	463490	397060	347400	480150	408890	331210	334510	331150	356990	-	HMDB0029156	18653118	-	-	-	--
MW00107110	Glutamyltryptophan	-	-	334.14	333.132	[M+H]+	C16H19N3O5	349610	342030	419820	465560	280520	360880	160910	182050	190070	174730	157420	163460	287930	170330	134350	-	HMDB0028830	100094	122933-59-9	73512	-	--
MW00107132	Glu-Val	-	-	247.128	246.122	[M+H]+	C10H18N2O5	1119900	1116200	956950	1107800	1168300	1327900	1040900	963560	944440	1138600	1122000	892440	1016100	1057600	956050	-	HMDB0028832	6992567	5879-06-1	68846	-	--
MW00107449	His-Trp	-	-	418.073	341.149	[M-H+2K]+	C17H19N5O3	182260	199750	180000	146040	234420	209990	115540	91880	65680	120300	91225	82976	122590	109150	113300	-	-	7009650	-	-	-	--
MW00107502	Hydroxyurea	-	-	123.044	76.0273	[M+HCOO+2H]+	CH4N2O2	9990700	11002000	11186000	13216000	9605600	14297000	4973400	7485500	6974600	4875200	3878900	3881500	8622500	8622900	7309000	C07044	HMDB0015140	3657	127-07-1	44423	-	ko01100
MW00107624	Iminoaspartic acid	-	-	149.059	131.022	[M+NH4]+	C4H5NO4	4344800	4248300	4137500	4868300	4251000	5248700	4586700	3702100	3264900	4477000	4301200	3485600	3843800	3736100	3577800	C05840	HMDB0001131	796	-	50616	6025	ko00760,ko01100
MW00107918	Leukotriene C4	-	-	606.281	625.303	[M-H-H2O]-	C30H47N3O9S	722220	687000	697590	633510	629200	747500	633490	811590	745400	609790	582100	651010	704870	713820	643490	-	-	5283121	72025-60-6	-	-	--
MW00108659	N2-(1-Carboxyethyl)-L-arginine	-	-	245.117	246.133	[M-H]-	C9H18N4O4	266960	207450	195770	425540	210790	301150	238570	136250	128750	141250	152690	229050	217360	218270	205860	C04137	-	440237	34522-32-2	-	-	ko00330,ko02010
MW00108918	N-lactoyl-Tryptophan	-	-	275.103	1479.11	[M-H]-	C14H16N2O4	9373.3	10747	12326	13436	6976.9	16167	4484.3	3345	4888.5	6511.1	2995.5	4107.6	8825.9	4789.6	7572.7	-	HMDB0062178	-	-	-	-	--
MW00108978	N-omega-Hydroxy-L-arginine	-	-	242.1	190.107	[M+Cl+NH3]-	C6H14N4O3	151970	187360	202210	241330	198490	210100	190160	229480	189910	187660	194100	186030	168530	155840	167450	C05933	HMDB0004224	123895	53054-07-2	43088	-	ko00330,ko01100
MW00109172	Pentosidine	-	-	377.195	378.202	[M-H]-	C17H26N6O4	5754.4	6060.3	5847.5	2290.3	2883.3	4493.2	8637.8	4468.2	2722.2	5233	4245.1	8361.6	3580	4241.7	4588.4	-	HMDB0003933	21888923	124505-87-9	59951	-	--
MW00109209	Phe Glu	-	-	295.128	294.122	[M+H]+	C14H18N2O5	9878000	6129700	7095000	8721800	6474000	9276600	7774100	6200600	5864400	8051200	7495700	6362200	6382800	6689900	5845500	-	-	-	-	-	-	--
MW00109263	Phe-Asp	-	-	281.112	280.106	[M+H]+	C13H16N2O5	156400	181070	139310	126480	189470	283470	115150	89145	37664	106910	144840	115730	107980	112480	97491	-	-	6992643	22828-05-3	-	-	--
MW00109335	Phe-Thr	-	-	265.118	266.127	[M-H]-	C13H18N2O4	45857	47098	19041	13777	32317	51466	5372.5	12185	11846	23619	43860	33797	29218	24448	21849	-	HMDB0029005	10445608	-	-	-	--
MW00109399	Pravastatin	-	-	405.228	424.246	[M-H2O-H]-	C23H36O7	2523800	2273200	3133900	1452100	3063100	3601600	1712000	2011200	1302000	1679900	2887800	3021900	2251900	2298500	2069900	C01844	HMDB0005022	54687	81093-37-0	63618	2053	ko04976
MW00109857	Sphingosine 1-phosphate(d16:1-P)	-	-	350.208	1352.97	[M-H]-	C16H34NO5P	41050	52103	46361	66264	43247	66202	56564	55906	41120	59837	62196	53755	32945	40546	59772	-	HMDB0060061	52931110	-	84505	-	--
MW00110013	Thr Val Leu	-	-	332.217	331.211	[M+H]+	C15H29N3O5	5558800	1651900	3177400	3051000	2538900	3700600	2505600	1243000	705020	1424900	553950	1263500	2108400	2079600	2051600	-	-	-	-	-	-	--
MW00110356	Tyr-Glu	-	-	311.124	310.116	[M+H]+	C14H18N2O6	1300300	710970	906270	1262700	830140	1339800	351760	718500	677580	529800	395600	388570	693860	690480	675910	-	-	7009628	2545-89-3	-	-	--
MW00110449	Val Glu	-	-	247.129	246.122	[M+H]+	C10H18N2O5	1201500	974620	973050	1089600	1106600	1299200	990270	1012900	1012000	1200200	1281700	819090	926260	1030600	953600	-	-	7009623	424-59-9	-	-	--
MW00111089	D-erythro-Sphingosine C-17	-	-	286.274	285.267	[M+H]+	C17H35NO2	4912400	3362200	4798700	4942600	4853000	4565400	4839300	4401600	4753100	4347200	4476000	4258600	2063400	2100900	1958800	-	-	5283557	6918-48-5	-	-	--
MW00111618	(S)-O-Desmethyl Naproxen	-	-	201.037	216.079	[M-2H+Na]-	C13H12O3	1453600	1918500	1618500	1708200	1754800	1758300	1827200	1817600	1948000	2038400	1780600	1623700	1559400	1991700	2069900	-	-	13393711	52079-10-4	-	-	--
MW00112121	2,8-Dihydroxyquinoline-beta-D-glucuronide	-	-	338.086	778.705	[M+H]+	C15H15NO8	579730	529930	596420	535540	366270	844740	175790	226950	58172	91263	59112	137850	330850	328780	336220	-	HMDB0011658	53481014	-	-	-	--
MW00112332	2-Methylbutyraldehyde	-	-	155.071	86.0732	[M+Na+HCOOH]+	C5H10O	5119100	3999400	3733000	3164300	2979200	2936500	3369800	3982200	4584500	4558100	3226600	3209500	1473700	1551000	1476100	C02223	HMDB0031526	7284	96-17-3	16182	-	--
MW00112840	3,5-Dicaffeoylquinic acid	-	-	517.137	516.127	[M+H]+	C25H24O12	34514	32569	27473	28193	30239	30748	31334	34226	36903	34891	32083	28499	20396	19115	22590	-	HMDB0029280	-	2450-53-5	65751	-	--
MW00113347	5-Hydroxy-6-methoxyindole glucuronide	-	-	340.102	652.564	[M+H]+	C15H17NO8	826890	865460	1583000	1066400	799530	2411000	938990	1163700	315650	639600	592540	714160	892130	900520	904460	-	HMDB0010363	196512	-	-	-	--
MW00113865	6-Hydroxypseudooxynicotine	-	-	215.081	194.106	[M-2H+Na]-	C10H14N2O2	11297	7859.1	10056	12149	10522	12983	16361	10627	13527	18289	15664	11149	10667	9420.8	11091	C01297	HMDB0240264	439476	-	37754	-	ko00760,ko01100
MW00114211	cis-Jasmone	-	-	165.131	164.12	[M+H]+	C11H16O	5490000	5286100	6045200	3697100	4350600	5545000	4132000	5219700	4048600	6120300	4570300	4875300	5618500	5410800	4608200	C08490	HMDB0035601	1549018	488-10-8	-	-	--
MW00114445	D-myo-Inositol-1,4-diphosphate	-	-	583.255	339.996	[M+H]+	C6H14O12P2	15266	9456.2	18097	15371	28908	22481	39792	34432	31606	27561	29071	34125	19965	23380	23986	C01220	HMDB0000968	439444	74465-19-3	17816	5911	ko00562,ko01100,ko04070
MW00114471	D-Quinovose	-	-	185.043	164.068	[M+Na-2H]-	C6H12O5	408680	302420	421390	632580	394160	512840	940770	938860	1057400	717650	778900	878780	830950	874690	870930	C08352	-	441480	-	-	-	--
MW00114712	Hexaethylene glycol	-	-	300.199	282.168	[M+NH4]+	C12H26O7	32953	83753	40765	56154	42519	41928	46937	27878	37738	40835	33267	41705	33232	39799	24929	-	HMDB0061822	17472	2615-15-8	49793	-	--
MW00114728	Hydroxycitronellal	-	-	214.179	172.146	[M+CH3CN+H]+	C10H20O2	301660	337630	225000	280110	288750	262550	1120100	274460	246020	771280	497760	640060	554360	576160	603430	-	HMDB0031739	7888	107-75-5	53459	-	--
MW00115192	Oleana-1,9(11)-dien-28-oic acid, 2-cyano-3,12-dioxo-, methyl ester	-	-	506.323	505.319	[M+H]+	C32H43NO4	1616600	1532500	1298600	1396600	1264800	1140600	2147500	1307400	906400	1604700	891840	1242900	1204000	1113300	1143100	D09585	-	400769	218600-53-4	-	-	--
MW00115315	Prunasin	-	-	276.084	295.106	[M-H-H2O]-	C14H17NO6	71954	59165	69558	96941	74002	79700	65570	78089	59675	49896	48441	53520	63530	58949	58109	C00844	HMDB0034934	119033	99-18-3	17396	-	ko01100
MW00115555	Triethylene glycol monomethyl ether	-	-	209.075	164.105	[M-H+2Na]+	C7H16O4	639290	289410	221310	429630	312870	328270	99263	209900	81392	280710	114970	83516	241090	239650	222610	-	HMDB0062666	8178	112-35-6	84233	-	--
MW00117114	1H-Benzimidazole-7-carboxamide, 2-[(2R)-2-methyl-2-pyrrolidinyl]-	-	-	245.134	244.132	[M+H]+	C13H16N4O	85152	80438	89884	98700	87434	77574	86883	67537	83237	87627	89802	87508	81612	83863	88547	D09692	-	11960529	912444-00-9	-	-	--
MW00118755	2-Hydroxyatrazine	-	-	239.162	197.128	[M+CH3CN+H]+	C8H15N5O	324780	312780	379640	385550	292940	346390	409230	449830	399730	379560	448310	385300	336020	335880	311220	C06552	HMDB0062766	135398733	2163-68-0	18316	-	ko01100
MW00119719	3-Furancarboxylic acid, tetrahydro-4-methylene-2-octyl-5-oxo-, (2R,3S)-	-	-	253.143	254.152	[M-H]-	C14H22O4	140840	126010	383250	140250	157800	54798	119890	108370	193420	132610	136500	139400	144950	133680	127270	-	-	9881506	1234694-20-2	-	-	--
MW00120115	4-(Dimethylamino)azobenzene	-	-	265.143	225.127	[M-H+CH3CN]-	C14H15N3	442510	317950	345910	274630	302500	309190	285510	256170	198660	256000	403080	168180	261790	254230	258760	C03764	HMDB0032141	6053	60-11-7	17903	-	--
MW00120300	4-Acetoxy-2-hexyltetrahydrofuran	-	-	213.149	1310.93	[M-H]-	C12H22O3	66394	39221	89511	320440	87078	111240	725680	183570	257600	232390	187050	454100	171000	181070	190420	-	HMDB0037398	61457	-	-	-	--
MW00120355	4-Amino-6,7-dimethoxy-2-(1-piperazinyl)quinazoline	-	-	290.158	289.154	[M+H]+	C14H19N5O2	56819	43718	38385	52170	78344	77628	165420	101800	109130	152160	266640	157620	87058	82171	84204	-	-	616267	60547-97-9	-	-	--
MW00121083	5,6,7,8-Tetrahydro-2(1H)-quinolinone	-	-	132.08	149.084	[M+H-H2O]+	C9H11NO	7917700	10625000	12268000	12789000	9743100	9625100	6575600	8744900	7668800	8020800	7596500	7592500	8763500	8974500	7279800	-	-	264106	54802-19-6	-	-	--
MW00121211	5-Acetylamino-6-formylamino-3-methyluracil	-	-	261.04	226.07	[M+Cl]-	C8H10N4O4	298500	360860	378150	415190	330110	295630	252710	350170	319950	364630	335990	327060	320770	292690	305490	C16365	HMDB0011105	108214	85438-96-6	32643	-	ko00232,ko01100
MW00122658	7-Methylhypoxanthine	-	-	166.076	73.0528	[M+NH4-2H]-	C6H6N4O	9470.7	12230	12276	14902	11922	10371	15350	12651	9518	10744	9402.6	9131.9	10638	10318	9412.2	-	HMDB0003162	135408758	-	-	-	--
MW00123246	Bilirubin	-	-	585.27	584.263	[M+H]+	C33H36N4O6	39239	47114	57739	107760	37676	89057	131510	145270	65160	188250	135850	93545	53411	57046	67450	C00486	HMDB0000054	5280352	635-65-4	16990	81	ko00860,ko01100,ko04976
MW00123337	Caffeine	-	-	246.075	194.08	[M+Cl+NH3]-	C8H10N4O2	846280	734200	785770	845690	706580	774410	758590	828970	773040	584330	635350	736570	765950	746150	705190	C07481	HMDB0001847	2519	58-08-2	27732	1455	ko00232,ko01100
MW00123819	Dihydrogambogic acid	-	-	629.319	630.319	[M-H]-	C38H46O8	745410	745450	955690	673860	490570	824240	580250	808920	791970	738690	545170	563640	678430	652980	628190	-	-	6857793	-	-	-	--
MW00124662	Isouron	-	-	212.142	211.132	[M+H]+	C10H17N3O2	149690	134000	154150	99868	103900	89184	162560	165510	145750	140140	147390	124330	154580	136210	155130	C18432	-	41648	55861-78-4	-	-	--
MW00126428	Psilocin	-	-	223.134	204.126	[M+F]-	C12H16N2O	52051	47842	127930	118950	96166	43276	127210	97602	149220	108670	98276	100620	99068	83332	85071	C08312	HMDB0042000	4980	520-53-6	8613	-	--
MW00126466	Pyrethrosin	-	-	305.14	306.147	[M-H]-	C17H22O5	14329	19012	22192	33750	21229	20484	68073	52803	47485	42211	38864	46613	40996	33812	27549	C09536	-	5281496	28272-18-6	-	-	--
MW00126492	Pyridoxamine 5-phosphate	-	-	229.033	248.056	[M-H2O-H]-	C8H13N2O5P	464200	396770	402150	474880	514980	620490	361870	375150	337550	433680	324320	303820	363350	387440	336280	C00647	HMDB0001555	1053	529-96-4	18335	-	ko00750,ko01100,ko04977
MW00126609	Riesling acetal	-	-	242.176	1451.08	[M+NH4-2H]-	C13H22O3	3794300	5107600	3721400	4017300	4057500	3799200	5098100	3939300	3773400	3926000	4064000	4038900	4148600	4439200	4148400	-	HMDB0037562	57473083	-	-	-	--
MW00129842	1,2-Di-O-sinapoyl-beta-D-glucose	-	-	295.082	592.179	[M-2H]-	C28H32O14	80456	59091	47504	73047	107900	73875	35893	40189	34785	75644	27276	43649	45855	46835	45444	C04275	-	5280665	-	-	-	--
MW00130106	1-hydroxy-2-[6-(2-methylbut-3-en-2-yl)-7-oxo-2H,3H,7H-furo[3,2-g]chromen-2-yl]propan-2-yl acetate	-	-	371.149	372.157	[M-H]-	C21H24O6	4822.7	3521.4	9361.8	8749.8	6216.1	3017	2961.3	6732.1	3670	3141.8	6152.1	6227.8	5514.4	4868.9	4092.9	-	HMDB0130289	131836461	-	-	-	--
MW00130133	1-O-Sinapoyl-beta-D-glucose	-	-	385.112	386.121	[M-H]-	C17H22O10	42326	18256	16216	27157	16151	21373	8179.6	18568	6231.2	17419	9265.7	6248.3	16567	15774	16994	C01175	-	5280406	-	-	-	--
MW00131504	3-(4-hydroxy-2,3-dimethoxyphenyl)-1-(3-hydroxyphenyl)propan-1-one	-	-	301.11	302.115	[M-H]-	C17H18O5	73054	63764	62044	76042	68884	80331	80706	69245	77828	58013	67280	59368	42165	41132	37617	-	HMDB0126079	131832525	-	-	-	--
MW00134179	5,6-Dihydro-4-methoxy-6-[2-(4-methoxyphenyl)ethyl]-2H-pyran-2-one	-	-	261.113	1633.29	[M-H]-	C15H18O4	1692500	1054800	1067900	1486200	1220800	1231000	1713900	2101800	1190300	1707200	2597600	1376000	1113200	1247300	1289200	-	HMDB0030549	10084050	-	-	-	--
MW00137642	Astragalin	-	-	449.108	448.101	[M+H]+	C21H20O11	124430	82783	93484	101490	1205100	189370	53950	57752	73649	114700	45775	34160	172090	183710	171010	C12249	HMDB0037429	5282102	480-10-4	30200	-	--
MW00137758	Caffeic acid 4-sulfate	-	-	258.991	1381	[M-H]-	C9H8O7S	54237	57424	50495	72052	39384	54275	39248	46814	39502	44321	42886	38360	41309	44333	44326	-	HMDB0041708	21668705	-	-	-	--
MW00138071	Daidzein	-	-	270.074	254.058	[M-H+NH3]-	C15H10O4	151370	61376	68308	91969	91108	120660	99014	52271	32452	51177	63337	32325	70770	70082	60672	C10208	HMDB0003312	5281708	486-66-8	28197	-	--
MW00138360	Exaltolide	-	-	239.2	1268.88	[M-H]-	C15H28O2	77423	83223	71858	75410	79004	81286	75879	104960	68876	87196	83565	80551	578320	718510	852520	-	HMDB0034455	235414	-	-	-	--
MW00138595	Hesperidin	-	-	609.18	610.19	[M-H]-	C28H34O15	5825.2	6128.6	3736	5057.6	4342.7	6370.2	5626.9	5163.9	8469.7	4437.9	6480100	5593.6	566270	561450	548230	C09755	HMDB0003265	10621	520-26-3	28775	3678	--
MW00138673	Isoambrettolide	-	-	251.202	1451.08	[M-H]-	C16H28O2	8111.4	14310	14399	22969	17579	16980	31637	13186	11326	13736	17112	31318	15845	17777	16670	-	HMDB0032340	5355293	-	-	-	--
MW00138706	Isoliquiritin	-	-	417.118	418.126	[M-H]-	C21H22O9	144500	86162	119850	76398	232660	124630	71452	34697	29735	84160	88200	27698	84223	80585	75222	C16978	HMDB0037318	5318591	5041-81-6	-	-	--
MW00138756	Isorutarin	-	-	423.127	424.137	[M-H]-	C20H24O10	47416	24904	38994	28049	47489	47545	50038	23350	11612	20935	71398	50987	33384	34832	32683	-	HMDB0030883	185756	53846-51-8	-	-	--
MW00139294	N-(4-Methyl-2-oxochromen-7-yl)icosa-5,8,11,14-tetraenamide	-	-	462.297	461.293	[M+H]+	C30H39NO3	475760	404690	392980	376060	493320	347190	872680	654250	618060	981640	877220	970420	480220	451040	440160	-	-	53394477	-	-	-	--
MW00139564	Phlorizin	-	-	435.139	436.137	[M-H]-	C21H24O10	17130	13022	16142	11991	17980	13015	17797	8575.4	6223.2	10193	15560	10341	11048	9561.6	9124.2	C01604	HMDB0036634	6072	60-81-1	8113	-	--
MW00139612	Poncirin	-	-	593.188	594.195	[M-H]-	C28H34O14	921.74	755.74	699.4	953.62	507.17	699.09	708.78	611.76	1313.4	933.26	510730	466.5	45437	46497	45202	C09830	HMDB0037487	442456	14941-08-3	-	-	--
MW00139938	Sinapine	-	-	309.154	310.165	[M-H]-	[C16H24NO5]+	456390	452000	345670	289610	619470	808720	25295	345010	110440	163910	219230	107360	335150	301920	323120	C00933	HMDB0029379	5280385	18696-26-9	16353	-	--
MW00139942	Sinapoyl malate; (2S)-2-[(E)-3-(4-Hydroxy-3,5-dimethoxyphenyl)prop-2-enoyl]oxybutanedioic acid	-	-	359.081	340.079	[M+F]-	C15H16O9	126790	247100	221670	173680	128890	159900	90872	138270	87319	110750	158510	125140	98336	102050	102830	C02887	-	11953815	-	-	-	--
MW00140078	trans-Ferulic acid	-	-	193.05	194.058	[M-H]-	C10H10O4	59231	45812	61393	82606	94237	64691	100900	56391	34416	74699	102520	66651	64515	60438	54472	C01494	HMDB0000954	445858	537-98-4	17620	4156	ko01100
MW00140287	(-)-threo-Iso(homo)2-citrate;(-)-threo-1-Hydroxy-1,2,5-pentanetricarboxylic acid;1-Hydroxypentane-1,2,5-tricarboxylate;threo-(Homo)2-isocitrate	-	-	239.064	220.058	[M+F]-	C8H12O7	287850	283020	287240	310070	274880	281280	296740	260770	308940	239870	203010	211630	305660	256700	325670	C16597	-	24892803	-	-	-	ko01100,ko01210
MW00140307	(+)-Abscisic acid beta-D-glucopyranosyl ester	-	-	425.18	426.189	[M-H]-	C21H30O9	49059	26137	46152	30834	52049	31865	56475	33073	21605	33490	61584	22082	31230	31110	32004	C15970	-	46173811	-	-	-	ko01100
MW00140431	(1E)-4-Oxobut-1-ene-1,2,4-tricarboxylate;4-Oxalomesaconate;4-Oxalmesaconic acid	-	-	240.977	202.011	[M+K]+	C7H6O7	761940	433020	696760	1338500	744720	929230	6850500	2134800	4107500	3029400	1983200	5667200	2784400	2638300	2239200	C04434	-	5280679	85179-60-8	-	-	ko01100
MW00140693	(6R)-10-Formyltetrahydropteroyldiglutamate;10-Formyl-THF-L-glutamate;(6R)-10-HCO-H4PteGlu2	-	-	637.181	602.208	[M+Cl]-	C25H30N8O10	163570	168680	97294	165100	177630	129640	171600	127960	139410	129160	147330	146510	162590	137550	154370	C05928	-	135398723	-	-	-	--
MW00140781	(Indol-3-yl)glycolaldehyde;3-Indoleglycolaldehyde	-	-	215.082	175.063	[M-H+CH3CN]-	C10H9NO2	25849	17413	18667	10598	15309	21362	15292	7296.1	3158.7	8153	9367.9	8026.3	9297.8	10166	10983	C03230	-	439951	-	-	-	ko00380,ko01100
MW00140800	(R)-(Homo)2-citrate;(R)-2-Hydroxy-1,2,5-pentanetricarboxylate;(R)-2-Hydroxy-1,2,5-pentanetricarboxylic acid	-	-	239.059	220.058	[M+F]-	C8H12O7	83894	86308	83667	86898	71823	83304	90422	98559	81788	76406	79588	84421	644700	755730	888800	C16583	-	24892801	-	-	-	ko01100,ko01210
MW00140867	(S)-1-Pyrroline-5-carboxylate;L-1-Pyrroline-5-carboxylate;1-Pyrroline-5-carboxylate	-	-	165.04	113.048	[M+Cl+NH3]-	C5H7NO2	1328700	1493800	1480800	1321500	1195000	1155400	1396200	1373600	1211000	1222200	1321500	1343400	2121700	2088900	2293600	C03912	-	440162	-	-	-	ko00250,ko00330,ko01100,ko01230
MW00141451	10-Deoxymethynolide	-	-	295.19	296.199	[M-H]-	C17H28O4	95543	64506	105600	82794	64566	88465	57462	29939	20720	30654	23308	33144	60916	54804	52195	C11993	-	5282031	81644-19-1	-	-	ko01100
MW00141471	11(12)-EET-d11	-	-	332.316	331.304	[M+H]+	C20H21D11O3	534890	537990	654820	671050	682500	567760	602170	471410	508240	502540	538000	576030	285920	319440	280330	-	-	-	-	-	-	--
MW00141495	11beta,17,21-Trihydroxy-2alpha-methylpregn-4-ene-3,20-dione 21-acetate;17-Hydroxy-2alpha-methylcorticosterone 21-acetate;2alpha-Methylcortisol acetate	-	-	417.224	418.236	[M-H]-	C24H34O6	10113	9931.9	13037	9	13266	7351	10396	4922.4	7401.7	10193	13615	36441	8039.9	8398.2	11544	C15302	-	223250	-	-	-	--
MW00141543	11β-13,14-dihydro-15-keto Prostaglandin F2α	-	-	353.232	354.241	[M-H]-	C20H34O5	19559	16416	22843	5993.8	43692	12406	123710	25285	37668	37173	36574	79143	33651	32652	34512	-	-	25755792	107615-77-0	-	-	--
MW00141627	14,15-EE-5(Z)-E	-	-	340.284	324.266	[M+NH4-2H]-	C20H36O3	25204	26089	29380	34835	32740	29094	40350	33343	28270	29261	32546	37043	33038	32411	31327	-	-	53394468	519038-92-7	-	-	--
MW00141855	17-O-Acetylajmaline	-	-	415.212	368.21	[M+H+HCOOH]+	C22H28N2O3	2229300	3152200	3017800	5830000	2268100	4791300	3373100	2690600	4766600	6151400	6029300	2607000	2223400	2064500	2193900	C15985	-	15942893	-	-	-	--
MW00141856	17-O-Acetylnorajmaline	-	-	401.213	354.194	[M+H+HCOOH]+	C21H26N2O3	111350	97913	94141	84133	80384	75625	102840	103180	100360	99685	84128	87371	49666	61516	65733	C11809	-	443415	-	-	-	--
MW00141896	18-Oxooleate	-	-	295.227	296.235	[M-H]-	C18H32O3	48920	59103	52033	54141	44579	44181	30883	22315	19895	26576	28698	28153	35346	34732	36714	C19617	-	56928100	-	-	-	--
MW00142161	2,2',4,4'-Tetrahydroxybenzil;Bis(2,4-dihydroxyphenyl)ethanedione	-	-	273.04	274.048	[M-H]-	C14H10O6	17564	12126	14769	24229	35460	6576.9	9085.2	33950	10772	16745	18701	13552	15049	13886	13258	C15218	-	219592	-	-	-	--
MW00142619	2-Hydroxy-4-(1-oxo-1,3-dihydro-2H-inden-2-ylidene)-but-2-enoic acid	-	-	211.035	230.058	[M-H-H2O]-	C13H10O4	8282.3	5287.5	5450.3	5253	9013.8	8868.5	7745.6	9747	7387.1	6563.1	9183.6	7591.4	5427.8	7857.5	6417.1	C07718	-	25246219	-	-	-	--
MW00142734	2'''-N-Acetyl-6'''-deamino-6'''-hydroxyneomycin C	-	-	694.263	657.307	[M-2H+K]-	C25H47N5O15	158170	157320	99674	135790	126400	102730	137040	160560	118610	94112	105480	100900	171390	136580	143010	C17587	-	46173950	-	-	-	ko00524
MW00142736	2'-N-Acetylparomamine	-	-	364.163	365.18	[M-H]-	C14H27N3O8	5242.1	3898.6	3855.2	4015.2	4525.4	5222.7	4918.5	4790	3291.8	4715	4212.3	4917.2	3119.4	3458.2	3307.4	C17582	-	46173948	-	-	-	ko00524
MW00142901	3,4,3',4'-Tetrahydrospirilloxanthin	-	-	601.492	600.491	[M+H]+	C42H64O2	468810	432560	469530	468050	498050	572610	431390	480690	416670	462500	435090	415880	499980	447400	404080	C15888	-	5366411	-	-	-	ko01100
MW00143041	3alpha,7alpha-Dihydroxy-5beta-cholestanate;3alpha,7alpha-Dihydroxy-5beta-cholestanoate	-	-	433.329	434.34	[M-H]-	C27H46O4	45375	79234	135040	82865	65923	49104	84061	76400	89318	95964	154050	107910	79027	77117	77668	C04554	HMDB0000359	440384	-	16577	5348	ko00120,ko01100
MW00143053	3-Amino-4,7-dihydroxy-8-methylcoumarin	-	-	206.045	207.053	[M-H]-	C10H9NO4	399150	350740	419060	498030	376710	260080	235560	319170	132180	351670	277960	409430	274430	271070	283970	C12466	-	54691342	-	-	-	--
MW00143258	3-Ketosucrose;3-Dehydro-alpha-D-glucosyl-beta-D-fructofuranoside	-	-	321.078	340.101	[M-H-H2O]-	C12H20O11	1441300	1074900	1044600	1091200	1088300	1046800	858000	837740	1035200	966780	1080800	1074300	1142900	1107800	1138800	C05731	-	440773	1883-12-1	-	-	ko00500
MW00143938	5-Oxoavermectin ''2b'' aglycone	-	-	605.318	586.314	[M+F]-	C33H46O9	1317700	1284300	1531300	1601100	1278700	1455900	724200	1482700	1159100	1315300	689100	854610	1091600	1132500	1062900	C11954	-	11953969	-	-	-	--
MW00144048	6'''-Deamino-6'''-hydroxyneomycin C;6'''-Hydroxyneomycin C;Neomycin Y2	-	-	636.262	615.296	[M-2H+Na]-	C23H45N5O14	11850000	11879000	9067300	9322500	9604900	6713200	10528000	9464400	9043200	9136800	9676800	9340900	11739000	10276000	9887400	C17588	-	46173951	-	-	-	ko00524
MW00144050	6'''-Deamino-6'''-oxoneomycin C;6'''-Oxoneomycin C;6'''-Deamino-6'''-dehydro-6'''-oxoneomycin C	-	-	612.261	613.281	[M-H]-	C23H43N5O14	9910400	10808000	5505300	7204200	6540700	6322900	9548300	8613800	9404500	7340200	7561000	8638800	9621800	8631000	7785200	C17589	-	46173952	-	-	-	ko00524
MW00144153	6-trans Leukotriene B4	-	-	335.221	336.23	[M-H]-	C20H32O4	27552	34356	50551	6509.7	38925	19547	42231	18109	28400	39413	29649	140290	32344	32765	31369	-	HMDB0001085	5283128	71652-82-9	15647	-	--
MW00144248	7-O-Acetylsalutaridinol;Salutaridinol acetate	-	-	423.164	371.173	[M+Cl+NH3]-	C21H25NO5	55350	24047	60531	27991	38735	36057	68228	40507	28320	38133	84937	31635	39432	33370	36308	C05322	-	5460163	-	-	-	ko01100
MW00144270	8(R)-HPETE;(5Z,9E,11Z,14Z)-(8R)-8-Hydroperoxyeicosa-5,9,11,14-tetraenoate;(5Z,9E,11Z,14Z)-(8R)-8-Hydroperoxyicosa-5,9,11,14-tetraenoate	-	-	357.202	336.23	[M-2H+Na]-	C20H32O4	17889	29124	26249	35723	35814	31474	41588	26971	22730	25685	22596	41412	27836	31751	29338	C04822	-	5283170	-	-	-	ko00590,ko04726
MW00144371	9,10-Dihydroxy-12,13-epoxyoctadecanoate;9,10-Dihydroxy-12,13-epoxyoctadecanoic acid	-	-	329.231	330.241	[M-H]-	C18H34O5	12745	43804	7258.5	11497	15139	11863	30439	22154	17416	28973	18113	21225	15661	19162	17449	C14837	-	11954063	-	-	-	ko00591
MW00144374	9,10-Dihydroxystearate	-	-	315.254	316.261	[M-H]-	C18H36O4	90864	98387	80348	75195	71161	55939	93774	60630	60302	51671	65311	68731	72964	75893	72220	C08314	-	89377	120-87-6	-	-	--
MW00144510	Acetoxy-8-gingerol	-	-	363.216	364.225	[M-H]-	C21H32O5	29276	30528	17687	13034	26906	31679	69319	25722	14650	20600	41562	13915	28002	22606	23640	-	-	-	-	-	-	--
MW00144964	Ala Phe Thr	-	-	382.131	337.164	[M-H+2Na]+	C16H23N3O5	38187	37881	38541	47754	35497	34405	41222	24658	37508	38222	35398	37766	38940	37651	36370	-	-	-	-	-	-	--
MW00144973	Ala Pro Arg Lys Lys	-	-	599.391	598.391	[M+H]+	C26H50N10O6	72603	64931	74858	79697	76796	80453	66503	47890	55782	58788	76534	70694	20977	24420	23608	-	-	-	-	-	-	--
MW00145510	Arenobufagin	-	-	415.2	416.22	[M-H]-	C24H32O6	31800	8777.7	11484	19324	13303	10247	4961.2	3693.3	5151.4	9266.8	2871.9	15234	10185	9501.6	10338	C20035	-	12305198	464-74-4	-	-	--
MW00145531	Arg Arg Phe	-	-	955.576	477.281	[2M+H]+	C21H35N9O4	152810	107140	87149	69501	50364	74397	77677	32168	22688	46091	32061	49090	49057	52055	49349	-	-	-	-	-	-	--
MW00145816	Arg Tyr Ser	-	-	425.213	424.207	[M+H]+	C18H28N6O6	90060	144090	115940	135320	74115	81639	88162	75767	58696	62862	57696	62331	193470	117920	101400	-	-	-	-	-	-	--
MW00145946	Asn Arg Phe Lys	-	-	562.313	563.318	[M-H]-	C25H41N9O6	4944.2	5884.4	5819.7	4093.4	4239.9	3548.2	4385.3	2691.7	4024.7	6455.3	3074.8	2783.7	2544.3	2388.3	2526.7	-	-	-	-	-	-	--
MW00146744	Avermectin B2b aglycone	-	-	604.363	588.33	[M-H+NH3]-	C33H48O9	5397600	4754000	6321000	4724600	3277000	5217000	2129000	3730200	2706200	3148000	1887100	1723100	3323800	2524100	3036000	C11955	-	11953970	-	-	-	--
MW00146785	Bacteriochlorophyllide a	-	-	633.254	632.249	[M+H]+	C35H36MgN4O6	431440	543130	569260	450700	524480	141260	576040	339390	622870	295600	381650	510130	437290	483130	482660	C18155	-	46174060	-	-	-	ko00860
MW00146871	Benzoylagmatine	-	-	253.144	234.148	[M+F]-	C12H18N4O	243510	88523	10127	76140	81827	103230	856310	139830	489500	578080	199110	631060	230700	247050	210610	C02253	-	439689	-	-	-	--
MW00147269	Calcium pantothenate	-	-	218.103	476.168	[M-H]-	(C9H16NO5)2. Ca	939190	791960	942500	1090700	612810	1122500	518450	683810	681820	581470	602040	621550	669750	682540	684120	C12276	-	443753	137-08-6	-	-	--
MW00147494	Caryoptin	-	-	473.237	492.236	[M-H2O-H]-	C26H36O9	1957.1	3485.8	5995.3	12540	1518.1	4196.8	18599	5094.3	7283.1	4399.7	5996.7	8753.5	5581.7	6957	6035.8	C09070	-	442010	50645-63-1	-	-	--
MW00148399	D-4'-Phosphopantothenate;(R)-4'-Phosphopantothenate	-	-	363.096	299.077	[M+CH3CN+Na]+	C9H18NO8P	1189000	1280400	572930	372970	1008700	1246900	180910	331990	345060	719920	1178400	910090	739500	783220	713320	C03492	HMDB0001016	41635	-	15905	-	ko00410,ko00770,ko01100
MW00148445	Deacetylcolchicine;Trimethylcolchicinic acid methyl ether	-	-	356.17	357.158	[M-H]-	C20H23NO5	32893	34744	35098	27076	32088	34820	29186	26720	36905	39782	40638	45640	15557	22547	25373	C16712	-	18991	3476-50-4	-	-	--
MW00148552	Deoxyguanidinoproclavaminic acid;Deoxyguanidinoproclavaminate;Deoxyamidinoproclavaminate	-	-	265.073	228.122	[M-2H+K]-	C9H16N4O3	29575	30510	33941	34935	30487	27771	31319	24487	23798	23986	27520	29694	10279	12459	10959	C06656	-	441123	-	-	-	ko01100
MW00148647	D-Glyceraldehyde	-	-	89.0246	90.0317	[M-H]-	C3H6O3	234780	217470	265820	296920	281690	248790	254990	239340	225920	217630	190380	204470	189900	231710	214690	C00577	HMDB0001051	79014	453-17-8	5445	4176	ko00030,ko00051,ko00052,ko00561,ko01100,ko01200
MW00148673	Diacetyl-10-gingerdiol	-	-	417.274	436.282	[M-H2O-H]-	C25H40O6	9468.8	10889	7079.7	9377	9617.5	8320	10443	9530.5	6127.5	6863.2	8027.6	5594.1	8181.8	6556.2	8539.5	-	-	-	-	-	-	--
MW00148759	Dihydro Isorescinnamine	-	-	654.333	636.305	[M+NH4]+	C35H44N2O9	465680	302070	255830	267090	229570	217810	204970	157680	130970	193260	149770	138700	307200	185230	125320	-	-	232430	6335-49-5	-	-	--
MW00148880	Diterpenoid EF-D;12-Deoxy-phorbol-13-alpha-methylbutyrate-20-acetate	-	-	473.257	474.262	[M-H]-	C27H38O7	1437200	2354300	2163300	3323700	1150200	2978700	1875300	1189000	2275200	2902700	2763200	1215600	919310	787090	880520	C09086	-	198036	25090-73-7	-	-	--
MW00149546	Formyl phosphate	-	-	160.936	125.972	[M+Cl]-	CH3O5P	280170	304870	239230	269980	260860	223590	316310	286880	272540	205570	254490	262640	319690	341980	358000	C02405	-	168934	-	-	-	ko00630,ko01100
MW00149947	Gln Gln Gln Glu Gln	-	-	660.294	659.287	[M+H]+	C25H41N9O12	63949	51513	63882	56388	55583	58714	56695	56349	52362	53605	45435	37068	54646	46726	50179	-	-	-	-	-	-	--
MW00151067	Hexadecasphinganine	-	-	256.263	273.267	[M+H-H2O]+	C16H35NO2	79996	69996	75658	79201	77600	69436	86125	95906	75516	95399	83444	71186	100210	95458	88208	C13915	-	656816	-	-	-	--
MW00151122	His Arg Lys Glu	-	-	567.306	568.308	[M-H]-	C23H40N10O7	3382.7	8772.5	8585.1	10571	8086.7	6772.1	2980.1	19919	10142	19538	10412	14860	8836	8110.6	7385.1	-	-	-	-	-	-	--
MW00151703	Ile Glu His Lys	-	-	524.277	525.291	[M-H]-	C23H39N7O7	19241000	19620000	21214000	15022000	13253000	19304000	15425000	17357000	18173000	18384000	13494000	14764000	14324000	15179000	15496000	-	-	-	-	-	-	--
MW00152191	Janthitrem B	-	-	568.338	585.345	[M+H-H2O]+	C37H47NO5	9390800	10402000	11325000	8675000	6617900	9599500	7602800	10438000	8979500	9724100	6265100	7709500	7736800	8107800	7641100	C20600	HMDB0030528	156105	73561-90-7	-	-	--
MW00152192	Janthitrem C	-	-	570.354	569.351	[M+H]+	C37H47NO4	37057000	17069000	36420000	10982000	9461000	18483000	5081900	9302600	6759500	7187700	3355000	4287100	12602000	13068000	12221000	C20601	HMDB0040684	156106	73561-91-8	-	-	--
MW00152429	Latanoprost(free acid)-d4	-	-	393.264	394.266	[M-H]-	C23H30D4O5	2809.5	1922.6	6134	6582.1	3442.1	3668.6	7304.5	2511.5	3943.6	3450.5	1655.5	5123.2	4955.1	4721.9	3528.5	-	-	-	-	-	-	--
MW00152434	Latia luciferin	-	-	254.211	236.178	[M+NH4]+	C15H24O2	25155	20460	28261	34354	19016	30107	19606	17845	12272	17158	19419	17465	17084	19908	15931	C02293	-	5280505	21730-91-6	-	-	--
MW00152787	Leu Ser Pro Lys Lys	-	-	572.367	571.369	[M+H]+	C26H49N7O7	1005600	728300	1314500	553740	417680	710090	292430	376230	262260	299960	146320	193860	511350	559510	470850	-	-	-	-	-	-	--
MW00152952	L-Histidine beta-naphthylamide	-	-	279.125	280.132	[M-H]-	C16H16N4O	120010	97289	99598	95539	104790	68435	54082	97332	59272	72282	135740	98166	80372	77698	79559	-	-	688489	7424-15-9	-	-	--
MW00153017	L-Lysine 1,6-lactam;L-2-Aminohexano-6-lactam;L-alpha-Aminocaprolactam;(S)-2-Aminohexano-6-lactam	-	-	129.101	128.095	[M+H]+	C6H12N2O	642960	723710	521620	857100	594870	457900	668650	982240	720000	986030	572200	810410	656980	852190	664400	C02837	-	440599	-	-	-	--
MW00153284	Lys His Met	-	-	846.442	414.205	[2M+NH4]+	C17H30N6O4S1	182060	362650	366940	605240	130790	609990	347960	209160	407910	583650	671240	239740	57026	105540	149700	-	-	-	-	-	-	--
MW00153296	Lys Ile Asp Asn Glu	-	-	618.306	617.302	[M+H]+	C25H43N7O11	13096	22563	15824	20222	11574	14733	42746	20479	15757	22088	21301	22030	14341	15985	10720	-	-	-	-	-	-	--
MW00153563	Lysope 18:2(2n isomer)	-	-	476.276	477.286	[M-H]-	C23H44NO7P	547120	503230	477760	393980	349140	431200	413920	267090	194650	323160	281920	298970	329610	365520	294400	-	-	-	-	-	-	--
MW00153567	Lys-Phe-OH	-	-	400.146	401.159	[M-H]-	C20H23N3O6	1393600	1389100	1556500	1000800	859120	1269400	1107200	595130	837070	757830	610630	965640	1149100	922590	846250	-	-	-	-	-	-	--
MW00154087	Methyl 4-(2-benzylbenzoyl)-2,5-dimethyl-1H-pyrrole-3-carboxylate	-	-	346.144	347.152	[M-H]-	C22H21NO3	6552.3	6787.7	9442.1	9656.2	6933.5	5851.3	11121	9096.7	8290.7	10472	5043.7	6469.1	7026.5	8233.6	8061.3	C13759	-	3423	120934-96-5	-	-	--
MW00154469	N6-Acetyl-LL-2,6-diaminoheptanedioate;N2-Acetyl-LL-2,6-diaminoheptanedioate;N6-Acetyl-LL-2,6-diaminopimelate;N2-Acetyl-LL-2,6-diaminopimelate;N6-Acetyl-L-2,6-diaminoheptanedioate;N6-Acetyl-L-2,6-diaminopimelate;N-Acetyl-LL-2,6-diaminoheptanedioate	-	-	231.105	232.106	[M-H]-	C9H16N2O5	136060	109870	123860	166940	128080	131180	147960	99422	78893	109800	111930	42075	106780	93872	104940	C04390	-	440321	-	-	-	ko00300,ko01100,ko01230
MW00154544	N-Acetylpuromycin	-	-	531.272	513.234	[M+NH4]+	C24H31N7O6	1160900	2387600	2404000	9270100	1227700	6542100	3504500	1520700	5908100	9470200	8339200	1746400	1646200	1352200	1378600	C07032	-	46173769	-	-	-	ko01100
MW00154668	Neomycin C	-	-	666.307	614.312	[M+Cl+NH3]-	C23H46N6O13	358450	324190	427430	201040	132670	266390	205350	206050	144020	229920	122280	211690	228340	191600	191250	C15652	-	456194	66-86-4	-	-	ko00524
MW00154923	Novapikromyin	-	-	540.327	541.325	[M-H]-	C28H47NO9	379530	455080	402350	418980	516080	362890	483570	564500	478020	643310	382570	476140	368940	396710	331960	C20740	-	86289217	-	-	-	--
MW00154970	Obacunone	-	-	437.193	454.199	[M+H-H2O]+	C26H30O7	1129300	1386800	1250300	2254500	1032400	1795900	1468300	1140600	1787900	2128200	2038900	1171400	1000200	974740	846400	C08775	HMDB0035858	119041	751-03-1	-	-	--
MW00155813	Phorbol 12,13-dibutanoate;Phorbol-12,13-dibutyrate	-	-	251.127	504.272	[M-2H]-	C28H40O8	26708	31558	36298	60581	37336	33365	58992	26464	24900	22227	24986	16992	30487	26410	25164	C03634	-	37783	37558-16-0	-	-	--
MW00155850	Phytuberin	-	-	293.176	294.183	[M-H]-	C17H26O4	1851300	2184800	1786600	1860800	1939900	1942100	1808100	2064100	1861500	1890000	2043900	1881100	1214600	1369400	1374000	C09709	HMDB0035754	442387	37209-50-0	-	-	--
MW00155872	Pikromycin	-	-	546.315	525.33	[M-2H+Na]-	C28H47NO8	123030	156970	153730	136600	121560	107760	152980	188510	229550	335330	179620	178420	137520	141960	120830	C11999	-	5282037	19721-56-3	-	-	ko01100
MW00155924	Pleurotin	-	-	353.141	354.147	[M-H]-	C21H22O5	126160	159200	192520	102640	72817	178400	132790	45565	65106	37106	40008	125500	123130	96988	74838	-	-	344218	1404-23-5	-	-	--
MW00156566	Pyrrolidinobutiophenone	-	-	435.301	217.147	[2M+H]+	C14H19NO	22541	36549	23661	29773	13299	29705	39066	10912	9297.5	21005	26906	7763.2	23275	24035	17912	-	-	72710658	13415-54-8	-	-	--
MW00156772	S-(Indolylmethylthiohydroximoyl)-L-cysteine	-	-	274.069	293.083	[M-H-H2O]-	C13H15N3O3S	25571	13022	11921	13693	13588	35356	9994	12672	13485	12044	16290	16668	16114	13099	12392	C16518	-	25245902	-	-	-	ko00380,ko01100,ko01210
MW00157095	Ser Ile Ala Asp	-	-	405.195	404.191	[M+H]+	C16H28N4O8	168010	216130	246340	208560	245970	310710	2217000	331890	511770	2011000	1554300	1054900	542020	579180	498230	-	-	-	-	-	-	--
MW00157705	Terpendole E	-	-	436.282	437.293	[M-H]-	C28H39NO3	2799500	3311000	2962500	2111200	1990100	2392900	3888300	3654300	3399100	5104400	4030000	3828400	2694300	2715800	2853600	C20536	-	10094631	-	-	-	--
MW00158074	Thr Phe Lys Glu	-	-	522.263	523.264	[M-H]-	C24H37N5O8	73446	75103	94819	45182	34273	73086	61805	69318	68901	87439	55910	65275	57161	54271	45489	-	-	-	-	-	-	--
MW00158173	Thr Val Leu Thr Ser	-	-	518.286	519.29	[M-H]-	C22H41N5O9	22310	18984	29700	8754.8	20864	13511	60449	14973	17263	32211	28166	41839	24897	23643	22907	-	-	-	-	-	-	--
MW00159371	Val Leu Asp Phe Glu	-	-	622.302	621.301	[M+H]+	C29H43N5O10	16100	3522.3	23462	23594	23447	19543	24075	16974	15786	5176.1	14575	19650	6483.5	8134	8000.2	-	-	-	-	-	-	--
MW00160472	9-[(2R,3R,4S,5S)-3,4-dihydroxy-5-(methylsulfanylmethyl)oxolan-2-yl]-3H-purin-6-one	-	-	338.087	298.074	[M-H+CH3CN]-	C11H14N4O4S	179480	189830	280900	242470	160190	543240	197210	266990	71051	130790	120060	142560	195660	185330	177590	-	-	161214	-	-	-	--
MW00160528	(8S,9S,10R,11R,13S,14S,17R)-17-acetyl-11,17-dihydroxy-10,13-dimethyl-2,6,7,8,9,11,12,14,15,16-decahydro-1H-cyclopenta[a]phenanthren-3-one	-	-	349.228	346.214	[M+H]+	C21H30O4	143010	130030	154070	64169	150120	192630	89379	93731	68463	103940	141760	164650	114210	105690	105190	-	-	222803	-	-	-	--
MW00160534	4-[2-(4-hydroxyphenyl)ethyliminomethyl]benzene-1,2-diol	-	-	334.024	257.105	[M-H+2K]+	C15H15NO3	59726	54862	50877	46163	38860	40363	41435	48196	42639	49548	39273	47004	30693	23122	16131	-	-	253995	-	-	-	--
MW00160701	(2S)-2-[[2-(1H-indol-3-yl)acetyl]amino]-4-methylpentanoic acid	-	-	307.14	288.147	[M+F]-	C16H20N2O3	50703	44565	36354	30342	30714	32222	19205	15114	7197	20042	22337	20205	22729	24367	22213	-	-	688142	-	-	-	--
MW00160845	2-azaniumyl-3-(4-hydroxyphenyl)propanoate	-	-	226.046	181.074	[M-H+2Na]+	C9H11NO3	481910	697150	1367300	978430	779800	940210	892890	1380500	1588300	1131300	815490	895510	926420	861060	966130	-	-	4300518	-	-	-	--
MW00160931	(2Z,4E,7E)-2-hydroxy-6-oxonona-2,4,7-trienedioic acid	-	-	247.011	212.032	[M+Cl]-	C9H8O6	120820	92155	130950	118070	81904	201570	40537	102150	41385	72021	61854	64251	63304	52255	77416	-	-	5282147	-	-	-	--
MW00161283	(2S)-2-[[2-(1H-indol-3-yl)acetyl]amino]propanoate	-	-	282.032	245.093	[M-2H+K]-	C13H13N2O3-	74481	67166	69219	82387	74991	74748	76462	75396	71516	58834	67016	72398	71613	72621	59929	-	-	6920154	-	-	-	--
MW00161557	[3-[hydroxy-[2-(methylamino)ethoxy]phosphoryl]oxy-2-octadecanoyloxypropyl] octadecanoate	-	-	784.58	761.593	[M+Na]+	C42H84NO8P	60162	51955	50146	35293	32126	31509	35874	31789	31208	50594	27144	33292	39754	34930	21491	-	-	9547030	-	-	-	--
MW00161700	(2R,3S,4S,5R)-2-(hydroxymethyl)-6-(2-phenylethoxy)oxane-3,4,5-triol	-	-	321.071	284.126	[M-2H+K]-	C14H20O6	648020	646090	285640	184320	490020	706100	85793	226450	194390	573280	767400	578850	376820	386520	391080	-	-	11044282	-	-	-	--
MW00161983	(3S,8aS)-3-[[7,7-dimethyl-2-(2-methylbut-3-en-2-yl)-1H-pyrano[2,3-g]indol-3-yl]methyl]-2,3,6,7,8,8a-hexahydropyrrolo[1,2-a]pyrazine-1,4-dione	-	-	432.223	433.237	[M-H]-	C26H31N3O3	10059	14227	17031	2512	10400	5328.1	37861	19706	16825	18352	23233	24884	10321	13048	16564	-	-	16127569	-	-	-	--
MW00161985	(1S,17S,19S)-9,9,16,16-tetramethyl-8-oxa-14,23,25-triazaheptacyclo[17.5.2.01,17.03,15.04,13.07,12.019,23]hexacosa-3(15),4(13),5,7(12),10-pentaene-24,26-dione	-	-	466.198	431.221	[M+Cl]-	C26H29N3O3	71168	123460	168870	194640	122450	23739	78305	102790	30322	138690	9082.6	63471	78106	75151	92670	-	-	16127922	-	-	-	--
MW00162078	(2S)-2-amino-4-(2-aminophenyl)-4-oxobutanoate	-	-	246.041	207.077	[M+K]+	C10H11N2O3-	840570	705460	932730	889100	816010	797370	831140	877990	784500	636680	764430	576410	825890	739880	871130	-	-	20848909	-	-	-	--
MW00162234	(8R,9S,13S,14S)-2-methoxy-13-methyl-3-[(2R,3R,4S,5S,6S)-3,4,5,6-tetrahydroxyoxan-2-yl]oxy-7,8,9,11,12,14,15,16-octahydro-6H-cyclopenta[a]phenanthren-17-one	-	-	450.209	448.21	[M-2H]-	C24H32O8	8593	15891	16569	12876	10717	6889.1	39519	19995	14351	18626	13589	16221	12625	14176	13334	-	-	22833612	-	-	-	--
MW00162852	(2S)-2-azaniumyl-3-hydroxy-6-(trimethylazaniumyl)hexanoate	-	-	242.1	205.155	[M-2H+K]-	C9H21N2O3+	228290	250540	271690	390210	275480	282340	260710	296650	238890	177980	179570	173410	273730	245640	276910	-	-	25203146	-	-	-	--
MW00163727	(2S)-4-[[(2S,3S,4R,5R)-5-(6-aminopurin-9-yl)-3,4-dihydroxyoxolan-2-yl]methylsulfanyl]-2-azaniumylbutanoate	-	-	383.122	384.122	[M-H]-	C14H20N6O5S	19572	23250	27413	14045	23649	16840	18388	30475	45888	26150	25862	39318	22903	24320	27096	-	-	25246222	-	-	-	--
MW00163745	8-(2-octylcyclopropyl)octanoate	-	-	347.257	295.264	[M+Cl+NH3]-	C19H35O2-	3372	3306	6558.5	5582.5	2955.1	3551	7976.5	7592.8	7917.6	5822	4474.9	6289.8	4608.4	5295.3	5860.9	-	-	25246275	-	-	-	--
MW00163952	[(2R,3S,4R,5R)-5-(4-amino-1H-imidazol-3-ium-3-yl)-3,4-dihydroxyoxolan-2-yl]methyl phosphate	-	-	313.051	294.049	[M+F]-	C8H13N3O7P-	106660	133850	106360	97353	120500	95689	139780	122620	121410	126970	136120	116000	91547	149820	119860	-	-	44229244	-	-	-	--
MW00164084	2-hydroxy-1-[(3R,10S,11S,13S,17R)-3,11,17-trihydroxy-10,13-dimethyl-1,2,3,4,5,6,7,8,9,11,12,14,15,16-tetradecahydrocyclopenta[a]phenanthren-17-yl]ethanone	-	-	365.233	366.241	[M-H]-	C21H34O5	23852	46963	49074	41677	30222	27090	113560	53976	44963	58312	54719	41975	41488	41856	43408	-	-	44725717	-	-	-	--
MW00164181	(2S)-2-azaniumyl-3-(7-chloro-1H-indol-3-yl)propanoate	-	-	499.082	238.051	[2M+Na]+	C11H11ClN2O2	301590	480050	544380	589750	410170	383960	252000	357030	280600	345650	296220	280950	379440	332590	237370	-	-	45266734	-	-	-	--
MW00164507	2-azaniumylethyl [(2R)-2-hydroxy-3-octadecanoyloxypropyl] phosphate	-	-	482.323	481.317	[M+H]+	C23H48NO7P	7653100	7881000	7888000	6817300	9598500	6551200	9615500	10339000	10608000	13676000	8491200	11876000	7223900	7733000	8220100	-	-	46891690	-	-	-	--
MW00164595	(2S)-4-(2-amino-3-hydroxyphenyl)-2-azaniumyl-4-oxobutanoate	-	-	293.071	224.08	[M+Na+HCOOH]+	C10H12N2O4	118050	109190	149840	126840	115670	144970	104120	105120	78554	85649	68149	75646	121990	93667	116280	-	-	49791998	-	-	-	--
MW00164806	(5Z,8Z,10E,12E)-13-[(2S,3S)-3-pentyloxiran-2-yl]trideca-5,8,10,12-tetraenoic acid	-	-	317.212	318.219	[M-H]-	C20H30O3	2581.4	1939.6	10338	8289.1	3730	10006	47373	52184	8721.9	84727	73684	26832	12977	10208	9415.9	-	-	52921883	-	-	-	--
MW00165204	3-[3-[(2R,3S,4R,5R)-5-(6-aminopurin-9-yl)-3,4-dihydroxyoxolan-2-yl]propanoyl]benzoate	-	-	447.092	412.126	[M+Cl]-	C19H18N5O6-	10332	4524.4	6821.6	5673.8	78956	11671	3857.1	3919.1	3826	8153.6	3312	1844.4	10884	9595.6	11289	-	-	56927842	-	-	-	--
MW00165716	[(2R,3R,4R,5R,6S)-2,3,4,5,6,8-hexahydroxy-7-oxooctyl] phosphate	-	-	358.057	318.035	[M-H+CH3CN]-	C8H15O11P-2	22322	23421	35400	26445	29343	19334	46352	53843	100510	42362	44060	78571	41968	40309	30190	-	-	90657268	-	-	-	--
MW00168307	[(10S,12S,13S,14R,16S,18R)-13-ethyl-14-hydroxy-8,15-diazahexacyclo[14.2.1.01,9.02,7.010,15.012,17]nonadeca-2,4,6,8-tetraen-18-yl] acetate	-	-	387.144	352.179	[M+Cl]-	C21H24N2O3	16646	17902	21539	38833	15714	27802	4672	37595	18250	4289.1	16852	15643	15260	16001	19731	-	-	135398092	-	-	-	--
MW00168486	(2S)-2-amino-3-(3,4-dioxocyclohexa-1,5-dien-1-yl)propanoic acid	-	-	280.027	195.053	[M+K+HCOOH]+	C9H9NO4	1419100	1408200	1086600	1365600	1335700	1277400	1266900	849520	847420	1131700	967310	838620	1091300	1168300	720960	-	-	439316	-	-	-	--
MW00169210	17alpha-Hydroxypregnenolone	-	-	367.212	332.235	[M+Cl]-	C21H32O3	761510	846030	788580	585140	621430	672470	691940	651240	525500	595180	706140	579660	294500	305180	342420	C05138	HMDB00363	440573	387-79-1	28750	5352	ko00140,ko01100,ko04913,ko04927,ko04934
LIPID-N-0001	taurolithocholic acid-3-sulfate	FA	BA	281.1	563.259	[M-H]-	C26H45NO8S2	6316.5	4647.2	7521	9617.1	4058.1	5542.4	5499.4	4705	6142.7	4505.6	4101.7	5633	5445.8	5267.2	5012.8	C03642	HMDB0002580	440071	15324-65-9	17864	6716	ko04976
LIPID-N-0008	6,7-diketolithocholic acid	FA	BA	403.3	404.256	[M-H]-	C24H38O3	442600	473290	382050	472690	421100	459220	373510	506990	505920	425050	489050	438970	541560	517770	491570	-	-	-	-	-	-	--
LIPID-N-0014	lithocholic acid-3-sulfate	FA	BA	455.6	456.255	[M-H]-	C24H38O3	16001	12839	11296	10394	11417	13834	5817.1	9540.9	9363.9	11695	11687	13015	11301	17358	14851	-	HMDB0000907	10253562	34669-57-3	-	-	--
LIPID-N-0015	Glycocholic acid	FA	BA	464.4	465.309	[M-H]-	C26H43NO6	41656	27547	34057	54007	24671	24074	29877	49375	86316	406200	25830	46892	26820	27326	27128	C01921	HMDB0000138	23617285	475-31-0	17687	-	ko00120,ko01100,ko04976,ko04979
LIPID-N-0016	Taurochenodeoxycholic acid	FA	BA	498.5	499.297	[M-H]-	C26H45NO6S	14806	20739	9748.1	14981	9974.9	14147	13230	6971.9	55711	1455900	11015	13048	20361	25336	22081	C05465	HMDB0000951	387316	516-35-8	16525	5897	ko00120,ko04976,ko04979
LIPID-N-0017	Taurocholic acid	FA	BA	514.7	515.292	[M-H]-	C26H45NO7S	21556	22410	14659	19097	59472	28816	13037	11608	30049	21840	22426	14416	25906	24891	20269	C05122	HMDB0000036	6675	81-24-3	28865	5104	ko00120,ko00430,ko01100,ko04976,ko04979
LIPID-N-0024	FFA(20:5)	FA	Eicosanoid	301.217	302.22	[M-H]-	C20H30O2	37160	53676	52067	41076	34646	44484	23043	28683	29061	29287	22594	20859	39435	39877	37437	C06428	HMDB0001999	446284	10417-94-4	28364	6423	ko01040
LIPID-N-0025	FFA(20:4)	FA	Eicosanoid	303.232	304.24	[M-H]-	C20H32O2	15441	12195	23961	17808	11590	10079	12869	19876	17071	15053	8683.2	11246	16848	16355	16704	C00219	HMDB0001043	444899	506-32-1	15843	193	ko00590,ko00591,ko01040,ko01100,ko04216,ko04217,ko04270,ko04611,ko04664,ko04666,ko04723,ko04726,ko04730,ko04745,ko04750,ko04912,ko04913,ko04921,ko04923,ko04925,ko05140,ko05146
LIPID-N-0032	15-oxoETE	FA	Eicosanoid	317.212	318.219	[M-H]-	C20H30O3	60668	54686	47586	80928	48106	43986	82988	41111	59146	46284	70743	87517	79162	81359	83310	C14732	HMDB0010217	5283159	-	52449	-	ko00590
LIPID-N-0034	(±)12-HETE	FA	Eicosanoid	319.227	320.235	[M-H]-	C20H32O3	168090	195360	297580	203310	385340	143640	651510	436170	400720	396030	335440	590160	376970	413010	372530	C14768	-	-	-	-	-	ko00590,ko01100,ko04270,ko04726,ko04750,ko04913
LIPID-N-0044	FFA(22:6)	FA	Eicosanoid	327.232	328.24	[M-H]-	C22H32O2	9184.3	8971.9	12449	7462.3	6622	8320.2	11388	10229	10609	8240.1	5633.2	9196.7	10578	9498	9612.9	C06429	HMDB0002183	445580	-	28125	3457	ko01040
LIPID-N-0050	14(S)-HDHA	FA	Eicosanoid	343.227	344.235	[M-H]-	C22H32O3	14151	11057	19531	12320	21302	10027	47241	20194	25776	23972	18514	32717	20091	26742	22354	-	HMDB0010203	10469728	-	72641	-	--
LIPID-N-0056	PGE2	FA	Eicosanoid	351.217	352.225	[M-H]-	C20H32O5	5810.5	4346.1	3826.7	4198.2	13207	4685.3	3559.3	3583.4	2150.6	4956.6	3290.4	1918.3	5739.8	5812.7	4840.4	C06314	HMDB0004385	5280914	-	6498	7058	ko00590,ko04080,ko05145
LIPID-N-0062	TxB3	FA	Eicosanoid	367.212	368.22	[M-H]-	C20H32O6	62573	69705	52281	49641	51707	66185	14623	44556	28910	28441	35591	50126	41801	44923	52725	-	HMDB0010203	10469728	-	72641	-	--
LIPID-N-0067	FFA(10:0)	FA	FFA	171.139	172.146	[M-H]-	C10H20O2	385600	432570	440480	528730	416520	378390	703260	401140	501510	484170	472950	438010	384390	385020	381210	-	-	-	-	-	-	--
LIPID-N-0071	FFA(14:0)	FA	FFA	227.201	228.209	[M-H]-	C14H28O2	473130	514110	479550	349190	346970	418020	529700	298160	377490	238590	296400	427520	422550	433040	470780	C06424	HMDB0000806	-	-	28875	196	ko00061,ko01100
LIPID-N-0072	FFA(15:0)	FA	FFA	241.217	242.225	[M-H]-	C15H30O2	310740	208730	194270	180760	218430	193350	232330	189120	211910	230620	159530	197910	201460	216870	211920	C16537	HMDB0000826	-	-	42504	5789	--
LIPID-N-0073	FFA(16:0)	FA	FFA	255.232	256.24	[M-H]-	C16H32O2	2366400	2387800	2394800	2088700	2047000	2154900	2457500	2065000	2310600	2120600	1902300	2431500	2333000	2455900	2478600	C00249	HMDB0000220	-	-	15756	187	ko00061,ko00062,ko00071,ko01040,ko01100,ko01212
LIPID-N-0074	FFA(17:0)	FA	FFA	269.248	270.256	[M-H]-	C17H34O2	200920	209640	205500	216170	204610	167150	273270	253110	232240	250120	168760	242480	247630	251450	260770	-	HMDB0002259	-	-	32365	6578	--
LIPID-N-0075	FFA(18:0)	FA	FFA	283.264	284.272	[M-H]-	C18H36O2	2050500	2025900	2117400	2301100	1794700	1904500	2048000	1878200	2202600	2016300	1988200	2084000	2340400	2367200	2299800	C01530	HMDB0000827	-	-	28842	189	ko00061,ko01040,ko04745
LIPID-N-0076	FFA(20:0)	FA	FFA	311.295	312.303	[M-H]-	C20H40O2	44725	50710	52157	53633	45252	48840	108610	57914	56407	95850	82581	85230	96630	71441	69138	C06425	HMDB0002212	-	-	28822	401	ko01040
LIPID-N-0078	FFA(22:0)	FA	FFA	339.326	340.334	[M-H]-	C22H44O2	52825	52049	65485	63258	68588	59588	95177	61803	59810	41870	66109	94761	65269	67957	69425	C08281	HMDB0000944	-	-	28941	260	ko01040
LIPID-N-0079	FFA(24:0)	FA	FFA	367.358	368.365	[M-H]-	C24H48O2	32761	49900	31193	44965	39473	32783	51610	40861	42564	42992	51595	45457	54922	47333	44677	C08320	HMDB0002003	-	-	28866	6427	ko01040
LIPID-N-0082	FFA(16:1)	FA	FFA	253.217	254.225	[M-H]-	C16H30O2	192330	225070	310900	156820	143750	296000	230510	85772	145000	79748	99844	243990	197190	194750	194390	C08362	HMDB0003229	-	-	28716	188	ko00061
LIPID-N-0083	FFA(17:1)	FA	FFA	267.232	268.24	[M-H]-	C17H32O2	241940	163250	252230	155990	178020	164130	160820	90697	102960	112460	78756	173810	156780	188240	170040	C12100	HMDB0030997	-	-	-	-	--
LIPID-N-0084	FFA(18:1)	FA	FFA	281.248	282.256	[M-H]-	C18H34O2	2184000	2449700	3238600	2146500	1924400	2531900	2119800	1417800	1725500	1450800	1277700	2145200	2238000	2314700	2233200	C00712	HMDB0000207	-	-	16196	190	ko00061,ko01040,ko04212
LIPID-N-0085	FFA(19:1)	FA	FFA	295.264	296.272	[M-H]-	C19H36O2	84080	69155	106430	76595	86088	57147	116500	59164	90024	80757	52537	100880	95877	95741	94548	-	-	-	-	-	-	--
LIPID-N-0086	FFA(20:1)	FA	FFA	309.279	310.287	[M-H]-	C20H38O2	215450	167980	269560	167870	144980	182360	693960	281790	454620	459160	996240	514640	435920	427420	427870	C16526	HMDB0002231	-	-	32425	6563	ko01040
LIPID-N-0088	FFA(24:1)	FA	FFA	365.342	366.35	[M-H]-	C24H46O2	15007	31563	42322	38075	30259	34860	80023	31492	47236	61735	65301	31881	39349	49890	36782	C05950	HMDB0006059	-	-	27562	-	ko00590
LIPID-N-0090	FFA(18:2)	FA	FFA	279.232	280.24	[M-H]-	C18H32O2	1485500	1644200	1589600	1897500	2089700	1776100	2593400	1624200	1772200	1824100	1605100	2426700	2068800	2000100	2015400	C20388	HMDB0012535	-	-	63977	-	--
LIPID-N-0091	FFA(20:2)	FA	FFA	307.264	308.272	[M-H]-	C20H36O2	15171	17283	25274	25447	23593	14838	31570	18520	16506	17917	18784	16950	19591	20751	15849	C16525	HMDB0005060	-	-	73731	-	ko01040
LIPID-N-0092	FFA(22:2)	FA	FFA	335.295	336.303	[M-H]-	C22H40O2	25087	27838	20842	18211	15842	13609	107590	33008	72561	61661	150510	36031	64495	60869	50225	C14813	HMDB0004693	-	-	-	-	ko00590,ko01100
LIPID-N-0093	FFA(24:2)	FA	FFA	363.326	364.334	[M-H]-	C24H44O2	30815	13063	15434	29585	22440	25271	52597	16274	23323	36411	42717	33574	25876	26290	34733	-	-	-	-	-	-	--
LIPID-N-0094	FFA(18:3)	FA	FFA	277.217	278.225	[M-H]-	C18H30O2	36839	53722	42261	56319	62041	60889	85047	43785	49855	48640	53089	74233	73862	68512	61876	C08364	HMDB0030963	-	-	38383	-	--
LIPID-N-0096	FFA(22:3)	FA	FFA	333.279	334.287	[M-H]-	C22H38O2	63772	40644	95723	30222	32745	38067	26879	23889	17630	23155	14208	19554	41301	46775	34458	-	HMDB0002823	-	-	77807	195	--
LIPID-N-0099	FFA(22:4)	FA	FFA	331.264	332.272	[M-H]-	C22H36O2	48299	46796	55669	49663	60687	34728	94415	86231	73002	83200	43296	50135	72311	61787	64825	C19621	HMDB0034295	-	-	-	-	--
LIPID-N-0100	FFA(24:4)	FA	FFA	359.295	360.303	[M-H]-	C24H40O2	13176	11233	19309	16530	25254	17540	105360	52412	49744	60790	39917	32915	34110	41873	46098	-	-	-	-	-	-	--
LIPID-N-0103	FFA(24:5)	FA	FFA	357.279	358.287	[M-H]-	C24H38O2	55299	76780	112200	81428	143890	73327	376730	146420	121800	218830	181220	125910	162950	196860	150500	-	-	-	-	-	-	--
LIPID-N-0105	FFA(24:6)	FA	FFA	355.264	356.272	[M-H]-	C24H36O2	88389	113350	192490	108500	148960	110480	229260	121760	92196	139520	77796	70158	159560	162840	139850	-	-	-	-	-	-	--
LIPID-N-0107	LPC(15:0/0:0)	GP	LPC	526.314	481.317	[M+COOH]-	C23H48NO7P	85531	97772	84341	66009	108390	80621	103610	95082	117570	142470	82076	104790	114110	109870	99352	C04230	HMDB0010381	460605	-	580912	-	ko00564,ko05231
LIPID-N-0108	LPC(0:0/16:0)	GP	LPC	540.33	481.317	[M+COOH]-	C23H48NO7P	15350000	13493000	14148000	10353000	9479400	11905000	14954000	13968000	15649000	14327000	11704000	13474000	14108000	14087000	14415000	C04230	-	-	-	-	-	ko00564,ko05231
LIPID-N-0109	LPC(16:0/0:0)	GP	LPC	540.33	495.332	[M+COOH]-	C24H50NO7P	15089000	14525000	14758000	10367000	10923000	11360000	13659000	13806000	15359000	13562000	11167000	13581000	14565000	14376000	15086000	C04230	HMDB0010382	-	-	72998	-	ko00564,ko05231
LIPID-N-0110	LPC(0:0/17:0)	GP	LPC	554.346	509.348	[M+COOH]-	C25H52NO7P	405630	401300	372450	360270	345900	271180	447290	525180	459230	517810	317590	359200	409180	431360	435290	C04230	-	-	-	-	-	ko00564,ko05231
LIPID-N-0111	LPC(17:0/0:0)	GP	LPC	554.346	509.348	[M+COOH]-	C25H52NO7P	412890	389070	390330	378940	329830	312840	464410	562230	530850	553760	381590	396790	491500	464320	489840	C04230	HMDB0012108	-	-	74340	-	ko00564,ko05231
LIPID-N-0112	LPC(18:0/0:0)	GP	LPC	568.361	523.364	[M+COOH]-	C26H54NO7P	23050000	22105000	26181000	20426000	12263000	19864000	18481000	19686000	21103000	18393000	15473000	15203000	21084000	21143000	20790000	C04230	HMDB0010384	-	-	73858	-	ko00564,ko05231
LIPID-N-0113	LPC(19:0/0:0)	GP	LPC	582.377	569.348	[M+COOH]-	C27H56NO7P	417810	387530	378760	303830	306540	261740	630460	490010	447750	598200	438820	558030	476180	467870	459150	C04230	-	-	-	-	-	ko00564,ko05231
LIPID-N-0119	LPC(16:1/0:0)	GP	LPC	538.314	493.317	[M+COOH]-	C24H48NO7P	821380	744570	942950	473550	396850	682170	372130	426570	414360	441890	343010	510230	630230	606870	564620	C04230	HMDB0010383	-	-	73851	-	ko00564,ko05231
LIPID-N-0121	LPC(0:0/18:1)	GP	LPC	566.346	521.348	[M+COOH]-	C26H52NO7P	11755000	8231900	11395000	6199600	5135800	7267700	4846900	5641000	5406600	4933400	4203300	5120100	7312400	6990800	6844100	C04230	-	-	-	-	-	ko00564,ko05231
LIPID-N-0126	LPC(24:1/0:0)	GP	LPC	650.44	605.442	[M+COOH]-	C32H64NO7P	22210	24426	22248	12622	14599	16699	17974	20746	19923	24516	18617	22819	24019	18122	22400	C04230	HMDB0010406	-	-	88948	-	ko00564,ko05231
LIPID-N-0127	LPC(18:2/0:0)	GP	LPC	564.33	519.332	[M+COOH]-	C26H50NO7P	18214000	15981000	14357000	14548000	14176000	17192000	12616000	12835000	13127000	14893000	12121000	13880000	15905000	16773000	16554000	C04230	HMDB0010386	-	-	28733	-	ko00564,ko05231
LIPID-N-0128	LPC(0:0/20:2)	GP	LPC	592.361	547.364	[M+COOH]-	C28H54NO7P	388230	236720	309580	194770	163670	188680	146870	189790	168360	171780	113170	151840	217180	225220	216650	C04230	-	-	-	-	-	ko00564,ko05231
LIPID-N-0129	LPC(20:2/0:0)	GP	LPC	592.361	547.364	[M+COOH]-	C28H54NO7P	379960	217520	330540	190940	142150	186960	142380	186840	170070	170800	99307	135120	235130	222210	203650	C04230	HMDB0010392	-	-	83055	-	ko00564,ko05231
LIPID-N-0131	LPC(18:3/0:0)	GP	LPC	562.314	517.317	[M+COOH]-	C26H48NO7P	155310	139400	165590	121200	144160	163690	110550	151580	123250	161080	117690	150420	148920	157750	147420	C04230	HMDB0010388	-	-	88697	-	ko00564,ko05231
LIPID-N-0132	LPC(20:3/0:0)	GP	LPC	590.346	545.348	[M+COOH]-	C28H52NO7P	1614800	1016300	1436300	963630	689980	1134900	381350	729720	750680	652770	467190	428260	959230	1001100	974770	C04230	HMDB0010393	-	-	74343	-	ko00564,ko05231
LIPID-N-0135	LPC(22:4/0:0)	GP	LPC	616.361	571.364	[M+COOH]-	C30H54NO7P	55140	50427	49273	26121	34243	51870	20242	37975	28732	24572	19704	19636	42571	39305	38247	C04230	HMDB0010401	-	-	88953	-	ko00564,ko05231
LIPID-N-0139	LPE(0:0/16:0)	GP	LPE	452.278	453.286	[M-H]-	C21H44NO7P	667260	620710	574070	426870	351340	429010	490500	423140	477340	660240	411550	521130	554330	535150	571130	C04438	HMDB0011473	-	-	-	-	ko00564
LIPID-N-0140	LPE(16:0/0:0)	GP	LPE	452.278	453.286	[M-H]-	C21H44NO7P	685400	612570	612220	428410	341390	445970	510180	460350	455800	671570	385010	526720	556250	571780	563190	C04438	HMDB0011503	-	-	73004	-	ko00564
LIPID-N-0142	LPE(0:0/18:0)	GP	LPE	480.309	481.317	[M-H]-	C23H48NO7P	229440	208470	186530	187440	112980	182470	173830	162270	178380	206230	132320	157250	204110	191610	194070	C04438	HMDB0011129	-	-	133144	-	ko00564
LIPID-N-0144	LPE(20:0/0:0)	GP	LPE	508.34	509.348	[M-H]-	C25H52NO7P	6468.5	5295.7	5307.8	2995.7	3983.2	4202.3	3892.4	2922.5	2807.8	5006.7	6189	3565.4	5226.5	5316.6	5607.7	C04438	HMDB0011481	-	-	-	-	ko00564
LIPID-N-0149	LPE(0:0/18:1)	GP	LPE	478.293	479.301	[M-H]-	C23H46NO7P	531770	420750	425540	252400	256210	295090	227290	183020	161700	242870	149780	208500	310790	323440	297990	C04438	HMDB0011476	-	-	76088	-	ko00564
LIPID-N-0150	LPE(18:1/0:0)	GP	LPE	478.293	479.301	[M-H]-	C23H46NO7P	532100	432180	469280	303580	257540	278140	209340	192060	163340	234620	164620	242630	297980	322270	325210	C04438	HMDB0011506	-	-	74971	-	ko00564
LIPID-N-0151	LPE(0:0/20:1)	GP	LPE	506.325	507.332	[M-H]-	C25H50NO7P	75331	47409	62529	29932	25870	39091	45417	31666	23356	37407	21404	34041	44246	44927	45952	C04438	HMDB0011482	-	-	-	-	ko00564
LIPID-N-0163	LPE(20:5/0:0)	GP	LPE	498.262	499.27	[M-H]-	C25H42NO7P	73843	91657	48753	54733	35221	106700	19339	26207	26251	20579	32504	26383	48763	44361	50004	C04438	-	-	-	-	-	ko00564
LIPID-N-0165	LPE(22:6/0:0)	GP	LPE	524.278	525.286	[M-H]-	C27H44NO7P	1092900	1075100	895350	693110	685110	900610	702560	782560	821990	936640	578170	743950	937230	941210	902160	C04438	HMDB0011496	-	-	72749	-	ko00564
LIPID-N-0170	LPG(18:1/0:0)	GP	LPG	509.288	510.296	[M-H]-	C24H47O9P	11465	15932	14996	8452.5	5493.7	9412.7	14333	18876	11976	9875.9	11798	15173	11773	11448	16559	-	-	-	-	-	-	--
LIPID-N-0176	LPI(18:0/0:0)	GP	LPI	599.32	600.327	[M-H]-	C27H53O12P	18210	15817	21604	11449	11994	16892	24647	20888	24744	27108	20284	23475	21237	21116	20536	-	HMDB0061696	-	327620-46-2	-	-	--
LIPID-N-0179	LPI(18:2/0:0)	GP	LPI	595.288	596.296	[M-H]-	C27H49O12P	22971	23038	20568	24497	19495	20718	21639	19647	20087	22187	18631	19360	18094	19338	21087	-	-	-	-	-	-	--
LIPID-N-0181	LPI(20:4/0:0)	GP	LPI	619.288	620.296	[M-H]-	C29H49O12P	63837	72804	107050	99988	59856	59801	66393	73232	104000	103290	55740	57978	82551	85677	86580	-	-	-	-	-	-	--
LIPID-N-0203	PC(16:0_14:0)	GP	PC	750.529	705.531	[M+COOH]-	C38H76NO8P	11215	36370	29222	13740	23396	16707	12140	22352	19614	27861	19760	20491	18947	17397	10157	C00157	HMDB0007965	24778679	-	75304	-	ko00564,ko00590,ko00591,ko00592,ko01100,ko04723,ko05231
LIPID-N-0206	PC(16:0_16:0)	GP	PC	778.56	733.562	[M+COOH]-	C40H80NO8P	971010	1056700	922450	703900	898580	737050	1031900	1090600	1039400	1355200	692570	1060800	1093900	1079100	1011600	C00157	HMDB0000564	452110	-	72999	5548	ko00564,ko00590,ko00591,ko00592,ko01100,ko04723,ko05231
LIPID-N-0210	PC(18:0_18:0)	GP	PC	834.622	789.625	[M+COOH]-	C44H88NO8P	117690	133700	154200	118650	58459	120750	71848	100150	94095	88524	53642	53296	97303	102530	102140	C00157	HMDB0008036	94190	-	83718	-	ko00564,ko00590,ko00591,ko00592,ko01100,ko04723,ko05231
LIPID-N-0212	PC(16:0_24:0)	GP	PC	890.685	845.687	[M+COOH]-	C48H96NO8P	1013.7	791.33	964.06	559.03	1273.8	912.96	1235.2	874.46	1316.2	1272.1	872.95	963.05	1052	1024.2	1110.8	C00157	HMDB0007992	-	-	-	-	ko00564,ko00590,ko00591,ko00592,ko01100,ko04723,ko05231
LIPID-N-0216	PC(16:0_16:1)	GP	PC	776.544	731.547	[M+COOH]-	C40H78NO8P	129200	157150	103720	64239	76987	151920	57235	71365	68260	125600	59305	101580	106100	129550	96746	C00157	HMDB0007969	6443788	-	74000	-	ko00564,ko00590,ko00591,ko00592,ko01100,ko04723,ko05231
LIPID-N-0217	PC(14:0_18:1)	GP	PC	776.544	731.547	[M+COOH]-	C40H78NO8P	343520	385060	365440	297720	409290	396660	366330	353630	322610	396360	369030	330200	405160	355430	371520	C00157	HMDB0007872	24778618	-	73793	-	ko00564,ko00590,ko00591,ko00592,ko01100,ko04723,ko05231
LIPID-N-0220	PC(18:0_18:1)	GP	PC	832.607	787.609	[M+COOH]-	C44H86NO8P	4327200	3100500	4223700	2207900	1472400	3866000	1624000	1742000	1574200	1795600	1339900	1686600	2614300	2673100	2686700	C00157	HMDB0008037	24778815	-	86109	-	ko00564,ko00590,ko00591,ko00592,ko01100,ko04723,ko05231
LIPID-N-0221	PC(16:0_20:1)	GP	PC	832.607	787.609	[M+COOH]-	C44H86NO8P	33064	24737	36243	15632	21513	27927	32259	35946	23236	40326	25431	32587	30346	27550	31261	C00157	HMDB0007978	-	-	84575	-	ko00564,ko00590,ko00591,ko00592,ko01100,ko04723,ko05231
LIPID-N-0224	PC(18:1_20:0)	GP	PC	860.638	815.64	[M+COOH]-	C46H90NO8P	5244.2	4075	4429.5	3338.2	3334.2	4392.9	3184.3	2702.6	1930.2	4690.5	3063	3156.8	4328.5	4862.5	5076.6	C00157	HMDB0008076	53478731	-	-	-	ko00564,ko00590,ko00591,ko00592,ko01100,ko04723,ko05231
LIPID-N-0225	PC(18:1_22:0)	GP	PC	888.669	843.672	[M+COOH]-	C48H94NO8P	2589.1	2533.5	2719.2	2433	2572.6	1966.7	2469.7	2019.5	3317.7	2767.4	1846.9	2308.1	3138.3	2652.7	3250.6	C00157	HMDB0008531	24779108	-	-	-	ko00564,ko00590,ko00591,ko00592,ko01100,ko04723,ko05231
LIPID-N-0227	PC(24:0_18:1)	GP	PC	916.701	871.703	[M+COOH]-	C50H98NO8P	3164.8	2044.9	1996.4	1912.2	2246.4	2449.6	2249.8	2542.8	2642.7	2466.4	1538.9	2220.5	2232	2274.7	2265.6	C00157	HMDB0008283	24779051	-	86216	-	ko00564,ko00590,ko00591,ko00592,ko01100,ko04723,ko05231
LIPID-N-0230	PC(16:1_18:1)	GP	PC	802.56	757.562	[M+COOH]-	C42H80NO8P	130050	120190	157270	50532	46430	122390	29089	32283	37259	40800	26061	55735	75595	92099	74556	C00157	HMDB0008004	24778766	-	84810	-	ko00564,ko00590,ko00591,ko00592,ko01100,ko04723,ko05231
LIPID-N-0232	PC(16:0_18:2)	GP	PC	802.56	757.562	[M+COOH]-	C42H80NO8P	2147300	2599500	1512100	1419300	1921600	1940200	2146200	1954600	1620400	2096100	1900200	1930600	2119400	2036300	2190700	C00157	HMDB0007973	5287971	-	73002	-	ko00564,ko00590,ko00591,ko00592,ko01100,ko04723,ko05231
LIPID-N-0234	PC(17:0_18:2)	GP	PC	816.575	771.578	[M+COOH]-	C43H82NO8P	442550	498360	296580	266960	426010	359470	474000	460750	321360	455720	357870	382350	352540	412670	416920	C00157	-	-	-	-	-	ko00564,ko00590,ko00591,ko00592,ko01100,ko04723,ko05231
LIPID-N-0235	PC(18:1_18:1)	GP	PC	830.591	785.593	[M+COOH]-	C44H84NO8P	1993100	1415000	1924900	742900	644070	1359900	554370	542340	405740	599180	334230	577200	1029600	1046300	967590	C00157	HMDB0000593	10350317	68737-67-7	74669	-	ko00564,ko00590,ko00591,ko00592,ko01100,ko04723,ko05231
LIPID-N-0237	PC(19:0_18:2)	GP	PC	844.607	799.609	[M+COOH]-	C45H86NO8P	442250	527760	364500	300530	381400	373710	579930	467360	316850	747920	409650	560740	510250	495120	515000	C00157	-	-	-	-	-	ko00564,ko00590,ko00591,ko00592,ko01100,ko04723,ko05231
LIPID-N-0239	PC(18:1_20:1)	GP	PC	858.622	813.625	[M+COOH]-	C46H88NO8P	73314	54944	86201	26857	24622	51870	28530	42479	23545	45230	20968	47074	52173	48417	53629	C00157	HMDB0008077	53478733	-	-	-	ko00564,ko00590,ko00591,ko00592,ko01100,ko04723,ko05231
LIPID-N-0240	PC(18:2_20:0)	GP	PC	858.622	813.625	[M+COOH]-	C46H88NO8P	154630	176610	101070	92821	123840	158690	168110	132040	81375	183150	156900	152210	160610	153740	152550	C00157	HMDB0008143	52922739	-	-	-	ko00564,ko00590,ko00591,ko00592,ko01100,ko04723,ko05231
LIPID-N-0244	PC(24:0_18:2)	GP	PC	914.685	869.687	[M+COOH]-	C50H96NO8P	13640	13569	10877	8125.9	9653	12417	8930.4	7980.4	8542.7	11901	6951.4	7926.9	9530.8	9793.1	11241	C00157	-	-	-	-	-	ko00564,ko00590,ko00591,ko00592,ko01100,ko04723,ko05231
LIPID-N-0249	PC(16:1_18:2)	GP	PC	800.544	755.547	[M+COOH]-	C42H78NO8P	189830	252530	180890	105990	148880	186780	123090	155690	109640	188080	147870	211740	176820	182470	179020	C00157	HMDB0008006	24778768	-	84567	-	ko00564,ko00590,ko00591,ko00592,ko01100,ko04723,ko05231
LIPID-N-0251	PC(16:0_18:3)	GP	PC	800.544	755.547	[M+COOH]-	C42H78NO8P	177800	187930	104460	104910	149560	180560	180020	157250	145380	219980	140020	221530	184280	166170	171380	C00157	HMDB0007974	24778699	-	84786	-	ko00564,ko00590,ko00591,ko00592,ko01100,ko04723,ko05231
LIPID-N-0253	PC(15:0_20:3)	GP	PC	814.56	769.562	[M+COOH]-	C43H80NO8P	11994	17136	12094	12102	8690.9	16675	14089	10253	11374	17587	16297	15163	16862	14129	15463	C00157	HMDB0007948	-	-	-	-	ko00564,ko00590,ko00591,ko00592,ko01100,ko04723,ko05231
LIPID-N-0254	PC(18:1_18:2)	GP	PC	828.575	783.578	[M+COOH]-	C44H82NO8P	5201400	4900400	4238900	2869300	2580800	3957900	1973100	2184100	1588700	2408900	1577600	2119500	3298900	3445200	3119400	C00157	HMDB0008072	53478723	-	89691	-	ko00564,ko00590,ko00591,ko00592,ko01100,ko04723,ko05231
LIPID-N-0255	PC(16:0_20:3)	GP	PC	828.575	783.578	[M+COOH]-	C44H82NO8P	2607100	2220500	2289700	1418700	1490500	2449300	1434800	2091100	1771500	1892700	1300600	1315300	1842800	2058900	2000700	C00157	HMDB0007980	24778715	-	86119	-	ko00564,ko00590,ko00591,ko00592,ko01100,ko04723,ko05231
LIPID-N-0257	PC(19:1_18:2)	GP	PC	842.591	797.593	[M+COOH]-	C45H84NO8P	46348	45309	50645	48467	30181	32762	23305	19057	17580	20956	17688	30845	50328	40654	35747	C00157	-	-	-	-	-	ko00564,ko00590,ko00591,ko00592,ko01100,ko04723,ko05231
LIPID-N-0258	PC(18:0_20:3)	GP	PC	856.607	811.609	[M+COOH]-	C46H86NO8P	2529200	2042600	2738900	1730400	1078100	2724600	1191700	1592100	1392700	1366300	976640	1078300	1812200	1817300	1835900	C00157	HMDB0008046	24778855	-	86176	-	ko00564,ko00590,ko00591,ko00592,ko01100,ko04723,ko05231
LIPID-N-0259	PC(20:1_18:2)	GP	PC	856.607	811.609	[M+COOH]-	C46H86NO8P	248320	212810	219430	157960	146030	193630	219660	193320	113220	230360	150270	257460	182670	224300	170810	C00157	HMDB0008303	52923115	-	89105	-	ko00564,ko00590,ko00591,ko00592,ko01100,ko04723,ko05231
LIPID-N-0260	PC(20:2_18:1)	GP	PC	856.607	811.609	[M+COOH]-	C46H86NO8P	111190	59779	98647	29163	30148	62857	28010	25150	17204	24459	12365	22624	45277	48459	49114	C00157	HMDB0008303	52923115	-	89105	-	ko00564,ko00590,ko00591,ko00592,ko01100,ko04723,ko05231
LIPID-N-0270	PC(18:2_18:2)	GP	PC	826.56	781.562	[M+COOH]-	C44H80NO8P	2453500	2048000	1450600	1235800	1688300	1913400	1216000	1522800	898530	1379000	1309700	1003300	1624400	1626500	1604700	C00157	HMDB0008138	5288075	998-06-1	42027	-	ko00564,ko00590,ko00591,ko00592,ko01100,ko04723,ko05231
LIPID-N-0271	PC(18:3_18:1)	GP	PC	826.56	781.562	[M+COOH]-	C44H80NO8P	32766	29657	13730	18687	18589	22286	13097	16439	8592	11055	14513	13927	12691	22311	21154	C00157	HMDB0008073	53478725	-	89692	-	ko00564,ko00590,ko00591,ko00592,ko01100,ko04723,ko05231
LIPID-N-0273	PC(20:4_17:0)	GP	PC	840.56	795.578	[M+COOH]-	C45H82NO8P	66345	80728	85476	104590	75287	52953	39761	128330	101500	111830	52785	71222	86911	82542	87029	C00157	-	-	-	-	-	ko00564,ko00590,ko00591,ko00592,ko01100,ko04723,ko05231
LIPID-N-0274	PC(20:3_18:1)	GP	PC	854.591	809.593	[M+COOH]-	C46H84NO8P	641420	429780	675110	240410	224970	495000	96143	169800	160180	203250	82565	111860	291380	302580	338360	C00157	HMDB0008401	52923233	-	89292	-	ko00564,ko00590,ko00591,ko00592,ko01100,ko04723,ko05231
LIPID-N-0276	PC(22:4_16:0)	GP	PC	854.591	809.593	[M+COOH]-	C46H84NO8P	126690	99312	116600	68308	82348	93816	60064	83811	94471	77421	50846	73227	93383	104390	89024	C00157	HMDB0008626	52923621	-	88859	-	ko00564,ko00590,ko00591,ko00592,ko01100,ko04723,ko05231
LIPID-N-0278	PC(20:1_20:3)	GP	PC	882.622	837.625	[M+COOH]-	C48H88NO8P	13780	13500	22352	8819.2	6288	12847	7727.1	7099.3	8030.6	7851	4988.8	6688.4	7824.6	9728.7	13864	C00157	HMDB0008310	53478897	-	-	-	ko00564,ko00590,ko00591,ko00592,ko01100,ko04723,ko05231
LIPID-N-0279	PC(18:0_22:4)	GP	PC	882.622	837.625	[M+COOH]-	C48H88NO8P	139820	104770	122820	74933	59958	141610	57177	91376	86560	70542	46820	60016	87614	97678	94235	C00157	HMDB0008054	24778868	-	84565	-	ko00564,ko00590,ko00591,ko00592,ko01100,ko04723,ko05231
LIPID-N-0286	PC(20:4_16:1)	GP	PC	824.544	779.547	[M+COOH]-	C44H78NO8P	31004	43106	30946	22136	20175	46613	9194.1	18395	20749	20947	12880	18975	24642	25152	24659	C00157	HMDB0008430	52923283	-	88878	-	ko00564,ko00590,ko00591,ko00592,ko01100,ko04723,ko05231
LIPID-N-0287	PC(18:2_18:3)	GP	PC	824.544	779.547	[M+COOH]-	C44H78NO8P	30524	26999	22217	11620	16737	25001	15003	15708	23116	22150	24303	28796	32726	15504	22198	C00157	HMDB0008141	52922731	-	89577	-	ko00564,ko00590,ko00591,ko00592,ko01100,ko04723,ko05231
LIPID-N-0289	PC(18:1_20:4)	GP	PC	852.575	807.578	[M+COOH]-	C46H82NO8P	492840	413690	659210	336710	265100	394360	113760	289320	244610	226730	113780	215430	305720	297980	311190	C00157	HMDB0007989	24778735	-	84795	-	ko00564,ko00590,ko00591,ko00592,ko01100,ko04723,ko05231
LIPID-N-0292	PC(20:5_18:0)	GP	PC	852.575	807.578	[M+COOH]-	C46H82NO8P	87483	175240	108790	96011	44716	204040	34455	54011	40746	28962	33523	30356	84408	90389	102480	C00157	HMDB0008497	52923351	-	88924	-	ko00564,ko00590,ko00591,ko00592,ko01100,ko04723,ko05231
LIPID-N-0293	PC(18:2_20:3)	GP	PC	852.575	807.578	[M+COOH]-	C46H82NO8P	85938	49842	61725	24981	37994	80635	13630	33461	35697	30114	31882	28335	39325	34705	50054	C00157	HMDB0008139	53478787	-	89600	-	ko00564,ko00590,ko00591,ko00592,ko01100,ko04723,ko05231
LIPID-N-0295	PC(20:1_20:4)	GP	PC	880.607	835.609	[M+COOH]-	C48H86NO8P	34417	26360	45136	26352	21114	25622	7716.4	20316	15316	16739	14246	15093	20111	20025	23574	C00157	HMDB0008312	52923133	-	-	-	ko00564,ko00590,ko00591,ko00592,ko01100,ko04723,ko05231
LIPID-N-0297	PC(22:4_18:1)	GP	PC	880.607	835.609	[M+COOH]-	C48H86NO8P	25737	19399	24885	5311.8	12324	20686	7125.3	8271.6	1715.9	10470	2598.3	7540.4	11612	12444	16413	C00157	HMDB0008629	53479251	-	-	-	ko00564,ko00590,ko00591,ko00592,ko01100,ko04723,ko05231
LIPID-N-0304	PC(18:2_20:4)	GP	PC	850.56	805.562	[M+COOH]-	C46H80NO8P	430090	358650	453780	279630	360780	372690	172180	431300	311040	296880	199920	271030	428000	326640	350430	C00157	HMDB0008147	24778979	-	84563	-	ko00564,ko00590,ko00591,ko00592,ko01100,ko04723,ko05231
LIPID-N-0305	PC(16:0_22:6)	GP	PC	850.56	805.562	[M+COOH]-	C46H80NO8P	3418100	3357500	3261100	1980400	2222600	3041400	2768100	3677600	3445800	3599100	2367800	2806600	3193300	3212600	3233000	C00157	HMDB0007991	6441886	-	74963	-	ko00564,ko00590,ko00591,ko00592,ko01100,ko04723,ko05231
LIPID-N-0310	PC(18:1_22:5)	GP	PC	878.591	833.593	[M+COOH]-	C48H84NO8P	34566	18170	27379	20039	15254	33211	9555	16974	11381	15095	7488	13739	19394	20810	15212	C00157	HMDB0008057	24778876	-	84829	-	ko00564,ko00590,ko00591,ko00592,ko01100,ko04723,ko05231
LIPID-N-0311	PC(20:2_20:4)	GP	PC	878.591	833.593	[M+COOH]-	C48H84NO8P	13382	25038	26738	22156	29401	14756	17476	25037	16038	14748	11475	15822	21251	29394	18942	C00157	HMDB0008057	24778876	-	84829	-	ko00564,ko00590,ko00591,ko00592,ko01100,ko04723,ko05231
LIPID-N-0314	PC(18:2_20:5)	GP	PC	848.544	803.547	[M+COOH]-	C46H78NO8P	29587	21513	18982	5340.9	10516	24214	3125.7	5251.4	9497	3702.7	2604.7	6319.8	16631	14362	16860	C00157	HMDB0008149	52922747	-	-	-	ko00564,ko00590,ko00591,ko00592,ko01100,ko04723,ko05231
LIPID-N-0316	PC(20:3_20:4)	GP	PC	876.575	831.578	[M+COOH]-	C48H82NO8P	21989	17862	29095	18409	9946.5	14468	5929.7	11221	9268.7	7275	5298.8	9947	10904	12424	14608	C00157	HMDB0008379	53478979	-	-	-	ko00564,ko00590,ko00591,ko00592,ko01100,ko04723,ko05231
LIPID-N-0318	PC(20:1_22:6)	GP	PC	904.607	859.609	[M+COOH]-	C50H86NO8P	21765	31333	35761	14787	13378	14431	4788.1	9612.9	6459.2	11716	7832.4	17743	15525	16076	15512	C00157	HMDB0008321	52923147	-	-	-	ko00564,ko00590,ko00591,ko00592,ko01100,ko04723,ko05231
LIPID-N-0320	PC(18:2_22:6)	GP	PC	874.56	829.562	[M+COOH]-	C48H80NO8P	105850	82876	89831	43237	65240	99587	37291	66936	75721	55535	47302	50011	78446	62391	68589	C00157	HMDB0008156	24778983	-	-	-	ko00564,ko00590,ko00591,ko00592,ko01100,ko04723,ko05231
LIPID-N-0338	PE(18:1_18:0)	GP	PE	744.554	745.562	[M-H]-	C41H80NO8P	68166	54687	48724	41956	28529	43555	25341	15424	8659.2	19754	14257	17852	34806	37702	31218	C00350	HMDB0009057	14714011	-	84234	-	ko00563,ko00564,ko01100,ko04136,ko04140,ko04723,ko05130,ko05167
LIPID-N-0339	PE(20:1_18:0)	GP	PE	772.586	773.593	[M-H]-	C43H84NO8P	6602.4	4217.7	2851.3	3535.3	2133.6	4421.8	3278.8	1896.7	2041.3	2496.6	1777.5	2120.1	3894.7	3316.6	3301.3	C00350	HMDB0005339	9546835	-	-	-	ko00563,ko00564,ko01100,ko04136,ko04140,ko04723,ko05130,ko05167
LIPID-N-0350	PE(18:2_16:0)	GP	PE	714.507	715.515	[M-H]-	C39H74NO8P	464580	402710	194580	243760	199310	396010	318370	204870	112690	301390	321460	386080	322560	342790	355800	C00350	HMDB0009088	52924895	-	-	-	ko00563,ko00564,ko01100,ko04136,ko04140,ko04723,ko05130,ko05167
LIPID-N-0353	PE(18:0_18:2)	GP	PE	742.539	743.547	[M-H]-	C41H78NO8P	516210	382190	255560	338640	221190	368770	202050	131080	91379	123100	184660	163800	269040	279190	275020	C00350	HMDB0008994	9546749	-	-	-	ko00563,ko00564,ko01100,ko04136,ko04140,ko04723,ko05130,ko05167
LIPID-N-0355	PE(19:0_18:2	GP	PE	756.554	757.562	[M-H]-	C42H80NO8P	10984	14135	8402.3	9111.7	5366.7	7772.2	9724.6	5146.1	6478.3	5599.8	8154	10058	6172.7	9614.9	5987.8	C00350	-	-	-	-	-	ko00563,ko00564,ko01100,ko04136,ko04140,ko04723,ko05130,ko05167
LIPID-N-0363	PE(18:1_24:1)	GP	PE	826.633	827.64	[M-H]-	C47H90NO8P	2339.2	2970.1	1474.7	1408.8	1618.8	3077.7	2648.9	1671.8	1287.3	3895.5	3222.9	4672.6	2236.3	2772.2	2999.7	C00350	HMDB0009527	53479865	-	-	-	ko00563,ko00564,ko01100,ko04136,ko04140,ko04723,ko05130,ko05167
LIPID-N-0372	PE(20:3_18:0)	GP	PE	768.554	769.562	[M-H]-	C43H80NO8P	7259.9	6779	4184.8	6429.8	2916.5	4847.9	2956	2499.5	2443.5	3790.8	2450.1	5178.6	4383.4	5161.7	4520.8	C00350	HMDB0009121	52924386	-	-	-	ko00563,ko00564,ko01100,ko04136,ko04140,ko04723,ko05130,ko05167
LIPID-N-0383	PE(16:0_20:4)	GP	PE	738.507	739.515	[M-H]-	C41H74NO8P	418070	328780	229790	283880	251500	349510	129930	170610	107430	125650	159830	166560	229590	272300	272680	C00350	HMDB0008937	9546800	-	73009	-	ko00563,ko00564,ko01100,ko04136,ko04140,ko04723,ko05130,ko05167
LIPID-N-0389	PE(16:0_22:4)	GP	PE	766.539	767.547	[M-H]-	C43H78NO8P	10553	8261	5583.2	2650.9	2336.7	6971	3692.1	5249	5650.3	3358.1	3963.8	4747.3	9246.4	7662.6	4609.1	C00350	HMDB0008943	9546817	-	84549	-	ko00563,ko00564,ko01100,ko04136,ko04140,ko04723,ko05130,ko05167
LIPID-N-0391	PE(19:0_20:4)	GP	PE	780.56	781.562	[M-H]-	C44H80NO8P	6781.4	6138.3	6403.4	5998.9	6152.1	4621.9	6306.5	7446	6199.4	7345.7	5414.8	7168.1	7957.3	7701.5	7381.5	C00350	-	-	-	-	-	ko00563,ko00564,ko01100,ko04136,ko04140,ko04723,ko05130,ko05167
LIPID-N-0400	PE(18:0_20:5)	GP	PE	764.523	765.531	[M-H]-	C43H76NO8P	11921	12235	5747.6	16546	2048.8	22336	3443	1970.3	3966.2	508.82	5426.2	4425.5	12928	11140	10551	C00350	HMDB0009005	52924902	-	-	-	ko00563,ko00564,ko01100,ko04136,ko04140,ko04723,ko05130,ko05167
LIPID-N-0401	PE(16:0_22:5)	GP	PE	764.523	765.531	[M-H]-	C43H76NO8P	36283	27708	12562	4871.1	14705	24327	14150	18576	9796.2	13636	22368	26626	27212	22916	23365	C00350	HMDB0009005	52924902	-	-	-	ko00563,ko00564,ko01100,ko04136,ko04140,ko04723,ko05130,ko05167
LIPID-N-0413	PE(22:6_16:0)	GP	PE	762.507	763.515	[M-H]-	C43H74NO8P	369450	279140	196670	208590	182950	326190	126070	216110	184840	172150	219100	239520	258510	255340	249860	C00350	HMDB0009682	52924862	-	-	-	ko00563,ko00564,ko01100,ko04136,ko04140,ko04723,ko05130,ko05167
LIPID-N-0421	PE(20:4_22:2)	GP	PE	818.57	819.578	[M-H]-	C47H82NO8P	37538	25515	29596	23252	28913	31039	26662	41312	35455	40390	22226	31472	36853	31727	35691	C00350	HMDB0009404	52924660	-	-	-	ko00563,ko00564,ko01100,ko04136,ko04140,ko04723,ko05130,ko05167
LIPID-N-0435	PG(18:0_18:0)	GP	PG	777.577	778.572	[M-H]-	C42H83O10P	17432	19317	13159	10405	11607	20380	14718	22286	16448	18123	21095	29627	22399	18936	20461	-	HMDB0010602	-	-	-	-	--
LIPID-N-0447	PG(18:0_18:2)	GP	PG	773.541	774.541	[M-H]-	C42H79O10P	13714	13684	9965.1	12592	15889	15254	15154	21076	14190	14691	10004	14827	13580	17821	15378	-	HMDB0010605	-	-	89266	-	--
LIPID-N-0478	PI(16:0_18:1)	GP	PI	835.541	836.541	[M-H]-	C43H81O13P	63983	62389	59286	28981	31778	53517	55326	43065	28115	51357	32808	47350	56733	49504	51048	C00626	HMDB0009782	-	-	88392	-	--
LIPID-N-0482	PI(18:0_18:1)	GP	PI	863.573	864.573	[M-H]-	C45H85O13P	71491	64615	56699	23902	42461	59436	40991	26182	32926	40234	30022	35325	45202	37826	39554	C00626	-	-	-	-	-	--
LIPID-N-0490	PI(18:2_16:0)	GP	PI	833.526	834.526	[M-H]-	C43H79O13P	202260	220940	134540	77605	167900	189220	174940	166410	157330	225330	180310	246090	177410	194500	175750	C00626	HMDB0009846	-	-	88640	-	--
LIPID-N-0494	PI(17:0_18:2)	GP	PI	847.534	848.541	[M-H]-	C44H81O13P	18580	15523	11607	6453.9	8465.5	16638	16954	13689	12346	31760	8378.7	16585	9408.1	18904	10320	C00626	-	-	-	-	-	--
LIPID-N-0495	PI(18:0_18:2)	GP	PI	861.557	862.557	[M-H]-	C45H83O13P	1083000	1034200	769890	346980	477060	1044400	601150	662750	469690	1089900	509130	689810	841810	845890	812930	C00626	HMDB0009809	-	-	-	-	--
LIPID-N-0496	PI(18:1_18:1)	GP	PI	861.557	862.557	[M-H]-	C45H83O13P	54324	43537	54871	20700	27503	38491	20719	14329	15864	31899	11395	45929	33928	32169	48174	C00626	-	-	-	-	-	--
LIPID-N-0508	PI(18:1_18:2)	GP	PI	859.541	860.541	[M-H]-	C45H81O13P	85947	86227	78058	59224	57085	92403	70863	82875	47450	106250	27364	89774	76112	80040	60975	C00626	HMDB0009838	-	-	88611	-	--
LIPID-N-0509	PI(16:0_20:3)	GP	PI	859.541	860.541	[M-H]-	C45H81O13P	43628	39648	36926	16404	17044	64057	31722	36337	34039	56519	30955	41090	40331	40972	43741	C00626	HMDB0009788	-	-	88389	-	--
LIPID-N-0514	PI(20:3_18:0)	GP	PI	887.573	888.573	[M-H]-	C47H85O13P	225420	164020	201810	64112	111130	208300	95693	144340	107770	195820	114110	131160	169950	160820	159840	C00626	HMDB0009880	-	-	89133	-	--
LIPID-N-0522	PI(16:0_20:4)	GP	PI	857.526	858.526	[M-H]-	C45H79O13P	400620	398760	345810	169450	276000	390330	264550	341780	310800	278120	296340	259270	313830	314810	303750	C00626	HMDB0009789	-	-	-	-	--
LIPID-N-0523	PI(17:0_20.4)	GP	PI	871.534	872.541	[M-H]-	C46H81O13P	38409	45324	33457	15064	35207	34324	46240	51147	36819	52645	21111	37749	29663	39689	46468	C00626	-	-	-	-	-	--
LIPID-N-0524	PI(18:0_20:4)	GP	PI	885.557	886.557	[M-H]-	C47H83O13P	4233800	3725600	5071100	3198200	2871400	4257800	3505900	4627700	4786600	4883300	3385000	4062200	4367700	4175900	3894600	C00626	HMDB0009815	-	-	-	-	--
LIPID-N-0529	PI(18:0_22:4)	GP	PI	913.588	914.588	[M-H]-	C49H87O13P	40415	36600	51670	8720.1	7759	33570	7333.9	15813	14663	12517	4315.4	8620.1	20668	19648	21956	C00626	HMDB0009817	-	-	88573	-	--
LIPID-N-0538	PI(20:4_18:1)	GP	PI	883.541	884.541	[M-H]-	C47H81O13P	115730	64798	106750	30385	57240	62762	40147	64834	49956	55375	37848	57072	83602	69964	71041	C00626	HMDB0009895	-	-	89128	-	--
LIPID-N-0544	PI(18:0_22:5)	GP	PI	911.573	912.573	[M-H]-	C49H85O13P	22473	24643	20933	11522	4911.3	34025	6035.2	16443	11269	10974	10380	13702	23609	15386	15306	C00626	-	-	-	-	-	--
LIPID-N-0548	PI(16:0_22:6)	GP	PI	881.526	882.526	[M-H]-	C47H79O13P	5336.9	13582	13015	421.74	5303	15939	5924.9	17152	14147	12949	6500.4	11311	6542.3	10063	10681	C00626	-	-	-	-	-	--
LIPID-N-0551	PI(18:0_22:6)	GP	PI	909.557	910.557	[M-H]-	C49H83O13P	32386	46069	55466	19851	21660	50288	21482	43134	28017	53362	17787	32255	31462	33199	43189	C00626	HMDB0009821	-	-	88600	-	--
LIPID-N-0563	PS(18:0_18:0)	GP	PS	790.56	791.568	[M-H]-	C42H82NO10P	199880	161730	85105	173170	73559	181490	92139	100080	96891	97071	135780	116830	151400	139080	127490	C02737	HMDB0012378	-	-	84519	-	ko00260,ko00564,ko01100,ko05140,ko05146,ko05322
LIPID-N-0572	PS(18:1_20:0)	GP	PS	816.575	817.583	[M-H]-	C44H84NO10P	11512	17424	12135	11870	8514.4	12809	18176	16476	19333	26161	15811	15873	16689	14560	16195	C02737	HMDB0112350	-	-	-	-	ko00260,ko00564,ko01100,ko05140,ko05146,ko05322
LIPID-N-0589	PS(18:0_20:4)	GP	PS	810.529	811.536	[M-H]-	C44H78NO10P	128010	83859	78557	85597	107780	104940	103350	117370	132220	178620	89853	116870	119050	113640	115030	C02737	HMDB0012383	-	-	79113	-	ko00260,ko00564,ko01100,ko05140,ko05146,ko05322
LIPID-N-0595	PS(18:0_22:5)	GP	PS	836.544	837.552	[M-H]-	C46H80NO10P	13109	17820	21367	9359.4	12609	14068	28979	23941	26699	28792	20334	28388	30376	24115	16603	C02737	HMDB0010166	-	-	90040	-	ko00260,ko00564,ko01100,ko05140,ko05146,ko05322
LIPID-N-0606	CerP(d18:1/24:0)	SL	CerP	728.596	729.604	[M-H]-	C42H84NO6P	6529.1	5973.1	5952.7	6104.1	6187.3	7491.7	7930	6996.5	5050.1	11886	6295.7	5693.1	7007.7	8555.2	6959.1	-	HMDB0010704	-	-	73137	-	--
LIPID-N-0609	CerP(d18:1/18:1)	SL	CerP	642.486	643.494	[M-H]-	C36H70NO6P	14819	14046	9707	8332.9	10237	12004	24017	12348	9466	16821	18925	30427	26123	18709	14822	-	-	-	-	-	-	--
LIPID-N-0647	PA(18:0_22:6)	GP	PA	747.496	748.504	[M-H]-	C43H73O8P	29098	39296	38752	29771	23587	46654	46426	54149	30288	72432	49246	49086	40314	52935	38409	C00416	-	460605	-	-	-	ko00561,ko00564,ko01100,ko04024,ko04070,ko04072,ko04666,ko04912,ko04975,ko05200,ko05212,ko05231
LIPID-P-0001	DL-Carnitine	FA	CAR	162.113	161.105	[M+H]+	C7H15NO3	86686	105180	104790	118170	100690	112700	47014	129990	88852	91923	79622	56947	114660	112740	114820	C00318	HMDB0000062	10917	541-15-1	16347	52	ko04714,ko04976
LIPID-P-0002	Carnitine C2:0	FA	CAR	204.124	203.116	[M+H]+	C9H17NO4	826480	709410	934460	1234300	726480	964250	2393200	1270700	2342600	1293100	906550	1574100	1367200	1413400	1452200	C02571	HMDB0000201	7045767	3040-38-8	57589	-	ko04931
LIPID-P-0003	Carnitine C3:0	FA	CAR	218.14	217.131	[M+H]+	C10H19NO4	48114	18772	18946	36810	17394	22674	27634	28202	33131	26013	22209	14760	29043	27281	29836	C03017	HMDB0000824	107738	17298-37-2	28867	5787	--
LIPID-P-0004	Carnitine C4:0	FA	CAR	232.155	231.147	[M+H]+	C11H21NO4	291210	85964	106820	85789	52720	134500	63379	38463	65891	35852	31661	37828	94826	86662	82761	C02862	HMDB0002013	213144	25576-40-3	21949	6436	--
LIPID-P-0005	Carnitine C5:0	FA	CAR	246.171	245.163	[M+H]+	C12H23NO4	32489	29067	25994	35508	26689	26951	24156	25234	27032	28514	22461	25717	37154	33678	28968	C02301	HMDB0000688	6426851	31023-24-2	73025	5657	ko04714
LIPID-P-0006	Carnitine C4-OH	FA	CAR	248.15	247.142	[M+H]+	C11H21NO5	3109.6	3524.5	5370.2	4623.4	2502	6266.8	12683	6636	13341	9576.9	7102.1	8349.8	8632.1	7488.9	9148	C02301	-	-	-	-	-	ko04714
LIPID-P-0007	Carnitine C6:0	FA	CAR	260.187	259.178	[M+H]+	C13H25NO4	16363	4000.8	5658.1	10172	3308.3	6219.8	22889	9613	17244	9342.1	6833.1	14880	9540.7	11597	9830.2	C02301	HMDB0000705	6426853	6418-78-6	70749	5673	ko04714
LIPID-P-0008	Carnitine C5-OH	FA	CAR	262.166	261.158	[M+H]+	C12H23NO5	3312.8	3852.5	4794.9	6478.1	3488.5	6020.8	2667.1	2337	3144.7	3758.1	3278.2	3106.3	4368.6	4356.4	4188.3	C02301	HMDB0062555	57357187	-	-	-	ko04714
LIPID-P-0011	Carnitine C6-2OH	FA	CAR	290.161	289.153	[M+H]+	C13H23NO6	11321	9256.8	8660.9	10360	8213.9	9563.7	8045.4	7752.6	6074.3	7969.6	8787.1	9301.8	12968	10238	10309	C02301	HMDB0000552	128145	102673-95-0	70857	5536	ko04714
LIPID-P-0013	Carnitine C10:0	FA	CAR	316.25	315.241	[M+H]+	C17H33NO4	5015.6	4731.4	5786.2	8432.4	7069.6	6394.6	20204	10778	16043	10874	8736	13708	11185	13149	8795.8	C02301	HMDB0000651	10245190	1492-27-9	68830	5623	ko04714
LIPID-P-0014	Carnitine C12:0	FA	CAR	344.281	343.272	[M+H]+	C19H37NO4	6681.5	4236.2	6444.6	8399	5221.2	8911.5	39692	12489	15318	11164	11127	15507	11967	12759	10658	C02301	HMDB0002250	168381	25518-54-1	77086	6573	ko04714
LIPID-P-0017	Carnitine C14:0	FA	CAR	372.313	371.304	[M+H]+	C21H41NO4	44935	35576	60144	50130	42228	58896	278350	95850	132810	118320	109730	129780	106740	103590	98588	C02301	HMDB0005066	53477791	25597-07-3	84634	-	ko04714
LIPID-P-0019	Carnitine C12:1-2OH	FA	CAR	374.255	373.246	[M+H]+	C19H35NO6	13702	10436	12008	13226	10449	13602	9631.5	10410	11249	12358	10115	11170	16188	13616	14795	C02301	-	-	-	-	-	ko04714
LIPID-P-0021	Carnitine C16:0	FA	CAR	400.344	399.335	[M+H]+	C23H45NO4	149620	133770	152880	151680	147790	169690	557950	286270	400880	372030	287660	418340	310870	300490	288890	C02990	HMDB0000222	11953816	2364-67-2	17490	5231	ko00071,ko01212
LIPID-P-0023	Carnitine C18:0	FA	CAR	428.375	427.366	[M+H]+	C25H49NO4	39573	27001	36621	37738	26651	35756	90270	66126	81319	85397	61011	76347	61918	63476	64909	C02301	HMDB0000848	52922056	25597-09-5	84644	5811	ko04714
LIPID-P-0024	Carnitine C20:0	FA	CAR	456.404	455.397	[M+H]+	C27H53NO4	4696.3	2595.4	4432.3	3567.7	2914.6	3916.4	6611	6686.7	7296.1	8476.2	4658.9	7009.6	5234.1	6732.2	5982.7	C02301	-	-	-	-	-	ko04714
LIPID-P-0025	Carnitine C18-OH	FA	CAR	444.37	443.361	[M+H]+	C25H49NO5	3442.6	2735.1	4927	3368	2766.4	3458.8	9642.5	6753.3	7101.3	7004.3	5276.3	5917.7	5554.1	7756.7	5304.1	C02301	-	-	-	-	-	ko04714
LIPID-P-0026	Carnitine C3:1-2OH	FA	CAR	248.113	247.106	[M+H]+	C10H17NO6	3193.7	2712.8	4849.6	4650.8	2901.8	5888.5	11652	7240.4	11866	9205.2	6369	7552.4	6726.3	6703.6	6926.6	C02301	HMDB0002095	91825606	910825-21-7	85470	6484	ko04714
LIPID-P-0027	Carnitine C4:1-2OH	FA	CAR	262.129	261.121	[M+H]+	C11H19NO6	3497	3694.7	4466.1	3425.4	3629.7	5247	2747.2	3174.8	3984.2	3886.1	3278.5	2735.3	4196.9	3731.8	5310.4	C02301	HMDB0061717	-	-	-	-	ko04714
LIPID-P-0030	Carnitine C5:1-2OH	FA	CAR	274.13	273.121	[M+H]+	C12H19NO6	1471700	1303000	1303500	1408600	1224800	1326400	1291900	1271600	1339300	1339200	1305100	1439200	1393100	1425500	1485900	C02301	-	-	-	-	-	ko04714
LIPID-P-0031	Carnitine C8:1	FA	CAR	286.203	285.194	[M+H]+	C15H27NO4	2733.6	4186.1	3083.6	4491.2	4009.4	11923	6669.5	6551.9	8310.4	3804.6	4138	4482.2	4865.2	4451.9	4308.3	C02301	HMDB0013324	70679121	-	-	-	ko04714
LIPID-P-0033	Carnitine C10:1	FA	CAR	314.234	313.225	[M+H]+	C17H31NO4	7328.2	8027.6	9791.7	10573	9444.6	8756.1	25689	18642	18788	13870	15327	14770	14660	16573	16255	C02301	HMDB0013205	-	-	-	-	ko04714
LIPID-P-0035	Carnitine C12:1	FA	CAR	342.265	341.257	[M+H]+	C19H35NO4	4455	4916.9	7036.7	10015	5703.8	9498.2	34953	12316	18357	11627	8792	15162	13455	13136	15098	C02301	HMDB0013326	-	-	89717	-	ko04714
LIPID-P-0037	Carnitine C14:1	FA	CAR	370.297	369.288	[M+H]+	C21H39NO4	20242	18956	30423	38023	20428	32078	143350	48358	82751	53097	47889	77637	49328	56827	59533	C02301	HMDB0002014	22833575	835598-21-5	73060	6437	ko04714
LIPID-P-0038	Carnitine C14:1-OH	FA	CAR	386.292	385.283	[M+H]+	C21H39NO5	3001.7	2100	4915.8	4091.9	4109.7	6595.8	11391	4760.5	8231.1	4485.6	5544.8	6344.5	6856.7	5062.8	7680	C02301	HMDB0013330	-	-	-	-	ko04714
LIPID-P-0039	Carnitine C16:1	FA	CAR	398.328	397.319	[M+H]+	C23H43NO4	42098	26411	49704	44995	23556	48957	179580	60201	86661	71059	57809	95459	64734	70532	72519	C02301	HMDB0006317	53477817	-	86031	-	ko04714
LIPID-P-0042	Carnitine C18:1	FA	CAR	426.36	425.351	[M+H]+	C25H47NO4	116450	80687	153030	124930	84966	137060	381770	208300	333860	267130	182380	319100	222080	217840	225500	C02301	HMDB0005065	46907933	38677-66-6	84651	-	ko04714
LIPID-P-0045	Carnitine C18:1-OH	FA	CAR	442.355	441.345	[M+H]+	C25H47NO5	6521.1	5183.2	11591	7236.7	5256.6	10795	14320	7496.2	14104	10638	9479.2	10222	14252	10159	10499	C02301	HMDB0013339	-	-	-	-	ko04714
LIPID-P-0047	Carnitine C14:2	FA	CAR	368.281	367.272	[M+H]+	C21H37NO4	2714.1	1258.8	2160	3460.1	2921.9	1974.9	18589	5270.6	11530	7084.3	4677	12706	6291.5	9641.8	6033.3	C02301	HMDB0013331	-	-	-	-	ko04714
LIPID-P-0049	Carnitine C18:2	FA	CAR	424.344	423.335	[M+H]+	C25H45NO4	24335	23003	30097	54349	35842	29671	155090	83449	87629	77934	61762	100650	78510	70368	64151	C02301	HMDB0006469	6450015	36816-10-1	84098	-	ko04714
LIPID-P-0052	Cholesterol	SL	Cho	369.4	386.355	(M-H2O+H)+	C27H46O	136350	167600	150750	109940	129650	136240	137940	165830	132070	163370	128770	132180	140520	159690	142680	C00187	HMDB0000067	-	-	16113	-	ko00100,ko00120,ko00140,ko00981,ko01100,ko04913,ko04925,ko04927,ko04934,ko04975,ko04976,ko04977,ko04979,ko05200,ko05217
LIPID-P-0054	CE(14:0)	SL	CE	614.597	596.553	[M+NH4]+	C41H72O2	8221.4	12940	17757	7205.8	7231.2	9001.7	11824	7383.2	18983	10837	8561.9	8328.2	10563	14371	9753.6	C02530	HMDB0006725	99486	1989-52-2	84304	-	ko00100,ko04913,ko04975,ko04976,ko04977,ko04979
LIPID-P-0055	CE(15:0)	SL	CE	628.603	610.569	[M+NH4]+	C42H74O2	16185	16648	17763	12992	16384	14572	20258	19627	20752	31821	12786	17853	23028	20063	19820	C02530	HMDB0060057	24779606	-	-	-	ko00100,ko04913,ko04975,ko04976,ko04977,ko04979
LIPID-P-0056	CE(16:0)	SL	CE	642.628	624.585	[M+NH4]+	C43H76O2	821380	948550	810520	539200	653170	737520	1298200	1150800	1322500	1370100	1004700	1056800	1090700	1019600	1018600	C11251	HMDB0000885	246520	601-34-3	3663	5844	--
LIPID-P-0057	CE(18:0)	SL	CE	670.66	652.616	[M+NH4]+	C45H80O2	76231	71563	89417	59122	47652	52933	175840	155110	172290	171960	128870	121420	120930	126130	133580	C02530	HMDB0010368	53480457	-	-	5898	ko00100,ko04913,ko04975,ko04976,ko04977,ko04979
LIPID-P-0064	CE(16:1)	SL	CE	640.613	622.569	[M+NH4]+	C43H74O2	846950	1328600	800050	378600	542550	797090	1254900	793980	776290	996510	666360	886080	923000	979260	1167100	C02530	HMDB0000658	13828666	16711-66-3	84323	5629	ko00100,ko04913,ko04975,ko04976,ko04977,ko04979
LIPID-P-0065	CE(17:1)	SL	CE	654.619	636.585	[M+NH4]+	C44H76O2	111960	99109	86710	55929	84505	78130	91547	87467	77528	108330	58698	78480	105730	90505	112030	C02530	HMDB0060060	-	-	-	-	ko00100,ko04913,ko04975,ko04976,ko04977,ko04979
LIPID-P-0066	CE(18:1)	SL	CE	668.644	650.6	[M+NH4]+	C45H78O2	6668100	6370000	8033500	3722400	4612700	4838800	7637500	6834700	7913200	8461700	4923900	6062400	7642900	6481300	6333500	C14641	HMDB0000918	50938266	303-43-5	46898	5872	--
LIPID-P-0067	CE(19:1)	SL	CE	682.7	664.616	[M+NH4]+	C46H80O2	5659.8	5501.6	6506.8	2613.7	7223	3444.4	11943	7964.6	8862	12980	5433.2	8009.2	9378.2	7824.7	9031.7	C02530	-	-	-	-	-	ko00100,ko04913,ko04975,ko04976,ko04977,ko04979
LIPID-P-0068	CE(20:1)	SL	CE	696.675	678.631	[M+NH4]+	C47H82O2	10184	9978.6	17565	7280.1	9005.1	6180.1	32918	21569	20791	30288	12870	18711	19144	19267	20798	C02530	HMDB0005193	53477794	70832-37-0	88795	-	ko00100,ko04913,ko04975,ko04976,ko04977,ko04979
LIPID-P-0071	CE(16:2)	SL	CE	638.588	620.553	[M+NH4]+	C43H72O2	15352	15253	12107	13078	13578	15932	27191	17612	14677	25503	21329	30493	18244	26559	15592	C02530	HMDB0060058	-	-	89566	-	ko00100,ko04913,ko04975,ko04976,ko04977,ko04979
LIPID-P-0072	CE(17:2)	SL	CE	652.599	634.569	[M+NH4]+	C44H74O2	34271	44304	30255	21423	20715	42633	34356	40290	35294	49057	32314	39963	30071	42701	36702	C02530	-	-	-	-	-	ko00100,ko04913,ko04975,ko04976,ko04977,ko04979
LIPID-P-0073	CE(18:2)	SL	CE	666.628	648.585	[M+NH4]+	C45H76O2	50686000	54969000	43607000	38202000	46596000	58486000	56213000	57553000	56016000	51768000	51924000	47296000	52059000	55194000	65954000	C15441	HMDB0000610	131801653	604-33-1	41509	5584	--
LIPID-P-0074	CE(19:2)	SL	CE	680.7	662.6	[M+NH4]+	C46H78O2	16540	12381	11213	6257.2	7184.6	9812.7	10733	7663.9	9383.5	8478.9	5581.3	6070	8980.5	9698.8	12715	C02530	-	-	-	-	-	ko00100,ko04913,ko04975,ko04976,ko04977,ko04979
LIPID-P-0075	CE(20:2)	SL	CE	694.657	676.616	[M+NH4]+	C47H80O2	165670	136580	137310	55056	74036	89909	201680	152470	138490	163320	88496	102380	147170	118680	138920	C02530	HMDB0006734	53477891	77715-45-8	88775	-	ko00100,ko04913,ko04975,ko04976,ko04977,ko04979
LIPID-P-0077	CE(18:3)	SL	CE	664.613	646.569	[M+NH4]+	C45H74O2	778370	853420	674660	581100	883460	909410	2085900	1799700	1864900	2310900	1537600	1857600	1176000	1345200	1182000	C02530	HMDB0010370	6436907	-	-	-	ko00100,ko04913,ko04975,ko04976,ko04977,ko04979
LIPID-P-0078	CE(19:3)	SL	CE	678.7	660.585	[M+NH4]+	C46H76O2	41427	36919	48702	9450.6	10438	32195	5335.8	7716.9	10347	9278	4804.6	10794	18312	16924	24913	C02530	-	-	-	-	-	ko00100,ko04913,ko04975,ko04976,ko04977,ko04979
LIPID-P-0079	CE(20:3)	SL	CE	692.644	674.6	[M+NH4]+	C47H78O2	7892200	5435500	6236400	2743100	2259900	5916000	3505900	4664000	4056400	3738500	2251300	3006700	4671200	4539300	5237300	C02530	HMDB0006736	53477892	7274-08-0	-	-	ko00100,ko04913,ko04975,ko04976,ko04977,ko04979
LIPID-P-0080	CE(22:3)	SL	CE	720.675	702.631	[M+NH4]+	C49H82O2	5266.2	7452.2	7530.4	2720.8	4608	4835.7	8522.9	6658.3	5613.2	7883.7	3724.1	5723.4	5325.4	4192.1	5691.5	C02530	-	-	-	-	-	ko00100,ko04913,ko04975,ko04976,ko04977,ko04979
LIPID-P-0083	CE(20:4)	SL	CE	690.585	672.585	[M+NH4]+	C47H76O2	69296000	66539000	66701000	60451000	62484000	64774000	66135000	80065000	76122000	66799000	50067000	67183000	67340000	69881000	70561000	C02530	HMDB0006726	6479222	604-34-2	-	-	ko00100,ko04913,ko04975,ko04976,ko04977,ko04979
LIPID-P-0084	CE(22:4)	SL	CE	718.66	700.616	[M+NH4]+	C49H80O2	151890	136180	116100	62279	91577	126400	136870	149480	137410	141650	79016	88883	154940	141980	140200	C02530	HMDB0006729	16061341	14940-92-2	-	-	ko00100,ko04913,ko04975,ko04976,ko04977,ko04979
LIPID-P-0087	CE(20:5)	SL	CE	688.613	670.569	[M+NH4]+	C47H74O2	8968000	12281000	7787700	3566300	3117000	13641000	3830500	4345900	4823500	4759400	4337800	4918700	6765100	6863000	7292200	C02530	HMDB0006731	53477889	74892-97-0	-	-	ko00100,ko04913,ko04975,ko04976,ko04977,ko04979
LIPID-P-0088	CE(21:5)	SL	CE	702.7	684.585	[M+NH4]+	C48H76O2	20613	17055	12602	6772	4489.2	20052	10433	9461.8	9622.5	12926	12499	10414	16439	11718	10786	C02530	-	-	-	-	-	ko00100,ko04913,ko04975,ko04976,ko04977,ko04979
LIPID-P-0089	CE(22:5)	SL	CE	716.644	698.6	[M+NH4]+	C49H78O2	754420	453980	854450	174360	184870	352000	187840	294520	240660	130370	106090	175790	364550	356300	341700	C02530	HMDB0010374	53480462	-	88754	-	ko00100,ko04913,ko04975,ko04976,ko04977,ko04979
LIPID-P-0090	CE(24:5)	SL	CE	744.7	712.616	[M+NH4]+	C50H80O2	8988.6	13532	11535	9004.3	20645	10809	52936	27274	29286	32926	22582	20176	27507	25062	31505	C02530	-	-	-	-	-	ko00100,ko04913,ko04975,ko04976,ko04977,ko04979
LIPID-P-0092	CE(22:6)	SL	CE	714.628	696.585	[M+NH4]+	C49H76O2	26515000	29291000	29330000	17113000	13552000	30108000	28640000	38364000	36254000	31215000	21372000	28377000	29612000	33232000	26216000	C02530	HMDB0006733	53477890	70110-50-8	-	-	ko00100,ko04913,ko04975,ko04976,ko04977,ko04979
LIPID-P-0093	CE(24:6)	SL	CE	742.7	724.616	[M+NH4]+	C51H80O2	21346	25570	15928	13627	12071	15015	26943	23343	18496	16719	5662.9	11923	15765	24982	14450	C02530	-	-	-	-	-	ko00100,ko04913,ko04975,ko04976,ko04977,ko04979
LIPID-P-0095	SPH(d16:1)	SL	SPH	272.259	271.251	[M+H]+	C16H33NO2	442810	386980	400700	371220	440380	349500	333450	381490	536220	392340	419550	437580	592190	475150	494980	C00836	-	-	-	-	-	ko00600,ko01100,ko04071
LIPID-P-0096	SPH(d18:1)	SL	SPH	300.29	299.282	[M+H]+	C18H37NO2	14684	11442	9855.9	18774	14553	13362	18830	14820	12375	26587	12461	18144	19012	21749	18251	C00836	-	-	-	-	-	ko00600,ko01100,ko04071
LIPID-P-0107	Cer(d18:0/24:1)	SL	Cer	650.6	649.637	[M+H]+	C42H83NO3	9582.4	12328	8015.1	5994.1	6560.6	9019.8	29444	8362.9	3842.7	27003	10266	14352	13863	16290	15639	C00195	HMDB0011769	-	-	74130	-	ko00600,ko01100,ko04071,ko04217,ko04722,ko04920,ko04931,ko04933,ko05140
LIPID-P-0109	Cer(d18:1/16:0)	SL	Cer	538.52	537.512	[M+H]+	C34H67NO3	85733	107950	116610	96881	88810	98919	121930	92237	81102	170230	74313	92867	102510	113640	98340	C00195	HMDB0004949	5283564	-	72959	7202	ko00600,ko01100,ko04071,ko04217,ko04722,ko04920,ko04931,ko04933,ko05140
LIPID-P-0111	Cer(d18:1/18:0)	SL	Cer	566.551	565.543	[M+H]+	C36H71NO3	25751	22520	25868	32729	20178	30025	24699	32239	32491	39850	16662	21373	34668	31025	29506	C00195	HMDB0004950	5283565	-	72961	7203	ko00600,ko01100,ko04071,ko04217,ko04722,ko04920,ko04931,ko04933,ko05140
LIPID-P-0113	Cer(d18:1/20:0)	SL	Cer	594.583	593.575	[M+H]+	C38H75NO3	18613	16623	14983	17367	14343	18159	36797	28158	30456	59263	31976	46111	29783	28925	30380	C00195	HMDB0004951	5283566	-	72962	7204	ko00600,ko01100,ko04071,ko04217,ko04722,ko04920,ko04931,ko04933,ko05140
LIPID-P-0115	Cer(d18:1/22:0)	SL	Cer	622.614	621.606	[M+H]+	C40H79NO3	199210	193240	174960	139780	201330	209440	327440	257280	214540	437080	280410	295380	286950	278780	295630	C00195	HMDB0004952	5283567	-	72966	7205	ko00600,ko01100,ko04071,ko04217,ko04722,ko04920,ko04931,ko04933,ko05140
LIPID-P-0116	Cer(d18:1/23:0)	SL	Cer	636.629	635.622	[M+H]+	C41H81NO3	195170	181890	199600	147950	146960	173970	277730	187780	215540	354580	217560	249640	230020	249360	224040	C00195	HMDB0000950	52931115	67605-84-9	84372	5896	ko00600,ko01100,ko04071,ko04217,ko04722,ko04920,ko04931,ko04933,ko05140
LIPID-P-0117	Cer(d18:1/24:0)	SL	Cer	650.645	649.637	[M+H]+	C42H83NO3	330250	378630	316100	294810	321300	375070	449760	287940	346310	510090	350700	367290	434810	386270	411210	C00195	HMDB0004956	5283571	-	72965	7209	ko00600,ko01100,ko04071,ko04217,ko04722,ko04920,ko04931,ko04933,ko05140
LIPID-P-0118	Cer(d18:1/25:0)	SL	Cer	664.661	663.653	[M+H]+	C43H85NO3	21797	33074	25947	22820	28582	31117	45589	29009	27090	66826	34784	39870	45750	33279	38842	C00195	HMDB0004957	9547202	-	134548	7210	ko00600,ko01100,ko04071,ko04217,ko04722,ko04920,ko04931,ko04933,ko05140
LIPID-P-0120	Cer(d18:1/16:1)	SL	Cer	536.504	535.496	[M+H]+	C34H65NO3	10280	10788	10292	8717.6	11410	12197	21922	14592	14851	25940	12696	10737	14664	8695.8	15788	C00195	HMDB0035480	-	-	-	-	ko00600,ko01100,ko04071,ko04217,ko04722,ko04920,ko04931,ko04933,ko05140
LIPID-P-0123	Cer(d18:1/22:1)	SL	Cer	620.598	619.59	[M+H]+	C40H77NO3	18352	15552	20152	14464	10974	17736	24994	10660	19087	30724	14847	21142	21360	20406	19617	C00195	HMDB0011775	53481052	-	84701	-	ko00600,ko01100,ko04071,ko04217,ko04722,ko04920,ko04931,ko04933,ko05140
LIPID-P-0124	Cer(d18:1/24:1)	SL	Cer	648.629	647.622	[M+H]+	C42H81NO3	557270	522560	501480	517170	351250	471790	525800	470920	352240	822800	299300	425450	586050	582450	557470	C00195	HMDB0004953	5283568	-	74450	7206	ko00600,ko01100,ko04071,ko04217,ko04722,ko04920,ko04931,ko04933,ko05140
LIPID-P-0139	Cer(d18:2/22:0)	SL	Cer	620.6	619.59	[M+H]+	C40H77NO3	7435.2	9863.7	11474	5749.4	6410	9085.2	7660.6	9655.9	5567.8	12449	9316.4	7640.1	9500.3	9454.8	10437	C00195	-	-	-	-	-	ko00600,ko01100,ko04071,ko04217,ko04722,ko04920,ko04931,ko04933,ko05140
LIPID-P-0140	Cer(d18:2/23:0)	SL	Cer	634.6	633.606	[M+H]+	C41H79NO3	22195	20406	22530	17421	17453	20300	15765	22551	13461	26200	13864	18987	23372	24349	24848	C00195	-	-	-	-	-	ko00600,ko01100,ko04071,ko04217,ko04722,ko04920,ko04931,ko04933,ko05140
LIPID-P-0141	Cer(d18:2/24:0)	SL	Cer	648.6	647.622	[M+H]+	C42H81NO3	17234	18083	13774	10999	13215	16390	10610	14966	10902	20387	12082	13652	12162	17202	21234	C00195	-	-	-	-	-	ko00600,ko01100,ko04071,ko04217,ko04722,ko04920,ko04931,ko04933,ko05140
LIPID-P-0142	Cer(d18:2/24:1)	SL	Cer	646.6	645.606	[M+H]+	C42H79NO3	22536	23581	15890	13426	15255	19136	7797.9	15733	7273.3	13123	8987.4	11269	14495	15086	16708	C00195	-	-	-	-	-	ko00600,ko01100,ko04071,ko04217,ko04722,ko04920,ko04931,ko04933,ko05140
LIPID-P-0159	Coenzyme Q8	PR	CoQ	727.566	780.606	[M+H]+	C53H80O4	10848	9024.4	18144	9848.3	12914	7634	32031	40974	34641	52326	13913	22046	24526	22024	27716	C17569	HMDB0006709	5283546	-	46372	-	ko00130
LIPID-P-0160	Coenzyme Q9	PR	CoQ	795.629	794.621	[M+H]+	C54H82O4	74323	90521	110710	100970	150220	114350	261330	373590	275590	393870	209030	154920	198870	225050	217350	C01967	HMDB0006707	5280473	303-97-9	18160	-	ko00130
LIPID-P-0161	Coenzyme Q10	PR	CoQ	863.691	862.684	[M+H]+	C59H90O4	8085.2	12199	13129	9266.3	7691.5	8868.9	21561	26270	17350	20723	12543	6655.1	15517	17308	16487	C11378	HMDB0001072	5281915	303-98-0	46245	-	ko04216
LIPID-P-0162	DG(8:0_16:0)	GL	DG	474.411	456.381	[M+NH4]+	C27H52O5	36240	35347	41504	37292	38944	37739	41810	40164	35748	39893	39477	31933	48686	53310	51583	C00641	HMDB0092923	-	-	-	-	ko00561,ko00562,ko00564,ko01100,ko04070,ko04730
LIPID-P-0163	DG(12:0_14:0)	GL	DG	502.445	484.413	[M+NH4]+	C29H56O5	5269.9	7419.8	6669.2	8142.8	5491.5	9794.8	5453	3470.8	7202.1	4335.3	3578.3	6481.2	7387.1	4330.3	6270.9	C00641	HMDB0093047	-	-	-	-	ko00561,ko00562,ko00564,ko01100,ko04070,ko04730
LIPID-P-0167	DG(14:0_16:0)	GL	DG	558.519	540.475	[M+NH4]+	C33H64O5	37022	39335	25634	29901	28114	31047	27916	23665	28782	24757	26547	33888	38736	32401	37354	C00641	HMDB0007011	13734178	-	84385	-	ko00561,ko00562,ko00564,ko01100,ko04070,ko04730
LIPID-P-0168	DG(15:0_16:0)	GL	DG	572.522	554.491	[M+NH4]+	C34H66O5	4009	5332.6	5215.2	6766	4542.4	5936.5	8485.5	5199.5	4190.4	5857.6	7372.5	4463.4	5454.3	8021.5	7222	C00641	HMDB0007069	14275229	-	-	-	ko00561,ko00562,ko00564,ko01100,ko04070,ko04730
LIPID-P-0169	DG(16:0_16:0)	GL	DG	586.55	568.507	[M+NH4]+	C35H68O5	5664200	5201900	5481000	6007100	5155200	5552900	5753000	6423500	5820500	5375500	5560000	6073900	6563200	6137700	6899500	C00641	HMDB0007098	99931	-	237189	4255	ko00561,ko00562,ko00564,ko01100,ko04070,ko04730
LIPID-P-0170	DG(14:0_18:0)	GL	DG	586.55	568.507	[M+NH4]+	C35H68O5	25689	31726	24103	27070	29002	25744	25084	26444	25623	24861	27528	34707	30922	34394	32433	C00641	HMDB0007013	53477951	-	88810	-	ko00561,ko00562,ko00564,ko01100,ko04070,ko04730
LIPID-P-0171	DG(12:0_20:0)	GL	DG	586.55	568.507	[M+NH4]+	C35H68O5	31807	26782	27957	28553	26935	28431	25203	26965	28760	23074	24420	29522	30555	32109	33547	C00641	HMDB0093103	56936308	-	-	-	ko00561,ko00562,ko00564,ko01100,ko04070,ko04730
LIPID-P-0172	DG(17:0_16:0)	GL	DG	600.554	582.522	[M+NH4]+	C36H70O5	19634	15942	19585	17224	17377	17518	15441	17638	22960	20896	22451	21777	21741	19738	21326	C00641	HMDB0093778	-	-	-	-	ko00561,ko00562,ko00564,ko01100,ko04070,ko04730
LIPID-P-0174	DG(16:0_18:0)	GL	DG	614.582	596.538	[M+NH4]+	C37H72O5	9079300	9063400	11707000	11655000	11625000	10773000	11268000	12448000	10640000	10647000	12078000	12423000	12078000	13538000	12471000	C00641	HMDB0007100	9543688	-	86975	4274	ko00561,ko00562,ko00564,ko01100,ko04070,ko04730
LIPID-P-0175	DG(14:0_20:0)	GL	DG	614.582	596.538	[M+NH4]+	C37H72O5	35270	36274	41380	44502	44691	45506	42093	56409	43668	39952	53440	47522	53183	51309	53059	C00641	HMDB0007020	53477955	-	88798	-	ko00561,ko00562,ko00564,ko01100,ko04070,ko04730
LIPID-P-0177	DG(17:0_18:0)	GL	DG	628.585	610.554	[M+NH4]+	C38H74O5	33433	23981	27877	28474	31473	34358	35242	37312	31483	31496	27500	35004	34288	35080	35425	C00641	HMDB0093808	9543693	-	-	-	ko00561,ko00562,ko00564,ko01100,ko04070,ko04730
LIPID-P-0178	DG(18:0_18:0)	GL	DG	642.613	624.569	[M+NH4]+	C39H76O5	8721700	10553000	9682200	10409000	9900500	12051000	10612000	12594000	11282000	11593000	10731000	10220000	11173000	12258000	11653000	C00641	HMDB0007158	102615	-	-	-	ko00561,ko00562,ko00564,ko01100,ko04070,ko04730
LIPID-P-0179	DG(16:0_20:0)	GL	DG	642.613	624.569	[M+NH4]+	C39H76O5	61197	69881	61575	81334	67877	75299	77263	91469	75406	77362	84919	77015	78443	77366	75487	C00641	HMDB0007107	9543710	-	88446	-	ko00561,ko00562,ko00564,ko01100,ko04070,ko04730
LIPID-P-0180	DG(14:0_22:0)	GL	DG	642.613	624.569	[M+NH4]+	C39H76O5	36211	43401	32269	45892	46059	51718	54114	48038	47369	49630	46748	43754	49546	51579	47222	C00641	HMDB0007028	53477963	-	88802	-	ko00561,ko00562,ko00564,ko01100,ko04070,ko04730
LIPID-P-0181	DG(19:0_18:0)	GL	DG	656.614	638.585	[M+NH4]+	C40H78O5	32468	28493	29074	29845	24270	33783	28182	33058	22087	36583	28156	25440	29234	37456	26976	C00641	HMDB0094065	-	-	-	-	ko00561,ko00562,ko00564,ko01100,ko04070,ko04730
LIPID-P-0182	DG(21:0_16:0)	GL	DG	656.614	638.585	[M+NH4]+	C40H78O5	57044	57643	47936	39730	51680	46548	48500	48698	59315	55308	40963	46591	38482	45174	41350	C00641	HMDB0094301	-	-	-	-	ko00561,ko00562,ko00564,ko01100,ko04070,ko04730
LIPID-P-0183	DG(20:0_18:0)	GL	DG	670.639	652.601	[M+NH4]+	C41H80O5	58783	59978	60618	54375	49714	56479	58046	69295	68972	57101	67320	61504	69166	72677	69665	C00641	HMDB0007361	3246949	-	89002	-	ko00561,ko00562,ko00564,ko01100,ko04070,ko04730
LIPID-P-0191	DG(14:0_18:1)	GL	DG	584.535	566.491	[M+NH4]+	C35H66O5	21891	14857	14904	8534.5	10085	16420	4769.1	2980.7	2153.3	3604.4	5426.1	3608.1	9945.4	9493.1	11636	C00641	HMDB0007014	14275341	-	88809	-	ko00561,ko00562,ko00564,ko01100,ko04070,ko04730
LIPID-P-0196	DG(16:0_18:1)	GL	DG	612.566	594.522	[M+NH4]+	C37H70O5	531050	394790	445910	281540	229670	393850	104300	66373	65228	67047	82622	63312	265440	254440	263860	C00641	HMDB0007102	5282283	-	75466	4260	ko00561,ko00562,ko00564,ko01100,ko04070,ko04730
LIPID-P-0200	DG(16:0_20:1)	GL	DG	640.597	622.554	[M+NH4]+	C39H74O5	6582.7	6844	4926.1	5120.6	4130.1	5691.4	9994.9	2893.7	4275.5	5119.4	9001.7	6035.5	6356.5	7133.4	7300.4	C00641	HMDB0007108	9543715	-	88447	4354	ko00561,ko00562,ko00564,ko01100,ko04070,ko04730
LIPID-P-0201	DG(18:0_18:1)	GL	DG	640.597	622.554	[M+NH4]+	C39H74O5	98581	80197	96872	71201	45903	78595	36748	22178	19964	22173	23567	16803	60354	50819	63396	C00641	HMDB0007160	6443547	-	75468	-	ko00561,ko00562,ko00564,ko01100,ko04070,ko04730
LIPID-P-0213	DG(16:1_18:1)	GL	DG	610.55	592.507	[M+NH4]+	C37H68O5	156730	175570	202760	81871	60112	179140	8243.7	10278	7122.1	6976	13549	12983	85399	93446	89222	C00641	HMDB0007131	9543694	-	88500	4281	ko00561,ko00562,ko00564,ko01100,ko04070,ko04730
LIPID-P-0214	DG(16:0_18:2)	GL	DG	610.55	592.507	[M+NH4]+	C37H68O5	384770	401010	292330	394660	358460	380130	168730	94819	98476	116830	138600	112330	287160	267220	284860	C00641	HMDB0007103	9543695	-	82927	-	ko00561,ko00562,ko00564,ko01100,ko04070,ko04730
LIPID-P-0217	DG(18:0_18:2)	GL	DG	638.582	620.538	[M+NH4]+	C39H72O5	55543	55110	32983	54072	42960	49214	20837	13642	11121	16036	18739	17439	30676	36227	34501	C00641	HMDB0007161	6441562	-	77097	-	ko00561,ko00562,ko00564,ko01100,ko04070,ko04730
LIPID-P-0218	DG(18:1_18:1)	GL	DG	638.582	620.538	[M+NH4]+	C39H72O5	2036400	1675400	2586000	1095600	740630	1432300	214630	140940	137530	124890	137740	107210	1010400	1039700	990300	C00641	HMDB0007218	9543716	-	52333	-	ko00561,ko00562,ko00564,ko01100,ko04070,ko04730
LIPID-P-0219	DG(18:1_20:1)	GL	DG	666.613	648.569	[M+NH4]+	C41H76O5	53572	36571	54810	23538	18326	33360	16848	8533.4	3669.4	7915.3	11792	10095	29424	25387	29778	C00165	HMDB0007224	9543756	-	84436	4400	ko01521,ko04010,ko04012,ko04014,ko04015,ko04020,ko04024,ko04062,ko04064,ko04066,ko04071,ko04072,ko04261,ko04270,ko04361,ko04370,ko04371,ko04540,ko04611,ko04625,ko04650,ko04658,ko04659,ko04660,ko04662,ko04664,ko04666,ko04713,ko04714,ko04720,ko04722,ko04723,ko04724,ko04725,ko04726,ko04728,ko04730,ko04745,ko04750,ko04911,ko04912,ko04915,ko04916,ko04918,ko04919,ko04920,ko04921,ko04923,ko04925,ko04926…
LIPID-P-0224	DG(16:1_18:2)	GL	DG	608.535	590.491	[M+NH4]+	C37H66O5	57644	98642	76076	88406	89857	85167	23665	12482	12683	17007	27856	17639	51645	43371	48991	C00641	HMDB0007132	9543699	-	84419	4319	ko00561,ko00562,ko00564,ko01100,ko04070,ko04730
LIPID-P-0225	DG(16:0_18:3)	GL	DG	608.535	590.491	[M+NH4]+	C37H66O5	11438	11524	8130	13164	8466.2	10886	6513.1	2208.5	2345.5	1902.6	3393	2051.8	8809.4	6442	6743.9	C00641	HMDB0007105	9543700	-	88449	-	ko00561,ko00562,ko00564,ko01100,ko04070,ko04730
LIPID-P-0229	DG(18:1_18:2)	GL	DG	636.566	618.522	[M+NH4]+	C39H70O5	635460	802420	728900	826110	783090	713510	254360	184840	166630	171250	172670	147300	512750	556400	585200	C00641	HMDB0007219	9543722	-	75450	-	ko00561,ko00562,ko00564,ko01100,ko04070,ko04730
LIPID-P-0232	DG(18:2_20:1)	GL	DG	664.597	646.554	[M+NH4]+	C41H74O5	10554	12417	12416	15001	11721	11051	11619	5919.3	3596.2	6392	11055	7691.2	9868.1	10941	11127	C00641	HMDB0007253	9543765	-	89194	-	ko00561,ko00562,ko00564,ko01100,ko04070,ko04730
LIPID-P-0238	DG(16:1_18:3)	GL	DG	606.519	588.475	[M+NH4]+	C37H64O5	7686.6	12073	7178.6	11395	9374.9	16165	1485.2	2231.7	498.28	1734.1	1000.9	3196.7	7639.5	6621.6	6708.2	C00641	HMDB0007134	9543703	-	88497	-	ko00561,ko00562,ko00564,ko01100,ko04070,ko04730
LIPID-P-0239	DG(16:0_20:4)	GL	DG	634.55	616.507	[M+NH4]+	C39H68O5	17189	11109	15635	16370	13305	9294.5	9143.1	8320.2	10958	8431.8	9050.5	8797.5	11310	15431	12693	C00165	HMDB0007112	9543736	-	77096	-	ko01521,ko04010,ko04012,ko04014,ko04015,ko04020,ko04024,ko04062,ko04064,ko04066,ko04071,ko04072,ko04261,ko04270,ko04361,ko04370,ko04371,ko04540,ko04611,ko04625,ko04650,ko04658,ko04659,ko04660,ko04662,ko04664,ko04666,ko04713,ko04714,ko04720,ko04722,ko04723,ko04724,ko04725,ko04726,ko04728,ko04730,ko04745,ko04750,ko04911,ko04912,ko04915,ko04916,ko04918,ko04919,ko04920,ko04921,ko04923,ko04925,ko04926…
LIPID-P-0240	DG(18:2_18:2)	GL	DG	634.55	616.507	[M+NH4]+	C39H68O5	327910	443350	288650	588150	670690	318870	249330	187220	161110	164710	197610	178390	350000	348930	383840	C00641	HMDB0007248	9543729	-	77127	4371	ko00561,ko00562,ko00564,ko01100,ko04070,ko04730
LIPID-P-0243	DG(18:0_20:4)	GL	DG	662.582	644.538	[M+NH4]+	C41H72O5	10720	8669.9	8813	11555	14398	7627.9	12130	11338	14338	9655.2	12375	15094	13036	14952	13076	C00165	HMDB0007170	6438587	-	75728	-	ko01521,ko04010,ko04012,ko04014,ko04015,ko04020,ko04024,ko04062,ko04064,ko04066,ko04071,ko04072,ko04261,ko04270,ko04361,ko04370,ko04371,ko04540,ko04611,ko04625,ko04650,ko04658,ko04659,ko04660,ko04662,ko04664,ko04666,ko04713,ko04714,ko04720,ko04722,ko04723,ko04724,ko04725,ko04726,ko04728,ko04730,ko04745,ko04750,ko04911,ko04912,ko04915,ko04916,ko04918,ko04919,ko04920,ko04921,ko04923,ko04925,ko04926…
LIPID-P-0247	DG(18:2_18:3)	GL	DG	632.535	614.491	[M+NH4]+	C39H66O5	42144	55253	29249	49735	58343	37283	19562	12729	8848.8	19959	20912	18417	34614	30093	44741	C00641	HMDB0007250	9543737	-	89198	-	ko00561,ko00562,ko00564,ko01100,ko04070,ko04730
LIPID-P-0248	DG(16:1_20:4)	GL	DG	632.535	614.491	[M+NH4]+	C39H66O5	4559.5	7350.9	3455	3693.3	6507.8	6688.3	5377.8	4722.8	2611.4	3035	2152	2833.3	4117.3	5402.2	4704.2	C00641	HMDB0007141	9543743	-	88489	-	ko00561,ko00562,ko00564,ko01100,ko04070,ko04730
LIPID-P-0252	DG(18:1_20:4)	GL	DG	660.566	642.522	[M+NH4]+	C41H70O5	46395	42563	65821	57874	64265	43050	50085	52045	39015	38160	27094	28899	49853	59376	57266	C00641	HMDB0007228	9543786	-	75449	-	ko00561,ko00562,ko00564,ko01100,ko04070,ko04730
LIPID-P-0259	DG(18:2_20:4)	GL	DG	658.55	640.507	[M+NH4]+	C41H68O5	37687	41637	39233	101060	84866	42338	87529	92921	66403	70967	56197	61682	79124	71809	84933	C00641	HMDB0007257	9543796	-	89203	-	ko00561,ko00562,ko00564,ko01100,ko04070,ko04730
LIPID-P-0260	DG(18:1_20:5)	GL	DG	658.55	640.507	[M+NH4]+	C41H68O5	14046	29160	24211	28136	20601	40244	12328	7784.5	9595.8	7853.9	11805	9351.5	18936	21181	20505	C00641	HMDB0007230	9543797	-	89218	-	ko00561,ko00562,ko00564,ko01100,ko04070,ko04730
LIPID-P-0261	DG(16:0_22:6)	GL	DG	658.55	640.507	[M+NH4]+	C41H68O5	20438	23915	19077	24046	14390	14563	17051	11067	11394	10714	13641	9812.1	19878	17422	14808	C00641	HMDB0007121	9543827	-	82949	-	ko00561,ko00562,ko00564,ko01100,ko04070,ko04730
LIPID-P-0268	DG(16:1_22:6)	GL	DG	656.52	638.491	[M+NH4]+	C41H66O5	7101.9	13532	13257	12993	10582	11779	1458.5	2703.9	1214	2201.4	2518.2	3477.6	11052	9623	6085.5	C00641	HMDB0007150	9543839	-	-	-	ko00561,ko00562,ko00564,ko01100,ko04070,ko04730
LIPID-P-0269	DG(18:1_22:6)	GL	DG	684.561	666.522	[M+NH4]+	C43H70O5	76249	99078	142810	143140	86485	97415	51429	41492	39102	33817	27609	20325	71902	75147	75827	C00641	HMDB0007208	53478083	-	88551	-	ko00561,ko00562,ko00564,ko01100,ko04070,ko04730
LIPID-P-0271	DG(18:2_22:6)	GL	DG	682.539	664.507	[M+NH4]+	C43H68O5	63888	106560	97071	169560	143830	113630	91339	63487	76366	72401	54553	39550	109030	106410	92734	C00641	HMDB0007266	9543899	-	-	-	ko00561,ko00562,ko00564,ko01100,ko04070,ko04730
LIPID-P-0272	MG(14:0)	GL	MG	320.289	302.246	[M+NH4]+	C17H34O4	31528	30386	32693	33798	31641	36041	35103	35412	33970	28902	32666	41243	38702	36950	34222	C01885	HMDB0011561	10957631	-	75536	-	ko00561,ko01100,ko04714,ko04923,ko04975,ko04977
LIPID-P-0274	MG(16:0)	GL	MG	348.321	330.277	[M+NH4]+	C19H38O4	4576000	4277300	4452300	4416300	4379700	4393800	4396300	4515800	4698600	4497700	4542000	4989200	5193000	5242300	5084400	C01885	HMDB0011564	3084463	32899-41-5	75542	-	ko00561,ko01100,ko04714,ko04923,ko04975,ko04977
LIPID-P-0275	MG(17:0)	GL	MG	362.321	344.293	[M+NH4]+	C20H40O4	20102	20504	22977	20163	19162	20125	23693	23144	23855	18138	17317	21496	26044	27562	25916	C01885	HMDB0072856	96367592	-	-	-	ko00561,ko01100,ko04714,ko04923,ko04975,ko04977
LIPID-P-0276	MG(18:0)	GL	MG	376.352	358.308	[M+NH4]+	C21H42O4	7742000	6793800	7507700	7553500	7221100	7339800	7723200	8119300	7998900	7252600	7868300	8179700	8673100	8441600	8426200	C01885	HMDB0011131	15560610	22610-61-3	75550	-	ko00561,ko01100,ko04714,ko04923,ko04975,ko04977
LIPID-P-0277	MG(20:0)	GL	MG	404.372	386.34	[M+NH4]+	C23H46O4	27235	24701	25071	26067	24321	28182	30364	25785	32947	25142	25889	29586	24968	32071	29793	C01885	HMDB0011572	-	-	-	-	ko00561,ko01100,ko04714,ko04923,ko04975,ko04977
LIPID-P-0282	MG(18:1)	GL	MG	374.336	356.293	[M+NH4]+	C21H40O4	58997	66193	103660	52035	44146	64939	23779	26243	17843	24358	22212	23129	58075	51225	46798	C01885	HMDB0011566	53480977	-	-	-	ko00561,ko01100,ko04714,ko04923,ko04975,ko04977
LIPID-P-0283	MG(18:2)	GL	MG	372.31	354.277	[M+NH4]+	C21H38O4	34141	47052	47096	55611	71760	44810	40985	41989	23937	34620	29676	29923	43528	43630	43802	C01885	-	-	-	-	-	ko00561,ko01100,ko04714,ko04923,ko04975,ko04977
LIPID-P-0292	HexCer(d18:1/16:0)	SL	HexCer	700.573	699.565	[M+H]+	C40H77NO8	143710	202060	194250	135370	111520	136070	224360	141470	140840	196420	117580	138620	174310	153360	166670	C01190	HMDB0004971	-	-	84716	7224	ko00600,ko01100
LIPID-P-0293	HexCer(d18:1/17:0)	SL	HexCer	714.588	713.581	[M+H]+	C41H79NO8	9512.8	3240	10899	12757	12412	15688	11974	13799	12298	10732	9661.9	24112	11312	16513	14478	C01190	-	-	-	-	-	ko00600,ko01100
LIPID-P-0294	HexCer(d18:1/18:0)	SL	HexCer	728.604	727.596	[M+H]+	C42H81NO8	54004	49682	67778	58557	33621	37579	39945	54806	49022	47793	36854	38793	49875	63044	61559	C01190	HMDB0004972	11958364	-	84719	7225	ko00600,ko01100
LIPID-P-0296	HexCer(d18:1/20:0)	SL	HexCer	756.635	755.628	[M+H]+	C44H85NO8	33207	40228	30967	25144	20601	24860	38124	38291	38326	55254	33606	54362	40091	40719	40566	C01190	HMDB0004973	20057356	-	84721	7226	ko00600,ko01100
LIPID-P-0297	HexCer(d18:1/22:0)	SL	HexCer	784.667	783.659	[M+H]+	C46H89NO8	110740	149000	115690	83544	73942	115520	161910	102810	104000	154830	104640	126980	138970	137050	125110	C01190	HMDB0004974	10373084	-	62107	7227	ko00600,ko01100
LIPID-P-0298	HexCer(d18:1/23:0)	SL	HexCer	798.682	797.674	[M+H]+	C47H91NO8	114790	109260	98569	84028	59226	92378	117330	90599	90228	119800	76873	101610	107690	117650	104410	C01190	-	-	-	-	-	ko00600,ko01100
LIPID-P-0299	HexCer(d18:1/24:0)	SL	HexCer	812.698	811.69	[M+H]+	C48H93NO8	56749	83855	71000	49104	43170	56587	87703	44701	54840	61995	46008	51617	62280	64041	69392	C01190	HMDB0004978	6321361	-	-	7231	ko00600,ko01100
LIPID-P-0302	HexCer(d18:1/16:1)	SL	HexCer	698.557	697.549	[M+H]+	C40H75NO8	20753	25969	20058	14769	16760	18811	22884	28700	30031	30561	24022	19295	18477	19910	26978	C01190	HMDB0034623	-	-	-	-	ko00600,ko01100
LIPID-P-0311	HexCer(d18:2/22:0)	SL	HexCer	782.7	781.643	[M+H]+	C46H87NO8	7839.4	5999.7	4668.3	4733.6	3740.6	5811.8	4104.3	4138.3	4239.3	5518.4	4553.1	3508.6	4532.3	6068.6	4528.3	C01190	-	-	-	-	-	ko00600,ko01100
LIPID-P-0332	SHexCer(d18:1:/16:0)	SL	HexCer	780.8	779.522	[M+H]+	C40H77NO11S	75524	92630	82561	57109	49794	71751	85917	65085	62446	90902	48491	62966	94405	86891	81140	C06125	HMDB0012313	-	-	-	-	ko00600,ko01100
LIPID-P-0350	LPC(14:0/0:0)	GP	LPC	468.309	467.301	[M+H]+	C22H46NO7P	565570	555430	846150	433090	442680	480370	368720	409680	563260	384360	333210	486780	521940	459220	501440	C04230	HMDB0010379	460604	20559-16-4	64489	-	ko00564,ko05231
LIPID-P-0351	LPC(0:0/15:0)	GP	LPC	482.322	481.317	[M+H]+	C23H48NO7P	95851	103150	92297	82504	120920	92431	121640	145880	131230	139010	105660	136560	139670	99844	133160	C04230	-	-	-	-	-	ko00564,ko05231
LIPID-P-0357	LPC(0:0/18:0)	GP	LPC	524.372	523.364	[M+H]+	C26H54NO7P	477730	446490	555000	430840	270970	331240	311810	401400	422340	342270	295170	358020	424190	474610	426070	C04230	HMDB0011128	-	-	76076	-	ko00564,ko05231
LIPID-P-0359	LPC(0:0/19:0)	GP	LPC	538.388	537.379	[M+H]+	C27H56NO7P	687810	681680	685970	491940	469560	423920	938550	673490	722840	880380	607760	852190	753090	744000	761990	C04230	-	-	-	-	-	ko00564,ko05231
LIPID-P-0361	LPC(0:0/20:0)	GP	LPC	552.403	551.395	[M+H]+	C28H58NO7P	191970	198600	179180	118200	103200	138250	219910	145840	158680	183580	160440	199370	199730	205950	195680	C04230	-	-	-	-	-	ko00564,ko05231
LIPID-P-0362	LPC(20:0/0:0)	GP	LPC	552.403	551.395	[M+H]+	C28H58NO7P	371610	347880	310990	228900	221650	270440	351810	299010	286260	344220	316530	336150	343890	342500	334520	C04230	HMDB0010390	24779473	108341-80-6	74968	-	ko00564,ko05231
LIPID-P-0363	LPC(22:0/0:0)	GP	LPC	580.434	579.426	[M+H]+	C30H62NO7P	47522	48778	44315	33870	28168	29516	42236	41657	43804	53656	32521	35671	45497	46250	44945	C04230	HMDB0010398	24779479	-	-	-	ko00564,ko05231
LIPID-P-0364	LPC(24:0/0:0)	GP	LPC	608.466	607.458	[M+H]+	C32H66NO7P	36546	32273	33483	21474	26095	30688	28460	29449	28062	40470	22102	29354	30774	27183	40463	C04230	HMDB0010405	24779481	-	86260	-	ko00564,ko05231
LIPID-P-0369	LPC(17:1/0:0)	GP	LPC	508.339	507.332	[M+H]+	C25H50NO7P	572480	464200	588380	324850	356320	376650	245310	311280	266000	294340	238100	303470	360500	360830	345710	C04230	-	-	-	-	-	ko00564,ko05231
LIPID-P-0371	LPC(18:1/0:0)	GP	LPC	522.356	521.348	[M+H]+	C26H52NO7P	573510	388610	498640	314840	259040	382800	216340	269310	268140	257330	206310	261240	378680	354460	349430	C04230	HMDB0010385	53480465	-	86255	-	ko00564,ko05231
LIPID-P-0372	LPC(19:1/0:0)	GP	LPC	536.371	535.364	[M+H]+	C27H54NO7P	297090	224440	355300	243050	188040	177230	148750	171780	161220	172130	103700	163100	237180	243710	231360	C04230	-	-	-	-	-	ko00564,ko05231
LIPID-P-0373	LPC(0:0/20:1)	GP	LPC	550.387	549.379	[M+H]+	C28H56NO7P	751840	468590	636310	348030	236460	461010	312200	306150	254680	303400	212000	338430	438360	424160	430690	C04230	-	-	-	-	-	ko00564,ko05231
LIPID-P-0374	LPC(20:1/0:0)	GP	LPC	550.387	549.379	[M+H]+	C28H56NO7P	1907800	1326900	2012700	1060900	841470	1278100	1065700	1053700	947770	1131200	853130	1237800	1401700	1423000	1414300	C04230	HMDB0010391	52924051	-	88685	-	ko00564,ko05231
LIPID-P-0375	LPC(0:0/22:1)	GP	LPC	578.419	577.411	[M+H]+	C30H60NO7P	18757	18451	22872	13118	13029	14438	17658	16619	17685	18080	10507	14594	19666	19658	20169	C04230	-	-	-	-	-	ko00564,ko05231
LIPID-P-0376	LPC(22:1/0:0)	GP	LPC	578.419	577.411	[M+H]+	C30H60NO7P	26869	28823	37206	22459	21483	24156	31655	35005	36539	41872	28225	26863	32773	36228	32375	C04230	HMDB0010399	53480471	-	88684	-	ko00564,ko05231
LIPID-P-0378	LPC(0:0/18:2)	GP	LPC	520.34	519.332	[M+H]+	C26H50NO7P	474400	413380	358210	340130	353590	417510	260170	362050	253040	410610	305910	289890	404060	449550	357430	C04230	-	-	-	-	-	ko00564,ko05231
LIPID-P-0382	LPC(22:2/0:0)	GP	LPC	576.403	575.395	[M+H]+	C30H58NO7P	20492	16707	16272	17454	15024	13359	13067	17937	17736	16902	11341	14686	19905	16545	21351	C04230	HMDB0010400	52924059	-	88952	-	ko00564,ko05231
LIPID-P-0386	LPC(20:4/0:0)	GP	LPC	544.34	543.332	[M+H]+	C28H50NO7P	426340	358850	488590	458730	370650	397030	177120	439160	313330	305090	164440	207880	384220	372220	376620	C04230	HMDB0010395	24779476	60701-99-7	74344	-	ko00564,ko05231
LIPID-P-0387	LPC(0:0/22:4)	GP	LPC	572.372	571.364	[M+H]+	C30H54NO7P	310380	164020	220790	185860	125810	280790	71274	141320	81269	88714	50098	45749	148560	156970	160610	C04230	-	-	-	-	-	ko00564,ko05231
LIPID-P-0389	LPC(20:5/0:0)	GP	LPC	542.325	541.317	[M+H]+	C28H48NO7P	3584500	3988300	3666400	2583500	1804700	5976900	731470	1117600	910690	967100	1232800	1025700	2441300	2475500	2543200	C04230	HMDB0010397	11757087	-	-	-	ko00564,ko05231
LIPID-P-0390	LPC(0:0/22:5)	GP	LPC	570.364	569.348	[M+H]+	C30H52NO7P	1435400	1209000	1552700	1249700	888200	1455100	770740	1355900	1134300	1046700	624110	698800	1135200	1161000	1182300	C04230	-	-	-	-	-	ko00564,ko05231
LIPID-P-0392	LPC(22:6/0:0)	GP	LPC	568.34	567.332	[M+H]+	C30H50NO7P	35498000	29338000	36951000	28606000	20863000	34374000	16748000	33705000	28939000	25911000	18136000	18021000	31191000	30231000	31167000	C04230	HMDB0010404	10415542	-	73873	-	ko00564,ko05231
LIPID-P-0393	LPC(O-14:0)	GP	LPC-O	454.33	453.322	[M+H]+	C22H48NO6P	69258	69091	64737	65242	54473	53611	67050	53178	51725	55036	59632	53357	73131	66678	63488	C04230	-	-	-	-	-	ko00564,ko05231
LIPID-P-0394	LPC(O-16:0)	GP	LPC-O	482.361	481.353	[M+H]+	C24H52NO6P	1634100	1695400	1666600	1368500	1323100	1275400	1925900	1793500	2073900	2184300	1924400	2000800	1949700	1834600	2073900	C04230	-	-	-	-	-	ko00564,ko05231
LIPID-P-0395	LPC(O-18:0)	GP	LPC-O	510.392	509.385	[M+H]+	C26H56NO6P	461840	442820	393500	373530	303880	330510	594560	680200	761580	582620	736030	747950	603750	590690	611730	C04317	HMDB0011149	2733532	-	75216	-	ko00565,ko01100
LIPID-P-0396	LPC(O-20:0)	GP	LPC-O	538.424	537.416	[M+H]+	C28H60NO6P	57929	56570	52863	60510	50872	48966	173110	175640	219680	148730	211460	230450	139610	146140	140440	C04230	-	-	-	-	-	ko00564,ko05231
LIPID-P-0397	LPC(O-22:0)	GP	LPC-O	566.455	565.447	[M+H]+	C30H64NO6P	11915	19063	10896	12862	11262	10786	22395	23825	22849	22027	16734	18901	20852	18437	21335	C04230	-	-	-	-	-	ko00564,ko05231
LIPID-P-0398	LPC(O-14:1)	GP	LPC-O	452.314	451.306	[M+H]+	C22H46NO6P	18963	15197	21621	19319	16555	13946	9338.1	10175	8346.4	9569.3	8471.2	8702.2	12640	12979	13002	C04230	-	-	-	-	-	ko00564,ko05231
LIPID-P-0399	LPC(O-16:1)	GP	LPC-O	480.345	479.338	[M+H]+	C24H50NO6P	127400	118030	119280	98718	93495	87014	142090	122310	140300	149380	133300	116420	130690	136270	139250	C04230	-	-	-	-	-	ko00564,ko05231
LIPID-P-0400	LPC(O-18:1)	GP	LPC-O	508.377	507.369	[M+H]+	C26H54NO6P	795380	845520	865110	732340	611430	607570	977860	916060	1033400	832370	924890	1084300	941210	964090	891950	C04230	-	-	-	-	-	ko00564,ko05231
LIPID-P-0401	LPC(O-20:1)	GP	LPC-O	536.408	535.4	[M+H]+	C28H58NO6P	29202	25697	26574	23389	23126	20617	39530	42149	53513	31455	43124	54665	37218	36066	37423	C04230	-	-	-	-	-	ko00564,ko05231
LIPID-P-0403	LPC(O-18:2)	GP	LPC-O	506.361	505.353	[M+H]+	C26H52NO6P	39798	53065	46081	48584	50098	39403	57351	51511	57618	56985	50756	62104	53765	54079	54197	C04230	HMDB0010408	-	-	84753	-	ko00564,ko05231
LIPID-P-0404	LPC(O-20:2)	GP	LPC-O	534.392	533.385	[M+H]+	C28H56NO6P	13551	13494	13982	10927	12321	9134.7	13358	14031	18726	14603	12439	15968	12872	15203	13650	C04230	-	-	-	-	-	ko00564,ko05231
LIPID-P-0405	LPC(O-22:2)	GP	LPC-O	562.424	561.416	[M+H]+	C30H60NO6P	5509.4	5015.9	5565.3	4605.3	4936.4	4665.8	5455.7	4168.3	8353.4	3250.5	3831.4	5380.2	6451.4	5777.7	5260.3	C04230	-	-	-	-	-	ko00564,ko05231
LIPID-P-0409	LPE(17:0/0:0)	GP	LPE	468.305	467.301	[M+H]+	C22H46NO7P	11711	8163	10243	7902	5697.7	6419.3	11199	7560.9	8724.4	14687	7751.6	9094.7	10721	7865.5	7173.9	-	-	-	-	-	-	--
LIPID-P-0411	LPE(18:0/0:0)	GP	LPE	482.325	481.317	[M+H]+	C23H48NO7P	602620	563080	542960	517730	300030	458510	439970	456200	481260	517510	362720	391330	538630	525480	522340	-	HMDB0011130	9547068	-	75036	-	--
LIPID-P-0415	LPE(16:1/0:0)	GP	LPE	452.278	451.27	[M+H]+	C21H42NO7P	10798	10471	13256	5923.8	6076.6	12652	5291.6	4695.6	3226.7	5268.9	4835.2	6331.3	9891	8325.3	7605.6	-	HMDB0011474	-	-	-	-	--
LIPID-P-0420	LPE(20:1/0:0)	GP	LPE	508.34	507.332	[M+H]+	C25H50NO7P	31377	21186	26802	13169	12137	15086	15351	15040	9403.9	14564	11500	13678	20328	19872	19536	-	HMDB0011512	-	-	-	-	--
LIPID-P-0423	LPE(0:0/18:2)	GP	LPE	478.293	477.286	[M+H]+	C23H44NO7P	321230	208950	148210	203610	158280	271430	141970	80350	83686	114650	132670	92211	184290	205330	156220	-	HMDB0011477	-	-	76090	-	--
LIPID-P-0424	LPE(18:2/0:0)	GP	LPE	478.293	477.286	[M+H]+	C23H44NO7P	519450	486910	395580	335110	381870	323480	418390	281660	226720	353000	334690	343480	417830	436310	419490	-	HMDB0011507	-	-	83058	-	--
LIPID-P-0425	LPE(0:0/20:2)	GP	LPE	506.325	505.317	[M+H]+	C25H48NO7P	10927	7308.7	4378.5	8102.5	6221.9	6050.7	7102	5825.5	3566.8	5580.2	2614.9	3104.3	6746.9	6566.4	5885.7	-	HMDB0011483	-	-	-	-	--
LIPID-P-0426	LPE(20:2/0:0)	GP	LPE	506.325	505.317	[M+H]+	C25H48NO7P	9628.5	5334.1	7212.4	6531.4	5603.9	6583.8	9562.3	5836.5	5825.8	8113.6	5812	7046.9	7321.3	6561.5	8569.2	-	HMDB0011513	-	-	-	-	--
LIPID-P-0429	LPE(0:0/20:3)	GP	LPE	504.309	503.301	[M+H]+	C25H46NO7P	36591	28458	26116	27967	17804	42896	16697	20831	11377	16903	10893	13194	27909	26883	21806	-	-	-	-	-	-	--
LIPID-P-0430	LPE(20:3/0:0)	GP	LPE	504.309	531.332	[M+H]+	C27H50NO7P	30616	35285	25289	30673	18022	25301	21233	18684	20956	22530	19525	16697	23216	26197	22921	-	HMDB0011516	-	-	-	-	--
LIPID-P-0432	LPE(20:4/0:0)	GP	LPE	502.293	501.286	[M+H]+	C25H44NO7P	1033500	926590	879650	755440	646350	854690	412280	669540	507850	548640	366320	405360	754980	780600	750090	-	HMDB0011487	-	-	72741	-	--
LIPID-P-0433	LPE(22:4/0:0)	GP	LPE	530.325	529.317	[M+H]+	C27H48NO7P	17417	10937	9936.3	10105	7373.5	12236	7291	7520	6484.3	10002	4654.3	4080.2	11503	7231.3	7393.3	-	HMDB0011493	-	-	-	-	--
LIPID-P-0438	LPE(P-16:0)	GP	LPE-P	438.3	437.291	[M+H]+	C21H44NO6P	31558	34443	38766	27677	28137	26170	62995	49716	42959	60889	57316	68854	49501	46960	45558	-	HMDB0011152	42607469	174062-72-7	-	-	--
LIPID-P-0440	LPE(P-18:0)	GP	LPE-P	466.3	465.322	[M+H]+	C23H48NO6P	18514	16170	17535	15018	13217	14523	26168	22294	23294	35622	24104	27020	25890	22612	22378	-	HMDB0240598	42607470	174062-73-8	-	-	--
LIPID-P-0441	LPE(P-20:0)	GP	LPE-P	494.3	493.353	[M+H]+	C25H52NO6P	4401.5	3616.4	4656	4496.4	3616.9	3678	7623.9	7404.5	8788.5	12228	8849.1	8045.5	7574.5	6095.8	6717	-	-	-	-	-	-	--
LIPID-P-0445	LPE(P-18:1)	GP	LPE-P	464.3	463.306	[M+H]+	C23H46NO6P	10162	8409.9	11323	7510.7	8698.2	6406.3	23715	17527	12889	15615	16510	26629	14916	15150	15930	-	-	-	-	-	-	--
LIPID-P-0446	LPG(16:0/0:0)	GP	LPG	502.288	484.28	[M+NH4]+	C22H45O9P	79338	60414	66871	42012	46796	44953	27358	43447	38731	36369	26639	34857	53115	52239	51996	-	-	-	-	-	-	--
LIPID-P-0451	LPG(18:2/0:0)	GP	LPG	526.288	508.28	[M+NH4]+	C24H45O9P	71674	56374	58292	48763	36108	46661	45390	56300	60208	45045	40217	48927	54651	58108	53855	-	-	-	-	-	-	--
LIPID-P-0455	LPS(16:0/0:0)	GP	LPS	498.283	497.275	[M+H]+	C22H44NO9P	33304	30199	33392	31124	23135	28013	33084	34942	36649	30935	33222	28907	36168	34103	34884	-	HMDB0240605	9547100	116947-34-3	-	-	--
LIPID-P-0471	PC(14:0_14:0)	GP	PC	678.507	677.5	[M+H]+	C36H72NO8P	29946	35860	27749	25558	21678	29433	27137	28804	36081	31573	23874	28951	27859	29968	31117	C00157	HMDB0007866	5459377	-	45240	-	ko00564,ko00590,ko00591,ko00592,ko01100,ko04723,ko05231
LIPID-P-0473	PC(15:0_16:0)	GP	PC	720.554	719.547	[M+H]+	C39H78NO8P	439010	431130	373450	358760	468650	386990	432300	546890	456340	815040	337410	409620	485470	498430	510770	C00157	HMDB0007935	-	-	-	-	ko00564,ko00590,ko00591,ko00592,ko01100,ko04723,ko05231
LIPID-P-0475	PC(16:0_18:0)	GP	PC	762.601	761.593	[M+H]+	C42H84NO8P	6667800	6776500	7180100	4156900	3411500	5788200	4034100	5220600	4837500	5249700	2619700	3430400	5628400	5708000	5708500	C00157	HMDB0007970	24778686	-	73000	-	ko00564,ko00590,ko00591,ko00592,ko01100,ko04723,ko05231
LIPID-P-0477	PC(16:0_22:0)	GP	PC	818.664	817.656	[M+H]+	C46H92NO8P	72308	64152	47040	48547	49568	90634	96085	80068	71945	110340	77151	69268	84223	80979	85820	C00157	HMDB0007985	7983123	-	86168	-	ko00564,ko00590,ko00591,ko00592,ko01100,ko04723,ko05231
LIPID-P-0482	PC(16:0_18:1)	GP	PC	760.586	759.578	[M+H]+	C42H82NO8P	1258600	968550	984880	582220	538270	1038500	738360	754530	729060	852120	529760	727000	945720	909700	942240	C00157	HMDB0007972	4266266	-	73001	-	ko00564,ko00590,ko00591,ko00592,ko01100,ko04723,ko05231
LIPID-P-0483	PC(17:0_18:1)	GP	PC	774.601	773.593	[M+H]+	C43H84NO8P	2552600	2115800	2095400	1315700	1250700	2097600	1449700	2035600	1538700	2166800	1048800	1479200	2034200	1983200	1909100	C00157	-	-	-	-	-	ko00564,ko00590,ko00591,ko00592,ko01100,ko04723,ko05231
LIPID-P-0485	PC(19:0_18:1)	GP	PC	802.633	801.625	[M+H]+	C45H88NO8P	435890	399580	462910	254010	213730	339410	357200	286970	224530	460500	189480	318430	365370	406060	355840	C00157	-	-	-	-	-	ko00564,ko00590,ko00591,ko00592,ko01100,ko04723,ko05231
LIPID-P-0486	PC(16:0_22:1)	GP	PC	816.648	815.64	[M+H]+	C46H90NO8P	1270400	954900	1055500	607550	469070	1172600	1003400	934290	920190	1020800	626430	836530	1019200	964640	1022100	C00157	HMDB0007986	7983270	-	86174	-	ko00564,ko00590,ko00591,ko00592,ko01100,ko04723,ko05231
LIPID-P-0489	PC(14:0_18:2)	GP	PC	730.539	729.531	[M+H]+	C40H76NO8P	917910	1240400	902130	524770	902620	1244900	611810	641380	594350	864670	500180	848230	918750	938380	889380	C00157	HMDB0008002	24778764	-	83717	-	ko00564,ko00590,ko00591,ko00592,ko01100,ko04723,ko05231
LIPID-P-0491	PC(17:1_18:1)	GP	PC	772.586	771.578	[M+H]+	C43H82NO8P	1759400	1678400	1263400	954250	1114300	1328700	1555100	1742300	1519100	2122100	1193600	1823000	1618300	1603300	1656200	C00157	HMDB0007935	-	-	-	-	ko00564,ko00590,ko00591,ko00592,ko01100,ko04723,ko05231
LIPID-P-0492	PC(18:0_18:2)	GP	PC	786.601	785.593	[M+H]+	C44H84NO8P	1622200	1671700	1327500	1272900	1066500	1717000	1161800	1279900	1000200	1288700	1105200	1140000	1464600	1457300	1524400	C00157	HMDB0008039	6441487	-	84822	-	ko00564,ko00590,ko00591,ko00592,ko01100,ko04723,ko05231
LIPID-P-0494	PC(18:0_20:2)	GP	PC	814.633	813.625	[M+H]+	C46H88NO8P	3833400	1933600	2603600	1360900	810820	2579700	1233300	1239000	1211400	1356100	735700	1105600	1779200	1818400	1801200	C00157	HMDB0008045	24778847	-	-	-	ko00564,ko00590,ko00591,ko00592,ko01100,ko04723,ko05231
LIPID-P-0495	PC(18:1_22:1)	GP	PC	842.664	841.656	[M+H]+	C48H92NO8P	115180	116720	70925	62820	82319	109440	83611	74133	64648	93985	65342	74752	103930	97626	96787	C00157	HMDB0008085	52922751	-	-	-	ko00564,ko00590,ko00591,ko00592,ko01100,ko04723,ko05231
LIPID-P-0496	PC(18:1_24:1)	GP	PC	870.695	869.687	[M+H]+	C50H96NO8P	103490	86115	61085	56281	69850	83271	73862	59140	67906	87303	52649	56366	69580	89744	72276	C00157	HMDB0008092	53478901	-	89703	-	ko00564,ko00590,ko00591,ko00592,ko01100,ko04723,ko05231
LIPID-P-0497	PC(14:0_18:3)	GP	PC	728.523	727.515	[M+H]+	C40H74NO8P	31059	52364	38766	30745	32633	34130	73191	56365	72975	67932	55761	65020	64149	51960	67654	C00157	HMDB0007876	7982984	-	86095	-	ko00564,ko00590,ko00591,ko00592,ko01100,ko04723,ko05231
LIPID-P-0499	PC(17:1_18:2)	GP	PC	770.57	769.562	[M+H]+	C43H80NO8P	1600600	1525400	1075200	1027100	1334100	1209000	806050	1364300	942170	1594300	766370	1194100	1452000	1343400	1405400	C00157	-	-	-	-	-	ko00564,ko00590,ko00591,ko00592,ko01100,ko04723,ko05231
LIPID-P-0501	PC(17:0_20:3)	GP	PC	798.601	797.593	[M+H]+	C45H84NO8P	365910	419030	410440	351040	381080	488020	302380	746140	492640	554060	318350	396380	453130	461850	437890	C00157	-	-	-	-	-	ko00564,ko00590,ko00591,ko00592,ko01100,ko04723,ko05231
LIPID-P-0503	PC(18:2_22:1)	GP	PC	840.648	839.64	[M+H]+	C48H90NO8P	117410	67083	100950	36670	43400	93261	54078	56983	52403	59902	52664	58853	64325	82563	63486	C00157	HMDB0008596	53479227	-	88708	-	ko00564,ko00590,ko00591,ko00592,ko01100,ko04723,ko05231
LIPID-P-0505	PC(14:0_20:4)	GP	PC	754.539	753.531	[M+H]+	C42H76NO8P	171080	220650	228680	114770	184940	178480	49981	138350	105600	105060	59874	110310	153990	163880	186380	C00157	HMDB0007883	24778634	-	86102	-	ko00564,ko00590,ko00591,ko00592,ko01100,ko04723,ko05231
LIPID-P-0506	PC(15:0_20:4)	GP	PC	768.554	767.547	[M+H]+	C43H78NO8P	210980	263170	181870	172030	349690	210780	121280	445180	292730	363700	118620	239680	254140	332120	265750	C00157	HMDB0007949	-	-	86344	-	ko00564,ko00590,ko00591,ko00592,ko01100,ko04723,ko05231
LIPID-P-0507	PC(16:0_20:4)	GP	PC	782.57	781.562	[M+H]+	C44H80NO8P	604270	647680	633950	555410	631480	653880	357650	743710	649860	702140	279230	516740	643800	651300	655810	C00157	HMDB0007982	7983442	-	73003	-	ko00564,ko00590,ko00591,ko00592,ko01100,ko04723,ko05231
LIPID-P-0509	PC(18:0_20:4)	GP	PC	810.601	809.593	[M+H]+	C46H84NO8P	482030	471080	617340	580560	387510	532260	278770	552740	439770	468480	221480	346150	519830	493590	496780	C00157	HMDB0008048	16219824	-	74965	-	ko00564,ko00590,ko00591,ko00592,ko01100,ko04723,ko05231
LIPID-P-0510	PC(19:0_20:4)	GP	PC	824.617	823.609	[M+H]+	C47H86NO8P	885200	939990	964770	814570	911060	693810	1060600	1406900	951620	1642100	679830	1260700	1139300	1232400	1128300	C00157	-	-	-	-	-	ko00564,ko00590,ko00591,ko00592,ko01100,ko04723,ko05231
LIPID-P-0512	PC(20:3_22:1)	GP	PC	866.664	865.656	[M+H]+	C50H92NO8P	29364	21878	30752	32030	36714	32205	56658	61523	47597	54311	20523	35851	37407	42208	41643	C00157	HMDB0008285	123061181	-	89391	-	ko00564,ko00590,ko00591,ko00592,ko01100,ko04723,ko05231
LIPID-P-0515	PC(16:0_20:5)	GP	PC	780.554	779.547	[M+H]+	C44H78NO8P	10686000	15828000	7783800	4781500	4658300	18331000	1964500	3499600	2712800	3452700	2871600	3714700	7361100	7585800	7381100	C00157	HMDB0007984	52922296	-	86137	-	ko00564,ko00590,ko00591,ko00592,ko01100,ko04723,ko05231
LIPID-P-0516	PC(17:1_20:4)	GP	PC	794.57	793.562	[M+H]+	C45H80NO8P	430700	306920	324430	218710	324340	240960	96113	273670	171740	245970	64196	172580	248890	287280	261500	C00157	-	-	-	-	-	ko00564,ko00590,ko00591,ko00592,ko01100,ko04723,ko05231
LIPID-P-0517	PC(16:0_22:5)	GP	PC	808.586	807.578	[M+H]+	C46H82NO8P	146530	128180	135460	110200	89986	127360	40989	86931	68811	76739	36402	67469	96382	95633	80284	C00157	HMDB0007989	24778735	-	84795	-	ko00564,ko00590,ko00591,ko00592,ko01100,ko04723,ko05231
LIPID-P-0518	PC(18:0_22:5)	GP	PC	836.617	835.609	[M+H]+	C48H86NO8P	5127800	4924200	3738800	3098200	2322500	6031300	2030000	3555500	2760100	2902100	2388600	3230100	3869500	4042300	4000600	C00157	HMDB0008055	24778871	-	73865	-	ko00564,ko00590,ko00591,ko00592,ko01100,ko04723,ko05231
LIPID-P-0520	PC(14:0_22:6)	GP	PC	778.539	777.531	[M+H]+	C44H76NO8P	182830	228510	253530	95791	151180	196440	63269	145210	128660	126250	75945	119120	180490	156340	175620	C00157	HMDB0007892	24778639	-	86162	-	ko00564,ko00590,ko00591,ko00592,ko01100,ko04723,ko05231
LIPID-P-0521	PC(15:1_22:5)	GP	PC	792.554	791.547	[M+H]+	C45H78NO8P	264690	322270	254770	183560	319170	262690	226430	469660	336490	486590	213540	357960	328690	352270	382110	C00157	-	-	-	-	-	ko00564,ko00590,ko00591,ko00592,ko01100,ko04723,ko05231
LIPID-P-0523	PC(22:6_17:0)	GP	PC	820.586	819.578	[M+H]+	C47H82NO8P	2073800	2293800	2150800	2123500	2044500	2252400	2447300	4120400	3415700	3615700	2003500	2376700	2681200	2833500	2835900	C00157	-	-	-	-	-	ko00564,ko00590,ko00591,ko00592,ko01100,ko04723,ko05231
LIPID-P-0524	PC(18:0_22:6)	GP	PC	834.601	833.593	[M+H]+	C48H84NO8P	75034000	75781000	77776000	68062000	41265000	81461000	56133000	70371000	66750000	63840000	49920000	52501000	69985000	73157000	69925000	C00157	HMDB0008057	24778876	-	84829	-	ko00564,ko00590,ko00591,ko00592,ko01100,ko04723,ko05231
LIPID-P-0525	PC(20:0_22:6)	GP	PC	862.633	861.625	[M+H]+	C50H88NO8P	186290	179760	131610	91732	89060	176300	160480	137920	102980	155460	121240	123640	162890	157670	160000	C00157	HMDB0008288	24779053	-	86221	-	ko00564,ko00590,ko00591,ko00592,ko01100,ko04723,ko05231
LIPID-P-0526	PC(16:1_22:6)	GP	PC	804.554	803.547	[M+H]+	C46H78NO8P	1021200	1270700	1424700	502000	599410	1232000	298100	757090	595760	615430	332930	686450	842190	858710	885560	C00157	HMDB0008023	24778773	-	-	-	ko00564,ko00590,ko00591,ko00592,ko01100,ko04723,ko05231
LIPID-P-0527	PC(18:1_22:6)	GP	PC	832.586	831.578	[M+H]+	C48H82NO8P	33432000	29908000	34100000	17033000	15137000	28121000	9594300	17716000	13931000	13016000	8140300	13218000	21783000	21699000	22307000	C00157	HMDB0008090	24778901	-	84812	-	ko00564,ko00590,ko00591,ko00592,ko01100,ko04723,ko05231
LIPID-P-0529	PC(20:4_20:4)	GP	PC	830.57	829.562	[M+H]+	C48H80NO8P	4246900	2934400	4374100	1930100	2060400	2872100	1262600	3218500	2511900	2007500	1377700	1862600	2863300	2821300	2940900	C00157	HMDB0008156	24778983	-	-	-	ko00564,ko00590,ko00591,ko00592,ko01100,ko04723,ko05231
LIPID-P-0530	PC(20:2_22:6)	GP	PC	858.601	857.593	[M+H]+	C50H84NO8P	424520	347250	435850	308450	295980	379970	253370	345130	274480	316970	168080	270470	378400	331110	379150	C00157	HMDB0008354	10854909	-	-	-	ko00564,ko00590,ko00591,ko00592,ko01100,ko04723,ko05231
LIPID-P-0531	PC(O-16:0_14:0)	GP	PC-O	692.559	691.552	[M+H]+	C38H78NO7P	68030	102430	59439	55873	65743	72272	90075	100490	91213	144960	91810	113300	100850	101270	94127	C00157	-	24779275	-	-	-	ko00564,ko00590,ko00591,ko00592,ko01100,ko04723,ko05231
LIPID-P-0532	PC(O-16:0_16:0)	GP	PC-O	720.591	719.583	[M+H]+	C40H82NO7P	880730	1242600	911860	784380	843390	919400	1481900	1358600	1618800	1936400	1420600	1644700	1390900	1460200	1498100	C00157	-	-	-	-	-	ko00564,ko00590,ko00591,ko00592,ko01100,ko04723,ko05231
LIPID-P-0533	PC(O-18:0_16:0)	GP	PC-O	748.622	747.614	[M+H]+	C42H86NO7P	96849	100760	79870	88443	107750	100140	174290	254240	258620	219120	229580	319030	183490	198140	194920	C00157	-	11803170	-	-	-	ko00564,ko00590,ko00591,ko00592,ko01100,ko04723,ko05231
LIPID-P-0536	PC(O-16:0_14:1)	GP	PC-O	690.544	689.536	[M+H]+	C38H76NO7P	675550	995960	567640	518910	607970	692030	1570800	1413900	1203600	1399000	1374500	1340200	1195300	1141500	1174600	C00157	HMDB0013403	52923736	-	-	-	ko00564,ko00590,ko00591,ko00592,ko01100,ko04723,ko05231
LIPID-P-0537	PC(O-16:0_16:1)	GP	PC-O	718.575	717.567	[M+H]+	C40H80NO7P	293660	279980	233840	355220	288980	266280	534330	698540	658910	609960	554340	508000	472020	461900	459210	C00157	HMDB0013404	52923742	-	89906	-	ko00564,ko00590,ko00591,ko00592,ko01100,ko04723,ko05231
LIPID-P-0538	PC(O-18:1_16:0)	GP	PC-O	746.606	745.599	[M+H]+	C42H84NO7P	2397500	3047300	2516200	2227100	2157100	2602100	3294200	3474200	3746100	3960500	3098300	3686800	3443500	3531400	3523800	C00157	HMDB0013426	53481719	-	84825	-	ko00564,ko00590,ko00591,ko00592,ko01100,ko04723,ko05231
LIPID-P-0541	PC(O-18:1_22:0)	GP	PC-O	830.7	829.692	[M+H]+	C48H96NO7P	58725	80217	56946	45128	47331	64511	142120	189100	220810	150210	243190	281720	163880	153340	141290	C00157	-	53481731	-	-	-	ko00564,ko00590,ko00591,ko00592,ko01100,ko04723,ko05231
LIPID-P-0544	PC(O-16:0_18:2)	GP	PC-O	744.591	743.583	[M+H]+	C42H82NO7P	5457300	6488600	4041300	3859200	3868200	5365700	6769400	5451200	5837800	7555900	8184500	6708600	6577300	7048100	6555400	C00157	HMDB0011151	6443157	88542-95-4	86231	-	ko00564,ko00590,ko00591,ko00592,ko01100,ko04723,ko05231
LIPID-P-0546	PC(O-18:1_20:1)	GP	PC-O	800.653	799.645	[M+H]+	C46H90NO7P	533730	586180	354610	374010	331310	518650	704550	690960	607510	758730	656750	666340	613450	647240	648620	C00157	-	53481737	-	-	-	ko00564,ko00590,ko00591,ko00592,ko01100,ko04723,ko05231
LIPID-P-0547	PC(O-18:1_22:1)	GP	PC-O	828.685	827.677	[M+H]+	C48H94NO7P	53259	42928	50669	37943	38393	42925	158990	161240	235490	152930	228600	305590	145230	131650	114810	C00157	-	-	-	-	-	ko00564,ko00590,ko00591,ko00592,ko01100,ko04723,ko05231
LIPID-P-0548	PC(O-18:1_24:1)	GP	PC-O	856.716	855.708	[M+H]+	C50H98NO7P	11035	14468	14191	9281.5	8166.8	9837.2	31552	45449	39674	25607	56415	73499	31704	29785	36026	C00157	-	-	-	-	-	ko00564,ko00590,ko00591,ko00592,ko01100,ko04723,ko05231
LIPID-P-0549	PC(O-16:1_18:2)	GP	PC-O	742.575	741.567	[M+H]+	C42H80NO7P	1969900	1755800	958540	1084400	943870	2268700	1431800	1014400	1062100	2171000	1299000	1220400	1570000	1573100	1632400	C00157	-	53481709	-	-	-	ko00564,ko00590,ko00591,ko00592,ko01100,ko04723,ko05231
LIPID-P-0550	PC(O-18:1_18:2)	GP	PC-O	770.606	769.599	[M+H]+	C44H84NO7P	1068600	1188200	840130	705940	698890	1115000	1047800	633790	754250	1195700	1005400	886120	1058300	1103700	1093400	C00157	-	-	155575-01-2	-	-	ko00564,ko00590,ko00591,ko00592,ko01100,ko04723,ko05231
LIPID-P-0553	PC(O-14:0_20:4)	GP	PC-O	740.559	739.552	[M+H]+	C42H78NO7P	292310	387200	252880	239410	242930	247170	130980	194180	129500	206780	133090	127320	220860	223940	233100	C00157	-	-	-	-	-	ko00564,ko00590,ko00591,ko00592,ko01100,ko04723,ko05231
LIPID-P-0554	PC(O-16:0_20:4)	GP	PC-O	768.591	767.583	[M+H]+	C44H82NO7P	282440	393530	294200	287410	275740	256820	231040	261040	289890	320740	191210	246920	313010	313810	303610	C00157	-	53481735	-	-	-	ko00564,ko00590,ko00591,ko00592,ko01100,ko04723,ko05231
LIPID-P-0555	PC(O-18:0_20:4)	GP	PC-O	796.622	795.614	[M+H]+	C46H86NO7P	1937000	2097700	1439300	1578200	1637700	1536800	1509400	2786900	2001900	2089000	1698800	2286100	2065500	2201600	2028200	C00157	-	6443065	-	-	-	ko00564,ko00590,ko00591,ko00592,ko01100,ko04723,ko05231
LIPID-P-0559	PC(O-16:1_20:4)	GP	PC-O	766.575	765.567	[M+H]+	C44H80NO7P	4012000	3803400	2925600	3334800	3340800	4125000	3961500	4459900	4244600	7074000	3157000	3680700	4516900	4566900	4610300	C00157	-	53481713	-	-	-	ko00564,ko00590,ko00591,ko00592,ko01100,ko04723,ko05231
LIPID-P-0560	PC(O-18:1_20:4)	GP	PC-O	794.606	793.599	[M+H]+	C46H84NO7P	152760	212980	175050	134250	126460	185210	124460	150450	171840	237770	108760	129830	190170	195280	161700	C00157	-	24779379	-	-	-	ko00564,ko00590,ko00591,ko00592,ko01100,ko04723,ko05231
LIPID-P-0561	PC(O-20:1_20:4)	GP	PC-O	822.638	821.63	[M+H]+	C48H88NO7P	356940	355730	329890	346390	314190	364600	476320	670700	605170	592180	518210	657380	571220	542090	569810	C00157	-	53481743	-	-	-	ko00564,ko00590,ko00591,ko00592,ko01100,ko04723,ko05231
LIPID-P-0562	PC(O-22:1_20:4)	GP	PC-O	850.669	849.661	[M+H]+	C50H92NO7P	57438	61450	52208	61113	70560	49133	135630	145030	180970	156660	120350	169800	123440	100840	106180	C00157	-	53481757	-	-	-	ko00564,ko00590,ko00591,ko00592,ko01100,ko04723,ko05231
LIPID-P-0563	PC(O-24:1_20:4)	GP	PC-O	878.7	877.692	[M+H]+	C52H96NO7P	25065	30648	26758	37322	34715	32015	25091	61327	43005	36363	23221	46767	40000	35012	41625	C00157	-	53481767	-	-	-	ko00564,ko00590,ko00591,ko00592,ko01100,ko04723,ko05231
LIPID-P-0564	PC(O-16:1_20:5)	GP	PC-O	764.559	763.552	[M+H]+	C44H78NO7P	141750	187850	93043	91282	85682	292930	127700	81268	96253	207800	128600	107900	160050	174140	136440	C00157	-	-	-	-	-	ko00564,ko00590,ko00591,ko00592,ko01100,ko04723,ko05231
LIPID-P-0565	PC(O-18:2_20:4)	GP	PC-O	792.591	791.583	[M+H]+	C46H82NO7P	4317700	5860000	4524100	4159600	4122600	4985800	5941600	6581100	6733400	8321600	6444100	6780200	6444900	6492300	6176400	C00157	HMDB0013409	16759366	-	86248	-	ko00564,ko00590,ko00591,ko00592,ko01100,ko04723,ko05231
LIPID-P-0568	PC(O-16:1_22:6)	GP	PC-O	790.575	789.567	[M+H]+	C46H80NO7P	1615800	1565600	1500800	1668300	1420500	1633300	2518300	2778800	2705700	3699300	2519000	2311600	2266200	2270900	2196800	C00157	-	-	-	-	-	ko00564,ko00590,ko00591,ko00592,ko01100,ko04723,ko05231
LIPID-P-0569	PC(O-18:1_22:6)	GP	PC-O	818.606	817.599	[M+H]+	C48H84NO7P	1892700	2261500	1864000	1696100	1751600	2032100	2341100	2744400	2632800	2857300	1967100	2402000	2416000	2519800	2353000	C00157	-	-	-	-	-	ko00564,ko00590,ko00591,ko00592,ko01100,ko04723,ko05231
LIPID-P-0571	PE(16:0_16:0)	GP	PE	692.523	691.515	[M+H]+	C37H74NO8P	31089	21865	30726	12936	12895	14755	14435	10527	15359	15467	10408	10554	17204	17636	17216	C00350	HMDB0008923	445468	-	73005	-	ko00563,ko00564,ko01100,ko04136,ko04140,ko04723,ko05130,ko05167
LIPID-P-0572	PE(16:0_18:0)	GP	PE	720.554	719.547	[M+H]+	C39H78NO8P	28510	22176	20618	16323	9098.4	17184	11401	14356	12872	11906	9043	9276.5	13834	18785	14744	C00350	HMDB0008925	5326793	-	73006	-	ko00563,ko00564,ko01100,ko04136,ko04140,ko04723,ko05130,ko05167
LIPID-P-0579	PE(16:0_18:1)	GP	PE	718.539	717.531	[M+H]+	C39H76NO8P	444730	311060	219290	184060	157720	254900	176150	116160	85208	130370	161350	151800	208800	210410	216500	C00350	HMDB0008927	5283496	-	73007	-	ko00563,ko00564,ko01100,ko04136,ko04140,ko04723,ko05130,ko05167
LIPID-P-0581	PE(20:1_16:0)	GP	PE	746.57	745.562	[M+H]+	C41H80NO8P	289480	199200	178950	145270	109830	186040	93612	56598	41181	62900	56238	67175	128100	129880	136930	C00350	HMDB0009253	14714011	-	-	-	ko00563,ko00564,ko01100,ko04136,ko04140,ko04723,ko05130,ko05167
LIPID-P-0587	PE(18:1_16:1)	GP	PE	716.523	715.515	[M+H]+	C39H74NO8P	553010	443640	270470	444260	350990	514910	417940	251930	182880	304000	548800	492550	415920	425910	404780	C00350	HMDB0009056	53479622	-	78810	-	ko00563,ko00564,ko01100,ko04136,ko04140,ko04723,ko05130,ko05167
LIPID-P-0588	PE(17:1_18:1)	GP	PE	730.539	729.531	[M+H]+	C40H76NO8P	45211	31690	15783	30408	19635	22139	22163	16617	7740.3	15483	21856	23360	20955	19871	23333	C00350	-	-	-	-	-	ko00563,ko00564,ko01100,ko04136,ko04140,ko04723,ko05130,ko05167
LIPID-P-0589	PE(18:1_18:1)	GP	PE	744.554	743.547	[M+H]+	C41H78NO8P	58781	42901	24349	43949	23274	46678	20714	13038	9070.7	12273	17143	16918	31410	27763	28056	C00350	HMDB0009025	53479624	-	-	-	ko00563,ko00564,ko01100,ko04136,ko04140,ko04723,ko05130,ko05167
LIPID-P-0590	PE(19:0_18:2)	GP	PE	758.57	757.562	[M+H]+	C42H80NO8P	52342	38281	26089	19076	19402	21846	18977	11754	6948.6	12542	13759	22171	30034	26624	26879	C00350	-	-	-	-	-	ko00563,ko00564,ko01100,ko04136,ko04140,ko04723,ko05130,ko05167
LIPID-P-0591	PE(20:2_18:0)	GP	PE	772.586	771.578	[M+H]+	C43H82NO8P	20836	9531.1	8359.3	5883.8	4113.1	11210	6588.4	4635.2	3365.9	4621.3	5534.3	5262.5	6478.1	8153.9	8636.9	C00350	HMDB0009225	9546825	-	-	-	ko00563,ko00564,ko01100,ko04136,ko04140,ko04723,ko05130,ko05167
LIPID-P-0597	PE(18:1_18:2)	GP	PE	742.539	741.531	[M+H]+	C41H76NO8P	816920	543180	380880	572090	382310	531820	296240	192850	163960	199270	280250	344140	443590	445970	416810	C00350	HMDB0009060	9546753	-	74977	-	ko00563,ko00564,ko01100,ko04136,ko04140,ko04723,ko05130,ko05167
LIPID-P-0604	PE(18:2_18:2)	GP	PE	740.523	739.515	[M+H]+	C41H74NO8P	1276000	912170	785530	859000	743070	1106900	375060	525550	370410	356110	431130	540770	731230	731550	724740	C00350	HMDB0009093	9546800	-	84846	-	ko00563,ko00564,ko01100,ko04136,ko04140,ko04723,ko05130,ko05167
LIPID-P-0605	PE(17:0_20:4)	GP	PE	754.539	753.531	[M+H]+	C42H76NO8P	44632	30922	22899	32671	33930	35097	24365	31852	14698	22756	12101	17781	29168	20429	25901	C00350	-	-	-	-	-	ko00563,ko00564,ko01100,ko04136,ko04140,ko04723,ko05130,ko05167
LIPID-P-0606	PE(20:4_18:0)	GP	PE	768.554	767.547	[M+H]+	C43H78NO8P	56407	41656	39134	71930	33881	53518	23605	36003	24078	22656	26777	28221	41133	45289	40479	C00350	HMDB0009387	5289133	-	-	-	ko00563,ko00564,ko01100,ko04136,ko04140,ko04723,ko05130,ko05167
LIPID-P-0608	PE(18:0_22:4)	GP	PE	796.586	795.578	[M+H]+	C45H82NO8P	34081	24197	22860	26772	15673	32513	11250	21125	15188	13305	12550	13869	24975	23780	20865	C00350	HMDB0009009	52924901	-	74484	-	ko00563,ko00564,ko01100,ko04136,ko04140,ko04723,ko05130,ko05167
LIPID-P-0610	PE(16:1_20:4)	GP	PE	738.507	737.5	[M+H]+	C41H72NO8P	46972	60131	25981	31786	16639	77385	11249	14942	12643	11022	21342	18316	33384	35772	42018	C00350	HMDB0008970	52924915	-	-	-	ko00563,ko00564,ko01100,ko04136,ko04140,ko04723,ko05130,ko05167
LIPID-P-0612	PE(18:1_20:4)	GP	PE	766.539	765.531	[M+H]+	C43H76NO8P	40062	19882	24186	22409	8045.2	22915	7983	9488.2	8198.6	7257.6	5474.1	8799.2	18429	15237	20113	C00350	HMDB0009069	53479635	-	74975	-	ko00563,ko00564,ko01100,ko04136,ko04140,ko04723,ko05130,ko05167
LIPID-P-0614	PE(18:0_22:5)	GP	PE	794.57	793.562	[M+H]+	C45H80NO8P	89501	66610	47043	49670	43480	82774	29255	46494	26862	23730	40953	42825	45995	56881	62955	C00350	HMDB0009010	52924564	-	-	-	ko00563,ko00564,ko01100,ko04136,ko04140,ko04723,ko05130,ko05167
LIPID-P-0619	PE(20:5_18:1)	GP	PE	764.523	763.515	[M+H]+	C43H74NO8P	41140	34060	23170	24379	23803	39556	15620	24568	14596	20144	31207	28380	30404	25295	23060	C00350	HMDB0009455	9546799	-	-	-	ko00563,ko00564,ko01100,ko04136,ko04140,ko04723,ko05130,ko05167
LIPID-P-0620	PE(17:0_22:6)	GP	PE	778.539	777.531	[M+H]+	C44H76NO8P	20260	9963.8	12912	19345	22449	18372	12383	18920	10172	16230	17683	21986	21933	10042	26358	C00350	-	-	-	-	-	ko00563,ko00564,ko01100,ko04136,ko04140,ko04723,ko05130,ko05167
LIPID-P-0621	PE(22:6_18:0)	GP	PE	792.554	791.547	[M+H]+	C45H78NO8P	1021000	896090	561670	1123200	504200	1077200	632780	592650	605690	539660	868360	701340	808700	815870	788370	C00350	HMDB0009684	9546798	-	-	-	ko00563,ko00564,ko01100,ko04136,ko04140,ko04723,ko05130,ko05167
LIPID-P-0624	PE(16:1_22:6)	GP	PE	762.507	761.5	[M+H]+	C43H72NO8P	21413	14032	12400	10050	8273.5	21568	5514.2	10086	6933.1	7847	5350.2	11928	14389	13675	10766	C00350	HMDB0008979	52924914	-	-	-	ko00563,ko00564,ko01100,ko04136,ko04140,ko04723,ko05130,ko05167
LIPID-P-0626	PE(22:6_18:1)	GP	PE	790.539	789.531	[M+H]+	C45H76NO8P	515360	339240	276160	315690	201220	401650	150590	204460	166150	128450	167300	223200	279840	276840	291230	C00350	HMDB0009686	53479975	-	-	-	ko00563,ko00564,ko01100,ko04136,ko04140,ko04723,ko05130,ko05167
LIPID-P-0628	PE(22:6_20:1)	GP	PE	818.57	817.562	[M+H]+	C47H80NO8P	13869	9302.9	11229	9570	4934.3	11936	9085.8	7746.9	3447.9	4565.8	6779	6056.9	8726.9	12035	10948	C00350	HMDB0009692	52924852	-	-	-	ko00563,ko00564,ko01100,ko04136,ko04140,ko04723,ko05130,ko05167
LIPID-P-0629	PE(22:6_18:2)	GP	PE	788.523	787.515	[M+H]+	C45H74NO8P	98865	53505	85595	43661	32653	33091	31634	27058	31920	20912	17651	26177	39677	51775	38308	C00350	HMDB0009687	52924845	-	-	-	ko00563,ko00564,ko01100,ko04136,ko04140,ko04723,ko05130,ko05167
LIPID-P-0630	PE(P-18:0_16:0)	GP	PE-P	704.559	703.552	[M+H]+	C39H78NO7P	63664	61157	45882	34438	30990	61636	78536	68462	47427	94085	92769	140540	72057	69836	64511	C00350	HMDB0011371	52925073	-	90482	-	ko00563,ko00564,ko01100,ko04136,ko04140,ko04723,ko05130,ko05167
LIPID-P-0631	PE(P-18:0_18:0)	GP	PE-P	732.591	731.583	[M+H]+	C41H82NO7P	113880	93697	49367	53892	66238	126970	105150	105740	87896	148090	105500	223950	121650	123670	105750	C00350	HMDB0011373	52925078	-	-	-	ko00563,ko00564,ko01100,ko04136,ko04140,ko04723,ko05130,ko05167
LIPID-P-0632	PE(P-18:0_20:0)	GP	PE-P	760.622	759.614	[M+H]+	C43H86NO7P	145540	149680	113800	85922	91515	143300	200220	217610	189270	302610	266170	554930	222470	244330	205440	C00350	HMDB0011380	52925085	-	-	-	ko00563,ko00564,ko01100,ko04136,ko04140,ko04723,ko05130,ko05167
LIPID-P-0633	PE(P-20:0_20:0)	GP	PE-P	788.653	787.645	[M+H]+	C45H90NO7P	36983	32076	33640	21779	27293	38964	46648	69071	58045	105200	88129	192280	74922	70221	72877	C00350	HMDB0011362	53480851	-	-	-	ko00563,ko00564,ko01100,ko04136,ko04140,ko04723,ko05130,ko05167
LIPID-P-0639	PE(P-18:0_22:1)	GP	PE-P	786.638	785.63	[M+H]+	C45H88NO7P	36285	37773	27337	26616	25806	34240	38074	35733	25106	34546	24582	46082	33242	37984	35818	C00350	HMDB0011389	53480881	-	-	-	ko00563,ko00564,ko01100,ko04136,ko04140,ko04723,ko05130,ko05167
LIPID-P-0640	PE(P-16:0_18:2)	GP	PE-P	700.528	699.52	[M+H]+	C39H74NO7P	42821	30480	26802	24742	18926	41925	39625	15355	31058	48620	35983	24886	30222	41953	34404	C00350	HMDB0011343	52925127	-	84532	-	ko00563,ko00564,ko01100,ko04136,ko04140,ko04723,ko05130,ko05167
LIPID-P-0642	PE(P-18:1_18:1)	GP	PE-P	728.559	727.552	[M+H]+	C41H78NO7P	58213	38536	44210	34664	24519	55217	31343	40864	32832	48823	40703	51123	41601	45954	46828	C00350	HMDB0009115	53479670	-	-	-	ko00563,ko00564,ko01100,ko04136,ko04140,ko04723,ko05130,ko05167
LIPID-P-0643	PE(P-18:1_20:1)	GP	PE-P	756.591	755.583	[M+H]+	C43H82NO7P	10302	13548	8951.4	6556.4	5438.8	9861.8	8124.8	9977.6	7796.5	12083	9385.8	11486	10439	9392.7	12044	C00350	HMDB0011382	52925087	-	-	-	ko00563,ko00564,ko01100,ko04136,ko04140,ko04723,ko05130,ko05167
LIPID-P-0644	PE(P-18:0_22:2)	GP	PE-P	784.622	783.614	[M+H]+	C45H86NO7P	25106	29948	14753	13530	16207	27463	16823	18250	17880	39189	25736	33538	25895	27753	26953	C00350	HMDB0011390	52925093	-	-	-	ko00563,ko00564,ko01100,ko04136,ko04140,ko04723,ko05130,ko05167
LIPID-P-0647	PE(P-18:1_18:2)	GP	PE-P	726.544	725.536	[M+H]+	C41H76NO7P	267560	341570	192100	190980	234060	242710	296880	312730	254050	350410	267460	362770	306690	332210	316420	C00350	HMDB0011377	53479671	-	-	-	ko00563,ko00564,ko01100,ko04136,ko04140,ko04723,ko05130,ko05167
LIPID-P-0649	PE(P-18:0_20:3)	GP	PE-P	754.575	753.567	[M+H]+	C43H80NO7P	965720	1114300	605180	620140	809260	878490	691640	1210600	818200	923300	716580	1342300	1015200	1006000	1014100	C00350	HMDB0011383	53480854	-	-	-	ko00563,ko00564,ko01100,ko04136,ko04140,ko04723,ko05130,ko05167
LIPID-P-0650	PE(P-18:0_22:3)	GP	PE-P	782.606	781.599	[M+H]+	C45H84NO7P	197300	190040	128840	142330	132710	156090	98198	169110	133820	174950	129980	187590	174500	177200	160620	C00350	-	53480883	-	-	-	ko00563,ko00564,ko01100,ko04136,ko04140,ko04723,ko05130,ko05167
LIPID-P-0652	PE(P-16:0_20:4)	GP	PE-P	724.528	723.52	[M+H]+	C41H74NO7P	161970	157930	151190	129910	121890	157400	149130	163880	141450	255830	127510	143670	167780	195810	164060	C00350	HMDB0011352	53480870	-	84527	-	ko00563,ko00564,ko01100,ko04136,ko04140,ko04723,ko05130,ko05167
LIPID-P-0654	PE(P-18:0_20:4)	GP	PE-P	752.559	751.552	[M+H]+	C43H78NO7P	148200	104320	118970	112150	98140	115820	106260	171450	127790	159110	99266	122330	128440	140220	132560	C00350	HMDB0005779	9547058	-	78342	6548	ko00563,ko00564,ko01100,ko04136,ko04140,ko04723,ko05130,ko05167
LIPID-P-0655	PE(P-18:0_22:4)	GP	PE-P	780.591	779.583	[M+H]+	C45H82NO7P	81051	90992	46834	47916	47279	86004	62743	65370	71887	87373	73593	97624	77948	71127	72083	C00350	HMDB0011391	52925094	-	-	-	ko00563,ko00564,ko01100,ko04136,ko04140,ko04723,ko05130,ko05167
LIPID-P-0658	PE(P-18:1_20:4)	GP	PE-P	750.544	749.536	[M+H]+	C43H76NO7P	1924700	2794300	1389400	1268700	1386400	2091300	2159200	2072200	1600700	2462300	2158700	2378200	2159600	2276400	2309000	C00350	HMDB0011387	53480878	-	-	-	ko00563,ko00564,ko01100,ko04136,ko04140,ko04723,ko05130,ko05167
LIPID-P-0659	PE(P-17:0_22:5)	GP	PE-P	764.559	763.552	[M+H]+	C44H78NO7P	38150	40471	27127	25224	26452	36803	28790	25071	16145	25267	19784	26405	36207	29186	31030	C00350	-	-	-	-	-	ko00563,ko00564,ko01100,ko04136,ko04140,ko04723,ko05130,ko05167
LIPID-P-0660	PE(P-18:0_22:5)	GP	PE-P	778.575	777.567	[M+H]+	C45H80NO7P	1833300	1823400	1108200	1136000	1447100	1775300	1543500	2584200	1615500	2031400	1978700	3254600	2056400	1970000	2077800	C00350	HMDB0011418	53480878	-	-	-	ko00563,ko00564,ko01100,ko04136,ko04140,ko04723,ko05130,ko05167
LIPID-P-0661	PE(P-16:0_22:6)	GP	PE-P	748.528	747.52	[M+H]+	C43H74NO7P	444350	524510	318770	317310	281740	407360	506980	529620	498880	729230	528190	512270	504360	503470	509420	C00350	HMDB0005780	5283497	-	90479	6548	ko00563,ko00564,ko01100,ko04136,ko04140,ko04723,ko05130,ko05167
LIPID-P-0662	PE(P-18:0_22:6)	GP	PE-P	776.559	775.552	[M+H]+	C45H78NO7P	276930	221540	212180	169160	157780	207850	219990	378200	284990	338720	323620	363260	286450	282390	311730	C00350	HMDB0011394	42607458	-	78263	-	ko00563,ko00564,ko01100,ko04136,ko04140,ko04723,ko05130,ko05167
LIPID-P-0663	PE(P-20:0_22:6)	GP	PE-P	804.591	803.583	[M+H]+	C47H82NO7P	37772	33848	38991	37424	37739	38292	76576	101800	91335	109180	108030	102490	70321	67816	65845	C00350	-	-	-	-	-	ko00563,ko00564,ko01100,ko04136,ko04140,ko04723,ko05130,ko05167
LIPID-P-0664	PE(P-18:1_22:6)	GP	PE-P	774.544	773.536	[M+H]+	C45H76NO7P	82640	92797	79577	67551	62434	64042	99833	107840	84828	109190	89424	72283	83768	88553	88023	C00350	HMDB0011460	53480887	-	90487	-	ko00563,ko00564,ko01100,ko04136,ko04140,ko04723,ko05130,ko05167
LIPID-P-0676	PG(18:1_18:1)	GP	PG	792.575	774.541	[M+NH4]+	C42H79O10P	12243	6988.9	6007.7	11866	11274	12516	12294	18311	11079	9830.9	11777	13082	9862.5	16692	11506	-	HMDB0010618	53480617	-	89273	-	--
LIPID-P-0705	PS(18:0_18:2)	GP	PS	788.544	787.536	[M+H]+	C42H78NO10P	13636	5236.9	4958.4	10468	14034	7962.7	9973.9	17203	10568	24084	8211.7	9623.4	8211.3	10094	11624	C02737	HMDB0012380	6438639	-	84513	-	ko00260,ko00564,ko01100,ko05140,ko05146,ko05322
LIPID-P-0714	PS(16:0_20:4)	GP	PS	784.513	783.505	[M+H]+	C42H74NO10P	4688.5	3701.2	4165.5	4032.7	3817.8	5203.7	3024	4700.5	3488.6	2140.4	3529.1	2490.4	3860	4986.2	3995.5	C02737	HMDB0012361	9547086	-	90029	-	ko00260,ko00564,ko01100,ko05140,ko05146,ko05322
LIPID-P-0725	PS(18:0_22:6)	GP	PS	836.544	835.536	[M+H]+	C46H78NO10P	22523	9802.3	7376.6	8424.9	11510	16474	11310	13991	13431	14943	11823	4391.2	15259	10531	9443.4	C02737	HMDB0010167	-	-	79098	-	ko00260,ko00564,ko01100,ko05140,ko05146,ko05322
LIPID-P-0729	SM(d18:0/14:0)	SL	SM	677.56	676.552	[M+H]+	C37H77N2O6P	31942	48409	31012	31167	22367	37826	50080	49006	43656	41928	46031	47406	38022	40585	40485	C00550	HMDB0012085	44260138	-	89482	-	ko00600,ko01100,ko04071,ko04217
LIPID-P-0730	SM(d18:0/16:0)	SL	SM	705.591	704.583	[M+H]+	C39H81N2O6P	22795	33462	19134	26926	18551	34228	39785	41372	33537	37697	36027	30612	34215	45401	38760	C00550	HMDB0010168	9939965	-	17636	-	ko00600,ko01100,ko04071,ko04217
LIPID-P-0731	SM(d18:0/17:0)	SL	SM	719.607	718.599	[M+H]+	C40H83N2O6P	58993	60571	56853	75411	52919	59410	123620	143400	154630	137800	97449	124850	101740	123070	97502	C00550	-	-	-	-	-	ko00600,ko01100,ko04071,ko04217
LIPID-P-0732	SM(d18:0/18:0)	SL	SM	733.622	732.615	[M+H]+	C41H85N2O6P	60361	56151	45732	69989	55870	54280	243750	139490	239450	214120	148580	166680	136510	138700	122730	C00550	HMDB0012087	44260130	-	89483	-	ko00600,ko01100,ko04071,ko04217
LIPID-P-0734	SM(d18:0/22:0)	SL	SM	789.685	788.677	[M+H]+	C45H93N2O6P	32492	33285	21874	25462	25315	29913	121310	54839	83772	90067	77368	69733	59802	48081	53443	C00550	HMDB0012091	44260132	-	89490	-	ko00600,ko01100,ko04071,ko04217
LIPID-P-0735	SM(d18:1/12:0)	SL	SM	647.513	646.505	[M+H]+	C35H71N2O6P	12079	16568	12599	10574	6188.7	10231	14826	13816	14427	18093	11352	16965	15489	15832	14073	C00550	HMDB0012096	44260123	-	17636	-	ko00600,ko01100,ko04071,ko04217
LIPID-P-0736	SM(d18:1/14:0)	SL	SM	675.544	674.536	[M+H]+	C37H75N2O6P	4858.4	6038.9	5522.8	7715.8	5350.6	3717.3	9018.5	7136.4	8566.9	5260.2	8773.3	6025.4	7585.4	5404.7	6932.1	C00550	HMDB0012097	11433862	-	64486	-	ko00600,ko01100,ko04071,ko04217
LIPID-P-0737	SM(d18:1/15:0)	SL	SM	689.56	688.552	[M+H]+	C38H77N2O6P	2333300	3484900	2065400	1721900	2087700	2474400	5575300	5064600	4468800	4769000	4722300	5175300	4251200	4279200	4340600	C00550	-	-	-	-	-	ko00600,ko01100,ko04071,ko04217
LIPID-P-0738	SM(d18:1/16:0)	SL	SM	703.575	702.568	[M+H]+	C39H79N2O6P	284490	369170	262660	273080	275110	364460	553630	493770	528700	513580	409960	424670	446900	411200	437100	C00550	HMDB0010169	5283590	-	17636	-	ko00600,ko01100,ko04071,ko04217
LIPID-P-0739	SM(d18:1/17:0)	SL	SM	717.591	716.583	[M+H]+	C40H81N2O6P	887060	958110	731560	1008000	819550	914980	1658800	2098700	2119900	2011700	1653300	1677800	1516200	1442900	1536600	C00550	-	-	-	-	-	ko00600,ko01100,ko04071,ko04217
LIPID-P-0740	SM(d18:1/18:0)	SL	SM	731.607	730.599	[M+H]+	C41H83N2O6P	33893	30214	22603	36785	23209	39339	41800	53858	72800	60467	39435	50723	48965	39279	46628	C00550	HMDB0001348	5283588	-	17636	176	ko00600,ko01100,ko04071,ko04217
LIPID-P-0741	SM(d18:1/19:0)	SL	SM	745.622	744.615	[M+H]+	C42H85N2O6P	207560	205720	152270	206870	220970	215710	619640	636290	692980	836940	607010	666820	533400	541180	538130	C00550	-	-	-	-	-	ko00600,ko01100,ko04071,ko04217
LIPID-P-0742	SM(d18:1/20:0)	SL	SM	759.638	758.63	[M+H]+	C43H87N2O6P	10144	9753.1	8680.8	7574.5	6638.5	8434.4	21008	19708	19866	17349	16694	21869	10439	15920	13590	C00550	HMDB0012102	44260124	-	83359	-	ko00600,ko01100,ko04071,ko04217
LIPID-P-0743	SM(d18:1/21:0)	SL	SM	773.654	772.646	[M+H]+	C44H89N2O6P	300050	300420	193210	175720	220130	296940	637550	507070	598280	691730	675320	589300	445670	471120	465030	C00550	HMDB0240611	52931193	121999-71-1	-	-	ko00600,ko01100,ko04071,ko04217
LIPID-P-0744	SM(d18:1/22:0)	SL	SM	787.669	786.661	[M+H]+	C45H91N2O6P	23834	25936	20991	20541	20109	29048	51739	37406	48752	59409	42767	45231	39046	43166	42453	C00550	HMDB0012103	44260125	-	74532	-	ko00600,ko01100,ko04071,ko04217
LIPID-P-0745	SM(d18:1/23:0)	SL	SM	801.685	800.677	[M+H]+	C46H93N2O6P	1626800	1535100	1205300	1160800	1068800	1682000	2725000	2247500	2680600	2861700	2267000	2157500	2085200	2203600	2157700	C00550	HMDB0012105	-	-	83880	-	ko00600,ko01100,ko04071,ko04217
LIPID-P-0746	SM(d18:1/24:0)	SL	SM	815.701	814.693	[M+H]+	C47H95N2O6P	18226	14136	7588	11367	14333	23713	28050	21825	20530	26790	25520	18029	20689	24251	14588	C00550	HMDB0011697	5283595	-	-	-	ko00600,ko01100,ko04071,ko04217
LIPID-P-0747	SM(d18:1/25:0)	SL	SM	829.716	828.708	[M+H]+	C48H97N2O6P	73979	75185	63116	48610	51248	61801	97359	73674	73759	87180	75700	84951	78156	97029	72514	C00550	-	-	-	-	-	ko00600,ko01100,ko04071,ko04217
LIPID-P-0749	SM(d18:2/14:0)	SL	SM	673.528	672.521	[M+H]+	C37H73N2O6P	42525	76924	56482	42234	31417	51291	43992	46511	47925	52736	39454	49669	54669	56097	58378	C00550	HMDB0240637	52931131	2292199-25-6	-	-	ko00600,ko01100,ko04071,ko04217
LIPID-P-0750	SM(d18:1/16:1)	SL	SM	701.56	700.552	[M+H]+	C39H77N2O6P	32989	39095	29325	27075	22546	28417	33197	47928	39267	40064	32501	36167	33885	37617	44280	C00550	HMDB0240613	52931145	222403-66-9	-	-	ko00600,ko01100,ko04071,ko04217
LIPID-P-0751	SM(d18:1/17:1)	SL	SM	715.575	714.568	[M+H]+	C40H79N2O6P	54472	62049	39401	45954	37829	61116	45278	94442	77025	79993	53138	73093	59375	78607	72220	C00550	-	-	-	-	-	ko00600,ko01100,ko04071,ko04217
LIPID-P-0752	SM(d18:1/18:1)	SL	SM	729.591	728.583	[M+H]+	C41H81N2O6P	13627	12941	9041.2	9692.1	8917.7	9638.5	13732	14950	13821	18276	19753	16048	9703	14897	18336	C00550	HMDB0012101	6443882	108392-10-5	84487	-	ko00600,ko01100,ko04071,ko04217
LIPID-P-0754	SM(d18:1/20:1)	SL	SM	757.622	756.615	[M+H]+	C43H85N2O6P	324660	352160	262750	239060	307570	340260	498400	509980	557400	568260	603370	585460	466270	454380	437890	C00550	HMDB0240610	52931179	222403-67-0	-	-	ko00600,ko01100,ko04071,ko04217
LIPID-P-0756	SM(d18:1/22:1)	SL	SM	785.654	784.646	[M+H]+	C45H89N2O6P	767640	768830	463780	442670	536840	780090	845720	1004200	796240	935770	900260	730430	851330	780930	949350	C00550	HMDB0012104	52931203	222403-68-1	74533	-	ko00600,ko01100,ko04071,ko04217
LIPID-P-0757	SM(d18:1/23:1)	SL	SM	799.669	798.661	[M+H]+	C46H91N2O6P	368540	309040	316860	221240	265790	309100	378880	437500	495720	436060	396270	390070	374250	421670	390170	C00550	HMDB0240614	-	2124199-71-7	-	-	ko00600,ko01100,ko04071,ko04217
LIPID-P-0758	SM(d18:1/24:1)	SL	SM	813.685	812.677	[M+H]+	C47H93N2O6P	129900	136820	93362	112670	83636	120330	203870	169740	190120	213900	136330	137660	154890	152830	167920	C00550	HMDB0012107	44260126	-	74535	-	ko00600,ko01100,ko04071,ko04217
LIPID-P-0759	SM(d18:1/25:1)	SL	SM	827.701	826.693	[M+H]+	C48H95N2O6P	45025	46418	43765	46702	42639	51005	100140	77620	104220	114250	72886	82215	73748	76279	76157	C00550	-	-	-	-	-	ko00600,ko01100,ko04071,ko04217
LIPID-P-0760	SM(d18:1/26:1)	SL	SM	841.716	840.708	[M+H]+	C49H97N2O6P	16427	14800	14063	12790	13568	17557	26876	23373	27024	30901	19494	22623	19724	22999	19192	C00550	HMDB0013461	44260128	-	84476	-	ko00600,ko01100,ko04071,ko04217
LIPID-P-0761	SM(d18:2/18:1)	SL	SM	727.575	726.568	[M+H]+	C41H79N2O6P	94346	124740	113020	91080	89932	116080	171140	170870	212180	188450	157370	167620	167990	152630	171080	C00550	-	52931155	-	-	-	ko00600,ko01100,ko04071,ko04217
LIPID-P-0762	SM(d18:2/20:1)	SL	SM	755.607	754.599	[M+H]+	C43H83N2O6P	96622	115250	86085	112360	96941	69734	82469	95460	98074	124770	56740	118730	107040	94204	128760	C00550	-	52931175	-	-	-	ko00600,ko01100,ko04071,ko04217
LIPID-P-0763	SM(d18:2/22:1)	SL	SM	783.638	782.63	[M+H]+	C45H87N2O6P	447990	461060	323300	459190	312470	327590	612570	541130	689770	651630	403450	448720	463520	526820	529320	C00550	-	52931199	-	-	-	ko00600,ko01100,ko04071,ko04217
LIPID-P-0764	SM(d18:2/23:1)	SL	SM	797.654	796.646	[M+H]+	C46H89N2O6P	338970	400660	291450	292150	319770	342220	277960	506390	378780	435690	303200	413060	388580	375010	418550	C00550	-	-	-	-	-	ko00600,ko01100,ko04071,ko04217
LIPID-P-0765	SM(d18:2/24:1)	SL	SM	811.669	810.661	[M+H]+	C47H91N2O6P	41318	49837	38456	36999	30884	36424	49487	52684	57553	52984	34755	37839	43828	55644	47840	C00550	HMDB0240636	52931215	2256062-31-2	-	-	ko00600,ko01100,ko04071,ko04217
LIPID-P-0766	SM(d18:2/25:1)	SL	SM	825.685	824.677	[M+H]+	C48H93N2O6P	62642	64275	57253	58171	78126	53600	127740	174920	153840	164160	129580	173660	122490	131410	141670	C00550	-	-	-	-	-	ko00600,ko01100,ko04071,ko04217
LIPID-P-0767	SM(d18:2/26:1)	SL	SM	839.701	838.693	[M+H]+	C49H95N2O6P	18558	12911	11804	14119	14406	18166	21660	17813	17875	19175	13640	14211	18378	14687	17917	C00550	-	-	-	-	-	ko00600,ko01100,ko04071,ko04217
LIPID-P-0769	TG(10:0_12:0_14:0)	GL	TG	656.578	638.549	[M+NH4]+	C39H74O6	27382	31397	33043	29714	35316	38949	30234	31192	32488	35064	32765	30761	35695	39665	31925	C00422	HMDB0011188	-	-	77389	-	ko00561,ko01100,ko04714,ko04923,ko04931,ko04975,ko04977,ko04979
LIPID-P-0770	TG(8:0_14:0_16:0)	GL	TG	684.611	666.58	[M+NH4]+	C41H78O6	17755	12945	17496	16042	17358	19139	16214	18050	24042	19613	16929	19290	16729	13335	19431	C00422	HMDB0071936	-	-	-	-	ko00561,ko01100,ko04714,ko04923,ko04931,ko04975,ko04977,ko04979
LIPID-P-0771	TG(10:0_16:0_12:0)	GL	TG	684.613	666.58	[M+NH4]+	C41H78O6	228270	228910	216660	199680	215590	235900	223930	251820	251750	218960	208670	254960	237870	242510	237600	C00422	HMDB0071588	-	-	-	-	ko00561,ko01100,ko04714,ko04923,ko04931,ko04975,ko04977,ko04979
LIPID-P-0773	TG(10:0_14:0_16:0)	GL	TG	712.643	694.611	[M+NH4]+	C43H82O6	34053	35953	29007	38355	27846	36746	30169	30892	31381	39872	18221	29803	33109	32037	36937	C00422	HMDB0071634	-	-	-	-	ko00561,ko01100,ko04714,ko04923,ko04931,ko04975,ko04977,ko04979
LIPID-P-0777	TG(12:0_14:0_16:0)	GL	TG	740.677	722.642	[M+NH4]+	C45H86O6	21208	27481	13198	19564	19406	16874	31503	18295	16567	17216	12104	13130	11624	16820	23904	C00422	HMDB0095276	131803451	-	-	-	ko00561,ko01100,ko04714,ko04923,ko04931,ko04975,ko04977,ko04979
LIPID-P-0782	TG(14:0_14:0_16:0)	GL	TG	768.708	750.674	[M+NH4]+	C47H90O6	47048	74511	51599	26266	45850	37617	64330	27651	21190	17512	24598	20019	43272	45267	52745	C00422	HMDB0042063	97045147	-	-	-	ko00561,ko01100,ko04714,ko04923,ko04931,ko04975,ko04977,ko04979
LIPID-P-0784	TG(12:0_16:0_16:0)	GL	TG	768.707	750.674	[M+NH4]+	C47H90O6	33769	22392	21390	15935	22412	19233	27891	17009	8005.2	13029	15781	16111	21327	28318	25174	C00422	HMDB0095566	-	-	-	-	ko00561,ko01100,ko04714,ko04923,ko04931,ko04975,ko04977,ko04979
LIPID-P-0786	TG(14:0_16:0_16:0)	GL	TG	796.739	778.705	[M+NH4]+	C49H94O6	413220	398320	293520	175100	201370	209100	274480	94429	106200	81206	101940	96495	217340	223380	209010	C00422	HMDB0010411	545606	-	-	-	ko00561,ko01100,ko04714,ko04923,ko04931,ko04975,ko04977,ko04979
LIPID-P-0787	TG(15:0_16:0_16:0)	GL	TG	810.752	792.721	[M+NH4]+	C50H96O6	188920	124270	185970	99079	95693	78499	92605	54065	40535	48846	48266	50604	97143	92887	107340	C00422	HMDB0043019	-	-	-	-	ko00561,ko01100,ko04714,ko04923,ko04931,ko04975,ko04977,ko04979
LIPID-P-0788	TG(16:0_16:0_16:0)	GL	TG	824.771	806.736	[M+NH4]+	C51H98O6	5231100	5416100	4441300	3712100	3886200	3166000	2854000	1968200	2270900	2042100	2094000	2347200	3666900	3743000	3779800	C00422	HMDB0005356	11147	555-44-2	77393	3857	ko00561,ko01100,ko04714,ko04923,ko04931,ko04975,ko04977,ko04979
LIPID-P-0789	TG(14:0_16:0_18:0)	GL	TG	824.771	806.736	[M+NH4]+	C51H98O6	107850	106840	89428	69178	65222	68992	78832	48652	47303	49817	32206	64389	73065	73516	77986	C00422	HMDB0042124	131753268	-	-	-	ko00561,ko01100,ko04714,ko04923,ko04931,ko04975,ko04977,ko04979
LIPID-P-0791	TG(16:0_16:0_17:0)	GL	TG	838.786	820.752	[M+NH4]+	C52H100O6	160870	123300	145400	79727	74079	58856	44496	34628	36314	25771	22404	35851	67253	62438	75511	C00422	HMDB0104223	-	-	-	-	ko00561,ko01100,ko04714,ko04923,ko04931,ko04975,ko04977,ko04979
LIPID-P-0792	TG(15:0_16:0_18:0)	GL	TG	838.784	820.752	[M+NH4]+	C52H100O6	36999	21683	36466	27028	13679	14590	11197	11182	3742.3	8351.5	5744.4	10357	18265	21137	13087	C00422	HMDB0043020	-	-	-	-	ko00561,ko01100,ko04714,ko04923,ko04931,ko04975,ko04977,ko04979
LIPID-P-0793	TG(16:0_16:0_18:0)	GL	TG	852.802	834.768	[M+NH4]+	C53H102O6	5591200	4803600	5264900	4869200	3744500	4073500	3888400	3773500	4082100	3627600	3566800	4329900	4719800	4930500	5022200	C00422	HMDB0005357	3246953	-	-	-	ko00561,ko01100,ko04714,ko04923,ko04931,ko04975,ko04977,ko04979
LIPID-P-0794	TG(15:0_17:0_18:0)	GL	TG	852.796	834.768	[M+NH4]+	C53H102O6	13087	10211	13843	11630	12829	14402	16115	17732	13290	12484	14385	13217	12570	13740	12204	C00422	HMDB0102252	-	-	-	-	ko00561,ko01100,ko04714,ko04923,ko04931,ko04975,ko04977,ko04979
LIPID-P-0795	TG(16:0_17:0_18:0)	GL	TG	866.815	848.783	[M+NH4]+	C54H104O6	63753	48676	65546	38639	37924	26721	22883	16292	18556	18331	18773	21444	35868	44242	42018	C00422	HMDB0104381	-	-	-	-	ko00561,ko01100,ko04714,ko04923,ko04931,ko04975,ko04977,ko04979
LIPID-P-0797	TG(16:0_18:0_18:0)	GL	TG	880.831	862.799	[M+NH4]+	C55H106O6	2442500	2129000	2465300	2294900	1777800	1872900	2259600	2109600	2244100	2063700	1983200	2457700	2433400	2419400	2442600	C00422	HMDB0005365	-	-	-	-	ko00561,ko01100,ko04714,ko04923,ko04931,ko04975,ko04977,ko04979
LIPID-P-0798	TG(14:0_18:0_20:0)	GL	TG	880.833	862.799	[M+NH4]+	C55H106O6	78813	78270	85221	53096	55541	43397	64422	30179	33602	33881	50529	56423	48824	67976	65089	C00422	HMDB0042155	56938029	-	-	-	ko00561,ko01100,ko04714,ko04923,ko04931,ko04975,ko04977,ko04979
LIPID-P-0801	TG(15:0_18:0_20:0)	GL	TG	894.843	876.815	[M+NH4]+	C56H108O6	13909	11569	18380	12831	8741.4	11723	8151.6	9752.3	9200.2	9396.4	5684.2	11592	14132	14334	11594	C00422	HMDB0043050	-	-	-	-	ko00561,ko01100,ko04714,ko04923,ko04931,ko04975,ko04977,ko04979
LIPID-P-0802	TG(17:0_18:0_18:0)	GL	TG	894.85	876.815	[M+NH4]+	C56H108O6	65088	60068	65319	58799	49798	54642	62724	61737	73471	61259	59464	66727	69660	68373	65441	C00422	HMDB0106781	-	-	-	-	ko00561,ko01100,ko04714,ko04923,ko04931,ko04975,ko04977,ko04979
LIPID-P-0803	TG(16:0_18:0_19:0)	GL	TG	894.848	876.815	[M+NH4]+	C56H108O6	20666	10892	19301	9773.8	8972.2	5370.5	7288.3	4599.2	3169	2837.4	3879.9	8324.5	10581	13339	11196	C00422	HMDB0104526	-	-	-	-	ko00561,ko01100,ko04714,ko04923,ko04931,ko04975,ko04977,ko04979
LIPID-P-0804	TG(18:0_18:0_18:0)	GL	TG	908.865	890.83	[M+NH4]+	C57H110O6	871070	760040	966790	953620	706350	772340	906650	906270	948390	834730	864390	1025500	921140	964630	941630	C00422	HMDB0005393	11146	-	45956	4701	ko00561,ko01100,ko04714,ko04923,ko04931,ko04975,ko04977,ko04979
LIPID-P-0805	TG(16:0_18:0_20:0)	GL	TG	908.861	890.83	[M+NH4]+	C57H110O6	19335	15770	19316	16492	14487	10542	15056	11630	11517	10213	13627	17154	16695	17044	15709	C00422	HMDB0005366	-	-	-	-	ko00561,ko01100,ko04714,ko04923,ko04931,ko04975,ko04977,ko04979
LIPID-P-0809	TG(16:0_18:0_22:0)	GL	TG	936.896	918.862	[M+NH4]+	C59H114O6	13183	11235	11798	12076	8495.2	10341	10042	9845.5	10646	10269	9560.4	11742	11401	12392	12317	C00422	HMDB0043916	56938276	-	-	-	ko00561,ko01100,ko04714,ko04923,ko04931,ko04975,ko04977,ko04979
LIPID-P-0829	TG(12:0_14:0_18:1)	GL	TG	766.692	748.658	[M+NH4]+	C47H88O6	43744	55324	53441	26518	25931	25127	78200	14183	15753	19628	14578	25720	42126	26686	39267	C00422	-	-	-	-	-	ko00561,ko01100,ko04714,ko04923,ko04931,ko04975,ko04977,ko04979
LIPID-P-0830	TG(14:0_15:0_16:1)	GL	TG	780.71	762.674	[M+NH4]+	C48H90O6	46438	48674	32715	41245	45930	27472	102920	33244	25963	19317	36764	22494	33102	32353	40463	C00422	HMDB0042099	-	-	-	-	ko00561,ko01100,ko04714,ko04923,ko04931,ko04975,ko04977,ko04979
LIPID-P-0833	TG(12:0_16:0_18:1)	GL	TG	794.724	776.689	[M+NH4]+	C49H92O6	92218	118690	126840	29513	50037	61409	43565	10378	25399	19370	21905	17465	63018	57401	65209	C00422	-	-	-	-	-	ko00561,ko01100,ko04714,ko04923,ko04931,ko04975,ko04977,ko04979
LIPID-P-0834	TG(14:0_16:0_16:1)	GL	TG	794.724	776.689	[M+NH4]+	C49H92O6	383820	456970	396190	116090	135180	188970	127580	31912	37566	34494	46925	32401	193780	179830	195310	C00422	HMDB0042129	-	-	-	-	ko00561,ko01100,ko04714,ko04923,ko04931,ko04975,ko04977,ko04979
LIPID-P-0835	TG(15:0_16:0_16:1)	GL	TG	808.737	790.705	[M+NH4]+	C50H94O6	111180	87653	98340	60610	56899	68571	145560	32130	30372	38189	37716	39207	56889	74308	65925	C00422	HMDB0043025	-	-	-	-	ko00561,ko01100,ko04714,ko04923,ko04931,ko04975,ko04977,ko04979
LIPID-P-0837	TG(16:0_16:0_16:1)	GL	TG	822.755	804.721	[M+NH4]+	C51H96O6	5529200	5865800	5182600	1356800	1844700	3106400	935190	342500	409460	440350	547720	459930	2391500	2599600	2506200	C00422	HMDB0005359	9543986	-	-	4716	ko00561,ko01100,ko04714,ko04923,ko04931,ko04975,ko04977,ko04979
LIPID-P-0839	TG(14:0_16:0_18:1)	GL	TG	822.755	804.721	[M+NH4]+	C51H96O6	1996900	2052900	1852500	531670	679310	950770	272890	91373	110390	117850	153560	120690	884230	878270	824450	C00422	HMDB0042131	56938015	-	-	-	ko00561,ko01100,ko04714,ko04923,ko04931,ko04975,ko04977,ko04979
LIPID-P-0840	TG(15:0_16:0_18:1)	GL	TG	836.77	818.736	[M+NH4]+	C52H98O6	359750	413630	387650	169070	210540	156140	151060	58907	47945	59652	58882	65880	194400	216010	200630	C00422	HMDB0043027	-	-	-	-	ko00561,ko01100,ko04714,ko04923,ko04931,ko04975,ko04977,ko04979
LIPID-P-0842	TG(16:0_16:0_18:1)	GL	TG	850.786	832.752	[M+NH4]+	C53H100O6	4025100	4109500	4157900	1337500	1753100	2170800	746450	396590	423640	518430	491180	408170	1897200	2039000	2037700	C00422	HMDB0005360	25240460	-	-	4705	ko00561,ko01100,ko04714,ko04923,ko04931,ko04975,ko04977,ko04979
LIPID-P-0844	TG(16:0_17:0_18:1)	GL	TG	864.802	846.768	[M+NH4]+	C54H102O6	273920	234270	281600	109160	129730	111470	59287	38191	27480	30172	26072	24869	106130	128600	129430	C00422	-	-	-	-	-	ko00561,ko01100,ko04714,ko04923,ko04931,ko04975,ko04977,ko04979
LIPID-P-0847	TG(16:0_18:0_18:1)	GL	TG	878.817	860.783	[M+NH4]+	C55H104O6	5679500	4528600	5763100	2147400	1903900	2878500	1219100	681280	671550	712370	815680	675410	2588700	2558000	2537600	C00422	HMDB0005367	-	-	-	-	ko00561,ko01100,ko04714,ko04923,ko04931,ko04975,ko04977,ko04979
LIPID-P-0848	TG(16:0_16:1_20:0)	GL	TG	878.818	860.783	[M+NH4]+	C55H104O6	29847	28155	20079	12261	15453	12944	18626	4492.8	4717.4	10470	17551	12775	16447	18406	15785	C00422	HMDB0005375	9544061	-	-	4794	ko00561,ko01100,ko04714,ko04923,ko04931,ko04975,ko04977,ko04979
LIPID-P-0849	TG(17:0_18:0_18:1)	GL	TG	892.831	874.799	[M+NH4]+	C56H106O6	44592	39090	49396	25011	25709	20569	21730	7485.7	5172.2	7646.1	7763.9	8901.7	23864	23015	26226	C00422	-	-	-	-	-	ko00561,ko01100,ko04714,ko04923,ko04931,ko04975,ko04977,ko04979
LIPID-P-0851	TG(16:0_18:0_20:1)	GL	TG	906.847	888.815	[M+NH4]+	C57H108O6	82428	71454	81462	45974	48203	36282	61038	28105	34011	32667	60918	65195	61585	62147	59922	C00422	HMDB0005368	-	-	-	-	ko00561,ko01100,ko04714,ko04923,ko04931,ko04975,ko04977,ko04979
LIPID-P-0852	TG(18:0_18:0_18:1)	GL	TG	906.849	888.815	[M+NH4]+	C57H108O6	778820	712090	913000	458510	414390	414000	462330	178100	162080	183490	187730	203170	457240	471920	453150	C00422	HMDB0005395	16058371	-	-	4884	ko00561,ko01100,ko04714,ko04923,ko04931,ko04975,ko04977,ko04979
LIPID-P-0853	TG(16:0_20:0_18:1)	GL	TG	906.846	888.815	[M+NH4]+	C57H108O6	290670	252570	232100	108480	147180	101220	142450	41091	41617	64776	95150	88640	153480	148120	145970	C00422	HMDB0005368	-	-	-	-	ko00561,ko01100,ko04714,ko04923,ko04931,ko04975,ko04977,ko04979
LIPID-P-0855	TG(16:0_18:1_21:0)	GL	TG	920.855	902.83	[M+NH4]+	C58H110O6	13062	11833	18243	8682.2	6206.8	3569.9	6306.5	2440.3	1971.9	2832.7	4893.7	4643	7378	6804.7	7561.7	C00422	-	-	-	-	-	ko00561,ko01100,ko04714,ko04923,ko04931,ko04975,ko04977,ko04979
LIPID-P-0856	TG(18:0_18:1_20:0)	GL	TG	934.876	916.846	[M+NH4]+	C59H112O6	11592	11096	15266	8314.2	8237.5	6494.1	20702	7041.8	7887.5	7435	20985	15744	13709	14438	10664	C00422	HMDB0005402	-	-	-	-	ko00561,ko01100,ko04714,ko04923,ko04931,ko04975,ko04977,ko04979
LIPID-P-0858	TG(16:0_18:1_22:0)	GL	TG	934.88	916.846	[M+NH4]+	C59H112O6	28101	31467	31979	17552	18502	12648	13474	6204.1	3548.2	4585.2	9499.4	6726.7	17181	18338	17279	C00422	HMDB0044112	9544474	-	-	-	ko00561,ko01100,ko04714,ko04923,ko04931,ko04975,ko04977,ko04979
LIPID-P-0865	TG(16:0_24:0_18:1)	GL	TG	962.911	944.877	[M+NH4]+	C61H116O6	8078.2	9785.9	8299.8	4714.7	5001	3449.5	3772.9	1496.3	1044.1	1954.5	3374.6	2682.7	4503.8	4950.5	5076.5	C00422	HMDB0044004	-	-	-	-	ko00561,ko01100,ko04714,ko04923,ko04931,ko04975,ko04977,ko04979
LIPID-P-0892	TG(14:1_16:0_16:1)	GL	TG	792.708	774.674	[M+NH4]+	C49H90O6	66276	118160	121380	22104	46335	36789	58078	8915.9	16994	21091	26612	17847	53539	53570	51290	C00422	HMDB0047771	56938416	-	-	-	ko00561,ko01100,ko04714,ko04923,ko04931,ko04975,ko04977,ko04979
LIPID-P-0893	TG(12:0_16:0_18:2)	GL	TG	792.707	774.674	[M+NH4]+	C49H90O6	37130	58787	62306	31954	52005	20859	29347	8177.4	9361.5	7486.5	10473	17217	26899	25143	34128	C00422	-	-	-	-	-	ko00561,ko01100,ko04714,ko04923,ko04931,ko04975,ko04977,ko04979
LIPID-P-0899	TG(15:0_16:1_16:1)	GL	TG	806.724	788.689	[M+NH4]+	C50H92O6	27893	30756	33630	22528	30940	21450	30195	9641.7	9609.2	14392	10257	15297	24133	19974	25660	C00422	HMDB0043199	-	-	-	-	ko00561,ko01100,ko04714,ko04923,ko04931,ko04975,ko04977,ko04979
LIPID-P-0901	TG(16:0_16:1_16:1)	GL	TG	820.739	802.705	[M+NH4]+	C51H94O6	2871500	3750500	3424900	923160	1329500	2085200	539350	174720	220120	242190	310600	294310	1596100	1537600	1497700	C00422	HMDB0010415	53480482	-	-	-	ko00561,ko01100,ko04714,ko04923,ko04931,ko04975,ko04977,ko04979
LIPID-P-0902	TG(14:0_16:0_18:2)	GL	TG	820.739	802.705	[M+NH4]+	C51H94O6	778300	1061500	738790	481060	711570	524650	259040	91738	114110	139940	150070	152670	498690	484250	494880	C00422	HMDB0010420	56938040	-	-	-	ko00561,ko01100,ko04714,ko04923,ko04931,ko04975,ko04977,ko04979
LIPID-P-0905	TG(14:0_16:1_18:1)	GL	TG	820.739	802.705	[M+NH4]+	C51H94O6	4100500	5541400	5663700	902300	1118900	3243600	462220	149920	180130	154730	180590	217610	1930400	2026800	1986100	C00422	HMDB0010420	53480485	-	-	-	ko00561,ko01100,ko04714,ko04923,ko04931,ko04975,ko04977,ko04979
LIPID-P-0906	TG(16:0_16:1_17:1)	GL	TG	834.755	816.721	[M+NH4]+	C52H96O6	259610	269290	287070	96912	108430	118680	25436	20704	8751.5	9691.1	9541.5	5146.3	129230	109270	115280	C00422	-	-	-	-	-	ko00561,ko01100,ko04714,ko04923,ko04931,ko04975,ko04977,ko04979
LIPID-P-0907	TG(15:0_16:0_18:2)	GL	TG	834.755	816.721	[M+NH4]+	C52H96O6	190740	195480	212930	98460	155090	74130	49949	31552	21215	37067	29382	19044	107110	89460	73354	C00422	HMDB0043032	-	-	-	-	ko00561,ko01100,ko04714,ko04923,ko04931,ko04975,ko04977,ko04979
LIPID-P-0908	TG(15:0_16:1_18:1)	GL	TG	834.755	816.721	[M+NH4]+	C52H96O6	386500	486800	447070	224990	296930	176380	112580	42086	47737	62047	54604	60070	210160	195240	221430	C00422	HMDB0043201	-	-	-	-	ko00561,ko01100,ko04714,ko04923,ko04931,ko04975,ko04977,ko04979
LIPID-P-0910	TG(16:0_16:1_18:1)	GL	TG	848.771	830.736	[M+NH4]+	C53H98O6	4707500	5225200	4971200	1744900	2279700	2810000	998230	481140	543530	610360	662680	591410	2363300	2513900	2360700	C00422	HMDB0005377	-	-	-	-	ko00561,ko01100,ko04714,ko04923,ko04931,ko04975,ko04977,ko04979
LIPID-P-0911	TG(14:0_18:0_18:2)	GL	TG	848.771	830.736	[M+NH4]+	C53H98O6	752790	714460	948340	218430	226450	395970	14985	8843.8	9308.6	11778	9906	10746	313200	324870	299050	C00422	HMDB0010430	53480494	-	-	-	ko00561,ko01100,ko04714,ko04923,ko04931,ko04975,ko04977,ko04979
LIPID-P-0913	TG(15:0_17:0_19:2)	GL	TG	862.785	844.752	[M+NH4]+	C54H100O6	916900	942390	1094700	494900	577920	485080	109000	72555	54890	64089	63800	71692	469460	441840	473350	C00422	-	-	-	-	-	ko00561,ko01100,ko04714,ko04923,ko04931,ko04975,ko04977,ko04979
LIPID-P-0914	TG(16:0_17:1_18:1)	GL	TG	862.785	844.752	[M+NH4]+	C54H100O6	2119300	2007700	2180100	650010	776670	973150	115700	97219	65097	93877	59460	71250	823760	814480	849040	C00422	-	-	-	-	-	ko00561,ko01100,ko04714,ko04923,ko04931,ko04975,ko04977,ko04979
LIPID-P-0915	TG(16:0_18:1_18:1)	GL	TG	876.802	858.768	[M+NH4]+	C55H102O6	20796000	19414000	24973000	8628900	8151100	13104000	1591300	1400800	1216700	1179400	1001500	946920	10446000	10740000	10596000	C00422	HMDB0005382	-	-	75583	4798	ko00561,ko01100,ko04714,ko04923,ko04931,ko04975,ko04977,ko04979
LIPID-P-0917	TG(16:0_16:1_20:1)	GL	TG	876.802	858.768	[M+NH4]+	C55H102O6	67807000	66585000	77398000	37903000	34716000	51456000	8479600	6596700	6341200	5903600	5348100	4799800	42835000	44434000	44254000	C00422	HMDB0005378	9544079	-	-	-	ko00561,ko01100,ko04714,ko04923,ko04931,ko04975,ko04977,ko04979
LIPID-P-0918	TG(14:0_18:0_20:2)	GL	TG	876.802	858.768	[M+NH4]+	C55H102O6	129660	102500	150990	31695	38538	63192	13009	4678.6	2933.9	4686.4	4841.7	9122.6	56427	59708	39614	C00422	HMDB0042168	56938139	-	-	-	ko00561,ko01100,ko04714,ko04923,ko04931,ko04975,ko04977,ko04979
LIPID-P-0919	TG(16:0_18:0_18:2)	GL	TG	876.79	858.768	[M+NH4]+	C55H102O6	4380600	4532600	4087300	2687500	3172000	2340400	1392000	909360	820540	887610	966520	791610	2392300	2568700	2480100	C00422	HMDB0005369	-	-	-	-	ko00561,ko01100,ko04714,ko04923,ko04931,ko04975,ko04977,ko04979
LIPID-P-0921	TG(17:0_18:1_18:1)	GL	TG	890.786	872.783	[M+NH4]+	C56H104O6	535580	503870	639610	226940	259270	248220	58174	56654	49077	41261	31917	31393	246640	274400	218960	C00422	HMDB0062701	-	-	127309	-	ko00561,ko01100,ko04714,ko04923,ko04931,ko04975,ko04977,ko04979
LIPID-P-0922	TG(16:0_18:1_19:1)	GL	TG	890.816	872.783	[M+NH4]+	C56H104O6	807220	639110	883560	200150	276650	297390	67081	52872	40664	51188	31519	40032	296920	309840	301150	C00422	-	-	-	-	-	ko00561,ko01100,ko04714,ko04923,ko04931,ko04975,ko04977,ko04979
LIPID-P-0923	TG(18:0_18:1_18:1)	GL	TG	904.833	886.799	[M+NH4]+	C57H106O6	3105300	2867800	4595200	1866500	1377400	1782200	464350	270440	223360	282600	284970	197460	1628900	1697700	1661000	C00422	HMDB0005403	16058372	-	77686	4913	ko00561,ko01100,ko04714,ko04923,ko04931,ko04975,ko04977,ko04979
LIPID-P-0924	TG(16:0_18:1_20:1)	GL	TG	904.836	886.799	[M+NH4]+	C57H106O6	5120200	3479600	5296600	1337300	1218600	2250900	779650	397190	267590	413320	463340	385310	1957800	2120300	1955200	C00422	HMDB0005383	-	-	-	-	ko00561,ko01100,ko04714,ko04923,ko04931,ko04975,ko04977,ko04979
LIPID-P-0925	TG(16:1_18:0_20:1)	GL	TG	904.812	886.799	[M+NH4]+	C57H106O6	5351700	3912900	5454400	1391200	1459500	2408200	887720	476690	316920	533240	584960	457620	2164700	2308200	2264100	C00422	HMDB0005424	-	-	-	-	ko00561,ko01100,ko04714,ko04923,ko04931,ko04975,ko04977,ko04979
LIPID-P-0927	TG(16:0_16:1_22:1)	GL	TG	904.833	886.799	[M+NH4]+	C57H106O6	17827	15292	22232	7507.9	7890.1	10226	14900	1219	3910.9	8906.1	9702.7	5506.9	13719	12725	12592	C00422	HMDB0044064	9544289	-	-	-	ko00561,ko01100,ko04714,ko04923,ko04931,ko04975,ko04977,ko04979
LIPID-P-0928	TG(15:0_18:1_22:1)	GL	TG	918.842	900.815	[M+NH4]+	C58H108O6	85914	76214	81928	47320	32178	28514	28490	11655	9316.5	22482	16971	13129	32866	46938	44059	C00422	HMDB0043233	-	-	-	-	ko00561,ko01100,ko04714,ko04923,ko04931,ko04975,ko04977,ko04979
LIPID-P-0930	TG(18:0_18:1_19:1)	GL	TG	918.846	900.815	[M+NH4]+	C58H108O6	23467	19519	27813	8249.9	8410.9	9316	7232.9	2994	2954.9	4892.2	3520.2	3795.2	10254	12395	11200	C00422	-	-	-	-	-	ko00561,ko01100,ko04714,ko04923,ko04931,ko04975,ko04977,ko04979
LIPID-P-0933	TG(18:0_18:1_20:1)	GL	TG	932.866	914.83	[M+NH4]+	C59H110O6	154190	130990	214410	80571	68914	71242	155170	70840	93181	82484	172420	126550	127590	123040	123780	C00422	HMDB0005404	-	-	-	-	ko00561,ko01100,ko04714,ko04923,ko04931,ko04975,ko04977,ko04979
LIPID-P-0935	TG(16:0_18:1_22:1)	GL	TG	932.86	914.83	[M+NH4]+	C59H110O6	91456	87146	88598	29942	35057	33118	66658	10653	11448	24272	27732	25002	53593	53372	42364	C00422	HMDB0044120	-	-	-	-	ko00561,ko01100,ko04714,ko04923,ko04931,ko04975,ko04977,ko04979
LIPID-P-0936	TG(18:0_18:2_20:0)	GL	TG	932.865	914.83	[M+NH4]+	C59H110O6	118110	115050	94776	59588	66949	39802	49755	19475	14527	20653	37235	33552	67987	58200	70064	C00422	HMDB0005409	-	-	-	-	ko00561,ko01100,ko04714,ko04923,ko04931,ko04975,ko04977,ko04979
LIPID-P-0941	TG(16:0_18:1_24:1)	GL	TG	960.886	942.862	[M+NH4]+	C61H114O6	8938.9	8982.5	7352.5	3717.8	5981.3	2894.2	4639.8	1756.9	1003	1328.5	2003	1759.4	4283.4	4011.6	3657.8	C00422	HMDB0044093	-	-	-	-	ko00561,ko01100,ko04714,ko04923,ko04931,ko04975,ko04977,ko04979
LIPID-P-0964	TG(14:1_16:1_18:1)	GL	TG	818.724	800.689	[M+NH4]+	C51H92O6	547840	1264800	1150500	288800	319120	731680	161610	39045	42964	56507	76255	63212	440490	504470	456830	C00422	HMDB0047911	56938446	-	-	-	ko00561,ko01100,ko04714,ko04923,ko04931,ko04975,ko04977,ko04979
LIPID-P-0967	TG(14:0_16:1_18:2)	GL	TG	818.724	800.689	[M+NH4]+	C51H92O6	171780	371000	321860	119630	226110	252670	39376	14444	18097	14332	19704	18839	139990	163750	167250	C00422	HMDB0042316	56938041	-	-	-	ko00561,ko01100,ko04714,ko04923,ko04931,ko04975,ko04977,ko04979
LIPID-P-0968	TG(16:0_14:1_18:2)	GL	TG	818.72	800.689	[M+NH4]+	C51H92O6	149550	240880	233610	104680	100020	152220	98091	25623	44372	50360	56835	55585	120580	114430	120960	C00422	HMDB0044038	-	-	-	-	ko00561,ko01100,ko04714,ko04923,ko04931,ko04975,ko04977,ko04979
LIPID-P-0970	TG(16:1_16:1_17:1)	GL	TG	832.737	814.705	[M+NH4]+	C52H94O6	117080	175390	171720	69112	95233	88367	62276	23999	26817	14715	25401	19958	79501	87697	73039	C00422	-	-	-	-	-	ko00561,ko01100,ko04714,ko04923,ko04931,ko04975,ko04977,ko04979
LIPID-P-0971	TG(15:0_16:1_18:2)	GL	TG	832.737	814.705	[M+NH4]+	C52H94O6	50754	74783	39594	41027	94080	44266	13441	7768.5	4881.1	4134	9710.4	6959.5	34334	43040	30872	C00422	-	-	-	-	-	ko00561,ko01100,ko04714,ko04923,ko04931,ko04975,ko04977,ko04979
LIPID-P-0972	TG(14:0_17:1_18:2)	GL	TG	832.737	814.705	[M+NH4]+	C52H94O6	17753	36424	25069	9718.5	25017	15784	3762.8	1576.5	319.62	1912.4	1277.3	1902.2	13232	13837	17467	C00422	-	-	-	-	-	ko00561,ko01100,ko04714,ko04923,ko04931,ko04975,ko04977,ko04979
LIPID-P-0973	TG(16:1_16:1_18:1)	GL	TG	846.753	828.721	[M+NH4]+	C53H96O6	6081300	8740200	10476000	3556300	4365800	5417600	555330	303250	301430	298510	320320	341910	3755500	3768500	3713500	C00422	HMDB0048590	-	-	-	-	ko00561,ko01100,ko04714,ko04923,ko04931,ko04975,ko04977,ko04979
LIPID-P-0975	TG(16:0_16:1_18:2)	GL	TG	846.755	828.721	[M+NH4]+	C53H96O6	8145400	12450000	10314000	5869400	8102400	8108400	2198700	1322700	1367900	1429800	1661500	1627800	6213900	6148100	6191500	C00422	HMDB0005379	9544021	-	-	-	ko00561,ko01100,ko04714,ko04923,ko04931,ko04975,ko04977,ko04979
LIPID-P-0977	TG(16:1_17:1_18:1)	GL	TG	860.767	842.736	[M+NH4]+	C54H98O6	376020	506030	553700	194030	190990	269710	43494	24337	20732	29884	20949	18057	220450	222110	245800	C00422	-	-	-	-	-	ko00561,ko01100,ko04714,ko04923,ko04931,ko04975,ko04977,ko04979
LIPID-P-0978	TG(15:0_18:1_18:2)	GL	TG	860.77	842.736	[M+NH4]+	C54H98O6	406060	550030	508290	470040	808790	295450	88564	80079	77411	65614	57820	59179	289820	298450	314510	C00422	HMDB0011708	-	-	-	-	ko00561,ko01100,ko04714,ko04923,ko04931,ko04975,ko04977,ko04979
LIPID-P-0979	TG(16:0_17:1_18:2)	GL	TG	860.773	842.736	[M+NH4]+	C54H98O6	464070	679150	551880	388360	708780	367860	97650	74275	56612	73609	61911	61913	315520	342130	328320	C00422	-	-	-	-	-	ko00561,ko01100,ko04714,ko04923,ko04931,ko04975,ko04977,ko04979
LIPID-P-0981	TG(16:1_18:1_18:1)	GL	TG	874.785	856.752	[M+NH4]+	C55H100O6	22636000	25026000	36336000	11184000	8566400	18325000	955950	671070	484110	590360	662720	600260	12968000	13338000	13194000	C00422	HMDB0005438	-	-	-	4816	ko00561,ko01100,ko04714,ko04923,ko04931,ko04975,ko04977,ko04979
LIPID-P-0982	TG(16:0_18:1_18:2)	GL	TG	874.786	856.752	[M+NH4]+	C55H100O6	18424000	24456000	23090000	18119000	21948000	17057000	6378400	5445000	4758100	4958100	4188800	4037300	14893000	14763000	14663000	C00422	HMDB0005384	-	-	-	-	ko00561,ko01100,ko04714,ko04923,ko04931,ko04975,ko04977,ko04979
LIPID-P-0983	TG(14:0_18:1_20:2)	GL	TG	874.786	856.752	[M+NH4]+	C55H100O6	123000	118660	138900	56928	90044	78024	34718	14566	9240.1	13410	19137	16578	63177	73907	69861	C00422	HMDB0042378	56938159	-	-	-	ko00561,ko01100,ko04714,ko04923,ko04931,ko04975,ko04977,ko04979
LIPID-P-0986	TG(17:1_18:1_18:1)	GL	TG	888.802	870.768	[M+NH4]+	C56H102O6	1326300	1239800	1948400	606700	598970	660510	91749	49338	43699	66561	45113	47964	596650	598460	600050	C00422	-	-	-	-	-	ko00561,ko01100,ko04714,ko04923,ko04931,ko04975,ko04977,ko04979
LIPID-P-0987	TG(17:0_18:1_18:2)	GL	TG	888.803	870.768	[M+NH4]+	C56H102O6	583260	739770	612780	515750	676540	339030	191180	204170	136400	165130	117490	111390	403150	425540	444360	C00422	-	-	-	-	-	ko00561,ko01100,ko04714,ko04923,ko04931,ko04975,ko04977,ko04979
LIPID-P-0988	TG(18:1_18:1_18:1)	GL	TG	902.818	884.783	[M+NH4]+	C57H104O6	48739000	42125000	71182000	28658000	23715000	28572000	6715900	3707400	2743800	3626900	3204100	2605600	28604000	28838000	28120000	C00422	HMDB0005453	-	-	53753	-	ko00561,ko01100,ko04714,ko04923,ko04931,ko04975,ko04977,ko04979
LIPID-P-0990	TG(18:0_18:1_18:2)	GL	TG	902.818	884.783	[M+NH4]+	C57H104O6	6507000	8200700	8194700	6322100	6365500	4473700	2280000	1381300	1174700	1355200	1302100	1095200	4633600	4726400	4768800	C00422	HMDB0005405	9544216	-	-	-	ko00561,ko01100,ko04714,ko04923,ko04931,ko04975,ko04977,ko04979
LIPID-P-0992	TG(16:0_18:1_20:2)	GL	TG	902.823	884.783	[M+NH4]+	C57H104O6	2141100	1573400	2285400	762190	975860	896970	370090	228220	134400	246430	155790	117660	899240	930610	951250	C00422	HMDB0044096	-	-	-	-	ko00561,ko01100,ko04714,ko04923,ko04931,ko04975,ko04977,ko04979
LIPID-P-0993	TG(17:1_18:1_20:1)	GL	TG	916.827	898.799	[M+NH4]+	C58H106O6	43521	39297	67604	28776	24817	25512	24356	9062	8721.2	15436	13592	14443	26163	29120	29373	C00422	-	-	-	-	-	ko00561,ko01100,ko04714,ko04923,ko04931,ko04975,ko04977,ko04979
LIPID-P-0994	TG(18:1_18:1_19:1)	GL	TG	916.819	898.799	[M+NH4]+	C58H106O6	426250	333390	655160	133100	188350	151160	80084	32626	22859	34140	28746	23142	199400	196580	210370	C00422	-	-	-	-	-	ko00561,ko01100,ko04714,ko04923,ko04931,ko04975,ko04977,ko04979
LIPID-P-0998	TG(18:1_18:2_20:0)	GL	TG	930.849	912.815	[M+NH4]+	C59H108O6	2926900	2040100	5369000	1244000	1023100	1416200	869560	311740	196000	398140	400840	320400	1491000	1591400	1569800	C00422	HMDB0005459	25240376	-	-	-	ko00561,ko01100,ko04714,ko04923,ko04931,ko04975,ko04977,ko04979
LIPID-P-0999	TG(18:1_18:1_20:1)	GL	TG	930.848	912.815	[M+NH4]+	C59H108O6	2127800	1541200	3609700	938330	805090	977360	738870	284100	208150	335020	444870	313140	1183500	1149900	1177700	C00422	HMDB0005454	-	-	-	-	ko00561,ko01100,ko04714,ko04923,ko04931,ko04975,ko04977,ko04979
LIPID-P-1001	TG(20:1_18:2_18:0)	GL	TG	930.842	912.815	[M+NH4]+	C59H108O6	218650	203710	259750	146770	162970	118340	165470	79992	70744	90335	142830	106940	169540	181490	174230	C00422	HMDB0005410	-	-	-	-	ko00561,ko01100,ko04714,ko04923,ko04931,ko04975,ko04977,ko04979
LIPID-P-1002	TG(16:1_18:1_22:1)	GL	TG	930.842	912.815	[M+NH4]+	C59H108O6	18585	18870	23667	5630.8	5562.8	10912	20020	2236	4775.1	9765.7	13575	10044	12803	14833	12575	C00422	HMDB0048616	-	-	-	-	ko00561,ko01100,ko04714,ko04923,ko04931,ko04975,ko04977,ko04979
LIPID-P-1005	TG(21:0_18:1_18:2)	GL	TG	944.864	926.83	[M+NH4]+	C60H110O6	30600	15975	14610	8719.7	9880.5	8273.3	5432.1	2812.3	1288	4433.3	6184.3	3025.4	10362	12279	9665.3	C00422	-	-	-	-	-	ko00561,ko01100,ko04714,ko04923,ko04931,ko04975,ko04977,ko04979
LIPID-P-1008	TG(18:1_18:2_22:0)	GL	TG	958.876	940.846	[M+NH4]+	C61H112O6	98529	97054	77152	37899	56606	31232	40361	10274	4341.7	6545	14292	8014.5	41903	44244	40852	C00422	-	-	-	-	-	ko00561,ko01100,ko04714,ko04923,ko04931,ko04975,ko04977,ko04979
LIPID-P-1009	TG(18:1_18:1_22:1)	GL	TG	958.877	940.846	[M+NH4]+	C61H112O6	54814	45689	72235	24879	26420	17206	56986	13505	11423	17152	38693	25164	41665	39841	42633	C00422	HMDB0010466	-	-	-	-	ko00561,ko01100,ko04714,ko04923,ko04931,ko04975,ko04977,ko04979
LIPID-P-1011	TG(18:1_20:1_20:1)	GL	TG	958.88	940.846	[M+NH4]+	C61H112O6	20845	12424	42272	7134.3	8416.9	9852	50835	21446	23596	29531	61228	36988	29967	30802	33515	C00422	HMDB0005457	9544748	-	-	-	ko00561,ko01100,ko04714,ko04923,ko04931,ko04975,ko04977,ko04979
LIPID-P-1014	TG(23:0_18:1_18:2)	GL	TG	972.891	954.862	[M+NH4]+	C62H114O6	9693.2	10072	12684	5007.6	6376.3	5213.1	6044.5	2306.8	1704.6	2255.3	4043.3	1526.8	5934.3	6855.4	5857.8	C00422	-	-	-	-	-	ko00561,ko01100,ko04714,ko04923,ko04931,ko04975,ko04977,ko04979
LIPID-P-1016	TG(18:1_20:1_22:1)	GL	TG	986.912	968.877	[M+NH4]+	C63H116O6	14268	11023	11081	2771	6466.6	3492.8	11133	2375.2	3289.1	5754.3	10302	5765.6	6472.9	6338.7	7162.4	C00422	HMDB0049924	-	-	-	-	ko00561,ko01100,ko04714,ko04923,ko04931,ko04975,ko04977,ko04979
LIPID-P-1020	TG(24:0_18:1_18:2)	GL	TG	986.91	968.877	[M+NH4]+	C63H116O6	8646	12761	10718	5639.2	7677.4	2862.1	4184.6	835.64	710.03	1171.6	1701.7	936.97	4535.8	6043.5	4759.7	C00422	HMDB0047230	-	-	-	-	ko00561,ko01100,ko04714,ko04923,ko04931,ko04975,ko04977,ko04979
LIPID-P-1031	TG(12:0_18:2_18:2)	GL	TG	816.708	798.674	[M+NH4]+	C51H90O6	31782	28875	23747	20117	24215	15564	8017.4	1460.4	5078.1	3989.9	5118.1	8764.3	13518	12242	20359	C00422	-	56936469	-	-	-	ko00561,ko01100,ko04714,ko04923,ko04931,ko04975,ko04977,ko04979
LIPID-P-1033	TG(14:0_16:1_18:3)	GL	TG	816.708	798.674	[M+NH4]+	C51H90O6	25973	57626	41284	22024	31898	26279	16930	2570.2	2229.8	2926.9	1830.3	4079.8	19792	21860	21396	C00422	HMDB0042317	56938042	-	-	-	ko00561,ko01100,ko04714,ko04923,ko04931,ko04975,ko04977,ko04979
LIPID-P-1036	TG(14:0_18:2_18:2)	GL	TG	844.74	826.705	[M+NH4]+	C53H94O6	572410	1019400	736280	773380	1443300	526840	186960	98104	118310	107520	89278	116740	500870	480670	549960	C00422	HMDB0042526	-	-	-	-	ko00561,ko01100,ko04714,ko04923,ko04931,ko04975,ko04977,ko04979
LIPID-P-1037	TG(16:1_16:1_18:2)	GL	TG	844.739	826.705	[M+NH4]+	C53H94O6	1219200	3032500	2831500	1289800	1549800	2082300	215890	125170	106070	118050	172660	172960	1166900	1223700	1210400	C00422	HMDB0005435	25240359	-	-	-	ko00561,ko01100,ko04714,ko04923,ko04931,ko04975,ko04977,ko04979
LIPID-P-1039	TG(16:0_16:1_18:3)	GL	TG	844.739	826.705	[M+NH4]+	C53H94O6	356900	551790	431900	261640	439500	389340	132600	51282	61686	50337	74257	87742	264380	266100	277580	C00422	HMDB0044067	9544033	-	-	-	ko00561,ko01100,ko04714,ko04923,ko04931,ko04975,ko04977,ko04979
LIPID-P-1040	TG(14:0_16:0_20:4)	GL	TG	844.74	826.705	[M+NH4]+	C53H94O6	25068	24211	24922	16773	33960	8751.8	19506	10732	9932.7	9724.3	6786.5	9084.1	22117	19083	15613	C00422	HMDB0042140	-	-	-	-	ko00561,ko01100,ko04714,ko04923,ko04931,ko04975,ko04977,ko04979
LIPID-P-1042	TG(15:0_18:2_18:2)	GL	TG	858.755	840.721	[M+NH4]+	C54H96O6	409290	612060	454010	371410	774470	243410	160340	96557	66848	83214	65877	81269	314010	288250	321060	C00422	HMDB0011711	-	-	-	-	ko00561,ko01100,ko04714,ko04923,ko04931,ko04975,ko04977,ko04979
LIPID-P-1043	TG(16:1_17:1_18:2)	GL	TG	858.752	840.721	[M+NH4]+	C54H96O6	62764	108960	119760	86630	127210	72995	11984	9248.8	4634.2	9978.3	9338.2	5993.7	58152	54736	68976	C00422	-	-	-	-	-	ko00561,ko01100,ko04714,ko04923,ko04931,ko04975,ko04977,ko04979
LIPID-P-1044	TG(16:1_18:1_18:2)	GL	TG	872.77	854.736	[M+NH4]+	C55H98O6	2365000	3488000	2920800	2968000	4442600	2067100	1296800	1020700	995420	990730	873270	839780	2248500	2170500	2137200	C00422	HMDB0005440	-	-	-	-	ko00561,ko01100,ko04714,ko04923,ko04931,ko04975,ko04977,ko04979
LIPID-P-1046	TG(16:0_16:0_20:4)	GL	TG	872.774	854.736	[M+NH4]+	C55H98O6	351100	395480	388570	224440	357370	127690	186110	131350	135570	142400	81513	88307	226280	242370	221150	C00422	HMDB0005363	-	-	-	-	ko00561,ko01100,ko04714,ko04923,ko04931,ko04975,ko04977,ko04979
LIPID-P-1048	TG(16:0_18:2_18:2)	GL	TG	872.77	854.736	[M+NH4]+	C55H98O6	18606000	26263000	20021000	22701000	30801000	15988000	11615000	9864900	10069000	9559900	7973800	7360400	18642000	19630000	19129000	C00422	HMDB0005390	-	-	-	4838	ko00561,ko01100,ko04714,ko04923,ko04931,ko04975,ko04977,ko04979
LIPID-P-1049	TG(17:1_18:1_18:2)	GL	TG	886.785	868.752	[M+NH4]+	C56H100O6	365480	570990	704800	447000	663600	278720	80704	53964	40477	64726	46081	40054	329750	317400	333890	C00422	-	-	-	-	-	ko00561,ko01100,ko04714,ko04923,ko04931,ko04975,ko04977,ko04979
LIPID-P-1050	TG(15:0_19:2_19:2)	GL	TG	886.787	868.752	[M+NH4]+	C56H100O6	42812	56823	65580	31938	47494	28502	9795.3	3897.7	3417.2	7934.8	3415.7	2965.3	25095	26111	27105	C00422	-	-	-	-	-	ko00561,ko01100,ko04714,ko04923,ko04931,ko04975,ko04977,ko04979
LIPID-P-1053	TG(18:1_18:1_18:2)	GL	TG	900.802	882.768	[M+NH4]+	C57H102O6	2596000	3272000	4573200	2809200	3276900	2063300	1046700	531490	411780	535880	535810	422970	2068500	2043400	2097800	C00422	HMDB0005455	25240371	-	-	-	ko00561,ko01100,ko04714,ko04923,ko04931,ko04975,ko04977,ko04979
LIPID-P-1056	TG(16:0_18:0_20:4)	GL	TG	900.802	882.768	[M+NH4]+	C57H102O6	255360	295180	295670	206170	230510	147830	56061	37722	35143	35828	33430	32764	143110	158630	158870	C00422	HMDB0005370	-	-	-	-	ko00561,ko01100,ko04714,ko04923,ko04931,ko04975,ko04977,ko04979
LIPID-P-1057	TG(17:1_18:1_20:2)	GL	TG	914.813	896.783	[M+NH4]+	C58H104O6	202180	216100	282210	178360	211750	87164	122700	39869	34784	53177	35280	34918	147280	133640	137020	C00422	-	-	-	-	-	ko00561,ko01100,ko04714,ko04923,ko04931,ko04975,ko04977,ko04979
LIPID-P-1058	TG(17:0_19:2_19:2)	GL	TG	914.816	896.783	[M+NH4]+	C58H104O6	43481	38378	75226	20745	19148	25602	1348.5	2720.9	198.62	3868.2	2511.7	1563.5	23431	31554	22450	C00422	-	-	-	-	-	ko00561,ko01100,ko04714,ko04923,ko04931,ko04975,ko04977,ko04979
LIPID-P-1060	TG(16:0_18:1_22:3)	GL	TG	928.83	910.799	[M+NH4]+	C59H106O6	1990200	1926100	3184600	1681100	1960900	1137000	1378000	511300	315560	599640	672810	457470	1466800	1512600	1472300	C00422	-	-	-	-	-	ko00561,ko01100,ko04714,ko04923,ko04931,ko04975,ko04977,ko04979
LIPID-P-1061	TG(18:1_18:2_20:1)	GL	TG	928.82	910.799	[M+NH4]+	C59H106O6	1069400	1169800	1640000	1125200	1297100	737620	1111300	403320	265350	446610	573780	422500	939890	1017300	974340	C00422	HMDB0005460	-	-	-	-	ko00561,ko01100,ko04714,ko04923,ko04931,ko04975,ko04977,ko04979
LIPID-P-1062	TG(18:0_18:1_20:3)	GL	TG	928.831	910.799	[M+NH4]+	C59H106O6	137580	158930	215170	105230	119950	92779	73980	45610	43425	53180	41823	36541	104470	107330	101860	C00422	HMDB0044953	-	-	-	-	ko00561,ko01100,ko04714,ko04923,ko04931,ko04975,ko04977,ko04979
LIPID-P-1063	TG(16:1_18:1_22:2)	GL	TG	928.818	910.799	[M+NH4]+	C59H106O6	23594	21203	16561	12236	14679	8635.7	15346	1880.2	2071.3	9803.1	10620	8459.1	13791	10139	16642	C00422	HMDB0048645	-	-	-	-	ko00561,ko01100,ko04714,ko04923,ko04931,ko04975,ko04977,ko04979
LIPID-P-1066	TG(17:1_18:1_22:2)	GL	TG	942.843	924.815	[M+NH4]+	C60H108O6	13478	10389	23432	7952.5	10992	4449.5	10956	4271.3	2184.1	5558.9	6933.4	5060.3	11086	11536	9985.8	C00422	-	-	-	-	-	ko00561,ko01100,ko04714,ko04923,ko04931,ko04975,ko04977,ko04979
LIPID-P-1068	TG(18:1_18:1_22:2)	GL	TG	956.862	938.83	[M+NH4]+	C61H110O6	127510	124390	165140	84988	103420	63063	176250	29839	28559	52904	86524	47592	96294	87259	102540	C00422	HMDB0049911	-	-	-	-	ko00561,ko01100,ko04714,ko04923,ko04931,ko04975,ko04977,ko04979
LIPID-P-1072	TG(18:1_22:1_18:2)	GL	TG	956.863	938.83	[M+NH4]+	C61H110O6	99151	100930	78132	48478	58563	35267	31835	4269.1	5556.4	3412.1	9105.2	6919.6	44991	45525	44072	C00422	HMDB0049351	-	-	-	-	ko00561,ko01100,ko04714,ko04923,ko04931,ko04975,ko04977,ko04979
LIPID-P-1075	TG(18:1_24:1_18:2)	GL	TG	984.895	966.862	[M+NH4]+	C63H114O6	45938	40489	37597	19431	26745	14764	21026	5982.6	3002.7	6930	9417	6678.3	21041	22286	19914	C00422	HMDB0049372	-	-	-	-	ko00561,ko01100,ko04714,ko04923,ko04931,ko04975,ko04977,ko04979
LIPID-P-1086	TG(16:1_16:1_18:3)	GL	TG	842.717	824.689	[M+NH4]+	C53H92O6	57639	125540	81700	44358	72514	112180	8630.2	4776	4775.9	1861	11419	7875.9	55723	48358	46995	C00422	HMDB0048604	-	-	-	-	ko00561,ko01100,ko04714,ko04923,ko04931,ko04975,ko04977,ko04979
LIPID-P-1087	TG(14:0_18:2_18:3)	GL	TG	842.724	824.689	[M+NH4]+	C53H92O6	104040	121090	100850	92697	152520	80305	47981	12227	16991	14205	15391	26095	59239	67897	73415	C00422	HMDB0010471	53480527	-	-	-	ko00561,ko01100,ko04714,ko04923,ko04931,ko04975,ko04977,ko04979
LIPID-P-1088	TG(14:1_18:2_18:2)	GL	TG	842.726	824.689	[M+NH4]+	C53H92O6	37802	44327	33989	29522	38248	25336	37529	4110.3	6071.5	12716	5969.3	17311	18357	14737	21157	C00422	HMDB0048077	-	-	-	-	ko00561,ko01100,ko04714,ko04923,ko04931,ko04975,ko04977,ko04979
LIPID-P-1089	TG(12:0_16:0_22:5)	GL	TG	842.726	824.689	[M+NH4]+	C53H92O6	25801	48520	35301	19524	38028	20895	15609	6895.4	10319	8075.1	10719	14193	22396	27892	21930	C00422	-	-	-	-	-	ko00561,ko01100,ko04714,ko04923,ko04931,ko04975,ko04977,ko04979
LIPID-P-1092	TG(15:0_18:2_18:3)	GL	TG	856.736	838.705	[M+NH4]+	C54H94O6	50064	57195	42522	40888	64565	26133	10392	6561.3	2312.2	5350.2	6141.7	8814.8	23471	34075	34639	C00422	HMDB0043410	-	-	-	-	ko00561,ko01100,ko04714,ko04923,ko04931,ko04975,ko04977,ko04979
LIPID-P-1094	TG(16:1_17:1_18:3)	GL	TG	856.74	838.705	[M+NH4]+	C54H94O6	24004	26850	23167	29777	28715	13051	5732.5	1542.5	5730.1	4710.8	5311.3	3404.7	11097	14662	20028	C00422	-	-	-	-	-	ko00561,ko01100,ko04714,ko04923,ko04931,ko04975,ko04977,ko04979
LIPID-P-1095	TG(16:1_18:2_18:2)	GL	TG	870.754	852.721	[M+NH4]+	C55H96O6	1595900	3892200	2997900	4142400	5794500	2200100	991830	566910	535300	519240	560540	620590	2244000	2147000	2105400	C00422	-	-	-	-	-	ko00561,ko01100,ko04714,ko04923,ko04931,ko04975,ko04977,ko04979
LIPID-P-1096	TG(16:0_18:2_18:3)	GL	TG	870.752	852.721	[M+NH4]+	C55H96O6	2000100	3065700	2060700	2195400	3965700	1533600	834370	552510	671560	624240	530680	421530	1647900	1774100	1722400	C00422	HMDB0044263	-	-	-	-	ko00561,ko01100,ko04714,ko04923,ko04931,ko04975,ko04977,ko04979
LIPID-P-1097	TG(16:1_18:1_18:3)	GL	TG	870.746	852.721	[M+NH4]+	C55H96O6	2546100	3928000	2947800	2914900	4412500	1987300	891520	752620	756820	726930	568420	577240	2115900	2352900	2289000	C00422	HMDB0048648	-	-	-	-	ko00561,ko01100,ko04714,ko04923,ko04931,ko04975,ko04977,ko04979
LIPID-P-1098	TG(16:0_16:1_20:4)	GL	TG	870.755	852.721	[M+NH4]+	C55H96O6	272580	335230	363000	138900	299620	104070	97161	90323	55144	53597	60169	63103	193950	192950	153070	C00422	HMDB0005380	9544150	-	-	-	ko00561,ko01100,ko04714,ko04923,ko04931,ko04975,ko04977,ko04979
LIPID-P-1099	TG(14:0_16:0_22:5)	GL	TG	870.755	852.721	[M+NH4]+	C55H96O6	28655	48011	35771	34869	75743	17021	16039	18053	11334	15909	12849	5286	22158	34611	29882	C00422	HMDB0042143	56938034	-	-	-	ko00561,ko01100,ko04714,ko04923,ko04931,ko04975,ko04977,ko04979
LIPID-P-1102	TG(15:0_18:1_20:4)	GL	TG	884.771	866.736	[M+NH4]+	C56H98O6	27585	23846	36280	26875	31815	14807	15743	17987	11853	15642	7846.4	11361	21357	15693	20214	C00422	HMDB0043268	-	-	-	-	ko00561,ko01100,ko04714,ko04923,ko04931,ko04975,ko04977,ko04979
LIPID-P-1103	TG(17:1_18:2_18:2)	GL	TG	884.771	866.736	[M+NH4]+	C56H98O6	130580	166620	159460	145990	259980	61128	43868	27469	20392	29150	24201	17490	98451	93341	115320	C00422	-	-	-	-	-	ko00561,ko01100,ko04714,ko04923,ko04931,ko04975,ko04977,ko04979
LIPID-P-1104	TG(18:1_18:2_18:2)	GL	TG	898.786	880.752	[M+NH4]+	C57H100O6	1512100	1864800	1484900	1455300	1857100	747530	692960	347240	271860	342870	300310	273950	1027000	1010500	1066600	C00422	HMDB0005461	25240373	-	-	-	ko00561,ko01100,ko04714,ko04923,ko04931,ko04975,ko04977,ko04979
LIPID-P-1105	TG(16:0_18:1_20:4)	GL	TG	898.786	880.752	[M+NH4]+	C57H100O6	2666400	2730300	3430900	1914600	2839800	1106200	1289800	1142000	877380	1120800	540070	582760	1875000	1947500	1874100	C00422	HMDB0005385	-	-	-	-	ko00561,ko01100,ko04714,ko04923,ko04931,ko04975,ko04977,ko04979
LIPID-P-1106	TG(16:1_18:1_20:3)	GL	TG	898.786	880.752	[M+NH4]+	C57H100O6	243070	314810	474070	235300	282130	216370	88971	49154	25153	57904	36539	36750	179990	187910	215270	C00422	HMDB0048643	-	-	-	-	ko00561,ko01100,ko04714,ko04923,ko04931,ko04975,ko04977,ko04979
LIPID-P-1108	TG(17:0_18:1_20:4)	GL	TG	912.798	894.768	[M+NH4]+	C58H102O6	27001	33750	34870	23559	32087	9395.2	19987	19725	13873	14400	8093.9	11297	28336	21819	27558	C00422	-	-	-	-	-	ko00561,ko01100,ko04714,ko04923,ko04931,ko04975,ko04977,ko04979
LIPID-P-1109	TG(19:1_18:2_18:2)	GL	TG	912.798	894.768	[M+NH4]+	C58H102O6	54592	62250	87471	70548	112990	25363	44860	11108	15250	19633	14845	12223	54574	43902	56713	C00422	-	-	-	-	-	ko00561,ko01100,ko04714,ko04923,ko04931,ko04975,ko04977,ko04979
LIPID-P-1111	TG(18:1_18:2_20:2)	GL	TG	926.815	908.783	[M+NH4]+	C59H104O6	716750	802580	858480	861430	1135700	525500	979750	360740	189160	372230	545740	396110	769460	748980	762390	C00422	HMDB0049395	-	-	-	-	ko00561,ko01100,ko04714,ko04923,ko04931,ko04975,ko04977,ko04979
LIPID-P-1112	TG(18:0_18:3_20:2)	GL	TG	926.818	908.783	[M+NH4]+	C59H104O6	69568	61057	76652	60776	72233	44923	52663	22510	6847.6	17560	24246	14377	56483	50993	45798	C00422	HMDB0045114	9544563	-	-	-	ko00561,ko01100,ko04714,ko04923,ko04931,ko04975,ko04977,ko04979
LIPID-P-1114	TG(16:0_18:1_22:4)	GL	TG	926.815	908.783	[M+NH4]+	C59H104O6	394570	374940	495230	216130	307740	154040	159890	161920	110320	124290	46868	48526	230500	267380	246440	C00422	HMDB0044128	-	-	-	-	ko00561,ko01100,ko04714,ko04923,ko04931,ko04975,ko04977,ko04979
LIPID-P-1116	TG(18:0_18:1_20:4)	GL	TG	926.817	908.783	[M+NH4]+	C59H104O6	541300	718470	901010	783950	795710	345000	418860	328680	421150	420750	254870	262990	592990	659450	588970	C00422	HMDB0005406	-	-	-	-	ko00561,ko01100,ko04714,ko04923,ko04931,ko04975,ko04977,ko04979
LIPID-P-1117	TG(18:2_18:2_20:1)	GL	TG	926.816	908.783	[M+NH4]+	C59H104O6	525500	557210	553160	518020	666920	312090	572930	190790	111560	207430	296210	194470	433180	449440	442840	C00422	HMDB0005473	-	-	-	-	ko00561,ko01100,ko04714,ko04923,ko04931,ko04975,ko04977,ko04979
LIPID-P-1122	TG(18:2_18:2_22:1)	GL	TG	954.848	936.815	[M+NH4]+	C61H108O6	103380	129770	124570	85087	95135	46429	199650	26905	27061	53202	76350	50134	107580	92746	90281	C00422	HMDB0052591	-	-	-	-	ko00561,ko01100,ko04714,ko04923,ko04931,ko04975,ko04977,ko04979
LIPID-P-1123	TG(18:1_18:2_22:2)	GL	TG	954.844	936.815	[M+NH4]+	C61H108O6	13328	14157	15424	11025	15771	6904.5	15610	3364.2	1921.3	5603.6	4352.6	1287.9	8494.3	11097	6105.6	C00422	HMDB0049398	-	-	-	-	ko00561,ko01100,ko04714,ko04923,ko04931,ko04975,ko04977,ko04979
LIPID-P-1124	TG(18:0_18:1_22:4)	GL	TG	954.846	936.815	[M+NH4]+	C61H108O6	10496	13782	24689	4865.1	6749.3	8387.1	11665	7021.9	5535.6	5144	3731.9	2472.8	8246.8	9730.4	7567.4	C00422	HMDB0044956	-	-	-	-	ko00561,ko01100,ko04714,ko04923,ko04931,ko04975,ko04977,ko04979
LIPID-P-1125	TG(16:0_18:1_24:4)	GL	TG	954.844	936.815	[M+NH4]+	C61H108O6	5944.2	4660	5927.6	481.2	6459	1120.3	15402	5862.5	4324.2	8554.5	4179.9	3208.1	6664.1	10924	6189.9	C00422	-	-	-	-	-	ko00561,ko01100,ko04714,ko04923,ko04931,ko04975,ko04977,ko04979
LIPID-P-1126	TG(24:1_18:2_18:2)	GL	TG	982.88	964.846	[M+NH4]+	C63H112O6	42467	39423	29289	19128	25370	13861	19989	4071.1	2534	4608.8	8941.4	7478.7	15599	21814	17242	C00422	HMDB0052158	-	-	-	-	ko00561,ko01100,ko04714,ko04923,ko04931,ko04975,ko04977,ko04979
LIPID-P-1136	TG(16:0_16:1_20:5)	GL	TG	868.739	850.705	[M+NH4]+	C55H94O6	89724	142300	112900	66613	66675	99424	13077	7602	12671	13970	19246	22648	66275	52356	55782	C00422	HMDB0044077	9544180	-	-	-	ko00561,ko01100,ko04714,ko04923,ko04931,ko04975,ko04977,ko04979
LIPID-P-1137	TG(16:1_18:2_18:3)	GL	TG	868.738	850.705	[M+NH4]+	C55H94O6	239710	453040	344140	376620	563860	249700	108960	69434	69344	83408	69928	85619	244300	280180	242240	C00422	HMDB0048751	-	-	-	-	ko00561,ko01100,ko04714,ko04923,ko04931,ko04975,ko04977,ko04979
LIPID-P-1138	TG(16:0_18:2_18:4)	GL	TG	868.742	850.705	[M+NH4]+	C55H94O6	55635	101740	73223	65904	152500	51408	38946	26452	31624	28407	21998	30455	46176	59540	43577	C00422	HMDB0044271	-	-	-	-	ko00561,ko01100,ko04714,ko04923,ko04931,ko04975,ko04977,ko04979
LIPID-P-1139	TG(17:1_18:2_18:3)	GL	TG	882.745	864.721	[M+NH4]+	C56H96O6	26638	44157	27959	38404	37379	19704	7987.9	2711.7	6533.6	3399.5	3882.5	7710	24873	28897	26217	C00422	-	-	-	-	-	ko00561,ko01100,ko04714,ko04923,ko04931,ko04975,ko04977,ko04979
LIPID-P-1141	TG(16:0_18:2_20:4)	GL	TG	896.772	878.736	[M+NH4]+	C57H98O6	15124000	17845000	12593000	10275000	15567000	5805100	4474600	1713900	1688300	1625200	1938500	1410400	8361500	8758200	8437600	C00422	HMDB0005391	-	-	-	-	ko00561,ko01100,ko04714,ko04923,ko04931,ko04975,ko04977,ko04979
LIPID-P-1143	TG(18:1_18:2_18:3)	GL	TG	896.771	878.736	[M+NH4]+	C57H98O6	2497800	3169300	2251900	2128200	3290900	1238800	702630	335440	283440	332380	322790	281220	1456000	1597200	1454200	C00422	HMDB0010481	-	-	-	-	ko00561,ko01100,ko04714,ko04923,ko04931,ko04975,ko04977,ko04979
LIPID-P-1145	TG(16:0_16:1_22:5)	GL	TG	896.771	878.736	[M+NH4]+	C57H98O6	154440	234790	286620	183660	253540	139160	91197	56766	36344	67833	47510	41569	160950	166680	155890	C00422	HMDB0044073	9544488	-	-	-	ko00561,ko01100,ko04714,ko04923,ko04931,ko04975,ko04977,ko04979
LIPID-P-1146	TG(16:0_16:0_22:6)	GL	TG	896.771	878.736	[M+NH4]+	C57H98O6	483230	642080	681940	359900	455860	275260	372630	147860	243960	257320	223490	185260	422940	420320	414680	C00422	HMDB0010418	9544489	-	-	-	ko00561,ko01100,ko04714,ko04923,ko04931,ko04975,ko04977,ko04979
LIPID-P-1147	TG(17:1_18:1_20:4)	GL	TG	910.782	892.752	[M+NH4]+	C58H100O6	35656	23966	38198	17462	25776	23622	6472	5270	7033.5	7342.8	4714.3	759.91	16783	25505	23011	C00422	-	-	-	-	-	ko00561,ko01100,ko04714,ko04923,ko04931,ko04975,ko04977,ko04979
LIPID-P-1148	TG(16:0_17:0_22:6)	GL	TG	910.776	892.752	[M+NH4]+	C58H100O6	40567	40773	57483	26973	41369	28310	7455.6	10292	7316.3	6927.7	3454.1	3767.9	26581	28619	27701	C00422	-	-	-	-	-	ko00561,ko01100,ko04714,ko04923,ko04931,ko04975,ko04977,ko04979
LIPID-P-1149	TG(16:0_18:1_22:5)	GL	TG	924.802	906.768	[M+NH4]+	C59H102O6	251590	362920	364110	212260	240430	206800	73784	58579	75997	57859	64445	41468	199170	198740	219090	C00422	HMDB0044134	-	-	-	-	ko00561,ko01100,ko04714,ko04923,ko04931,ko04975,ko04977,ko04979
LIPID-P-1150	TG(18:0_18:2_20:4)	GL	TG	924.802	906.768	[M+NH4]+	C59H102O6	1300800	1319700	2177600	1379600	1801900	585440	1249400	879980	783460	907500	453740	488730	1252700	1240300	1357300	C00422	HMDB0005412	-	-	-	-	ko00561,ko01100,ko04714,ko04923,ko04931,ko04975,ko04977,ko04979
LIPID-P-1151	TG(16:0_18:0_22:6)	GL	TG	924.802	906.768	[M+NH4]+	C59H102O6	356930	521200	775520	412090	380260	312050	161520	125380	111170	133270	62544	67115	344000	327630	338850	C00422	HMDB0043939	-	-	-	-	ko00561,ko01100,ko04714,ko04923,ko04931,ko04975,ko04977,ko04979
LIPID-P-1152	TG(18:2_18:2_20:2)	GL	TG	924.802	906.768	[M+NH4]+	C59H102O6	359250	441910	491560	551000	931700	217910	559440	256120	118740	255770	190870	112640	443310	413190	439170	C00422	HMDB0010491	-	-	-	-	ko00561,ko01100,ko04714,ko04923,ko04931,ko04975,ko04977,ko04979
LIPID-P-1155	TG(18:1_18:1_22:4)	GL	TG	952.832	934.799	[M+NH4]+	C61H106O6	113980	94842	153550	63368	91015	34661	99498	49224	28785	49617	19241	16367	74228	79237	71698	C00422	HMDB0010467	-	-	-	-	ko00561,ko01100,ko04714,ko04923,ko04931,ko04975,ko04977,ko04979
LIPID-P-1156	TG(18:0_18:0_22:6)	GL	TG	952.834	934.799	[M+NH4]+	C61H106O6	19742	30527	43630	32544	22187	20261	13493	11797	8380.6	9512.9	5017.7	5481.5	18016	18922	20608	C00422	-	-	-	-	-	ko00561,ko01100,ko04714,ko04923,ko04931,ko04975,ko04977,ko04979
LIPID-P-1164	TG(14:0_18:3_20:4)	GL	TG	866.724	848.689	[M+NH4]+	C55H92O6	15621	24033	14753	17069	17428	16687	4381.3	5374.6	4081.5	3770.2	3130.3	2205.8	13873	12348	11846	C00422	HMDB0042560	53480560	-	-	-	ko00561,ko01100,ko04714,ko04923,ko04931,ko04975,ko04977,ko04979
LIPID-P-1166	TG(16:1_16:1_20:5)	GL	TG	866.724	848.689	[M+NH4]+	C55H92O6	22047	45279	32229	26080	34598	35047	9292	4120.2	4761.4	6202.6	5169.4	7566.2	19434	30923	29065	C00422	HMDB0048607	56938198	-	-	-	ko00561,ko01100,ko04714,ko04923,ko04931,ko04975,ko04977,ko04979
LIPID-P-1169	TG(18:2_18:2_18:3)	GL	TG	894.755	876.721	[M+NH4]+	C57H96O6	1825400	2140000	1495800	1279200	2159200	676200	445590	216410	183410	224000	191490	170450	1010300	1078800	1022200	C00422	HMDB0010490	9544383	-	-	-	ko00561,ko01100,ko04714,ko04923,ko04931,ko04975,ko04977,ko04979
LIPID-P-1170	TG(16:0_18:2_20:5)	GL	TG	894.752	876.721	[M+NH4]+	C57H96O6	458540	998560	688360	739730	1116400	596660	338940	227620	225550	296720	270860	196630	534310	619270	528270	C00422	HMDB0044273	-	-	-	-	ko00561,ko01100,ko04714,ko04923,ko04931,ko04975,ko04977,ko04979
LIPID-P-1171	TG(16:0_16:1_22:6)	GL	TG	894.755	876.721	[M+NH4]+	C57H96O6	502820	996910	1190300	500080	591760	512600	211380	108140	105530	139210	96518	102810	406670	484730	454310	C00422	HMDB0044079	9544548	-	-	-	ko00561,ko01100,ko04714,ko04923,ko04931,ko04975,ko04977,ko04979
LIPID-P-1172	TG(18:1_18:2_18:4)	GL	TG	894.752	876.721	[M+NH4]+	C57H96O6	81008	101570	77691	74526	106240	45131	28411	17552	10932	21778	12061	12706	48256	51748	44637	C00422	HMDB0049402	-	-	-	-	ko00561,ko01100,ko04714,ko04923,ko04931,ko04975,ko04977,ko04979
LIPID-P-1174	TG(15:0_18:1_22:6)	GL	TG	908.771	890.736	[M+NH4]+	C58H98O6	60564	78435	95685	69691	93159	30996	28283	13379	12175	10898	14666	9464.7	49075	44397	50834	C00422	HMDB0043248	-	-	-	-	ko00561,ko01100,ko04714,ko04923,ko04931,ko04975,ko04977,ko04979
LIPID-P-1176	TG(18:1_18:2_20:4)	GL	TG	922.783	904.752	[M+NH4]+	C59H100O6	654830	838920	1153300	1044800	1805100	377040	1750300	1209800	721840	1377900	563920	532550	1167800	1122700	1211300	C00422	HMDB0005462	-	-	-	-	ko00561,ko01100,ko04714,ko04923,ko04931,ko04975,ko04977,ko04979
LIPID-P-1177	TG(16:0_18:1_22:6)	GL	TG	922.786	904.752	[M+NH4]+	C59H100O6	4457500	7029700	8910800	5100300	4836000	3663100	2077200	1621900	1452800	1607300	978480	837760	3761800	3806100	3882400	C00422	HMDB0044135	9544886	-	-	-	ko00561,ko01100,ko04714,ko04923,ko04931,ko04975,ko04977,ko04979
LIPID-P-1180	TG(17:0_18:1_22:6)	GL	TG	936.807	918.768	[M+NH4]+	C60H102O6	24789	41207	55047	39370	41320	16108	10186	8875.9	12108	7775.9	9929.4	8834.9	29825	25232	21546	C00422	-	-	-	-	-	ko00561,ko01100,ko04714,ko04923,ko04931,ko04975,ko04977,ko04979
LIPID-P-1181	TG(18:0_18:1_22:6)	GL	TG	950.818	932.783	[M+NH4]+	C61H104O6	278250	322470	587850	259240	218110	155620	155690	100840	108190	121900	82549	75528	229740	223830	248320	C00422	HMDB0044936	9545272	-	-	-	ko00561,ko01100,ko04714,ko04923,ko04931,ko04975,ko04977,ko04979
LIPID-P-1182	TG(18:1_18:1_22:5)	GL	TG	950.818	932.783	[M+NH4]+	C61H104O6	103560	65507	134330	37061	79253	26961	56952	39198	18957	40444	11640	10496	52609	50296	58446	C00422	HMDB0010468	-	-	-	-	ko00561,ko01100,ko04714,ko04923,ko04931,ko04975,ko04977,ko04979
LIPID-P-1183	TG(18:1_18:2_22:4)	GL	TG	950.818	932.783	[M+NH4]+	C61H104O6	24664	51928	63112	50305	122830	17182	107730	54658	34176	44024	23776	16364	69153	75337	56554	C00422	HMDB0049399	-	-	-	-	ko00561,ko01100,ko04714,ko04923,ko04931,ko04975,ko04977,ko04979
LIPID-P-1184	TG(16:0_20:2_22:5)	GL	TG	950.818	932.783	[M+NH4]+	C61H104O6	90452	105360	125090	54883	82271	58292	69548	31915	21339	38904	22689	12576	73664	66516	59707	C00422	HMDB0044325	-	-	-	-	ko00561,ko01100,ko04714,ko04923,ko04931,ko04975,ko04977,ko04979
LIPID-P-1196	TG(18:2_18:3_18:3)	GL	TG	892.739	874.705	[M+NH4]+	C57H94O6	73556	90111	70807	74547	107110	36457	15993	12438	13230	18303	14089	8194.6	46810	41128	49405	C00422	HMDB0052637	9544434	-	-	-	ko00561,ko01100,ko04714,ko04923,ko04931,ko04975,ko04977,ko04979
LIPID-P-1197	TG(16:1_16:1_22:6)	GL	TG	892.725	874.705	[M+NH4]+	C57H94O6	99467	223600	235970	159010	237290	129990	59012	31532	37780	36254	24243	30619	126480	118370	112260	C00422	HMDB0048609	-	-	-	-	ko00561,ko01100,ko04714,ko04923,ko04931,ko04975,ko04977,ko04979
LIPID-P-1200	TG(16:0_18:2_22:6)	GL	TG	920.766	902.736	[M+NH4]+	C59H98O6	2531700	4988200	5733400	5082200	5924600	2596100	2543300	1797800	1763500	1946500	1068100	938900	3095900	3387900	3429700	C00422	HMDB0044275	-	-	-	-	ko00561,ko01100,ko04714,ko04923,ko04931,ko04975,ko04977,ko04979
LIPID-P-1201	TG(16:1_18:1_22:6)	GL	TG	920.766	902.736	[M+NH4]+	C59H98O6	108880	194240	353820	168810	121360	98818	28857	26499	11790	23023	13028	17159	100320	99712	110400	C00422	HMDB0048631	-	-	-	-	ko00561,ko01100,ko04714,ko04923,ko04931,ko04975,ko04977,ko04979
LIPID-P-1202	TG(16:1_16:1_24:6)	GL	TG	920.766	902.736	[M+NH4]+	C59H98O6	414020	774690	722570	866080	1164800	412060	454800	349840	348130	355800	196530	188150	543830	641100	614030	C00422	-	-	-	-	-	ko00561,ko01100,ko04714,ko04923,ko04931,ko04975,ko04977,ko04979
LIPID-P-1203	TG(17:0_18:2_22:6)	GL	TG	934.786	916.752	[M+NH4]+	C60H100O6	58274	75795	110250	72691	102420	45191	32197	21961	21240	30656	12955	11086	58372	53844	65326	C00422	-	-	-	-	-	ko00561,ko01100,ko04714,ko04923,ko04931,ko04975,ko04977,ko04979
LIPID-P-1204	TG(18:1_18:2_22:5)	GL	TG	948.798	930.768	[M+NH4]+	C61H102O6	30818	64017	57812	50424	79006	30532	40897	12261	19921	30629	16650	16321	39222	51725	40425	C00422	HMDB0049400	-	-	-	-	ko00561,ko01100,ko04714,ko04923,ko04931,ko04975,ko04977,ko04979
LIPID-P-1205	TG(18:1_18:1_22:6)	GL	TG	948.797	930.768	[M+NH4]+	C61H102O6	323510	492600	1020900	537020	411830	298070	261660	115000	99324	116540	72576	50374	363660	364460	322610	C00422	HMDB0010465	-	-	-	-	ko00561,ko01100,ko04714,ko04923,ko04931,ko04975,ko04977,ko04979
LIPID-P-1206	TG(18:0_18:2_22:6)	GL	TG	948.801	930.768	[M+NH4]+	C61H102O6	1576800	2024700	4040100	2077400	1890700	1183200	945220	504030	439320	534810	310290	239520	1415600	1510800	1475300	C00422	HMDB0045098	-	-	-	-	ko00561,ko01100,ko04714,ko04923,ko04931,ko04975,ko04977,ko04979
LIPID-P-1207	TG(18:2_18:2_22:4)	GL	TG	948.801	930.768	[M+NH4]+	C61H102O6	19936	26175	23932	24837	47853	6285.5	46219	28018	16947	24289	9261.2	5769.6	34161	32757	29431	C00422	HMDB0010494	-	-	-	-	ko00561,ko01100,ko04714,ko04923,ko04931,ko04975,ko04977,ko04979
LIPID-P-1208	TG(17:1_17:1_24:6)	GL	TG	948.801	930.768	[M+NH4]+	C61H102O6	20066	55215	41074	39658	60546	25957	40317	28697	16992	30326	14885	9312.6	39175	36596	30456	C00422	-	-	-	-	-	ko00561,ko01100,ko04714,ko04923,ko04931,ko04975,ko04977,ko04979
LIPID-P-1209	TG(18:1_20:1_22:6)	GL	TG	976.833	958.799	[M+NH4]+	C63H106O6	29203	30603	82631	35254	40879	20858	39326	20096	12143	20443	15833	14428	31428	37483	35411	C00422	HMDB0049322	-	-	-	-	ko00561,ko01100,ko04714,ko04923,ko04931,ko04975,ko04977,ko04979
LIPID-P-1210	TG(18:1_20:3_22:4)	GL	TG	976.83	958.799	[M+NH4]+	C63H106O6	18296	41792	78716	36493	44363	27272	46917	10087	3344.3	22498	7690.7	3626.1	29991	31653	29330	C00422	HMDB0049336	-	-	-	-	ko00561,ko01100,ko04714,ko04923,ko04931,ko04975,ko04977,ko04979
LIPID-P-1215	TG(16:1_18:2_22:6)	GL	TG	918.755	900.721	[M+NH4]+	C59H96O6	232470	565160	578760	611980	664340	339580	198610	140560	113930	146100	108560	88827	413870	410160	350860	C00422	HMDB0048763	-	-	-	-	ko00561,ko01100,ko04714,ko04923,ko04931,ko04975,ko04977,ko04979
LIPID-P-1216	TG(18:2_18:3_20:4)	GL	TG	918.755	900.721	[M+NH4]+	C59H96O6	35358	66365	50482	55872	93185	21999	107000	78540	65236	105770	38766	53144	58210	75504	63403	C00422	HMDB0005448	9544831	-	-	-	ko00561,ko01100,ko04714,ko04923,ko04931,ko04975,ko04977,ko04979
LIPID-P-1217	TG(18:1_18:2_22:6)	GL	TG	946.788	928.752	[M+NH4]+	C61H100O6	1090800	1936100	2428200	1968100	2448100	780550	1433600	692470	518750	755050	373230	313900	1342000	1440600	1424700	C00422	HMDB0049406	-	-	-	-	ko00561,ko01100,ko04714,ko04923,ko04931,ko04975,ko04977,ko04979
LIPID-P-1218	TG(18:2_20:3_20:4)	GL	TG	946.786	928.752	[M+NH4]+	C61H100O6	23070	34378	42718	33794	53562	12788	177240	210390	141010	167710	47504	79117	117930	133250	104780	C00422	HMDB0052580	-	-	-	-	ko00561,ko01100,ko04714,ko04923,ko04931,ko04975,ko04977,ko04979
LIPID-P-1219	TG(16:0_20:4_22:5)	GL	TG	946.786	928.752	[M+NH4]+	C61H100O6	93346	85487	118220	78253	147160	42993	105300	67144	45744	59163	29112	28097	68876	80319	85643	C00422	HMDB0044381	-	-	-	-	ko00561,ko01100,ko04714,ko04923,ko04931,ko04975,ko04977,ko04979
LIPID-P-1220	TG(20:1_18:2_22:6)	GL	TG	974.817	956.783	[M+NH4]+	C63H104O6	40671	53237	76585	72234	100950	22924	85304	42109	28216	43387	33690	21285	46084	55128	60252	C00422	HMDB0050602	-	-	-	-	ko00561,ko01100,ko04714,ko04923,ko04931,ko04975,ko04977,ko04979
LIPID-P-1223	TG(18:2_18:3_20:5)	GL	TG	916.739	898.705	[M+NH4]+	C59H94O6	4862.7	8062.5	7373.7	12262	17041	5096.4	7952.5	5699.6	2365.7	8226.8	4711	6546.6	8637.5	10587	8159.9	C00422	HMDB0010508	53480555	-	-	-	ko00561,ko01100,ko04714,ko04923,ko04931,ko04975,ko04977,ko04979
LIPID-P-1224	TG(16:1_20:4_20:5)	GL	TG	916.739	898.705	[M+NH4]+	C59H94O6	21133	35754	26518	24659	35519	13310	19407	15118	15073	21952	14959	15287	31896	25949	22668	C00422	HMDB0048849	9544909	-	-	-	ko00561,ko01100,ko04714,ko04923,ko04931,ko04975,ko04977,ko04979
LIPID-P-1226	TG(18:2_18:2_22:6)	GL	TG	944.77	926.736	[M+NH4]+	C61H98O6	536700	694460	851310	695370	985360	364760	601430	303220	259850	324810	202540	157620	560730	549300	520460	C00422	HMDB0010496	-	-	-	-	ko00561,ko01100,ko04714,ko04923,ko04931,ko04975,ko04977,ko04979
LIPID-P-1227	TG(18:2_20:4_20:4)	GL	TG	944.771	926.736	[M+NH4]+	C61H98O6	182210	299640	292020	242350	344490	111250	210620	133910	99967	130920	63840	74533	200650	212260	186840	C00422	HMDB0005476	-	-	-	-	ko00561,ko01100,ko04714,ko04923,ko04931,ko04975,ko04977,ko04979
LIPID-P-1228	TG(16:0_20:4_22:6)	GL	TG	944.771	926.736	[M+NH4]+	C61H98O6	16339	29651	44205	48475	68998	5216.1	229110	292420	210970	290210	86721	138240	147020	172240	159630	C00422	HMDB0044387	9545497	-	-	-	ko00561,ko01100,ko04714,ko04923,ko04931,ko04975,ko04977,ko04979
LIPID-P-1230	TG(18:0_20:4_22:6)	GL	TG	972.802	954.768	[M+NH4]+	C63H102O6	29584	34192	57521	41904	80591	18072	72422	37256	23075	38398	20407	13034	34909	39738	52202	C00422	HMDB0045206	9545865	-	-	-	ko00561,ko01100,ko04714,ko04923,ko04931,ko04975,ko04977,ko04979
LIPID-P-1233	TG(18:2_18:3_22:6)	GL	TG	942.755	924.721	[M+NH4]+	C61H96O6	70670	86459	87318	82841	139610	39815	67828	45689	38874	44014	30627	24662	72409	72749	70501	C00422	HMDB0052649	-	-	-	-	ko00561,ko01100,ko04714,ko04923,ko04931,ko04975,ko04977,ko04979
LIPID-P-1234	TG(18:2_20:4_20:5)	GL	TG	942.755	924.721	[M+NH4]+	C61H96O6	5310.4	16721	10320	22305	25933	7011.7	38291	61134	68526	66571	36114	64700	37213	29833	35083	C00422	HMDB0052692	-	-	-	-	ko00561,ko01100,ko04714,ko04923,ko04931,ko04975,ko04977,ko04979
LIPID-P-1236	TG(18:1_20:4_22:6)	GL	TG	970.782	952.752	[M+NH4]+	C63H100O6	13471	26474	36844	50335	50227	16333	101670	88463	68058	84547	24168	26533	51706	41262	61150	C00422	HMDB0049490	-	-	-	-	ko00561,ko01100,ko04714,ko04923,ko04931,ko04975,ko04977,ko04979
LIPID-P-1238	TG(18:2_20:5_20:5)	GL	TG	940.739	922.705	[M+NH4]+	C61H94O6	3897.3	4621	2458	9096.3	4270.9	7189.8	12964	16844	17785	24065	16917	9705.2	13595	16822	10298	C00422	HMDB0052797	-	-	-	-	ko00561,ko01100,ko04714,ko04923,ko04931,ko04975,ko04977,ko04979
LIPID-P-1239	TG(14:0_22:6_22:6)	GL	TG	940.739	922.705	[M+NH4]+	C61H94O6	4252.7	4923.4	3570.6	5755.7	7922.6	2933.9	8332	2444.4	4187.9	10645	2620.3	3796.2	5671.6	9914.8	6574.2	C00422	HMDB0042929	-	-	-	-	ko00561,ko01100,ko04714,ko04923,ko04931,ko04975,ko04977,ko04979
LIPID-P-1240	TG(16:0_22:6_22:6)	GL	TG	968.771	950.736	[M+NH4]+	C63H98O6	24759	27491	34900	60285	35517	13749	146560	138800	115950	145530	50052	58133	71351	103180	79721	C00422	HMDB0044639	-	-	-	-	ko00561,ko01100,ko04714,ko04923,ko04931,ko04975,ko04977,ko04979
LIPID-P-1243	TG(18:2_20:5_22:6)	GL	TG	966.755	948.721	[M+NH4]+	C63H96O6	13365	27851	30992	45641	31395	22479	32073	49205	36482	42343	28772	29154	33050	23530	29098	C00422	HMDB0052799	-	-	-	-	ko00561,ko01100,ko04714,ko04923,ko04931,ko04975,ko04977,ko04979
LIPID-P-1244	TG(18:2_22:5_22:6)	GL	TG	994.786	976.752	[M+NH4]+	C65H100O6	25311	41072	67165	60927	53469	29110	86590	78131	49340	52665	14425	20918	61820	50817	57812	C00422	HMDB0052739	-	-	-	-	ko00561,ko01100,ko04714,ko04923,ko04931,ko04975,ko04977,ko04979

## Sheet: C vs S >1.5 or <0.67
Index	Compounds	Class I	Class II	Q1 (Da)	Molecular Weight (Da)	Ionization model	Formula	C1	C2	C3	C4	C5	C6	S1	S2	S3	S4	S5	S6	AverageC	AverageS	C/S	p value
LIPID-P-0911	TG(14:0_18:0_18:2)	GL	TG	848.771	830.736	[M+NH4]+	C53H98O6	752790	714460	948340	218430	226450	395970	14985	8843.8	9308.6	11778	9906	10746	542740	10927.9	49.6655	0.00163168
MEDP1417	Carnitine C10:1-OH	FA	CAR	330.2	330.2	[M+H]+	C17H31NO5	118620	128640	66915	100880	177440	135560	18550	9	9	9	9	9	121342	3099.17	39.1533	1.64591e-05
LIPID-P-0981	TG(16:1_18:1_18:1)	GL	TG	874.785	856.752	[M+NH4]+	C55H100O6	22636000	25026000	36336000	11184000	8566400	18325000	955950	671070	484110	590360	662720	600260	2.03456e+07	660745	30.7919	0.000750811
LIPID-P-0986	TG(17:1_18:1_18:1)	GL	TG	888.802	870.768	[M+NH4]+	C56H102O6	1326300	1239800	1948400	606700	598970	660510	91749	49338	43699	66561	45113	47964	1.06345e+06	57404	18.5257	0.00107132
LIPID-P-1058	TG(17:0_19:2_19:2)	GL	TG	914.816	896.783	[M+NH4]+	C58H104O6	43481	38378	75226	20745	19148	25602	1348.5	2720.9	198.62	3868.2	2511.7	1563.5	37096.7	2035.24	18.2272	0.00224914
LIPID-P-0973	TG(16:1_16:1_18:1)	GL	TG	846.753	828.721	[M+NH4]+	C53H96O6	6081300	8740200	10476000	3556300	4365800	5417600	555330	303250	301430	298510	320320	341910	6.43953e+06	353458	18.2186	0.000227401
LIPID-P-0914	TG(16:0_17:1_18:1)	GL	TG	862.785	844.752	[M+NH4]+	C54H100O6	2119300	2007700	2180100	650010	776670	973150	115700	97219	65097	93877	59460	71250	1451155	83767.2	17.3237	0.000934329
LIPID-P-0905	TG(14:0_16:1_18:1)	GL	TG	820.739	802.705	[M+NH4]+	C51H94O6	4100500	5541400	5663700	902300	1118900	3243600	462220	149920	180130	154730	180590	217610	3428400	224200	15.2917	0.00369409
LIPID-P-0213	DG(16:1_18:1)	GL	DG	610.55	592.507	[M+NH4]+	C37H68O5	156730	175570	202760	81871	60112	179140	8243.7	10278	7122.1	6976	13549	12983	142697	9858.63	14.4743	0.000222199
LIPID-P-0906	TG(16:0_16:1_17:1)	GL	TG	834.755	816.721	[M+NH4]+	C52H96O6	259610	269290	287070	96912	108430	118680	25436	20704	8751.5	9691.1	9541.5	5146.3	189999	13211.7	14.3811	0.000761592
LIPID-P-0977	TG(16:1_17:1_18:1)	GL	TG	860.767	842.736	[M+NH4]+	C54H98O6	376020	506030	553700	194030	190990	269710	43494	24337	20732	29884	20949	18057	348413	26242.2	13.2769	0.000512988
LIPID-P-1037	TG(16:1_16:1_18:2)	GL	TG	844.739	826.705	[M+NH4]+	C53H94O6	1219200	3032500	2831500	1289800	1549800	2082300	215890	125170	106070	118050	172660	172960	2000850	151800	13.1808	0.000182265
LIPID-P-0918	TG(14:0_18:0_20:2)	GL	TG	876.802	858.768	[M+NH4]+	C55H102O6	129660	102500	150990	31695	38538	63192	13009	4678.6	2933.9	4686.4	4841.7	9122.6	86095.8	6545.37	13.1537	0.00275003
LIPID-P-0915	TG(16:0_18:1_18:1)	GL	TG	876.802	858.768	[M+NH4]+	C55H102O6	20796000	19414000	24973000	8628900	8151100	13104000	1591300	1400800	1216700	1179400	1001500	946920	15844500	1222770	12.9579	0.00041706
LIPID-P-1086	TG(16:1_16:1_18:3)	GL	TG	842.717	824.689	[M+NH4]+	C53H92O6	57639	125540	81700	44358	72514	112180	8630.2	4776	4775.9	1861	11419	7875.9	82321.8	6556.33	12.5561	0.000153161
LIPID-P-0972	TG(14:0_17:1_18:2)	GL	TG	832.737	814.705	[M+NH4]+	C52H94O6	17753	36424	25069	9718.5	25017	15784	3762.8	1576.5	319.62	1912.4	1277.3	1902.2	21627.6	1791.8	12.0703	0.000412145
LIPID-P-0967	TG(14:0_16:1_18:2)	GL	TG	818.724	800.689	[M+NH4]+	C51H92O6	171780	371000	321860	119630	226110	252670	39376	14444	18097	14332	19704	18839	243842	20798.7	11.7239	0.000163074
LIPID-P-1043	TG(16:1_17:1_18:2)	GL	TG	858.752	840.721	[M+NH4]+	C54H96O6	62764	108960	119760	86630	127210	72995	11984	9248.8	4634.2	9978.3	9338.2	5993.7	96386.5	8529.53	11.3003	9.72682e-06
LIPID-P-0218	DG(18:1_18:1)	GL	DG	638.582	620.538	[M+NH4]+	C39H72O5	2036400	1675400	2586000	1095600	740630	1432300	214630	140940	137530	124890	137740	107210	1.59439e+06	143823	11.0857	0.000318374
LIPID-P-0922	TG(16:0_18:1_19:1)	GL	TG	890.816	872.783	[M+NH4]+	C56H104O6	807220	639110	883560	200150	276650	297390	67081	52872	40664	51188	31519	40032	517347	47226	10.9547	0.00306438
LIPID-P-0988	TG(18:1_18:1_18:1)	GL	TG	902.818	884.783	[M+NH4]+	C57H104O6	48739000	42125000	71182000	28658000	23715000	28572000	6715900	3707400	2743800	3626900	3204100	2605600	40498500	3.76728e+06	10.7501	0.000499792
LIPID-P-0913	TG(15:0_17:0_19:2)	GL	TG	862.785	844.752	[M+NH4]+	C54H100O6	916900	942390	1094700	494900	577920	485080	109000	72555	54890	64089	63800	71692	751982	72671	10.3478	9.06793e-05
LIPID-P-0964	TG(14:1_16:1_18:1)	GL	TG	818.724	800.689	[M+NH4]+	C51H92O6	547840	1264800	1150500	288800	319120	731680	161610	39045	42964	56507	76255	63212	717123	73265.5	9.78801	0.00358132
LIPID-P-0839	TG(14:0_16:0_18:1)	GL	TG	822.755	804.721	[M+NH4]+	C51H96O6	1996900	2052900	1852500	531670	679310	950770	272890	91373	110390	117850	153560	120690	1.34401e+06	144459	9.30375	0.00187486
LIPID-P-1049	TG(17:1_18:1_18:2)	GL	TG	886.785	868.752	[M+NH4]+	C56H100O6	365480	570990	704800	447000	663600	278720	80704	53964	40477	64726	46081	40054	505098	54334.3	9.29612	6.98504e-05
LIPID-P-0923	TG(18:0_18:1_18:1)	GL	TG	904.833	886.799	[M+NH4]+	C57H106O6	3105300	2867800	4595200	1866500	1377400	1782200	464350	270440	223360	282600	284970	197460	2.59907e+06	287197	9.04978	0.000759419
LIPID-P-0921	TG(17:0_18:1_18:1)	GL	TG	890.786	872.783	[M+NH4]+	C56H104O6	535580	503870	639610	226940	259270	248220	58174	56654	49077	41261	31917	31393	402248	44746	8.98959	0.000628079
LIPID-P-0917	TG(16:0_16:1_20:1)	GL	TG	876.802	858.768	[M+NH4]+	C55H102O6	67807000	66585000	77398000	37903000	34716000	51456000	8479600	6596700	6341200	5903600	5348100	4799800	55977500	6.24483e+06	8.96381	3.76058e-05
[truncated: 596 more rows]
