# Supplementary material for: ATP5O Hypo-crotonylation Caused by HDAC2 Hyper-Phosphorylation Is a Primary Detrimental Factor for Downregulated Phospholipid Metabolism under Chronic Stress
Source: Research (Wash D C). 2022 Nov 24;2022:9834963. doi: 10.34133/2022/9834963 (PMC11030818; doi:10.34133/2022/9834963)
Supplement: Supplementary Materials — Supplementary figure 1: pan-crotonylation level was the most downregulated in the hypothalamus of CS mice. Supplementary figure 2: pan-crotonylation level was the most downregulated in the liver of CS mice Supplementary figure 3: pan-crotonylation level was the most downregulated in the ovary of CS mice. Supplementary figure 4: there were no significant differences for various pan-PTMs in the kidney. Supplementary figure 5: there were no significant differences for pan-crotonylation in various tissues. Supplementary figure 6: plasma of clinical females with high HAM-A scores has downregulated crotonylation. Supplementary figure 7: pan-crotonylation was still the most downregulated in preabsorbed plasma of clinical females with high HAM-A scores. Supplementary figure 8: there were no significant differences for the lipid metabolism-related enzymes in the kidneys. Supplementary figure 9: TAC is pharmacologically active and the TAC crotonylation was reversible. Supplementary figure 10: TAC sequence is highly specific for ATP5O. Supplementary figure 11: TAC is highly specific for ATP5O-K51cr. Supplementary figure 12: THP sequence is highly specific for HDAC2. Supplementary figure 13: protein sequence alignment between mouse and human ATP5O. Supplementary dataset 1, Supplementary dataset 2, Supplementary dataset 3, Supplementary dataset 4, Supplementary dataset 5, and Supplementary dataset 6. Supplementary table 1: radom mating table Supplementary table 2. Primer for qPCR Supplementary table 3. Plasmid construction primers for mouse HDAC2 and ATP5O Supplementary table 4. Mutagenesis primers of HDAC2 and ATP5O Supplementary table 5. In-vitro ubiquitination reaction components. [file 9834963.f1.zip › Supplementary dataset 3.xlsx]

## Sheet: All data
Index	Formula	Compounds	Class I	Class II	CAS	C1	C11	C10	C9	C8	C7	C12	C5	C4	C3	C2	C6	A10	A9	A8	A7	A6	A4	A3	A2	A1	A11	A5	A12	VIP	P-value	Fold_Change	Log2FC	Type
LIPID-P-1655	C41H80O4	DG(O-18:0_20:1)	GL	DG-O	-	9	9	928.955	9	9	9	9	3674.81	9	9	5095.8	2930.39	9026.9	15085.2	93706.5	26587.1	8623.31	6837.73	5626.81	16522.9	10676.1	27383.6	5010.49	23672.4	2.29829	0.0173487	19.5843	4.29163	up
LIPID-P-1884	C59H110O5	TG(O-20:1_18:1_18:1)	GL	TG-O	-	9	9	9	17193.6	9	9	9	9	9	9	10649.8	9	20889.1	20250.9	55693.8	31215.2	25302.2	13884.4	22021.4	16810.2	15983.9	26006.9	12368.4	21454.2	2.47879	3.04638e-05	10.0912	3.33502	up
LIPID-P-1652	C39H76O4	DG(O-18:0_18:1)	GL	DG-O	-	9	9	9	27011.7	9	9	9	14615.8	9	9	17087.1	9	29813.2	19976.7	190805	42533.3	20395.2	40323.1	38006.8	31020.8	27928.3	35077	23160	86966.3	2.31701	0.00922147	9.96683	3.31713	up
LIPID-P-1307	C29H45NO4	Carnitine C22:6	FA	CAR	-	9	9	29097.1	26270.2	9	20239.4	9	9	9	9	9	9	34824.3	29832	44573.2	59075.4	20650.3	22637.6	27801.2	28102.1	30203.6	29091.5	24605.4	41236.6	2.17334	8.51321e-06	5.18754	2.37505	up
LIPID-P-0811	C60H116O6	TG(16:0_18:0_23:0)	GL	TG	-	9	9	9	9	20723.6	9	9	26605.6	9	9	25105.9	9	26904.5	28833.5	31827.6	32467.9	18439.4	43626.8	25668.4	22341.1	24064.8	43881.1	21079.8	45596.4	2.25442	7.8159e-06	5.02966	2.33046	up
LIPID-P-1019	C63H116O6	TG(18:1_20:1_22:1)	GL	TG	-	6442.76	35000.2	6533.14	11370	17104.5	4432.36	19376.5	6966.54	16751.6	13710.3	5089.09	15947.9	39841	41923.5	101221	73063.7	68611.6	57056.9	83203.8	64765.4	52306	92855.3	38273.3	73552.7	2.59904	8.10874e-07	4.95621	2.30924	up
LIPID-P-1023	C65H120O6	TG(18:1_18:1_26:1)	GL	TG	-	9	9	9	14057.5	9	9	9477.6	9	8159.6	16151.4	7701	9	13126.1	20201.7	57994.6	30315.8	17839.7	14145	18034.7	15156.9	16372.5	21718.1	11693.7	29659.5	2.02836	0.000561618	4.78795	2.25941	up
LIPID-P-1024	C65H120O6	TG(18:1_20:1_24:1)	GL	TG	-	9	14172.6	9	8368.57	9	9	9192.92	9	5469.74	12712.3	9	9	9380.84	18484.7	46857.4	31380.4	13099.1	15630.3	17277.5	15124	14215.9	14533	11841.6	21612	2.06737	0.000402299	4.59065	2.1987	up
LIPID-N-0913	C50H82NO8P	PC(20:4_22:5)	GP	PC	-	9	9	21570.7	9	9	9	9	9	9	9	15429	9	13465.4	18233.1	24359.5	11128.8	6183.14	19487.6	9215.27	5191.68	8211.04	6197.55	12353.9	8131.19	2.27762	0.00429036	3.83282	1.93841	up
LIPID-P-1689	C43H80O4	DG(O-22:1_18:2)	GL	DG-O	-	7937.29	7043.52	12392.9	17333.2	8910.46	1782.22	12763.1	16556.3	13280.5	28324.8	12490.3	10626	24948.5	61073.4	105683	26994.9	39781.2	16310.8	53316	32535.4	25768.7	47735.2	43049.9	40073.5	2.21548	0.000842243	3.46138	1.79135	up
LIPID-P-2588	C57H109NO4	Cer(d24:3/33:0(2OH))	SP	Cer-AS	-	18011.3	9	9	12886	9	9	4404.87	9	9	9	9	9	11546.1	9277.32	6954.85	4217.99	1654.3	9747.55	7447.98	13740	12521.3	10931.5	17350	8204.89	2.1008	0.00640039	3.21039	1.68275	up
LIPID-P-0938	C60H112O6	TG(19:0_18:1_20:1)	GL	TG	-	19197	53383.8	18318.4	40203.4	32770.8	10213.1	50959.7	19486.9	22468.8	42306	16935.7	39541.8	63001.1	89699.9	165255	108650	77381.1	90947.7	96148.9	89938.3	73335.8	104696	57130.2	124706	2.50929	3.73957e-06	3.11902	1.64109	up
LIPID-P-1011	C61H112O6	TG(18:1_20:1_20:1)	GL	TG	-	41646.8	153687	57103.9	123047	129910	37894	125459	61399.7	93368.8	138764	62483.8	129581	213617	200106	389891	487451	252982	226869	311663	269872	247856	298427	160719	341665	2.4864	8.33345e-06	2.94636	1.55893	up
LIPID-N-1224	C50H77O10P	PG(22:5_22:6)	GP	PG	-	9	9	5450.26	13151.6	9	9	18340.6	9726.12	9	9	9	3814.93	13626.6	1659.63	30582.4	20489.5	7270.84	14484.7	9	2706.55	15899	2410.28	17281.2	14104.2	1.55532	0.0302809	2.78009	1.47513	up
LIPID-P-1074	C62H112O6	TG(20:1_21:1_18:2)	GL	TG	-	2273.75	19655.1	5055.29	8775.67	10491.1	3890.15	10655.3	7891.97	13286.8	11391.3	803.971	5893.76	11186	18333	41271.7	31155.1	13998.3	21731.9	25468.8	27320.4	19339.1	30619.2	10256.7	25466	2.03801	0.000138744	2.75969	1.46451	up
LIPID-P-0940	C61H114O6	TG(18:0_22:0_18:2)	GL	TG	-	30076	72374.5	31591.2	38402.4	42952.3	18818.7	48678.7	23793.9	35294.4	49234.5	22123.9	47719.8	70278.9	89057.9	169968	118090	107044	82616.6	94636.2	112693	94484.5	123183	82312.8	125919	2.58041	6.54756e-07	2.75513	1.46212	up
LIPID-P-0772	C43H82O6	TG(8:0_16:0_16:0)	GL	TG	-	9	9	22990.8	33200.5	9	9	80866	9	64938.8	32718.6	9	9	68680.8	40926.9	57663.9	62768.2	36173.2	57754.5	70226.2	65941.9	45502.8	55824.8	38628	45114.5	1.85039	0.00163051	2.74815	1.45846	up
LIPID-P-2374	C61H104O6	TG(18:1_20:1_20:5)	TG	TG	-	27215.2	43474.6	18621.7	25523.7	15225.6	10339.9	12996.5	61796.3	12406.8	12547.6	12120.7	39032.4	63385.2	89933.8	27711.9	165377	42974.3	26261.4	27215.2	60791.7	42019.2	68149.5	36385.2	140262	1.8609	0.00973394	2.71357	1.44019	up
LIPID-P-0856	C59H112O6	TG(18:0_18:1_20:0)	GL	TG	-	61905	164402	78288.7	118839	124868	43443.7	113269	62592.8	81643.8	93636.1	61695.6	122033	164789	217799	324317	320588	253336	212774	246473	192224	199414	254034	169756	299852	2.55991	3.64988e-07	2.53445	1.34167	up
LIPID-P-1871	C59H112O5	TG(O-20:0_18:1_18:1)	GL	TG-O	-	42752.8	105879	66661.5	141985	124996	38534.4	89624.4	101070	72253.2	122469	99008.5	147695	162259	239757	502436	205140	179109	177592	264338	212908	201934	273813	176349	281876	2.40123	0.000173089	2.49583	1.31952	up
LIPID-P-0867	C61H116O6	TG(16:0_20:1_22:0)	GL	TG	-	11228.7	32924.9	13768.3	23518	29004	7620.24	22599.7	16039.6	18486.9	30088.4	12868.5	23761.7	28675.4	47532.6	79291.6	72144.6	47790.6	39803.2	39682.3	39863.6	40300.4	49468.9	35332.3	62814.6	2.4256	2.881e-05	2.40876	1.26829	up
LIPID-N-1455	C39H75O8P	PA(16:0_20:1)	GP	PA	-	9	9	44360.2	9	9	9	9	34862.3	9	9	9	51846	26371.7	22471.4	34326.5	33729.9	16055.3	21868.3	26586.6	20798.6	22629.9	27882	33292.7	25422.3	2.06756	0.0272311	2.37466	1.24772	up
LIPID-P-0933	C59H110O6	TG(18:0_18:1_20:1)	GL	TG	-	480665	1.02712e+06	510344	792290	732048	268159	726671	378931	543627	685155	551621	1.0918e+06	1.15209e+06	1.05028e+06	2.63959e+06	1.88903e+06	1.40893e+06	1.22052e+06	1.89131e+06	1.37481e+06	1.07345e+06	1.6446e+06	1.26687e+06	1.70895e+06	2.4364	2.06804e-05	2.35226	1.23405	up
LIPID-N-0686	C29H53O12P	LPI(20:2)	GP	LPI	-	18388.7	9	9	9	6131.23	9	14986.6	9	9	9	20813.4	20075.2	27230.5	5201.54	8504.55	7801.88	13970.7	17184.6	16773.8	22352.7	9652.53	20854.2	13852.3	21010.2	1.79884	0.0148585	2.29174	1.19645	up
LIPID-P-0947	C63H118O6	TG(16:0_18:1_26:1)	GL	TG	-	4846.52	18793.2	8003.24	15926.8	11714.6	6838.92	20498.6	10233.3	11839.9	16380.2	11461.2	14007.1	20739	21306.6	74479.8	41184.8	21133.5	18235.5	18017.6	21221.8	18805.8	24677.6	18586.7	42581.8	2.18031	0.007936	2.26493	1.17946	up
LIPID-N-1298	C44H84NO10P	PS(20:0_18:2)	GP	PS	-	109631	9	9	176429	9	232931	163347	9	9	9	139512	9	142969	141855	142456	174483	171272	99003.2	107192	113718	143304	185250	254032	185592	1.79055	0.00792895	2.26438	1.17912	up
LIPID-P-1641	C39H78O4	DG(O-20:0_16:0)	GL	DG-O	-	17073.9	23213	36900.7	24861.3	28394.7	6436.7	17903.5	18295.1	15411.6	7198.26	37894	20207.2	39519.9	53408.3	70686.8	81334.9	41208.8	31327.1	53423.5	29882.5	45244.3	46201	15111.2	66862.8	1.96567	0.000436299	2.26255	1.17795	up
LIPID-P-0807	C58H112O6	TG(15:0_16:0_24:0)	GL	TG	-	29705.8	42433	39984.6	55365.8	44468.8	19580.3	42795.5	65718.2	29302.9	21843.9	33951.3	47393.9	85086.7	114964	176013	97056.6	60487.2	66941.2	91800.7	54696.6	61908.4	72966.8	58840.4	114351	2.27325	0.00047694	2.23283	1.15888	up
LIPID-P-1079	C65H118O6	TG(20:1_24:1_18:2)	GL	TG	-	13227.1	39368.5	16450.8	35126.1	28243.2	11996.9	30044.6	21094	29449.1	50101.4	17858.2	36258.9	38215.9	55530.8	139845	80820.6	45975.7	50070.6	47873.9	56055	45207.7	57407.5	42184.6	74630.1	2.2621	0.00154107	2.22897	1.15637	up
LIPID-P-1870	C57H108O5	TG(O-20:0_16:0_18:2)	GL	TG-O	-	33960.8	52132.3	46449.7	83680.4	79919.9	25347.2	56574.8	61233.6	46018.1	96400.7	76527.7	138155	122203	167495	296516	191476	73045.6	93520	156080	130432	87908.2	187268	92205.8	169975	2.11427	0.000950712	2.22015	1.15065	up
LIPID-P-1317	C40H78NO7P	PE(P-17:0_18:1)	GP	PE-P	-	24887.2	13244.9	19719.9	9714.33	9	9	9	9	9	9	9	27824	27731.5	21654.9	21188.2	19649.1	11088.1	5967.34	4717.05	24980.8	19929.4	12972.6	22929.4	18166.4	1.73097	0.019448	2.21024	1.1442	up
LIPID-P-0935	C59H110O6	TG(16:0_18:1_22:1)	GL	TG	-	149266	295136	135438	253759	167723	86219	237212	112700	161638	190248	101664	262294	329781	268506	359910	339989	328604	283013	508474	441340	461782	529685	444442	369505	2.32572	1.63273e-06	2.16646	1.11534	up
LIPID-P-1211	C65H110O6	TG(18:1_22:1_22:6)	GL	TG	-	22068.9	54856.1	24015.5	23454.6	40631.6	17713.2	40081.9	16727.9	43199.2	27493	17381.2	25100.1	59568.2	54553.1	102847	79771.8	24474.7	39296.9	96065.2	34740.1	57053.3	73241.2	54511.4	87140.2	2.0512	0.000535746	2.16391	1.11364	up
LIPID-P-1902	C61H110O5	TG(O-20:0_16:0_22:5)	GL	TG-O	-	61950.6	156933	87816.9	231405	211702	101841	125178	137058	91207.2	240824	157238	178472	243924	310618	230616	353676	367808	283186	351952	359538	323555	382950	277970	326445	2.38475	1.49498e-07	2.13975	1.09744	up
LIPID-N-0742	C43H86NO7P	PE(O-18:0_20:1)	GP	PE-O	-	39581.1	34221.2	56902.4	43753.9	35460.5	41387	40222.7	43075.7	38428.9	33454.8	59299.8	52567.2	101709	68097.3	156549	95206.4	76838	94035	72800.3	73993.4	73345.8	93214.8	75741.3	121393	2.4927	2.62253e-05	2.12774	1.08932	up
LIPID-P-1879	C55H102O5	TG(O-20:1_16:1_16:1)	GL	TG-O	-	61009.8	78229.6	65932.6	111537	105881	33326.8	49526.8	84957.8	32001.5	121066	76410	113962	134839	201423	372258	226036	136259	113252	150096	106921	122060	127285	106400	183529	2.12168	0.00226143	2.12066	1.08451	up
LIPID-P-1235	C63H100O6	TG(16:0_22:5_22:6)	GL	TG	-	148447	189207	113746	150932	156284	198515	575716	464047	433726	102808	391255	455601	1.02963e+06	541636	399877	224993	307104	585992	802397	194540	781871	643949	416333	1.0756e+06	1.5293	0.00651696	2.07199	1.05102	up
LIPID-N-0036	C20H32O3	(±)16-HETE	FA	Eicosanoid	128914-46-5	42456.6	57514.4	57658.8	9	28551.1	9	58066.4	9	9	9	9	9	61501	45543.4	33001.2	38877.1	42897.7	37681.4	46365.5	36470.3	60266.9	50264.7	35937.8	12212.7	1.77104	0.022749	2.05075	1.03615	up
LIPID-P-2304	C54H96O6	TG(15:1_18:1_18:2)	TG	TG	-	9	9	9	9	9	9	188657	9	9	152561	125824	139663	154408	112265	56782.2	60041.9	63922.5	151771	160462	69080.3	111148	119698	65965	108283	1.97132	0.0497253	2.03341	1.0239	up
LIPID-P-1855	C57H110O5	TG(O-20:0_16:0_18:1)	GL	TG-O	-	66507.9	127394	108431	191465	145173	60160	104478	160931	92074.7	164077	188552	201691	227951	290251	466936	278873	220199	207690	295706	225795	222689	292440	217102	314295	2.30227	2.71447e-05	2.02363	1.01694	up
LIPID-P-1067	C60H108O6	TG(18:1_21:1_18:2)	GL	TG	-	42522.1	79283.4	44628.8	65330.6	50949.2	49166.5	49734.1	24569.8	30522	59790.1	15954.6	83246.1	66126.7	82270.5	55312.3	104411	95656.1	93441.5	105016	94277.6	145714	114608	108792	83598.6	2.00484	3.89458e-05	1.92921	0.948007	insig
LIPID-P-1009	C61H112O6	TG(18:1_18:1_22:1)	GL	TG	-	47565.1	285218	96118.1	194846	197614	95206.2	183015	90738.7	123559	166142	153516	253079	271645	228541	315326	352336	426105	278496	368001	390978	377058	144589	137373	345947	1.97549	0.000328804	1.92747	0.946708	insig
LIPID-P-1242	C65H102O6	TG(18:1_22:5_22:6)	GL	TG	-	121048	104122	66063.4	108869	129228	26817.3	134701	92283.7	104460	77123.5	85414.5	63178.2	194801	145728	216757	391874	95621.5	135114	188383	118186	130163	177773	115757	229392	1.89786	0.00367811	1.92179	0.942452	insig
LIPID-P-0927	C57H106O6	TG(16:0_16:1_22:1)	GL	TG	-	17148.4	76125.6	25965.9	68905	63247.4	25067.6	41667.2	23175.6	34126	35962.3	43382.3	78768.2	55651.8	59746.3	102414	76741	63350.4	62566.1	65511.3	123841	108162	113317	95638.9	92689.6	2.08526	0.000264207	1.91106	0.934373	insig
LIPID-P-1010	C61H112O6	TG(18:1_18:2_22:0)	GL	TG	-	433490	901452	474538	715189	935198	349211	747549	473393	609532	820265	460674	794869	869411	998344	1.31628e+06	1.81005e+06	1.48485e+06	1.10059e+06	1.10833e+06	1.14496e+06	1.19928e+06	1.18034e+06	1.04043e+06	1.23919e+06	2.42713	3.97802e-06	1.87834	0.909457	insig
LIPID-P-1234	C61H96O6	TG(18:2_20:4_20:5)	GL	TG	-	956524	1.03191e+06	877799	1.14092e+06	1.11191e+06	682267	942200	1.14795e+06	842231	884069	728341	617940	1.62585e+06	1.1788e+06	3.64667e+06	3.03256e+06	730090	1.09473e+06	1.45582e+06	1.51954e+06	1.2487e+06	1.57958e+06	992134	2.44275e+06	1.8588	0.00957422	1.87405	0.906161	insig
LIPID-P-0858	C59H112O6	TG(16:0_18:1_22:0)	GL	TG	-	112460	233055	102989	173793	190657	74701.7	141183	77948.8	108876	140023	137217	145466	178932	263943	232138	310927	314773	224754	219254	199334	288551	267143	272771	273845	2.38865	1.80096e-06	1.85939	0.894829	insig
LIPID-N-1170	C48H91O10P	PG(22:0_20:2)	GP	PG	-	9	9	9	9	9	9	49164.3	9	41094.5	47259.3	58218.8	78499.3	34092.5	33862.9	29277.5	25162.9	26171.2	38763	46706.8	64688	48713.2	62107.2	55815.6	44037.7	1.78565	0.0539096	1.85709	0.893045	insig
LIPID-P-0069	C49H86O2	CE(22:1)	ST	CE	-	2567.41	5335.09	2720.88	4443.6	6761.74	3789.49	6244.85	2897.22	1798.81	3901.93	5040.69	5370.8	6094.79	6790.32	7231.48	4527.14	6403.51	8839.59	9142.26	9864.5	3789.93	14857.2	8114.4	8739.88	1.9484	0.00130997	1.85552	0.891825	insig
LIPID-P-0949	C65H122O6	TG(24:0_18:1_20:1)	GL	TG	-	10786	20792.3	9240.18	13353.6	16217.3	1345.56	21741.6	11337.7	12280.8	16354.8	17301.6	16080.5	6291.46	25403.4	39291.1	33937.2	31378.3	23195.3	27307.4	22790.1	24146.2	11408.2	28518.6	35841.2	1.6	0.00153027	1.85521	0.891583	insig
LIPID-P-0937	C60H112O6	TG(15:0_18:1_24:1)	GL	TG	-	98335.2	225264	94986.6	168496	153773	63701.6	173592	109464	119054	177537	106904	154062	198975	240848	242309	274140	252597	192044	291222	265412	290120	310605	250208	235317	2.36294	7.43107e-07	1.85014	0.887635	insig
LIPID-P-1490	C45H68O5	DG(20:4_22:6)	GL	DG	-	33997.3	26708.9	21456.7	23912.5	21478.3	7666.56	27084.7	35612.6	26303.6	26224.3	12548.6	8091.39	55602.7	32342.6	107649	63216.1	18591.9	26340.5	39241	29104.1	37279	23008.4	8920.55	59972.6	1.25812	0.0337956	1.84911	0.886835	insig
LIPID-P-0936	C59H110O6	TG(18:0_18:2_20:0)	GL	TG	-	434728	438439	472649	768139	845458	287116	629843	371698	526094	541210	471339	710500	813839	1.00659e+06	861434	1.5273e+06	1.42858e+06	1.02457e+06	998177	686632	786764	975754	902016	979043	2.32335	3.68408e-05	1.84551	0.884023	insig
LIPID-P-1222	C65H108O6	TG(22:1_18:2_22:6)	GL	TG	-	65439.7	68891.8	34527.5	54815.4	64602.8	27736.8	65153.8	14852	59578.3	51650.3	41328.4	32792.2	106648	70550.4	95745.8	86919.7	69558.5	94471.1	117132	76472.3	94550.7	114508	39445.2	104146	1.88809	6.56165e-05	1.84074	0.880284	insig
LIPID-P-0918	C55H102O6	TG(14:0_18:0_20:2)	GL	TG	-	9	51955.2	23817	44179.3	59076.4	23826.8	9	12828.9	32382.1	40905.4	33388.9	60598	50038.6	43001.1	49950.7	85568.1	68061.5	50879.3	54309.5	58779.5	67904	70166.8	56925.8	49229.8	1.16917	0.00114305	1.84036	0.87999	insig
LIPID-P-1238	C61H94O6	TG(18:2_20:5_20:5)	GL	TG	-	345433	385612	221812	360320	435384	294888	243839	486870	334067	366711	337969	283242	682391	349376	1.19859e+06	1.06959e+06	351942	536968	556458	476622	391269	509417	409984	1.00076e+06	1.90947	0.00683139	1.83913	0.879027	insig
LIPID-P-2387	C63H108O6	TG(20:0_18:1_22:6)	TG	TG	-	150563	244513	122537	187232	160091	87030.8	202507	129581	129007	153061	102096	189440	294499	228942	366237	339356	206416	243072	330834	240159	256165	350421	238994	318876	2.35723	2.74875e-06	1.83778	0.877965	insig
LIPID-P-1069	C61H110O6	TG(18:1_22:1_18:2)	GL	TG	-	254037	588186	269525	466971	520554	221681	452916	221601	352359	464629	266426	494438	461922	487638	452603	735660	958664	610102	679370	943824	946503	816312	659050	644569	2.15248	9.69313e-05	1.83591	0.876497	insig
LIPID-P-2340	C58H108O6	TG(17:0_18:1_20:1)	TG	TG	-	68060.4	121384	63053.9	102650	84015	43597.1	117564	45647.9	80459.6	73102.1	76887.8	163636	127705	125672	209513	176874	121782	125709	201846	140118	122518	191776	192652	162729	2.21461	4.44175e-05	1.82576	0.868495	insig
LIPID-P-1243	C63H96O6	TG(18:2_20:5_22:6)	GL	TG	-	877026	716754	555666	892555	985497	429053	970220	1.00338e+06	667098	789702	606853	587140	1.56226e+06	759676	2.51135e+06	2.82392e+06	497893	996467	1.27139e+06	1.19191e+06	1.02061e+06	1.19234e+06	734958	1.92648e+06	1.64188	0.0131054	1.81581	0.860611	insig
LIPID-P-0853	C57H108O6	TG(16:0_20:0_18:1)	GL	TG	-	478724	728695	463071	700867	812841	361151	620719	328371	538926	592116	392865	710108	730421	816027	729861	1.21307e+06	1.36911e+06	925148	995897	834781	1.10161e+06	1.04661e+06	1.19352e+06	1.01058e+06	2.31345	7.48501e-06	1.77851	0.830669	insig
LIPID-P-0944	C62H116O6	TG(23:0_18:1_18:1)	GL	TG	-	27885.3	52389.4	27827.4	38062.1	36683.5	22377.1	55154.3	26401.9	30351.8	37165.9	40081.1	38601.4	49696.6	54806.7	81360.7	77537.3	68361.2	56135.7	66795.7	54676.3	62852.2	65020.7	60343.6	70542.8	2.50736	5.35273e-07	1.77405	0.827046	insig
LIPID-P-1240	C63H98O6	TG(16:0_22:6_22:6)	GL	TG	-	2.32601e+06	2.00504e+06	2.67123e+06	2.4905e+06	2.48667e+06	1.19638e+06	3.46554e+06	2.7474e+06	2.22292e+06	1.93533e+06	1.69921e+06	1.35126e+06	3.84104e+06	3.15277e+06	7.11901e+06	7.43531e+06	1.46174e+06	2.80815e+06	3.47828e+06	3.82514e+06	3.1738e+06	3.16071e+06	2.08161e+06	5.59886e+06	1.66359	0.00949006	1.77221	0.825551	insig
LIPID-P-2273	C49H88O6	TG(12:0_16:0_18:3)	TG	TG	-	21577.5	10498.5	2964.96	12548.4	16814.3	10928.5	14904.5	9939.79	9491.33	13352.9	18110.6	23136.3	23449.8	2553.43	21357.9	24057	24617.7	31016.8	30678.7	36925.8	23917.1	29052.1	28387.8	15039	1.20215	0.00242683	1.77183	0.825237	insig
LIPID-P-1000	C59H108O6	TG(16:1_18:1_22:1)	GL	TG	-	340692	766560	422368	576663	587178	247176	558374	288186	435708	479801	369894	642417	648447	692154	601299	946696	981852	805133	859065	980348	1.038e+06	995941	780691	761714	2.24765	6.22193e-06	1.76576	0.820287	insig
LIPID-P-0851	C57H108O6	TG(16:0_18:0_20:1)	GL	TG	-	311971	552133	416965	492989	571444	196226	472162	309061	366380	426708	321163	576550	696834	702960	959628	1.00586e+06	780449	642024	776847	564933	622677	721377	610551	767104	2.3483	3.58261e-06	1.76539	0.81999	insig
LIPID-P-1012	C62H114O6	TG(23:0_18:1_18:2)	GL	TG	-	17842.2	35974.1	19304.7	33072.5	30801.5	12244.8	33961.4	18224.5	20556.5	24508.7	13562.7	24950	28534.8	28062.8	52098.8	34520.9	49878.9	33658.3	58856.7	41137.2	43336.4	42250.1	39327.7	50557.9	2.18888	6.25668e-05	1.76215	0.817341	insig
LIPID-P-1244	C65H100O6	TG(18:2_22:5_22:6)	GL	TG	-	2.18559e+06	1.78512e+06	1.4945e+06	1.62068e+06	1.64276e+06	719005	2.5263e+06	1.49741e+06	1.78043e+06	1.02889e+06	1.07481e+06	1.30043e+06	2.79881e+06	2.04177e+06	3.85003e+06	5.04019e+06	1.03955e+06	1.92668e+06	2.84371e+06	3.31202e+06	2.19061e+06	2.75372e+06	1.83761e+06	3.22011e+06	1.74868	0.00296929	1.76109	0.816472	insig
LIPID-P-1874	C63H120O5	TG(O-20:0_20:1_20:1)	GL	TG-O	-	1470.47	8694.24	11611.5	15470.2	8612.71	4083.8	6552.47	26601.5	7726.17	19595.2	15006.5	17332.4	16980.5	18878.9	63577.7	24099.2	9397.53	13519.9	19147.6	10710.1	8959.31	18546.5	13687.5	32996.1	1.38556	0.0807592	1.75474	0.811253	insig
LIPID-P-0872	C63H120O6	TG(18:0_20:1_22:0)	GL	TG	-	6581.43	12757	7030.27	10385.8	9614.74	5257.57	14545.1	9311.41	8905.95	10047.2	11308.5	11227	15268.7	19452.4	26355.7	21242.3	13947.5	15724.8	14959.5	11517.7	13548.9	17598.7	12300.6	23153.5	2.27794	0.000151415	1.75316	0.809956	insig
LIPID-P-1186	C62H106O6	TG(19:0_18:1_22:6)	GL	TG	-	37487.8	40968.2	37937.1	65825.9	72882.9	37334	79654.5	55324.2	62019.9	32402.8	26400.7	50036.7	107787	99666.5	98064.7	68941.7	64495.6	74636.8	104581	87395.5	97526.3	102422	54366.2	87024.8	2.07581	2.79589e-05	1.74988	0.807256	insig
LIPID-P-1122	C61H108O6	TG(18:2_18:2_22:1)	GL	TG	-	551095	944974	424337	597306	917161	345151	596375	369981	552476	618141	511092	745890	717988	717654	667782	1.08968e+06	1.40578e+06	937316	1.04563e+06	1.1741e+06	1.45723e+06	1.21647e+06	982298	1.05874e+06	2.13096	0.000107227	1.73832	0.797693	insig
LIPID-N-0714	C32H62O2	FFA(32:1)	FA	FFA	-	641263	1.16537e+06	353658	576798	519224	361541	391141	324242	265077	419238	295885	337895	678518	1.75324e+06	429649	572485	572069	616608	452680	962118	2.15591e+06	592412	439937	556829	1.30267	0.0689949	1.731	0.791605	insig
LIPID-P-1017	C63H116O6	TG(18:1_18:1_24:1)	GL	TG	-	33618.6	65054.8	31371.1	51564.3	25021.9	23831.4	22614.9	20978	20173.1	40384.9	49223.7	63486.3	62600.1	27403.6	138056	102663	77044.1	64581.8	67645.6	57128.5	42351.9	38009.3	57362.2	32023.9	1.63482	0.0184847	1.71435	0.777664	insig
LIPID-P-1132	C53H90O6	TG(12:0_16:0_22:6)	GL	TG	-	27323.6	56388.5	45163.5	44595.6	57347.4	22145.2	34724.8	45096	40087.4	35213.8	20490.9	44419.2	75666.6	30296.4	113209	66154.5	42090.5	70058.3	57614.9	70972.7	53114.7	84065.6	71194.7	75264.1	1.89751	0.000848045	1.71186	0.775563	insig
LIPID-P-1209	C63H106O6	TG(18:1_20:1_22:6)	GL	TG	-	531800	555883	272991	340831	439417	240780	491948	271266	260690	337904	395677	662659	640686	587904	535101	690404	555133	558510	980166	797915	768671	776171	661285	638753	2.11445	3.31854e-05	1.70574	0.770398	insig
LIPID-P-0416	C22H44NO7P	LPE(17:1/0:0)	GP	LPE	-	64754.5	136374	93337.1	102364	118284	89481.3	133677	89337.6	85386.4	16264.4	148294	92273.1	63118.2	834873	78567.4	74361.5	89895.7	47059.2	76325.8	99885.1	346795	108697	85417.9	83737.6	0.469607	0.320074	1.70002	0.765554	insig
LIPID-P-1003	C60H110O6	TG(21:0_18:1_18:2)	GL	TG	-	201809	425794	203342	301547	347051	142938	335466	166601	221066	310999	178401	293334	345765	401379	437315	537986	479497	367561	484245	434117	404093	502263	442943	459364	2.30976	8.54815e-06	1.69308	0.759647	insig
LIPID-P-2381	C63H100O6	TG(18:1_20:5_22:5)	TG	TG	-	242556	245826	230539	251097	205931	141548	369942	290251	328121	213821	204786	161996	383660	354524	912805	489709	166231	265116	448030	350374	336696	382180	247346	505204	1.67995	0.0135373	1.67747	0.746288	insig
LIPID-P-0855	C58H110O6	TG(16:0_18:1_21:0)	GL	TG	-	76582.3	233911	86755.5	130642	170366	67451.4	187285	78908.7	103621	95206.3	106415	127323	201580	234071	211617	232772	114088	216904	278066	251735	238135	118868	227524	124058	1.8805	0.00100663	1.67257	0.742064	insig
LIPID-P-1068	C61H110O6	TG(18:1_18:1_22:2)	GL	TG	-	519663	912327	390787	691477	847718	367678	791166	365471	612814	628948	438682	847082	730824	697493	714857	996226	1.30775e+06	880641	1.07639e+06	1.31365e+06	1.35027e+06	1.27884e+06	987048	915211	2.02827	0.000246145	1.65222	0.724402	insig
LIPID-P-0803	C56H108O6	TG(16:0_18:0_19:0)	GL	TG	-	80470.5	160120	86619.5	111653	158536	46173.8	140085	90260.4	87168.9	137732	112548	114041	162897	229238	195722	242408	175450	183950	144893	145281	135901	210980	174802	183554	2.19068	3.37416e-05	1.64861	0.721247	insig
LIPID-P-2386	C63H110O6	TG(20:0_18:2_22:4)	TG	TG	-	17194.3	26816.3	11865.8	18880.3	9853.98	10779.7	23857.9	6233.56	14983.4	17902.6	8446.87	19019	28205.7	12906.7	19829.5	20761.5	32281.2	19602.3	27587.1	36254.5	37256.2	13660.4	35001	22900.7	1.60718	0.00364436	1.64796	0.720681	insig
LIPID-P-0931	C58H108O6	TG(16:0_18:1_21:1)	GL	TG	-	72532.9	141982	103772	50974.8	51917	44666.9	89080.4	80483.8	32758.3	44610.6	40344.6	185152	190104	57668.3	61670.1	73352.3	82597.9	104000	149751	85511.2	250849	249094	68785.5	169594	1.13472	0.0543132	1.64448	0.717635	insig
LIPID-P-0068	C47H82O2	CE(20:1)	ST	CE	70832-37-0	43068.4	45291.4	36134.2	39179.3	50165.3	34217.6	60702.5	28134.5	37491.5	36786	30596.7	58897.7	48381.1	57294.4	65672.8	41658.5	38256.3	58549.5	99778.7	87783.5	72083.5	115429	72888.6	56444.9	1.78469	0.00290774	1.62628	0.701575	insig
LIPID-P-1236	C63H100O6	TG(18:1_20:4_22:6)	GL	TG	-	1.58142e+06	1.15454e+06	1.46955e+06	1.30409e+06	1.2962e+06	738140	1.98236e+06	1.55873e+06	1.36286e+06	1.30434e+06	996646	1.1099e+06	2.43681e+06	1.76571e+06	3.64838e+06	3.15074e+06	966691	1.42896e+06	2.31705e+06	2.04673e+06	1.84048e+06	2.17259e+06	1.3663e+06	2.63564e+06	1.72568	0.00351735	1.62535	0.700751	insig
LIPID-P-2598	C59H111NO4	Cer(d25:3/34:1(2OH))	SP	Cer-AS	-	12038.4	8000.49	10767.1	7414.37	15731.2	1591.18	4923.19	7002.09	13954.4	14196.5	3822.39	8463.65	26248	3707.98	2647.03	13140.7	7539.72	5951.12	27068.8	16689.1	32067.3	22008.2	10899.8	6822.23	0.534618	0.099757	1.61985	0.695861	insig
LIPID-P-0997	C59H108O6	TG(18:1_18:2_20:0)	GL	TG	-	1.89792e+06	3.60386e+06	1.87378e+06	3.14011e+06	3.32728e+06	1.35268e+06	2.59208e+06	1.52294e+06	2.28992e+06	2.62612e+06	1.87211e+06	3.40736e+06	3.33854e+06	3.08961e+06	3.26133e+06	5.07263e+06	4.70495e+06	3.64999e+06	4.08129e+06	4.12479e+06	4.31227e+06	4.40852e+06	3.40533e+06	4.12399e+06	2.18536	3.28155e-05	1.61232	0.689134	insig
LIPID-P-1194	C55H90O6	TG(14:1_18:2_20:5)	GL	TG	-	33134.9	33991.3	30196.5	34466.5	64329.7	30618.9	25974.4	31119.7	23297.8	19389.9	25898.9	37691.6	38316.3	36058	117972	81612	39808.6	33390.1	37790.9	50641.2	34210.9	68945.2	42454.1	47337.5	1.75095	0.0254101	1.61118	0.688115	insig
LIPID-P-2635	C59H115NO4	Cer(d30:2/29:0(2OH))	SP	Cer-AS	-	15899.3	26498.4	9117.5	18170.2	12062.3	9681.19	9	4369.36	11028	12584.8	6031.01	8339.1	27415.8	5800.46	16079.7	19262.5	18916.9	13476.1	18456.8	14345.7	11506.9	37866.2	25180.6	6238.06	0.795311	0.053556	1.6036	0.681312	insig
LIPID-P-0854	C58H110O6	TG(15:0_16:0_24:1)	GL	TG	-	83987.8	241419	104468	140382	164603	64327.5	192008	98391.8	111263	163694	120694	150189	185296	264087	218986	237414	78021.1	206655	236877	250576	231645	276895	198393	232112	1.7546	0.000653832	1.60017	0.678223	insig
LIPID-P-0798	C55H106O6	TG(14:0_18:0_20:0)	GL	TG	-	283215	506025	323344	438789	541276	197789	337847	249313	313497	372893	301647	361832	419424	629947	430215	613413	794174	628948	518337	455996	554153	527853	527868	655714	2.20269	6.04277e-05	1.59813	0.676385	insig
LIPID-P-1154	C60H104O6	TG(17:0_18:1_22:5)	GL	TG	-	36566.1	27819.1	35729.5	11523	27763.1	10477.2	33447.8	36449.6	27936.2	10953.1	43435	35311.5	65301.8	10120.6	37217.4	40451.6	24329.9	80133.2	60975.3	70897	37546.7	47137.7	24926.1	38008	1.01314	0.0267281	1.59166	0.670536	insig
LIPID-P-1239	C61H94O6	TG(14:0_22:6_22:6)	GL	TG	-	36893.5	41659.4	23892.6	24612.8	38743.5	27700.4	60801.2	33138.9	25417.9	26891.6	9	45101.2	87083.4	29171.8	62364.1	71015.5	18461.6	27348.2	30948.6	47120.9	64726	45945.3	59471.7	66025.9	0.810847	0.020136	1.58416	0.663718	insig
LIPID-P-0848	C55H104O6	TG(16:0_16:1_20:0)	GL	TG	-	64705.4	139526	74470.2	91786.8	115644	46988.5	152106	38956.1	75697.7	85919.2	107960	110527	107502	109577	133024	160584	140335	129062	176829	157133	130851	167474	177522	151789	1.99383	0.00031207	1.5772	0.657366	insig
LIPID-P-1066	C60H108O6	TG(17:1_18:1_22:2)	GL	TG	-	66003.3	117614	61229.3	136153	76968.1	79386.3	117185	35177.6	69653.1	86797.8	57458.3	115740	127163	116857	72312.8	120600	116898	106436	181274	181366	144501	127072	192078	118174	1.7188	0.00150888	1.57425	0.654662	insig
LIPID-P-2339	C59H106O6	TG(20:0_18:2_18:2)	TG	TG	-	1.51839e+06	3.17228e+06	1.46998e+06	2.23718e+06	2.53029e+06	1.04449e+06	1.98502e+06	1.05229e+06	1.4561e+06	1.58958e+06	1.26006e+06	2.44053e+06	2.34727e+06	2.09125e+06	2.20144e+06	3.54699e+06	3.81063e+06	2.71251e+06	3.1565e+06	2.65955e+06	3.13034e+06	2.96915e+06	2.80432e+06	2.80564e+06	2.05986	0.000326495	1.5736	0.654072	insig
LIPID-P-0861	C60H114O6	TG(15:0_24:0_18:1)	GL	TG	-	30930.9	50488.9	31190.2	42528.3	45172.7	21156.3	72679.7	29801.4	31310	49983.2	54114.6	35463.5	58513	69417.8	73052.4	68509.2	65263.4	59769.8	68784.8	64531	50530.2	73993.3	56760.7	66790.8	2.19837	9.82505e-05	1.56808	0.648998	insig
LIPID-P-2373	C61H110O6	TG(18:1_20:1_20:2)	TG	TG	-	95794.6	71162.1	49786.5	89588.1	67583.5	35186	107825	37909.8	61500.4	59714.2	63406.7	156815	117985	64668.4	95241	73404.4	95705.7	87629.4	170167	160451	155638	156401	120624	101311	1.54903	0.00784175	1.56116	0.64262	insig
LIPID-P-1940	C33H65NO5	Cer(t14:0/19:1(2OH))	SP	Cer-AP	-	30078.4	67344.9	53858.8	60614.8	91375.3	49389.6	93566.9	70931.6	33868.4	30281.1	37718.8	53872.2	90912.6	89107.6	107738	68925.9	78790	68040.6	67610.1	82877.8	100749	110609	79915.6	98529.2	1.94849	0.000681437	1.5512	0.633387	insig
LIPID-P-1020	C63H116O6	TG(24:0_18:1_18:2)	GL	TG	-	44731	90086.2	42720.5	73650.3	72038.8	36337.2	69868.3	43149.5	46783.9	63108.3	53435.2	78132.7	78018	82173.7	87422.5	121949	104087	84844.3	81000.3	74031.4	85390.4	102619	112904	91560.5	2.23923	6.02442e-05	1.54893	0.63127	insig
LIPID-P-0219	C41H76O5	DG(18:1_20:1)	GL	DG	-	45847.1	52044.9	23882.3	58666.8	29662.2	25365.7	58071.4	18707.7	41225.1	31199.7	41282.5	62286.3	75556.9	32191.6	34898.7	83754.8	56228.9	56821.5	85274.7	72214	72483.3	37304.5	82467.5	63468.5	1.50257	0.00523503	1.54158	0.624412	insig
LIPID-P-0805	C57H110O6	TG(16:0_18:0_20:0)	GL	TG	-	149212	194438	134634	160509	131692	82604.9	123575	87826.9	93175.2	101733	73201.9	127450	149909	285261	177459	205662	214862	183428	178461	118559	203868	178115	141632	210287	1.96665	0.000516167	1.53933	0.622301	insig
LIPID-P-0862	C60H114O6	TG(16:0_23:0_18:1)	GL	TG	-	32327.7	9985.34	35112.9	36240.3	46837.7	23334.1	86919	37289.2	36155.9	51380.1	62408.4	44351.7	67968.6	97712.5	103518	94548.5	21849.5	19056.9	75333.7	62854.9	70688.1	91017.9	57056.1	11196.8	0.779712	0.0508426	1.5384	0.621428	insig
LIPID-P-0962	C49H88O6	TG(10:0_18:1_18:2)	GL	TG	-	43608.9	44692.9	36452.1	35591.6	25124.2	12136	52553.7	28981.8	57841	14564.4	24673.4	66780.6	59561.3	27481.9	39049	49726.3	63573.3	51534.4	56474.1	62381.3	54367.3	85515.4	75280.4	54608.1	1.483	0.00649883	1.53398	0.617277	insig
LIPID-P-2314	C57H90O6	TG(16:0_18:5_20:5)	TG	TG	-	25537.7	41780.7	13574.1	40317.1	38176.7	19499.7	33091.6	17193.2	33880.9	17061.5	18701.9	43929.9	60947.7	49861.3	16048	38958.4	52100.6	33671.9	69261.4	46124	44913	33601.1	35904.6	42120.6	1.40831	0.00796294	1.52741	0.611089	insig
LIPID-N-0026	C18H34O4	9,10-DiHOME	FA	Eicosanoid	125356-86-7	16880.1	18974.2	15236.3	11668.5	11391.1	8161.46	13405.3	7932.5	13005.7	14696.9	13032.6	11235.2	18358.6	4751.08	20181.6	48606.3	21145.4	17823.5	2957.86	17084	25651.9	18736.4	16139.7	26240.8	0.761321	0.0686598	1.52729	0.610975	insig
LIPID-P-2343	C58H100O6	TG(17:0_18:2_20:4)	TG	TG	-	38458.5	43091.7	43603.7	17098	19295.6	26594.5	28727	14321.8	9	9	14728.8	40925.8	46788.1	35477.5	53213.6	37987.3	23444	34967.7	60379.9	14400.1	35853.1	27702.3	38529.1	28672.9	1.01568	0.0420775	1.52482	0.608641	insig
LIPID-P-0871	C63H120O6	TG(16:0_26:0_18:1)	GL	TG	-	12113.1	20663.8	11799.9	18580.1	16733.1	9065.62	29970.1	14022.1	3777.96	18377	26482.8	15749.8	22026.1	23835.8	29556.1	34576.8	23933.7	21870.3	22974.7	20520	23100.6	23933.8	24587.9	29247.2	1.7754	0.00220286	1.52108	0.605096	insig
LIPID-P-1063	C59H106O6	TG(16:1_18:1_22:2)	GL	TG	-	82398	137485	66758	99321	97265.6	65935.9	98913.4	49862.4	63045.7	74235	73552.6	126084	96844.3	81733.3	121832	121152	107370	109943	166086	160222	174735	197808	140283	94793.8	1.80285	0.00252243	1.51983	0.603908	insig
LIPID-P-2153	C39H77NO10	HexCer(t18:0/15:0(2OH))	SP	HexCer-AP	-	33222.2	49907.9	45001.9	48034.5	52144.8	50592.1	64014.4	48931.1	43992.8	39840	37718.8	35569.4	67343.6	68057.3	91359	78775.3	46552.5	58297.6	44562.3	48470.8	88216	72089.6	72076.1	92293.1	2.02671	0.000601466	1.50845	0.593066	insig
LIPID-P-0994	C58H106O6	TG(18:1_18:1_19:1)	GL	TG	-	473002	649031	328300	504937	621846	290828	594423	328759	378526	349976	353836	524378	630471	495052	408530	1.40572e+06	517195	614811	978543	539355	590216	671171	755885	522245	1.64284	0.0187341	1.50601	0.59073	insig
LIPID-N-0715	C34H66O2	FFA(34:1)	FA	FFA	-	333092	374915	282543	385682	349483	280423	345599	380439	316781	314850	338473	348464	557358	488214	478910	346901	366935	493940	478751	731298	513853	530092	550344	482869	2.18303	7.8414e-05	1.48601	0.571448	insig
LIPID-P-1001	C59H108O6	TG(20:1_18:2_18:0)	GL	TG	-	1.52022e+06	2.15492e+06	1.27595e+06	1.67088e+06	1.8731e+06	874520	1.85445e+06	1.00335e+06	1.49454e+06	1.39211e+06	1.35794e+06	2.35292e+06	2.07856e+06	1.70323e+06	2.43459e+06	2.88093e+06	2.07998e+06	2.25037e+06	2.82263e+06	2.13458e+06	2.08098e+06	2.59844e+06	2.3458e+06	2.49592e+06	2.08436	0.000120341	1.4824	0.567933	insig
LIPID-P-1125	C61H108O6	TG(16:0_18:1_24:4)	GL	TG	-	42061.4	41254.4	45015.4	35665.8	32068	10931	91509.4	19306.9	33086	27942.7	18005.1	52908.7	73709.1	27204.2	92977.9	67083	29030.5	35613.8	68907.9	51246.5	62978.6	59680.9	48241.5	50040.6	1.34236	0.0387936	1.4824	0.56793	insig
LIPID-P-0801	C56H108O6	TG(15:0_18:0_20:0)	GL	TG	-	114168	171225	78945.3	78250.9	88427.8	49148.6	97650.4	59568.4	73990.9	74295.9	46056	81105.7	146668	177624	120578	143434	119633	120132	112527	102129	122536	109773	78189.5	144568	1.78082	0.00320152	1.47882	0.564442	insig
LIPID-P-0810	C59H114O6	TG(16:0_16:0_24:0)	GL	TG	-	16664	23330	20496.5	22617.3	23699.7	8839.73	25029.5	13821.2	15782.2	19655.9	29744.7	21457.9	26322.3	37368.7	27079.5	36459.5	28451.6	33859.1	25940.8	17754.9	25908.1	32159.6	27494.1	36682	1.88877	0.000491841	1.47417	0.559907	insig
LIPID-P-0941	C61H114O6	TG(16:0_18:1_24:1)	GL	TG	-	48045.6	88902.4	43831	99734.8	90173.3	36396.9	85079.3	53606.2	61553.2	101387	67997.9	92727.7	69411	111661	163465	131371	88567.5	91669.2	81505.7	90001.9	93034.3	110755	118427	128522	1.91185	0.00278139	1.47037	0.556178	insig
LIPID-P-1193	C55H90O6	TG(14:1_16:1_22:6)	GL	TG	-	68304.7	65943.9	45635	49531.9	52391.8	30408.8	62885.1	55586.9	59068.4	52477.7	35683	65629.1	77799.3	49210.4	146076	78505.1	28954.6	70339.6	67971.8	85273.6	76366.4	95735.8	64443.3	104775	1.37976	0.0144805	1.46913	0.554958	insig
LIPID-P-0957	C47H84O6	TG(10:0_16:0_18:3)	GL	TG	-	7759.3	30477.2	18826.3	20505.7	20337.2	25491.4	26240.2	16856.8	15946.9	32812.9	11873.3	17205.4	44777.1	12733.5	25409.1	34480.3	24953.4	37197.4	21783.7	24399.1	38103.4	46266.2	21065.6	27596.6	1.37793	0.0162575	1.46835	0.554194	insig
LIPID-P-2389	C65H106O6	TG(20:0_20:4_22:6)	TG	TG	-	62311.9	48480.7	55098.9	52095.6	45346.5	35312.8	77509.7	32217.3	48512.9	38777	11794.9	49089.6	71015.2	58205.9	101762	44763.2	27775.9	45286.1	118871	62111.3	47036.5	89026.1	52833.4	90794.1	1.10364	0.0337033	1.45447	0.540492	insig
LIPID-P-2270	C51H95NO8	HexCer(d27:3/18:0)	SP	HexCer-NS	-	36324.6	36863.8	903.495	889.76	3145.42	9	2312.11	2244.48	5594.06	2248.66	918.418	3648.52	1350.54	59308.9	9	7820.27	2313.78	962.79	1349.04	9757.53	46558.1	3191.95	9	5470.73	0.150392	0.609835	1.45214	0.538177	insig
LIPID-P-2276	C55H92O6	TG(12:0_18:1_22:6)	TG	TG	-	240186	409396	152504	250266	283551	105582	262653	241256	240233	242486	177853	245715	401248	143624	517400	266648	143994	299857	442708	379325	367373	388325	371154	418103	1.28965	0.0128921	1.45169	0.537734	insig
LIPID-P-0868	C62H118O6	TG(16:0_25:0_18:1)	GL	TG	-	11766.9	9402.89	10270.1	20647.8	15484	8396.67	9	18282.4	6927.59	8732.66	8422.36	12589.6	7711.09	24037.4	24107.6	17660.8	17614.6	12799.5	18832.7	7384.86	19963.2	10704.2	17057.9	11353.1	0.76532	0.0452507	1.44523	0.5313	insig
LIPID-P-0865	C61H116O6	TG(16:0_24:0_18:1)	GL	TG	-	48913.3	83755.8	50214.3	59264.5	69266.6	29601.2	73928.8	36971.2	45070.8	71221.2	103508	63771.8	70647.6	84951.5	107554	127322	86550.2	50093.1	73341.1	67165.5	77739.1	104730	107946	102664	1.76733	0.00521648	1.44218	0.528249	insig
LIPID-P-2297	C56H96O6	TG(15:0_18:1_20:5)	TG	TG	-	32772.1	57386.9	53988.8	35869.3	32508.8	19745.8	42653.5	31169.9	32225	17021.2	20687.7	37451.6	78477.2	36381.7	49265.4	49169.3	40342.2	40051.8	52511.2	59644	29545.4	63921.5	36482.4	59658.2	1.47312	0.0107098	1.44009	0.526161	insig
LIPID-P-2127	C39H75NO10	HexCer(t14:1/19:0(2OH))	SP	HexCer-AP	-	4052.7	10789.4	7183.6	9854.44	8531.71	4031.69	12080.4	5824.85	3150.28	8080.04	2234.46	4938.47	10232.1	12127.5	9884.04	15257.2	9814.58	5404.05	7192.93	8950.26	11186.8	3599.16	14843	7636	1.30697	0.0413808	1.43808	0.524141	insig
LIPID-P-2323	C63H102O6	TG(16:0_20:4_24:6)	TG	TG	-	64666.7	51858.5	86325.8	77306.7	54569.9	25251.8	58090.1	69447.5	54684.6	9	53255.9	85988	139497	62428.2	110574	97303.2	60664.3	72225.3	107768	85102.9	9	83997.1	28694.5	126549	0.227967	0.0871495	1.43049	0.516506	insig
LIPID-P-2319	C60H112O6	TG(16:0_20:1_21:1)	TG	TG	-	60518	74017.3	47237.3	74421.5	82308.7	39062.4	71239.9	46503.9	58735.3	63954.5	48556	75230.3	73666.2	101541	55753.3	117855	102296	90218.8	79295.2	64963.2	77613.6	78914.2	119636	98943.4	1.87912	0.00126791	1.42992	0.515938	insig
LIPID-P-2501	C33H63NO4	Cer(d18:1/15:1(2OH))	SP	Cer-AS	-	9	50833.9	127521	9	75942.5	82987.1	69713.8	52769.2	48396.8	47337.8	59546.5	9	63997.8	83260.2	74975.5	113296	44056.6	67298.7	70683.7	45254.5	77477.2	80369	85134.9	71634	1.14065	0.0905459	1.42655	0.512533	insig
LIPID-P-0100	C18H38NO5P	S1P(d18:1)	SP	SPH	26993-30-6	35522.9	99519.8	86947.9	127303	71007.9	15369	92927.9	87739.5	85402.2	24754.2	28181.1	70546.5	109221	73756.6	85120.8	98567.8	112609	72410.1	77464.4	125947	85730.3	147119	50181.6	138097	1.31402	0.037252	1.42534	0.511309	insig
LIPID-P-0816	C63H122O6	TG(18:0_20:0_22:0)	GL	TG	-	4171.84	6356.12	3962	6170.11	5205.6	3281.12	7396.16	3519.73	3393.78	4573.17	5302.94	4437.24	7670.96	10524.2	8059.4	8973.39	6750.56	5758.76	5704.63	5308.62	5567.36	5257.56	5087.64	7666.55	1.87388	0.00373603	1.42513	0.511096	insig
LIPID-P-2275	C49H86O6	TG(12:0_16:2_18:2)	TG	TG	-	32481.9	35973.4	20923.5	63303.7	53835.8	18280.3	18256.6	27559.8	30701.9	48550.9	14201.8	77739	53391.4	32321.5	20090.7	63179.8	111609	40931.5	42263	9	49828.9	87649.7	42243.9	85535.7	0.143356	0.158388	1.42382	0.509764	insig
LIPID-P-2298	C58H98O6	TG(15:0_18:2_22:5)	TG	TG	-	46657.5	135034	29618.2	126323	132521	41573.6	63124.1	86831.4	79853.2	114282	90601.6	35104.3	201877	113203	119561	124418	31570.9	117337	162348	146797	136976	122763	17349.4	100872	0.716387	0.075621	1.42133	0.507246	insig
LIPID-P-1117	C59H104O6	TG(18:2_18:2_20:1)	GL	TG	-	3.67671e+06	4.32752e+06	3.3496e+06	4.13834e+06	4.55171e+06	2.14626e+06	3.58775e+06	2.53518e+06	3.32093e+06	3.56092e+06	3.02474e+06	5.08124e+06	4.39475e+06	4.02891e+06	3.55453e+06	6.22034e+06	6.34398e+06	4.64152e+06	5.35203e+06	5.67719e+06	5.91347e+06	5.39505e+06	4.94167e+06	5.01187e+06	1.95357	0.000245584	1.41972	0.50561	insig
LIPID-P-2337	C58H102O6	TG(18:1_19:1_18:3)	TG	TG	-	59810.8	57881.1	33499	51949.1	49567.9	43879.8	51423.7	48191.8	48596.3	32889	39529.7	68695.7	68119.9	55980.8	113245	41934	103608	43405.7	58508	86366.6	70032.6	52507.4	62624.6	72181.5	1.60816	0.0118746	1.41405	0.499837	insig
LIPID-P-0983	C55H100O6	TG(14:0_18:1_20:2)	GL	TG	-	275929	342869	213170	252445	282631	215239	308026	170212	252921	187638	234576	385274	408631	184873	245885	373167	347016	293671	403313	411601	458631	474182	475309	331116	1.55729	0.00328791	1.4122	0.49795	insig
LIPID-P-1077	C63H114O6	TG(18:1_24:1_18:2)	GL	TG	-	88509.3	117988	72641	125296	123988	65546.1	106643	75999.2	123525	166433	116016	149828	123630	139261	173428	233942	175563	127812	134094	113874	145789	151027	177379	184002	1.91139	0.00225949	1.41083	0.49654	insig
LIPID-P-1220	C63H104O6	TG(20:1_18:2_22:6)	GL	TG	-	1.37729e+06	1.87457e+06	975647	1.25529e+06	1.40319e+06	636990	1.78824e+06	1.04231e+06	1.17719e+06	956600	1.13179e+06	1.69221e+06	1.78959e+06	1.30557e+06	1.4756e+06	1.94856e+06	1.51859e+06	1.7221e+06	2.51947e+06	2.09935e+06	1.98624e+06	2.09137e+06	1.2754e+06	1.85292e+06	1.72271	0.00209286	1.40973	0.495416	insig
LIPID-P-1213	C57H92O6	TG(16:0_18:4_20:5)	GL	TG	-	32810.9	77086.7	11251.9	30710.8	60142.8	16433	134193	27538.2	24538.2	23189.8	23397.8	202186	47773.8	19987	94028.4	178660	201688	39119.6	24946.3	46147.8	69374.4	117175	60958.5	34165.4	1.08884	0.356875	1.40777	0.49341	insig
LIPID-P-1126	C63H112O6	TG(24:1_18:2_18:2)	GL	TG	-	188940	246073	151860	278580	324568	113656	236064	158009	177902	310365	214473	284179	240868	288701	335934	463172	325840	314256	258421	296667	294293	287042	323587	348663	1.93544	0.00166924	1.40704	0.492667	insig
LIPID-P-1078	C64H116O6	TG(21:1_22:1_18:2)	GL	TG	-	12617.8	20157.1	16706.3	20431	28116.4	8529.17	14194.9	6493.61	12284.1	22951.1	16134.8	19303.8	20448.1	11971	10969.3	23320.2	32851.8	21719.8	18503.4	26832.8	24216	25648.7	37641.7	24301.6	1.28176	0.0266298	1.40675	0.492368	insig
LIPID-P-2317	C61H106O6	TG(16:0_20:0_22:6)	TG	TG	-	343534	473155	365221	359159	299173	176057	425651	229507	311214	341886	208453	468367	537040	256993	693646	380237	233832	416372	548719	467627	564216	533935	478849	480068	1.37455	0.00996721	1.3974	0.482747	insig
LIPID-P-0200	C39H74O5	DG(16:0_20:1)	GL	DG	-	15048.8	18020.1	11617	23163.5	19537.8	8135.51	14143	4199.19	14808.3	11654.6	9785.6	30301.3	17929.6	15012.9	36999	28478.2	18665.8	14098.1	26315.7	21090.1	16344.1	17963.6	12521.3	25199.5	1.36551	0.0553646	1.38912	0.474173	insig
LIPID-P-2569	C57H113NO4	Cer(d22:1/35:0(2OH))	SP	Cer-AS	-	12445.8	30414.9	23631.7	16428.8	16880.6	5253.12	22663.2	8157.69	14493.9	9743.41	9109.73	21219.4	43926.6	8150.11	10628.9	10554.3	13945.5	24408.4	34994.5	20062.3	36650.9	28925.1	17799	13639.9	0.683147	0.146611	1.3846	0.469465	insig
LIPID-P-0249	C39H66O5	DG(16:0_20:5)	GL	DG	-	16767.3	33611.7	22865.5	32884.1	47524.2	13438.7	25698.6	14889	29141	25704.1	22230.7	12394.2	52610.5	22583.7	15674.7	45127.6	40779.1	38737.3	42064.2	30691.7	34817	35206.9	19267.9	33005.5	1.19949	0.0386561	1.38168	0.466428	insig
LIPID-P-2372	C62H104O6	TG(18:1_19:1_22:6)	TG	TG	-	85086	75470.3	41409.1	46576	81680.1	52766	80678.5	126471	47515.3	87432.8	142500	54839.1	120597	224770	73898.7	145200	115679	49002.9	105998	80980.2	91406.4	82597.3	71711.9	111347	1.15974	0.0834395	1.38027	0.464946	insig
LIPID-P-0795	C54H104O6	TG(16:0_17:0_18:0)	GL	TG	-	322883	523019	323274	441455	446462	231734	426253	286699	359274	319801	265013	393175	493002	639357	404797	536735	496354	556725	521279	419978	408804	513515	439533	556996	1.99317	0.000335448	1.37981	0.464474	insig
LIPID-P-1232	C59H92O6	TG(14:0_20:5_22:6)	GL	TG	-	54527.6	81959.4	69394.5	107048	116274	40559.9	84464.3	62187.9	63479.5	66393	58605.1	68649.7	100495	67154.1	203484	117628	60559.5	62193.7	90574.6	96185.4	88881.4	97633	63585.2	154120	1.35101	0.0618753	1.37657	0.461081	insig
LIPID-P-0105	C40H81NO3	Cer(d18:0/22:0)	SP	Cer-NDS	-	24516.5	53260.9	39684.5	41676.5	21588.9	44439.8	44733.1	31270.4	73751.5	25368.3	39110.8	55450.2	50357.5	44731.8	45972.4	68349.2	89538.5	42519.5	54723.2	53377.1	70092.5	61446.9	58432.2	40832.9	1.52039	0.016052	1.3749	0.459331	insig
LIPID-P-1214	C57H92O6	TG(16:1_16:2_22:6)	GL	TG	-	141201	167717	71466.4	77807.5	162867	86689.7	193935	120745	136030	136143	86754.5	165190	123888	63695.8	375365	196653	87784.7	181049	203802	203988	200970	101605	162396	220002	1.03483	0.0869956	1.37157	0.455829	insig
LIPID-P-0948	C63H118O6	TG(18:0_20:1_22:1)	GL	TG	-	13486.3	28106.1	14918.3	20178.5	12881	7115.66	23964.3	15232.3	17001.6	18677.7	15520.1	22033.9	26186.7	23323.7	21967.6	43081.4	30370.5	24594.9	20526.6	9582.66	22061.1	22678.4	28701.2	13666.8	1.29827	0.0380506	1.37121	0.45545	insig
LIPID-P-1231	C63H102O6	TG(18:1_20:3_22:6)	GL	TG	-	207696	175980	135245	156921	186112	94548.9	190312	183301	75205.7	178639	168322	154536	238591	130012	276246	287758	129773	125655	285535	277409	249884	230914	157699	225043	1.31086	0.0144765	1.37114	0.455377	insig
LIPID-P-0373	C28H56NO7P	LPC(0:0/20:1)	GP	LPC	-	2.7685e+06	2.75769e+06	5.32136e+06	3.63916e+06	3.66839e+06	2.6302e+06	3.78708e+06	5.18662e+06	3.46734e+06	5.87477e+06	4.35935e+06	1.04916e+07	5.12576e+06	4.38021e+06	5.43043e+06	5.02422e+06	4.92835e+06	6.04408e+06	7.41701e+06	8.13785e+06	3.46823e+06	8.26439e+06	8.89225e+06	6.50434e+06	1.33595	0.0524348	1.36449	0.448364	insig
LIPID-P-1128	C53H90O6	TG(16:0_18:2_16:4)	GL	TG	-	63354.2	85650.5	47297.6	80052.2	60798.8	35855.7	52890.1	35337.2	26889.6	63846.2	35560.3	67764.3	63911.2	39051.6	41266	76068.2	84846.2	62866.7	99687.5	69266.5	83367	114965	80659.3	76610.5	1.28256	0.0260164	1.36208	0.44581	insig
LIPID-P-0809	C59H114O6	TG(16:0_18:0_22:0)	GL	TG	-	100169	121734	64662.5	70674.3	59855.7	45987.6	49249.2	46720.8	49315.1	54702	43967.2	50003.6	70868.1	132161	86707	102192	88402.7	77583.2	76809.7	56145	111346	80919.9	57008.4	85137.5	1.49291	0.0263455	1.35433	0.437574	insig
LIPID-P-0058	C46H82O2	CE(19:0)	ST	CE	25605-90-7	9393.15	9703.27	11577.4	10458.9	9239.79	12546.5	12464.3	7931.01	10019.2	8832.05	10986.1	10144.9	11313.2	14185.8	19528.7	8684.47	11091.1	11889.5	13571.3	14697.2	13336.1	17571.9	13923.6	15959.6	1.79541	0.00183375	1.34434	0.426897	insig
LIPID-P-0317	C46H87NO13	Hex2Cer(d18:1/16:0)	SP	Hex2Cer	-	48801.6	21935.8	94824.1	39658.2	45570.7	47219.8	69662.2	33665.4	18547.6	46062.9	43402.6	41615.5	49731.1	65494.9	45837.7	58076.8	85904.1	65015.6	50213.9	62470.8	47004.3	63302.9	87696.5	58805	1.32194	0.0378389	1.34228	0.42469	insig
LIPID-P-0930	C58H108O6	TG(18:0_18:1_19:1)	GL	TG	-	86477	107348	53311.8	101388	83908.3	44206	79488.1	40925.9	62498	55709.5	46238.3	146548	123977	46022.2	89730.1	83088.8	74058.9	94088.3	156806	123399	85058.7	132215	138833	70247.4	1.13397	0.0636583	1.34082	0.423112	insig
LIPID-P-1210	C63H106O6	TG(18:1_20:3_22:4)	GL	TG	-	68290.1	125542	72328	84996.9	101349	35884.4	77042.8	51245.5	40416.8	75042.8	70406.6	119154	87085.7	75474.1	50565.2	143455	84194.3	99093.2	132931	124468	134543	108374	81482.4	113894	1.26724	0.0325876	1.34052	0.422798	insig
LIPID-P-0928	C58H108O6	TG(15:0_18:1_22:1)	GL	TG	-	491464	698889	362360	586958	579889	308123	576305	297880	447151	399799	405780	888834	682136	450092	444190	584765	596283	592146	969588	857769	684659	852527	806584	580051	1.401	0.0213932	1.34043	0.422694	insig
LIPID-P-1218	C61H100O6	TG(18:2_20:3_20:4)	GL	TG	-	2.98703e+06	2.68198e+06	3.60404e+06	3.09255e+06	2.30149e+06	1.36078e+06	4.31985e+06	2.78393e+06	3.03148e+06	1871779	2.46894e+06	1.91146e+06	3.20067e+06	2.80729e+06	6.13625e+06	4.6428e+06	1.76474e+06	2.81812e+06	3.71606e+06	3.99462e+06	2.83776e+06	4.16168e+06	2.45143e+06	4.89057e+06	1.22736	0.0422994	1.33955	0.421751	insig
LIPID-P-1123	C61H108O6	TG(18:1_18:2_22:2)	GL	TG	-	76719.8	57413.3	46450.7	42906.1	46033.1	35033	71715.2	20356.5	58633.3	35135.3	45212.6	77649	80144.6	32491.3	33222.2	53885.9	88029.8	53840.5	82165.7	101770	87650.7	78026.4	87277.1	42385.1	0.908261	0.0576519	1.33857	0.420694	insig
LIPID-N-0198	C26H44NO9P	LPS(20:4/0:0)	GP	LPS	-	44111.9	43532.6	60836.6	48998.1	33982.2	9028.59	46068.9	57225.2	54179.2	35987.4	32807.8	27152.7	100146	36241.1	59337.2	51216.2	58014.9	46814.5	49784	47142	51469	47376.9	38073.2	72796.2	1.10158	0.0464934	1.33306	0.414736	insig
LIPID-N-0201	C28H44NO9P	LPS(22:6/0:0)	GP	LPS	-	29123.5	38091.2	51239.6	45007.6	34619.8	8341.56	32786.1	55592.6	41844	30345.4	29417.3	24556.9	63383.7	30623.9	67581.9	47418	43269.7	38540.1	37543.2	45562.4	47170.9	42992.1	32591.5	64038.5	1.225	0.0318289	1.33198	0.413568	insig
LIPID-P-2385	C61H96O6	TG(18:3_20:4_20:4)	TG	TG	-	528041	467969	468422	638139	595270	257445	476996	589625	417326	444075	233050	396039	742446	375085	634659	819485	283595	545032	706826	576911	757067	677624	466179	754363	1.16604	0.0196136	1.33141	0.412957	insig
LIPID-P-0850	C56H106O6	TG(17:0_17:0_19:1)	GL	TG	-	41499.3	69102.4	29677.4	43863.5	50054.7	26139.8	57142.1	29091.6	32028.2	26714.6	35790.2	53903.5	58238.4	63356.4	40775.2	62776.9	48150	54712.6	63497	44743.5	49017.7	63652.8	63842	44635.3	1.62788	0.0103086	1.32806	0.409316	insig
LIPID-P-1145	C57H98O6	TG(16:0_16:1_22:5)	GL	TG	-	1.47912e+06	2.01631e+06	903141	1.19444e+06	1.22666e+06	483075	1.60919e+06	618463	832053	1.32683e+06	1.21082e+06	1.88238e+06	1.74609e+06	737779	2.58011e+06	2.10362e+06	693321	1.08701e+06	2.2878e+06	1.66518e+06	1.7952e+06	1.87546e+06	1.69158e+06	1.2663e+06	1.01237	0.0827238	1.32112	0.401763	insig
LIPID-P-0893	C49H90O6	TG(12:0_16:0_18:2)	GL	TG	-	298143	399097	260538	392755	342387	189424	449496	221096	310285	238189	310371	414629	447213	253951	584473	347914	332014	439052	542932	431655	316048	505211	438026	412657	1.53491	0.0110484	1.32007	0.400619	insig
LIPID-P-1509	C38H77NO5	Cer(t18:0/20:0(2OH))	SP	Cer-AP	-	31426.8	32157.8	44988.2	42147.4	31818.9	56862.9	38034.6	40512.1	38243.2	25386.4	35857.3	32697.6	46432.4	44499.9	60139.9	35248.4	60834.1	44019.9	46981.8	48722.2	34125.7	47803.2	52342.2	72834.7	1.61186	0.00624473	1.31957	0.400073	insig
LIPID-P-2051	C33H65NO3	Cer(d17:1/16:0)	SP	Cer-NS	-	139495	118050	111264	138281	168959	144063	150896	133163	133967	131571	109689	141662	233110	114106	153406	180976	157323	214597	197950	197536	175583	203650	154531	155424	1.75697	0.000933611	1.31901	0.399453	insig
LIPID-P-2620	C59H115NO4	Cer(d28:2/31:0(2OH))	SP	Cer-AS	-	13818.4	10061.9	22348.4	23202.4	21651.5	6199.05	12444.3	5777.66	20360.3	8582.86	24140.6	20597.8	20056.8	9	3816.67	10514.8	8630.88	19233.1	43995.9	31243.2	33190.5	21192.5	31936.3	25379.8	0.36073	0.26309	1.31723	0.397502	insig
LIPID-P-2353	C59H102O6	TG(20:1_18:2_18:3)	TG	TG	-	388400	802563	424753	678536	985598	343291	741754	341210	479936	657454	455840	1.01525e+06	782793	440727	454032	833535	988725	759240	1.05138e+06	995230	1.03296e+06	858327	726380	708686	1.28545	0.0457277	1.31682	0.39706	insig
LIPID-P-2336	C58H104O6	TG(19:0_18:2_18:2)	TG	TG	-	1.31971e+06	1.20468e+06	1.10652e+06	1.55484e+06	1.44822e+06	847115	1.52496e+06	864005	1.15272e+06	946960	917135	1.30069e+06	1.81775e+06	1.11612e+06	892648	2.37704e+06	1.21747e+06	1.75748e+06	2.20992e+06	1.36552e+06	1.33407e+06	1.54061e+06	1.51835e+06	1.52938e+06	1.32754	0.0185991	1.31639	0.396587	insig
LIPID-P-1216	C59H96O6	TG(18:2_18:3_20:4)	GL	TG	-	2.13695e+06	1.96302e+06	2.03045e+06	2.53316e+06	2.44587e+06	1.05441e+06	2.32739e+06	1.91072e+06	1.79731e+06	1.9011e+06	1.24413e+06	1.58704e+06	3.00587e+06	1.58878e+06	3.86008e+06	2.86296e+06	1.52327e+06	2.03831e+06	2.52418e+06	2.78693e+06	2.69136e+06	2.88931e+06	1.60131e+06	2.80085e+06	1.29677	0.0213112	1.31579	0.395934	insig
LIPID-P-0945	C63H118O6	TG(24:0_18:1_18:1)	GL	TG	-	10773	20432.7	11319.1	17309	17149.6	15725.3	16910.6	10888.3	11428.7	8840.87	7765.6	13214.8	8423.97	16527.4	16108.2	17728.8	34668.1	19311.8	13062	14623.7	11059.2	20760	11579.3	28126.9	1.18444	0.103916	1.31047	0.39009	insig
LIPID-P-1233	C61H96O6	TG(18:2_18:3_22:6)	GL	TG	-	2.44591e+06	2.67301e+06	1.77784e+06	2.50964e+06	2.34931e+06	1.11895e+06	2.22104e+06	2.33895e+06	2.2088e+06	1.74769e+06	1.44081e+06	1.6659e+06	3.77719e+06	1.77182e+06	3.46158e+06	3.58283e+06	1.1218e+06	1.82237e+06	2.83815e+06	2.41609e+06	2.6575e+06	3.15168e+06	2.13669e+06	3.25758e+06	1.05916	0.0367992	1.30604	0.385204	insig
LIPID-P-1943	C33H65NO5	Cer(t15:0/18:1(2OH))	SP	Cer-AP	-	57661.6	110937	89549.9	119492	106467	86338.1	117636	112764	87179.5	52101.2	61202.5	59286.7	103293	121167	109986	127334	105287	121067	86395.1	84935.4	130275	128717	147799	117262	1.61335	0.00751245	1.30445	0.383439	insig
LIPID-P-1146	C57H98O6	TG(16:0_16:0_22:6)	GL	TG	-	6.58836e+06	8.19391e+06	5.22166e+06	6.47602e+06	7.93738e+06	3.95864e+06	6.84624e+06	5.64587e+06	6.18976e+06	4.90797e+06	4.9673e+06	7.66028e+06	1.11134e+07	6.30406e+06	9.5383e+06	8.17383e+06	5.13643e+06	7.41365e+06	8.88054e+06	7.41911e+06	7.67158e+06	8.95089e+06	7.43299e+06	9.16045e+06	1.58559	0.00448269	1.303	0.381838	insig
LIPID-P-0261	C41H68O5	DG(16:0_22:6)	GL	DG	-	205651	229134	166977	189506	227136	96480.8	182431	145110	176504	146106	128343	180389	331876	170024	247462	272665	134419	175433	273264	192598	223615	233968	159230	278781	1.28016	0.0208975	1.29876	0.377138	insig
LIPID-P-1181	C61H104O6	TG(18:0_18:1_22:6)	GL	TG	-	3.27347e+06	2.95294e+06	2.2461e+06	3.10027e+06	2.70273e+06	1.84454e+06	2.93354e+06	1.81238e+06	2.50226e+06	1.95591e+06	1.77746e+06	2.91138e+06	4.53016e+06	2.14737e+06	3.13767e+06	3.1335e+06	2.31088e+06	2.8849e+06	4.44599e+06	3.50363e+06	2.79657e+06	3.64609e+06	3.21968e+06	3.22049e+06	1.40304	0.00983603	1.29867	0.377034	insig
LIPID-P-0271	C43H68O5	DG(18:2_22:6)	GL	DG	-	1.9179e+06	1.81989e+06	1.35377e+06	1.71693e+06	1.94942e+06	853866	1.77359e+06	1.73675e+06	1.31262e+06	1.45984e+06	1.02022e+06	1.16364e+06	3.5029e+06	1.31903e+06	1.85766e+06	2.85011e+06	897664	1.93318e+06	2.30542e+06	1.71472e+06	1.92206e+06	1.97821e+06	917680	2.26491e+06	0.841262	0.0790828	1.29787	0.376149	insig
LIPID-P-0852	C57H108O6	TG(18:0_18:0_18:1)	GL	TG	-	1.91486e+06	2.2782e+06	1.70469e+06	1.99719e+06	2.08734e+06	1.22355e+06	1.94433e+06	1.18057e+06	1.77435e+06	1.61365e+06	1.46121e+06	2.42797e+06	2.36056e+06	2.0435e+06	2.20302e+06	2.8696e+06	2.97469e+06	2.05772e+06	2.52542e+06	1.75527e+06	2.13588e+06	2.17274e+06	2.39863e+06	2.53869e+06	1.81923	0.0018336	1.29747	0.375706	insig
LIPID-P-2139	C39H77NO10	HexCer(t17:0/16:0(2OH))	SP	HexCer-AP	-	13815.4	23795.1	12568.9	10804	18805.2	19236.8	42525	21492.1	19887.5	19749.9	15268.5	14365.4	27307.8	20962.6	27457.7	25307.3	22897.2	26412.3	20945.4	20940.9	22446.1	30892.6	35456.3	20153.1	1.51666	0.0515173	1.29643	0.374548	insig
LIPID-P-1197	C57H94O6	TG(16:1_16:1_22:6)	GL	TG	-	2.48335e+06	3.60008e+06	1.93041e+06	2.67638e+06	2.87555e+06	1.08083e+06	2.61339e+06	1.99548e+06	2.21187e+06	2.07554e+06	1.3168e+06	2.78539e+06	4.32891e+06	1.48842e+06	3.11454e+06	2.89617e+06	1.12413e+06	2.35237e+06	4.00759e+06	3.24052e+06	3.23581e+06	3.75201e+06	3.63096e+06	2.64062e+06	0.880139	0.0609502	1.29542	0.373423	insig
LIPID-P-0920	C55H102O6	TG(16:0_16:1_20:1)	GL	TG	-	577680	945628	430760	679291	600940	313214	600984	250841	550258	527194	577010	976109	703974	531757	760725	702647	579393	619964	895812	742719	936649	822024	1.08728e+06	714917	1.36101	0.036358	1.29417	0.372022	insig
LIPID-P-0232	C41H74O5	DG(18:2_20:1)	GL	DG	-	55316.6	45515	36220.5	63343.3	59019.5	27224.1	53337.5	46828.6	58389	60169.3	49318.6	77405.6	74661.9	29294.1	67173	60656.4	89871.2	58545.5	56795.6	99328	89784.6	75597.9	40793.3	75184.7	1.09581	0.039888	1.29363	0.371423	insig
LIPID-P-2383	C63H102O6	TG(18:2_20:2_22:6)	TG	TG	-	382876	317091	281102	289972	407899	164005	416229	245108	329526	293617	242871	279076	469992	263400	327919	536354	250815	277959	464900	496888	508801	443003	268234	404251	1.16687	0.0293907	1.29132	0.36885	insig
LIPID-P-1601	C46H75O10P	BMP(18:2_22:6)	GP	BMP	-	9453.64	14338.5	16579	12124.7	13729.1	17889	13738	9183.57	7410.96	9986.79	1836.76	8405.37	10902.8	10844	14634.4	27646.2	8318.3	17116.9	13484.5	15480.2	10521.4	9208.45	13773.1	21921.8	0.938446	0.1284	1.2909	0.368373	insig
LIPID-P-1111	C59H104O6	TG(18:1_18:2_20:2)	GL	TG	-	9.39055e+06	9.29172e+06	8.77885e+06	9.18708e+06	1.12949e+07	5.23498e+06	9.90087e+06	5.73685e+06	7.71696e+06	8.6159e+06	7.77229e+06	1.26873e+07	1.08777e+07	8.87245e+06	7.44534e+06	1.25561e+07	1.35993e+07	1.01458e+07	1.33644e+07	1.2981e+07	1.3173e+07	1.23526e+07	1.02854e+07	1.06012e+07	1.52627	0.00531834	1.29019	0.367578	insig
LIPID-P-0248	C39H66O5	DG(16:1_20:4)	GL	DG	-	34426.5	88197.1	42154.1	67700.4	44867.6	8096.62	39452.8	42328.5	38670.7	52596.1	34430.3	39249.9	79025.2	35330.9	78134.1	46068.3	35144.8	42612	80557.6	70019.5	76586.7	42972.1	33264.2	66372.1	0.964831	0.120006	1.28922	0.366503	insig
LIPID-P-1229	C61H98O6	TG(16:0_20:4_22:6)	GL	TG	-	301777	378958	361702	316857	294164	155208	337227	329001	423069	263579	234670	305843	539033	302927	686345	415693	257870	228590	472625	387809	395479	398456	236213	449933	1.08155	0.0562815	1.28874	0.365957	insig
LIPID-P-1061	C59H106O6	TG(18:1_18:2_20:1)	GL	TG	-	7.01671e+06	7.69335e+06	4.7517e+06	7.82802e+06	7.56374e+06	4.21363e+06	5.99179e+06	3.83361e+06	6.46421e+06	6.11511e+06	6.18711e+06	1.14078e+07	7.85605e+06	5.58965e+06	5.62932e+06	8.59257e+06	9.14049e+06	7.22306e+06	1.05017e+07	9.80302e+06	1.09969e+07	9.61864e+06	8.79352e+06	7.63809e+06	1.34867	0.024175	1.28224	0.358671	insig
LIPID-P-2290	C59H94O6	TG(14:0_20:4_22:6)	TG	TG	-	565120	722738	386447	591514	668927	286061	460257	536548	439326	455605	348113	597067	808325	355833	828087	718022	294640	501866	728450	699525	746508	759223	633242	691919	1.08918	0.0339895	1.28194	0.358329	insig
LIPID-P-2141	C39H75NO10	HexCer(t17:1/16:0(2OH))	SP	HexCer-AP	-	93836.7	173414	141725	162129	183685	130765	219452	191249	102469	89091	126600	119461	182328	179213	193477	191641	182725	175082	153615	144398	194954	194403	199294	228495	1.70893	0.0084233	1.28015	0.356315	insig
LIPID-P-1156	C61H106O6	TG(18:0_18:0_22:6)	GL	TG	-	264810	315388	261351	255309	310735	149060	339661	182441	272244	198456	230529	363783	523225	214163	272842	428017	225039	294485	479948	279734	299901	365442	297897	343035	1.162	0.0422424	1.27991	0.356038	insig
LIPID-N-0263	C48H90NO8P	PC(20:0_20:3)	GP	PC	-	8628.53	23034.7	11977.5	13331.8	37907.8	6636.97	32791.1	22713.3	26554.4	8512.89	38446.9	43872.4	44173.3	27878.1	23836.5	17494.1	9392.3	9735.15	35674.8	46467.1	41888.8	35050	24964.1	34617.1	0.741622	0.236681	1.27974	0.355851	insig
LIPID-P-1184	C61H104O6	TG(16:0_20:2_22:5)	GL	TG	-	887835	892446	838368	807070	824323	446913	872252	539829	719899	672751	518689	873661	1.08836e+06	580637	1.12153e+06	889903	526048	833631	1.19505e+06	1.01847e+06	1.29372e+06	1.00416e+06	799943	1.00844e+06	1.17469	0.0204123	1.27725	0.353041	insig
LIPID-P-1230	C63H102O6	TG(18:0_20:4_22:6)	GL	TG	-	1.42294e+06	1.10972e+06	1.02204e+06	980561	1.1598e+06	393384	1.13209e+06	874197	926477	764128	837220	1.06125e+06	1.32765e+06	772310	852127	1.59829e+06	784116	931794	1.59644e+06	1.79747e+06	1.45975e+06	1.49019e+06	1.07653e+06	1.17839e+06	1.00133	0.0479938	1.27228	0.347411	insig
LIPID-P-2363	C63H104O6	TG(18:0_20:3_22:6)	TG	TG	-	48120.2	72985.9	24732.4	58468.6	13221.9	29899.5	83296.1	53360.8	39863.8	20355.6	52542.9	23703.4	91582.2	36583.4	87997.9	61340.2	24891.3	14748.3	36086.7	41427.8	76577.1	76600.6	58372.6	54336.7	0.678949	0.235988	1.26893	0.343617	insig
LIPID-N-0534	C45H77O13P	PI(16:0_20:5)	GP	PI	-	5432.14	9155.84	3551.99	9914.11	8547.33	11840.6	8196.77	6149.66	9668.03	6782.04	11565.6	12536.1	14643.9	8538.67	12075.9	12077.1	5664.64	9163.37	6420.82	10684.8	9667.03	11748.1	17279.4	12978.7	1.06478	0.0776003	1.2671	0.341531	insig
LIPID-N-0050	C22H32O3	14(S)-HDHA	FA	Eicosanoid	-	417160	684819	726298	461201	342267	123780	599282	551611	455876	445287	468391	144737	779210	527572	832133	491047	408657	435439	535271	462922	706878	501950	481091	703904	1.04527	0.0894883	1.26664	0.341004	insig
LIPID-P-1073	C62H112O6	TG(17:1_18:1_24:2)	GL	TG	-	46075.7	71124.4	29059.8	71758.9	55313.3	31064.6	58909.6	30388.9	39216.6	41350.2	35482.5	75001.2	68940.3	48843.3	48912.4	55922	57703	63893.3	59393.8	67089.3	73533.7	63881.8	70773.5	61235.2	1.45632	0.0309111	1.26572	0.339953	insig
LIPID-P-0260	C41H68O5	DG(18:1_20:5)	GL	DG	-	277746	277605	157348	248075	225160	143317	206622	244531	203359	245359	145420	180374	421085	170612	254326	302131	160241	219204	363500	232618	331649	266606	200621	305324	1.02513	0.0499053	1.26341	0.337327	insig
LIPID-P-0333	C48H93NO12S	SHexCer(d18:1/24:0(OH))	SP	SHexCer	-	30238.5	42491	41484.7	30327.1	23017.7	26357.8	34011.8	26265.8	34253.1	29380.1	48449.5	38099.1	46386.4	32163.6	46956.3	48421.7	49969.9	31447.2	32140.3	43782.8	51561	39661.5	46643.9	41119.9	1.55274	0.00813417	1.26183	0.335518	insig
LIPID-P-2393	C35H69NO4	Cer(t14:1/21:0)	SP	Cer-NP	-	24150.8	21787.3	12518.1	17347.3	25753.3	34200.2	10464.9	21767.5	11675.3	28239.2	10875.2	11305.9	25807.2	32996.2	21384.3	21728.7	25811	21697.2	31062.8	18965.5	15337.8	8877.25	28963.3	37492.3	0.852367	0.137398	1.26094	0.334502	insig
LIPID-P-1203	C60H100O6	TG(17:0_18:2_22:6)	GL	TG	-	1.13741e+06	1.26559e+06	984606	1.16087e+06	1.11971e+06	594196	1.41596e+06	1.04085e+06	1.11906e+06	940094	800794	463625	1.86333e+06	796693	1.0879e+06	1.49317e+06	722937	1.15739e+06	1.45803e+06	1.41299e+06	1.38382e+06	1.40221e+06	1.06194e+06	1.30644e+06	1.03305	0.0432962	1.25776	0.330851	insig
LIPID-P-2380	C63H102O6	TG(18:1_20:4_22:5)	TG	TG	-	64172.1	36095	67796	47227.7	24321.4	12812.4	53927.1	44476.5	56998.5	50197.9	43534.8	50824.4	69351.1	49162.7	84593.1	69327.2	36874.8	35120.2	55335	41371.4	90571.6	64647.2	32799.6	64666.5	0.83185	0.115086	1.25605	0.328891	insig
LIPID-P-0961	C49H88O6	TG(12:0_16:1_18:2)	GL	TG	-	155201	211958	39116.4	191285	176321	107753	39325.1	122394	168507	162633	167525	174342	186575	95889.4	221704	144710	128237	189822	260309	153046	184655	250994	173834	165579	0.975199	0.0993	1.25577	0.32857	insig
LIPID-P-1227	C61H98O6	TG(18:2_20:4_20:4)	GL	TG	-	5.28908e+06	5.82011e+06	4.56125e+06	5.27582e+06	6.94127e+06	3.09378e+06	6.13551e+06	5119872	4.96472e+06	4.7453e+06	3.60875e+06	5.64899e+06	8.67821e+06	4.07377e+06	5.48834e+06	7.58506e+06	4.4319e+06	6.40453e+06	7.35964e+06	6.09655e+06	7.81032e+06	7.16214e+06	4.4971e+06	7.26039e+06	1.21872	0.0226671	1.25559	0.328371	insig
LIPID-N-0063	C20H34O6	TXB2	FA	Eicosanoid	54397-85-2	17493	21413.5	26969.8	20185.7	13575.1	3861.78	18158.5	24581.3	18206.8	20853.3	15431.5	9843.03	27526.9	21282.1	28434.2	21042	19638.7	20955.4	19132.6	19297.8	21308.9	20074.4	21096	24313.4	1.13713	0.0431753	1.25421	0.326774	insig
LIPID-P-0184	C43H84O5	DG(18:0_22:0)	GL	DG	-	30728	39647.3	48071	33240.1	27682	36086.3	21856.7	17002.7	21665.1	24388.4	17689.4	24871.3	44567.8	59730.1	26872.7	36421.4	25364.1	34476.2	30235.7	33624.7	48765.6	27057.2	29130.2	33643.4	0.970397	0.0852388	1.25358	0.326058	insig
LIPID-P-0269	C43H70O5	DG(18:1_22:6)	GL	DG	-	1.12778e+06	1.3465e+06	694659	1.012e+06	976231	423961	977138	814674	847198	791337	682583	964532	1.66322e+06	698390	1.09385e+06	1.36084e+06	512561	974558	1.65076e+06	1.01605e+06	1.2412e+06	1.26554e+06	710430	1.15211e+06	0.853151	0.0877643	1.25153	0.323688	insig
LIPID-P-2605	C61H115NO4	Cer(d26:3/35:1(2OH))	SP	Cer-AS	-	14983.7	10675.1	5117.15	22865.8	7543.02	10015	18745.9	2006.67	8184.93	12642.6	6706.22	19991.4	27591	16363.7	7077.02	20707.8	4776.18	1065.05	16838.9	12918.2	22557	16603.5	8992.49	18802.2	0.237543	0.3305	1.24961	0.321483	insig
LIPID-P-0270	C43H70O5	DG(18:2_22:5)	GL	DG	-	36362.8	41183.6	25192.3	34540.7	43514.5	15382.8	21228.8	44125.6	29098.1	43801.9	24909.7	25957.9	64698.7	33629.3	41220.4	38230.5	30842.5	26913.3	36259.3	37936.3	53249	51097.8	17120.3	49356.6	0.844961	0.105504	1.24722	0.318721	insig
LIPID-P-2371	C61H104O6	TG(18:1_18:3_22:3)	TG	TG	-	103836	108008	52046.8	139825	88142.4	41263.9	76474.5	71401.6	70846.5	61199.9	97213.4	131979	120707	70898.1	41446.7	74146.7	65426.1	94550.5	170679	168573	173745	150529	86390.7	81110.7	0.522551	0.201282	1.24559	0.316832	insig
LIPID-N-1402	C40H73O13P	PI(13:1_18:1)	GP	PI	-	89900.2	117906	143607	81039.1	142877	26006.3	136573	83976.5	175799	91553.5	33293.6	148245	183452	132838	122261	93781.6	162756	128850	74361.2	125422	142091	158859	93590.4	164455	0.967974	0.129519	1.24547	0.316692	insig
LIPID-P-0925	C57H106O6	TG(16:1_18:0_20:1)	GL	TG	-	8.28107e+06	1.08941e+07	5.28522e+06	9.20388e+06	7.11968e+06	4.88551e+06	7.75429e+06	4.33661e+06	6.61218e+06	6.17988e+06	6.33883e+06	1.45348e+07	9.98156e+06	6.04737e+06	6.62933e+06	7.66496e+06	6.9057e+06	7.36242e+06	1.33705e+07	1.04248e+07	1.06277e+07	1.25422e+07	1.46553e+07	7.44448e+06	0.972191	0.129318	1.24315	0.314001	insig
LIPID-P-1040	C53H94O6	TG(14:0_16:0_20:4)	GL	TG	-	317150	404134	262501	309245	314076	167725	382205	194728	345275	166185	191106	331219	531734	218981	428973	192163	194183	294244	442573	477651	302725	414280	357484	350412	0.812963	0.107398	1.24216	0.312854	insig
LIPID-N-0762	C45H88NO7P	PE(O-20:1_20:1)	GP	PE-O	-	5185.79	4966.3	8505.56	5982.32	5584.34	7401.89	5495.92	4852.84	4150.06	3629.76	6511.99	7583.67	8063.51	5914.98	7557.12	7785.06	5579.23	8348.93	6183.08	8661.44	6180.38	7893.05	5768.48	8756.96	1.33862	0.0174167	1.24111	0.311634	insig
LIPID-P-1207	C61H102O6	TG(18:2_18:2_22:4)	GL	TG	-	853091	848277	875824	834097	830692	280828	970054	740559	792716	847151	551023	876087	1.18715e+06	869971	705548	901766	649240	776625	1.13552e+06	1.17849e+06	1.5306e+06	1.06191e+06	595527	939306	0.896747	0.0640099	1.23991	0.310234	insig
LIPID-N-0618	C21H39O7P	LPA(0:0/18:2)	GP	LPA	-	232169	336685	407436	507893	341172	23445.7	323971	315592	387619	236977	171797	424885	405472	327629	290803	358879	335470	336356	304269	458732	430366	531587	295152	521300	0.920975	0.114024	1.23894	0.309104	insig
LIPID-N-0466	C46H75O10P	PG(18:2_22:6)	GP	PG	-	6123.97	10019.4	10804.8	7717.97	9228.46	7245.83	12799.4	1642.57	7915.49	7780.47	9797.67	9223.25	9187.12	7307.76	16269.3	13815.5	5791.24	11708	4590.18	10176.6	10880.1	7475.56	14264.9	12711.4	0.856692	0.144555	1.23807	0.308094	insig
LIPID-P-1090	C53H92O6	TG(14:0_16:1_20:4)	GL	TG	-	149211	166658	103228	114354	130058	82475.4	146104	88197.7	90584	143126	78208.9	171552	179624	86201.6	209022	95811.5	102101	118407	178284	171932	201608	179144	115729	172617	0.941736	0.0840562	1.23687	0.306697	insig
LIPID-P-0322	C54H101NO13	Hex2Cer(d18:1/24:1)	SP	Hex2Cer	-	37523.5	33645.7	36523.9	45737.8	34211.4	31508.7	39176.3	32939.5	27544.8	22961.7	37779	26301	40377.9	49527.9	48268.7	42721.4	48778.6	37698.3	44244.9	43574	39336.2	44861.2	11687.1	50555.8	0.851952	0.0343738	1.23599	0.305671	insig
LIPID-P-2292	C53H88O6	TG(14:1_16:1_20:5)	TG	TG	-	27821.1	26862	15053.1	13806.7	7072.87	12545.2	14244.8	14228.4	5327.99	6209.77	15221	12036	17957.7	14215.1	22974.2	14367.2	12011.8	9699.51	25918.5	33184.9	18129.1	11029.9	7916.64	23238.8	0.691384	0.273342	1.23596	0.305631	insig
LIPID-P-0257	C43H74O5	DG(18:1_22:4)	GL	DG	-	26117.3	32579.8	22967	33569.4	24918.2	9710.21	30036.9	18689.2	22205.9	22256.3	17369	15782.6	46132.5	25148.8	21132.3	28272.6	18229.8	19398.1	39176.4	28046.9	36592.9	33292.5	15225	30546.9	0.798622	0.122744	1.23531	0.304873	insig
LIPID-P-0101	C18H36NO5P	S1P(d18:2)	SP	SPH	-	8366.66	15844.5	13588.9	25738.1	15351.2	2361.82	11818.5	15855.4	12459.2	5783.5	1722.36	11386.2	17145.7	10238.4	17839.7	15191.9	14658.8	13332.5	8114.05	20137.2	9895.07	18183.4	6757.72	21635.9	0.928594	0.26056	1.23421	0.303587	insig
LIPID-P-1183	C61H104O6	TG(18:1_18:2_22:4)	GL	TG	-	1.72352e+06	1.8145e+06	1.42373e+06	1.43868e+06	1.52792e+06	639660	1.85305e+06	924751	1.32906e+06	1.29956e+06	1.21287e+06	2.08746e+06	2.17406e+06	1.06523e+06	1.06741e+06	1.43722e+06	1.10838e+06	1.35337e+06	2.15561e+06	2.34728e+06	3.10518e+06	2.35682e+06	1.60376e+06	1.54337e+06	0.698031	0.142041	1.23404	0.303385	insig
LIPID-P-2058	C39H75NO3	Cer(d17:1/22:1)	SP	Cer-NS	-	14130.7	10456.2	9019.08	14597.4	13174.8	3611.8	10591.4	9507.94	8737.66	10540.3	12598.8	13570.9	13615.7	7697.77	6107.05	7280.19	3540.86	14286.8	21907.2	20761.1	20100.7	17351.1	17754.6	10455.1	0.222154	0.229159	1.23228	0.301331	insig
LIPID-P-2286	C53H100O6	TG(14:0_18:0_18:1)	TG	TG	-	318812	442879	233781	296582	283644	252428	357135	184429	267262	204768	300264	347220	284274	205281	291648	389990	444048	352008	378762	388293	301478	351725	471222	431958	1.31719	0.0375811	1.2297	0.298311	insig
LIPID-P-2293	C55H92O6	TG(14:1_18:2_20:4)	TG	TG	-	57933.3	53444.5	39834.3	30120.9	38288.8	17363.1	50890.8	27064.8	30452.2	32959.9	32012.2	45232	48345.2	25036.8	138864	16393.7	38678.6	33193.2	64538.4	39239.6	49431.5	41362.8	26654.4	38307	0.409208	0.387887	1.22926	0.297786	insig
LIPID-P-1422	C31H58O5	DG(12:0_16:1)	GL	DG	-	56415.6	42198.1	20497.3	32234.1	13730.8	21393.6	13953.6	24242.1	17911.6	15716.5	9859.58	19613.3	14366.7	65097.9	32523.6	31776.4	25591	20196.7	15212.9	24507.2	62232.4	23174.5	19300.3	19707.2	0.616477	0.38925	1.22908	0.297576	insig
LIPID-P-1031	C51H90O6	TG(12:0_18:2_18:2)	GL	TG	-	216189	210543	213222	224553	230091	137541	186208	186192	190649	178337	89126.2	263319	264142	156220	214889	210795	222102	232876	307266	202314	285976	293867	233660	231390	1.16917	0.0232996	1.22766	0.295909	insig
LIPID-P-2307	C55H102O6	TG(16:0_16:0_20:2)	TG	TG	-	407498	559306	323684	385423	453832	290417	516394	290394	438108	326209	326766	573290	674206	262803	317244	369816	407618	366318	610629	691658	558592	603191	641485	499900	0.828337	0.0916668	1.22737	0.295571	insig
LIPID-P-0924	C57H106O6	TG(16:0_18:1_20:1)	GL	TG	-	7.60213e+06	1.00087e+07	4.7853e+06	8.17571e+06	6.43747e+06	4.37802e+06	7.09906e+06	3.45792e+06	6.30209e+06	5.564e+06	5.72556e+06	1.33621e+07	9.46029e+06	5.3816e+06	5.54629e+06	6.78477e+06	5.82723e+06	6.8005e+06	1.23197e+07	9.08119e+06	9.43948e+06	9.85969e+06	1.43203e+07	6.92213e+06	0.859316	0.175812	1.22733	0.295523	insig
LIPID-P-1147	C58H100O6	TG(17:1_18:1_20:4)	GL	TG	-	227639	298246	186756	223310	205062	150538	204423	127767	185759	215538	251243	275675	311245	182401	180367	233347	133576	227953	400016	311466	262862	315624	301030	270766	0.851847	0.0735616	1.22677	0.29486	insig
LIPID-P-0888	C47H86O6	TG(10:0_16:0_18:2)	GL	TG	-	49253.1	47604	14369.3	46809.2	81431.8	39791.7	61442.5	28774.7	32197.7	30920.2	18974.3	68278.3	31404.2	23895.2	41340.1	32996.8	71187	65348.9	61918.8	62606.9	63119	57551.9	51792.8	73638	0.925254	0.208609	1.22498	0.292753	insig
LIPID-P-0264	C43H72O5	DG(18:2_22:4)	GL	DG	-	36475.7	43255.6	32699.8	33318.4	30586.3	22021.2	32313.6	35865	34328.1	35544.9	27705.3	37156.5	44690.6	30722.3	37491.2	47185.8	22023.2	33335.8	49661.5	38928.7	54617.3	49908.4	24581.1	56977.2	0.892911	0.0603271	1.22143	0.288569	insig
LIPID-P-2567	C59H109NO4	Cer(d21:3/38:2(2OH))	SP	Cer-AS	-	8393.53	11394.1	2067.75	5690.62	7252.04	3124.68	5182.37	3707.23	8328.4	3597.44	13393.3	9838.13	2588.62	7343.22	5130.77	4684.68	6274.27	2568.72	16501.2	3532.03	15462.5	11890.9	11598.2	12456.7	0.42127	0.405734	1.22035	0.287297	insig
LIPID-P-2116	C37H69NO3	Cer(d21:3/16:0)	SP	Cer-NS	-	109624	144118	50811.5	50773.9	53601.3	40725.8	40379.5	47108.1	40663.7	67303.3	39800.9	37010.2	51967.7	197126	53832.7	46386.5	56253.4	55764.7	45546	52783.6	185122	45182	42301.1	47348.1	0.339567	0.48882	1.21844	0.285031	insig
LIPID-P-2335	C57H94O6	TG(16:1_18:3_20:4)	TG	TG	-	351474	483315	332762	462679	480807	136688	325344	348598	304323	325629	222607	341131	498155	221431	508680	451296	199761	419593	426209	453630	549645	448606	308472	523624	0.853904	0.105881	1.21717	0.283534	insig
LIPID-P-1638	C37H74O4	DG(O-18:0_16:0)	GL	DG-O	-	69740.3	80260.1	21812	13767.6	32554.8	21574.7	11193	31158.2	24385.7	24003.4	11685.8	16091.4	13484	70205.4	60579.2	34621.7	12562.9	34439.9	24481.6	23187.9	71099.8	26702.7	28649.5	35756.5	0.624403	0.465035	1.21647	0.282697	insig
LIPID-P-1247	C49H84O2	CE(22:2)	ST	CE	-	4730.64	3589.01	4006.93	2743.27	2507.92	2401.97	4976.59	1320.81	1599.14	1266.66	1984.93	834.148	799.428	861.614	5475.38	2777.7	1982.34	1703.02	1192.86	4172.23	5794.52	8069.64	2498.5	3522.24	0.292115	0.463058	1.21549	0.281537	insig
LIPID-N-0475	C41H77O13P	PI(16:0_16:1)	GP	PI	-	14576.6	29530.8	17002	23549.7	19422.3	14573.8	15794.8	24339.3	15368.9	25854.9	25671	30205.6	19109.5	18592.6	35707.6	30211.2	7942.88	26529.9	15016.5	35801.9	26528.8	27158.6	42547.5	25671.5	0.654169	0.17853	1.21466	0.28055	insig
LIPID-P-1028	C49H86O6	TG(10:0_18:1_18:3)	GL	TG	-	9643.13	13214.4	10399.6	10952.1	27174.9	10895.2	8773.58	6014.03	9480.95	10620.5	7294.31	24447.3	6924.15	13671.8	6428.26	19965.4	16742.8	20958.3	9989	15654	15878.6	28124.5	15856	10638.3	0.760233	0.317762	1.21437	0.280203	insig
LIPID-N-0375	C45H84NO8P	PE(18:2_22:1)	GP	PE	-	10277.4	48550.5	65350.9	65189.5	59071.9	56008.8	56870.4	40267.5	14624.8	49252.6	84585.9	81213.6	66667.4	49998.9	89821.5	63877.6	44852.9	65059	53473.4	70374.4	53166.4	69136.1	72639.2	66621.2	1.07829	0.149529	1.21294	0.278513	insig
LIPID-P-1224	C59H94O6	TG(16:1_20:4_20:5)	GL	TG	-	681006	678629	515889	864384	1.08956e+06	460558	634313	798069	645606	689759	487356	583877	900809	493943	1.119e+06	1.15587e+06	501593	702873	794721	864660	808548	964463	553943	989143	1.03978	0.0961498	1.21166	0.27698	insig
LIPID-P-0838	C51H96O6	TG(14:0_16:0_18:1)	GL	TG	-	2.67524e+06	3.70014e+06	1.55019e+06	2.77908e+06	2.50859e+06	2.36908e+06	3.54953e+06	1.68899e+06	2.30273e+06	2.14175e+06	2.30088e+06	3.74717e+06	4.00158e+06	1.5989e+06	2.17617e+06	1.97217e+06	2.54718e+06	2.69012e+06	3.7092e+06	4.10643e+06	2.84292e+06	3.72112e+06	5.71601e+06	2.83474e+06	0.711645	0.176142	1.21087	0.276048	insig
LIPID-P-0429	C25H46NO7P	LPE(0:0/20:3)	GP	LPE	-	322473	324330	295294	383953	288652	370708	268376	305632	277909	338818	478540	422756	332774	288396	358682	1.24401e+06	169748	338757	369964	352788	351800	365373	457244	306416	0.442486	0.389665	1.21055	0.275663	insig
LIPID-P-0241	C39H68O5	DG(16:1_20:3)	GL	DG	-	21437.1	30186.6	13504.2	20194.6	18746.2	6890.18	15431.9	8816.65	16408.5	17215.5	16140.1	12365.9	40259.7	14774.2	9297.4	15971.3	20683.9	24296.4	23344.1	20878.5	20193.6	19420.4	12183.4	17562.1	0.622314	0.239127	1.21044	0.275531	insig
LIPID-P-0078	C46H76O2	CE(19:3)	ST	CE	-	12202	33633.8	13953.5	20327.8	16846.5	40390.5	18785.1	12166.3	30274	19560	44753.4	58410	13699.3	19057.2	21626	19576.8	17161.4	18318.6	33696.6	53750.7	30477.8	62548.6	80045.8	18803.5	0.439123	0.464043	1.20996	0.274955	insig
LIPID-P-1226	C61H98O6	TG(18:2_18:2_22:6)	GL	TG	-	1.80877e+07	1.7335e+07	1.59533e+07	1.69945e+07	2.05008e+07	7.97161e+06	1.84394e+07	1.32623e+07	1.68543e+07	1.42268e+07	1.00962e+07	1.68273e+07	2.54008e+07	1.27285e+07	1.54104e+07	2.42237e+07	1.11629e+07	1.69234e+07	2.3994e+07	1.81678e+07	2.27524e+07	2.08877e+07	1.44959e+07	1.92798e+07	0.903459	0.0742487	1.20841	0.273106	insig
LIPID-P-2350	C60H96O6	TG(17:2_18:2_22:6)	TG	TG	-	41826.2	33247.4	55810.6	54330.1	35238.1	25542.4	45388.6	29762.6	36012.8	31657.9	31612.9	50430	42115.1	42062.6	41670.5	43668.6	20785.2	59341.4	63557.1	57918.7	64111	48676.1	32254.5	52700.8	0.732098	0.101159	1.20813	0.27278	insig
LIPID-P-0057	C45H80O2	CE(18:0)	ST	CE	-	307414	323144	302528	300146	327598	266505	387003	243081	308049	222328	230462	338592	375071	395843	348426	269841	189428	412825	357467	414908	280427	461404	396334	395067	1.05538	0.0287341	1.2081	0.272744	insig
LIPID-P-2289	C59H98O6	TG(14:0_20:2_22:6)	TG	TG	-	8.17749e+07	9.13466e+07	5.55337e+07	7.90196e+07	7.13324e+07	3.96405e+07	8.55968e+07	7.87505e+07	6.96616e+07	6.45007e+07	5.20257e+07	7.31625e+07	1.12172e+08	6.56681e+07	8.80976e+07	9.01334e+07	4.68444e+07	7.39413e+07	106627265	8.60199e+07	9.05117e+07	9.35938e+07	7.68386e+07	8.5971e+07	1.06825	0.0406823	1.20665	0.271011	insig
LIPID-P-1174	C58H98O6	TG(15:0_18:1_22:6)	GL	TG	-	957712	1.08161e+06	764429	1.02944e+06	815996	500654	1.26553e+06	762313	911562	727429	693649	1.04646e+06	1.7537e+06	552045	920105	1.02871e+06	423612	755460	1.19824e+06	1.34555e+06	1.28267e+06	1.09661e+06	1.14782e+06	1.18647e+06	0.544614	0.157158	1.20216	0.265634	insig
LIPID-N-0105	C24H36O2	FFA(24:6)	FA	FFA	-	1.83099e+06	1.80451e+06	1.34389e+06	1.59024e+06	1.64797e+06	727596	1.83924e+06	1.13233e+06	1.50728e+06	1.19262e+06	1.15964e+06	1.59008e+06	2.09985e+06	1.42611e+06	1.51414e+06	1.66978e+06	845525	1.50775e+06	1.83802e+06	1.94245e+06	2.90444e+06	1.87241e+06	1.44276e+06	1.81264e+06	0.796994	0.106478	1.20208	0.265538	insig
LIPID-P-2627	C59H113NO4	Cer(d29:1/30:2(2OH))	SP	Cer-AS	-	47270.4	52283.4	12595.7	45604.6	42643.7	16421.5	18962	24057	31293.1	29667.4	23492.2	56770.2	45012.2	29669.1	10159.9	17034.2	63924.3	36558.2	38388.8	41896.4	66624.3	55779	47580.2	28476.3	0.387555	0.323449	1.19957	0.262523	insig
LIPID-P-1204	C61H102O6	TG(18:1_18:2_22:5)	GL	TG	-	2.48897e+06	3.45004e+06	1.77508e+06	4.02387e+06	3.0882e+06	2.04612e+06	2.27507e+06	2.18413e+06	2.69098e+06	3.16043e+06	1.85174e+06	4.739e+06	3.65815e+06	3.05902e+06	1.80628e+06	2.35513e+06	2.72989e+06	2.22589e+06	3.75288e+06	4.62757e+06	5.82836e+06	5.22378e+06	2.59361e+06	2.64814e+06	0.618786	0.227961	1.19942	0.262334	insig
LIPID-N-0758	C43H84NO7P	PE(O-18:1_20:1)	GP	PE-O	-	20002	22745.7	27906.3	7983.33	16179.2	30760.3	13504.1	17517.5	17710.1	14006.2	25926	24912.2	25962.6	23867.6	25090.9	32444.8	17223.9	25756.1	17734.8	21614.2	21669	15621.5	31637.5	27952.3	0.892281	0.12628	1.19829	0.260979	insig
LIPID-P-0902	C51H94O6	TG(14:0_16:0_18:2)	GL	TG	-	3.74268e+06	4.89494e+06	2.84997e+06	3.46819e+06	3.80027e+06	3.36654e+06	3.97062e+06	2.75261e+06	3.60112e+06	2.68612e+06	2.79758e+06	4.26754e+06	5.39423e+06	2.83045e+06	4.06921e+06	3.10351e+06	3.42917e+06	3.48053e+06	4.94687e+06	4.62072e+06	4.12734e+06	4.41993e+06	5.35214e+06	4.78634e+06	1.13741	0.0386299	1.19817	0.260828	insig
LIPID-P-2327	C57H106O6	TG(18:0_16:1_20:1)	TG	TG	-	4.55967e+06	3.72371e+06	2.91661e+06	4.19748e+06	4.91124e+06	2.4647e+06	3.76495e+06	2.05475e+06	3.43689e+06	2.51777e+06	2.99814e+06	5.22691e+06	5.14269e+06	3.3771e+06	3.34745e+06	5.37145e+06	5.6721e+06	4.54042e+06	4.23181e+06	3.22142e+06	3.99765e+06	3.74592e+06	4.25872e+06	4.31754e+06	1.1797	0.0738708	1.19759	0.260133	insig
LIPID-P-0259	C41H68O5	DG(18:2_20:4)	GL	DG	-	973550	943101	902746	842141	908618	351272	829541	1.16375e+06	740650	892901	533115	453487	1.35534e+06	800803	1.17842e+06	1.20884e+06	721145	732484	1.05656e+06	685561	1.28418e+06	847891	290097	1.24549e+06	0.579105	0.189696	1.19633	0.258611	insig
LIPID-N-0544	C49H85O13P	PI(18:0_22:5)	GP	PI	-	26000.6	23897.2	13973.2	38928.5	46985.2	33998.1	20073.5	37589.8	28931.5	32464	71036	55992.6	63879.2	40981.1	35938.7	34126.6	17999.5	43925.5	61019	21085.7	30995.3	47796.7	75006	41018.8	0.585001	0.311211	1.19518	0.257227	insig
LIPID-N-0716	C36H70O2	FFA(36:1)	FA	FFA	-	178735	189988	145643	181560	177304	155849	184143	205038	160220	165840	175458	180442	236368	198191	185185	168939	162978	214143	217795	269541	210532	227873	213484	197613	1.58429	0.00285843	1.19161	0.252912	insig
LIPID-P-2280	C56H94O6	TG(13:0_18:1_22:6)	TG	TG	-	77983.1	136735	63013.9	83995	123982	34941.5	109527	64394.1	78930.2	45984.8	61346.1	129669	121639	61323	141206	114957	34222.4	72431.5	113438	114148	103246	103589	116896	106390	0.756339	0.226881	1.19098	0.252147	insig
LIPID-N-0086	C20H38O2	FFA(20:1)	FA	FFA	-	1.86802e+06	2.20447e+06	2.8672e+06	2.34512e+06	2.25136e+06	1.18075e+06	2.65113e+06	1.61102e+06	1.91016e+06	1.85854e+06	2.22985e+06	2.16556e+06	3.00345e+06	1.65368e+06	2.75358e+06	2.27991e+06	1.88821e+06	2.17985e+06	2.02816e+06	2.50736e+06	2.91766e+06	2.29697e+06	2.98774e+06	3.44704e+06	1.08715	0.0603332	1.19092	0.252083	insig
LIPID-P-1439	C36H66O5	DG(15:0_18:2)	GL	DG	-	12574.9	17854.9	10900.4	28226.8	16152.9	7660.88	16601.6	7258.88	11312.8	13443.9	13148.2	10284.8	32379.8	10422.1	17145.5	17561.5	15363.5	13483.6	16586.1	18117.6	17603.6	12009.3	8929.64	17365.3	0.810908	0.275852	1.1907	0.251815	insig
LIPID-P-2472	C33H63NO4	Cer(d14:1/19:1(2OH))	SP	Cer-AS	-	7685.33	9	6485.19	5389.37	14211.5	11198.5	18341.3	17896.3	7443.06	5849.26	10904.6	4912.22	5524.17	10197.8	9807.84	8527.49	10746.7	16734	9219.02	3369.41	18461.7	14820.7	4948.13	18856.7	0.541414	0.435424	1.18933	0.250151	insig
LIPID-P-2334	C57H96O6	TG(16:1_18:1_20:5)	TG	TG	-	1.20135e+06	1.97766e+06	677896	1.17001e+06	1.35577e+06	668847	1.42641e+06	959190	908255	989226	885529	1.49273e+06	1.79072e+06	749337	1.46593e+06	1.09543e+06	690066	1.22344e+06	1.73678e+06	1.54271e+06	1.65462e+06	1.24894e+06	1.75234e+06	1.33578e+06	0.804335	0.175986	1.18765	0.24811	insig
LIPID-P-2602	C59H113NO4	Cer(d26:2/33:1(2OH))	SP	Cer-AS	-	35969.8	30469.1	22850.4	28133.6	39150.7	15359.1	32589.5	18889.5	20989.6	20500.2	27522.2	57175.2	48815.2	40999.5	11175.8	20985	38362.7	25588.1	40949.2	42006.8	54220.8	41452.9	25501.4	24566.2	0.402666	0.283776	1.186	0.246102	insig
LIPID-P-1206	C61H102O6	TG(18:0_18:2_22:6)	GL	TG	-	2.24883e+07	1.96402e+07	1.32778e+07	1.62213e+07	1.80439e+07	1.17686e+07	1.82547e+07	1.32589e+07	1.56497e+07	1.2376e+07	1.34356e+07	2.36063e+07	2.26426e+07	1.34974e+07	1.69663e+07	2.07011e+07	1.29823e+07	1.61954e+07	2.25729e+07	2.33382e+07	2.13055e+07	2.16101e+07	2.32452e+07	1.96015e+07	1.02878	0.0646969	1.18502	0.244907	insig
LIPID-P-2377	C61H104O6	TG(18:1_20:2_20:4)	TG	TG	-	367537	299187	184634	291979	291640	218257	356297	161867	291314	165739	167329	275828	421773	129517	235204	395322	172236	256097	413719	314961	292131	387531	368890	248830	0.589998	0.195911	1.18381	0.243443	insig
LIPID-P-0849	C56H106O6	TG(17:0_18:0_18:1)	GL	TG	-	252329	295223	201019	237752	223724	148673	282992	126114	222158	177347	188178	341719	370107	229011	234616	293740	268469	240851	282553	232661	206208	264828	299602	268596	1.1747	0.0751155	1.18316	0.242641	insig
LIPID-P-0268	C41H66O5	DG(16:1_22:6)	GL	DG	-	98084.7	149201	62250.2	93584.7	87542.3	49210.4	85917.8	64140	60383	65218.1	65007	88799.4	115930	61234.7	92054.5	76205.3	32266.8	61977.2	143358	131708	112947	108105	92333.2	117779	0.500523	0.239112	1.18215	0.241407	insig
LIPID-N-0034	C20H32O3	(±)12-HETE	FA	Eicosanoid	59985-28-3	8.03553e+06	1.1024e+07	1.29622e+07	8.06184e+06	5.52015e+06	2.32681e+06	1.09724e+07	9.98584e+06	8.41963e+06	8.19255e+06	7.81264e+06	2.75748e+06	1.24077e+07	7.98524e+06	1.27955e+07	8.32072e+06	7.27442e+06	7.44613e+06	8.74032e+06	8.22861e+06	1.17217e+07	8.78157e+06	7.87823e+06	1.1977e+07	0.865476	0.202952	1.18201	0.241246	insig
LIPID-P-0287	C44H85NO8	HexCer(d16:1/22:0)	SP	HexCer-NS	-	8640.03	1823.58	2963.87	7587.98	12391	6160.1	7747.74	4353.07	2107.28	6934.81	13528.6	8353.36	7566.08	9627.58	6453.22	8383.69	3503.9	2821.4	10796.1	5737.15	12513.8	9144.29	17123.5	3946.21	0.478472	0.442472	1.18193	0.24114	insig
LIPID-P-1155	C61H106O6	TG(18:1_18:1_22:4)	GL	TG	-	1.0164e+06	1.03225e+06	691549	944447	847858	410864	1.24042e+06	549748	895955	703117	693409	1.34881e+06	1.30054e+06	682774	644327	849174	714809	711171	1.59804e+06	1.25977e+06	1.32299e+06	1.35994e+06	988597	825723	0.646321	0.217625	1.1815	0.240619	insig
LIPID-N-0010	C24H40O5	Ursocholic acid	ST	BA	2955-27-3	191855	203680	181393	272562	201975	188283	231133	186900	215335	259767	256875	194975	331589	357285	190689	393659	236562	193633	177007	203811	234075	230972	218089	282023	0.982844	0.105393	1.17977	0.238507	insig
LIPID-P-1166	C55H92O6	TG(16:1_16:1_20:5)	GL	TG	-	400276	674199	236368	438861	496415	243165	389739	342200	367077	397849	274905	469500	536423	192075	504351	493732	234388	404524	563156	485704	516522	610661	618448	418880	0.707426	0.189957	1.17933	0.237963	insig
LIPID-P-1180	C60H102O6	TG(17:0_18:1_22:6)	GL	TG	-	620112	626317	623483	530417	509949	304518	661793	426896	480563	382565	391377	604866	883437	473111	535913	642262	330480	500667	714966	538477	604475	769764	536937	730023	0.783318	0.112649	1.17811	0.236473	insig
LIPID-P-0088	C48H76O2	CE(21:5)	ST	CE	-	22302.7	21547.3	8043.55	23764.1	6716.77	48380.4	17312.2	16601.1	5976.32	23726.6	19296.4	20440.9	6784.85	24560.5	29238	24786.6	18736.1	22727.5	22843.2	25413.5	18736.1	24494.1	36133.6	21173.4	0.828321	0.373805	1.17735	0.235544	insig
LIPID-P-2352	C59H102O6	TG(20:0_18:3_18:3)	TG	TG	-	1.32654e+06	1.37003e+06	975091	1.21492e+06	1.85215e+06	921661	1.42375e+06	750049	1.13201e+06	1.09647e+06	851762	2.1048e+06	1.45512e+06	826075	858147	1.56813e+06	1.53563e+06	1.36847e+06	2.15853e+06	1.80647e+06	1.84823e+06	1.60008e+06	1.30688e+06	1.35109e+06	0.810898	0.179065	1.17735	0.235539	insig
LIPID-P-0770	C41H78O6	TG(8:0_14:0_16:0)	GL	TG	-	23456.5	13776.7	13260.3	14651.8	24939.1	32026.3	22609.1	19998.4	15869.3	27621.8	20807.2	14208.4	24040.7	32853.6	24083	27083.3	24579.6	7074.19	21751.2	24530.6	20887.2	36854.6	11151.2	30626.3	0.470439	0.250777	1.17387	0.231277	insig
LIPID-P-1060	C59H106O6	TG(16:0_18:1_22:3)	GL	TG	-	1.09054e+07	1.06542e+07	7.32397e+06	1.08213e+07	9.09418e+06	6.28438e+06	9.06913e+06	5.48994e+06	8.80247e+06	8.59988e+06	7.73428e+06	1.73679e+07	1.02563e+07	6.54395e+06	8.03733e+06	9.79676e+06	1.12198e+07	9.74995e+06	1.34064e+07	1.41122e+07	1.245e+07	1.38659e+07	1.2626e+07	9.57315e+06	0.920131	0.161582	1.1738	0.231182	insig
LIPID-P-0159	C53H80O4	Coenzyme Q8	PR	CoQ	-	111694	196482	110982	61336.3	78624.4	62928.5	155160	41478.2	93094.9	61708.5	72415.9	66651.6	193976	137173	118490	145266	82608.7	76227.9	105775	80750	107820	92925.7	49985.6	114595	0.715008	0.352931	1.17351	0.230825	insig
LIPID-P-0210	C35H64O5	DG(14:0_18:2)	GL	DG	-	24621.7	26722.6	22158.7	23010.5	32531.4	16425.5	22651.3	26153.7	20898.9	28894.4	19696.4	11607.3	49162.5	24031	23191.9	12681.8	17337.5	20964.1	30232.8	21390.3	43481.5	30156.4	24177.5	26266.9	0.385935	0.258074	1.17323	0.230481	insig
LIPID-P-2494	C59H115NO4	Cer(d17:2/42:0(2OH))	SP	Cer-AS	-	12408.8	12458.8	13412.5	19251.2	12178.9	7083.35	8282.41	9147.85	12512.6	10159	7857.28	29219.8	19155.5	1982.47	14554.5	4319.88	11113.4	11843.6	26974.3	17806	20209.1	6219.99	21066.6	25381.2	0.0251427	0.457656	1.17311	0.230337	insig
LIPID-P-2488	C57H111NO4	Cer(d17:1/40:1(2OH))	SP	Cer-AS	-	19675.1	20130.2	11321	21995.2	20498.7	7288.32	23062	8582.87	13410	23530.5	14282.5	14322.9	19478.4	18505.9	21960.9	12207.6	20560	24669.9	47600.3	4565.08	20684.2	17606	6645.99	17902.1	0.269092	0.427437	1.17308	0.230303	insig
LIPID-P-1148	C58H100O6	TG(16:0_17:0_22:6)	GL	TG	-	199335	379408	194366	309452	272140	173902	372700	189945	254739	234877	218450	337394	377054	221465	189829	251759	177012	240782	450613	337378	345707	439810	352583	292864	0.685911	0.198238	1.1722	0.229221	insig
LIPID-N-1223	C48H75O10P	PG(20:4_22:6)	GP	PG	-	28675.2	15250.2	62118.8	40504.5	31180.1	18362.5	60364.6	26669.7	45309.4	47839.7	49506	12376.4	56998.4	20945.4	101999	42079.9	27202.4	23921.6	34522.9	22696.7	50109.6	26622.3	57434.8	49020.7	0.49372	0.455252	1.17208	0.229066	insig
LIPID-P-1964	C38H73NO5	Cer(t20:0/18:2(2OH))	SP	Cer-AP	-	26967.6	25419.7	25011.4	35411.5	24208.5	25420.9	31899.3	31776.2	33399.2	36627.6	22306.3	36642.5	44677.1	22519.6	39539.2	53661.1	25809.8	36306.1	33885.3	28646.8	34693.4	32672.5	30665	32595.5	1.01149	0.0936892	1.17061	0.227255	insig
LIPID-P-0067	C46H80O2	CE(19:1)	ST	CE	-	19494.3	20175.4	21577.6	21339	20661.3	14017.8	24762.3	15937.3	16105.3	9836.43	27314.9	23387.4	25977.8	19143.5	21029.8	10386	11946.8	23286.8	23414.4	34795.5	23696.4	37022.9	26660.1	17249.9	0.446458	0.23039	1.1705	0.227126	insig
LIPID-P-1928	C36H72NO7P	LPC(28:1)	GP	LPC	-	25569.2	34158.7	24853.6	39658.2	12409.2	53031.9	46911.9	31077.2	29942.9	31642.8	44407.4	36018.3	63286.1	26574.7	22500.9	35536.4	39768.3	44508.8	32782.4	41133.9	32336.2	55271.5	47303.5	38252.6	0.644229	0.220936	1.16983	0.226293	insig
LIPID-P-1478	C41H66O5	DG(18:2_20:5)	GL	DG	-	103703	108369	54080.5	77098.4	134627	39564.4	73460	117110	72232.1	80758.1	81954.5	69540.6	126889	79566.4	113470	145623	63962.1	84174.7	103786	53164.6	134393	76989.4	66745.7	134612	0.729056	0.250467	1.16877	0.22499	insig
LIPID-P-2370	C59H96O6	TG(18:1_18:3_20:5)	TG	TG	-	5.67721e+06	6.11764e+06	4.42206e+06	6.18959e+06	7.95263e+06	3.23617e+06	5.45845e+06	5.37107e+06	4.88505e+06	5.2913e+06	3.9098e+06	5.47214e+06	8.68928e+06	3.72982e+06	6.28799e+06	7.67046e+06	4.18804e+06	4.8744e+06	7.29675e+06	6.30674e+06	6.70998e+06	7.29912e+06	4.55107e+06	7.08092e+06	0.842205	0.130192	1.16725	0.223119	insig
LIPID-P-0104	C38H77NO3	Cer(d18:0/20:0)	SP	Cer-NDS	-	5532.62	9888.32	3952.36	4147.49	9446.41	7763.33	9436.02	7034.87	11705.1	8022.85	9901	10548.7	10196.9	9008.48	6463.98	6527.03	6421.1	7910.24	7011.44	13177.8	14154.4	13961.1	10645.1	8077.56	0.672893	0.241176	1.16611	0.22171	insig
LIPID-P-1208	C61H102O6	TG(17:1_17:1_24:6)	GL	TG	-	634607	531115	614956	575193	493519	308433	799250	457094	565710	412679	422754	576690	819428	503266	518385	664397	361308	706572	745070	799316	718628	551874	543911	520192	0.760164	0.120687	1.16589	0.221427	insig
LIPID-P-1182	C61H104O6	TG(18:1_18:1_22:5)	GL	TG	-	2.80977e+06	2.62284e+06	1.93311e+06	2.48517e+06	2.40353e+06	1.43848e+06	2.73378e+06	1.67089e+06	2.20124e+06	1.83909e+06	1.92275e+06	2.94213e+06	2.92056e+06	1.96575e+06	1.85143e+06	2.35226e+06	1.67192e+06	2.19228e+06	3.21734e+06	3.53532e+06	3.13566e+06	3.39174e+06	2.94286e+06	2.29982e+06	0.754244	0.124236	1.16569	0.221187	insig
LIPID-P-2347	C60H98O6	TG(17:1_18:2_22:6)	TG	TG	-	596779	558771	497412	598964	671954	267750	634914	428110	479578	410741	281581	544770	924775	304069	481663	612619	300193	402789	741489	756935	805256	607678	485552	533639	0.471242	0.246688	1.16501	0.220343	insig
LIPID-P-2009	C35H69NO3	Cer(d16:0/19:1)	SP	Cer-NDS	-	655283	709672	191105	222076	181251	150010	158176	194721	158744	191596	153274	149721	196246	939251	198361	218687	200885	217294	199870	183139	763257	188762	133784	187980	0.241119	0.656562	1.1643	0.219457	insig
LIPID-P-1149	C59H102O6	TG(16:0_18:1_22:5)	GL	TG	-	5.33163e+06	9.22364e+06	5.75178e+06	4.61024e+06	5.38623e+06	3.19194e+06	5.92773e+06	4.73525e+06	4.26046e+06	6.71637e+06	4.22829e+06	7.53535e+06	8.08434e+06	5.6265e+06	5.54106e+06	3.45047e+06	3.06836e+06	6.50187e+06	7.91274e+06	6.17688e+06	9.88988e+06	9.32806e+06	6.69845e+06	5.53669e+06	0.478829	0.248164	1.16318	0.218071	insig
LIPID-P-1114	C59H104O6	TG(16:0_18:1_22:4)	GL	TG	-	3.34284e+06	4.27958e+06	3.1386e+06	3.5544e+06	2.72173e+06	2.16483e+06	4.30987e+06	1.99265e+06	3.38259e+06	2.8471e+06	2.3294e+06	4.23132e+06	4.8118e+06	2.64797e+06	2.71742e+06	3.19462e+06	1.75354e+06	2.73069e+06	5.43177e+06	4.49633e+06	5.10251e+06	4.70386e+06	3.57492e+06	3.37369e+06	0.492381	0.220369	1.16306	0.217921	insig
LIPID-P-1082	C51H88O6	TG(12:0_18:2_18:3)	GL	TG	-	72827.7	34894.6	30561.1	88209.1	116517	39899.5	80892.1	56452.4	74183	60614	53575.9	72898.4	99506.1	76324.3	75261.5	28530.2	72994.9	61969	106132	62137.9	92178.2	93841.7	51086.1	88648.6	0.578797	0.28015	1.16261	0.21737	insig
LIPID-P-0904	C51H94O6	TG(14:0_16:1_18:1)	GL	TG	-	4.60614e+06	6.92593e+06	3.25121e+06	4.51232e+06	4.78307e+06	3.37211e+06	5.58238e+06	3.16222e+06	4.0717e+06	3.29243e+06	3.72191e+06	6.49201e+06	6.28642e+06	2.82968e+06	5.33589e+06	3.67049e+06	3.45699e+06	4.60728e+06	5.96755e+06	5.80043e+06	5.00147e+06	5.77904e+06	8.7878e+06	4.96505e+06	0.72559	0.226055	1.16206	0.216688	insig
LIPID-N-0087	C22H42O2	FFA(22:1)	FA	FFA	-	333222	333200	410624	392450	454311	270048	447428	351852	428992	102363	345975	405418	446464	417216	486582	397513	337131	353268	364570	418327	511787	414064	379825	425222	0.938078	0.0934103	1.15812	0.21178	insig
LIPID-P-1093	C54H94O6	TG(15:0_16:1_20:4)	GL	TG	-	22326	57676	57847.4	41715.2	42026.2	28352.1	42557.2	22342.4	28187	44936.5	39652.6	48757.1	57730.5	6491.24	57892.6	28709.4	23621.9	29723.5	71238.4	53616.6	73896.1	53321.8	32574	62474.2	0.090104	0.386588	1.15726	0.210712	insig
LIPID-P-1205	C61H102O6	TG(18:1_18:1_22:6)	GL	TG	-	5.16323e+06	4.73201e+06	2.91829e+06	4.16781e+06	4.03222e+06	2.70568e+06	4.02627e+06	2.72585e+06	3.30663e+06	2.87702e+06	3.32214e+06	5.54182e+06	5.13397e+06	2.83799e+06	3.38791e+06	3.60725e+06	2.65131e+06	4.10694e+06	5.59789e+06	5.75781e+06	5.25449e+06	4.90117e+06	5.62672e+06	3.78453e+06	0.658655	0.180929	1.15662	0.20991	insig
LIPID-P-1202	C59H98O6	TG(16:1_16:1_24:6)	GL	TG	-	1.30683e+07	1.68535e+07	1.25896e+07	1.43863e+07	1.43975e+07	7.69133e+06	1.62461e+07	1.29959e+07	1.35217e+07	1.3405e+07	9.51104e+06	1.34721e+07	2.20943e+07	1.20174e+07	1.49974e+07	1.55801e+07	8.14334e+06	1.37638e+07	2.02222e+07	1.62618e+07	1.54857e+07	1.67222e+07	1.13998e+07	1.62163e+07	0.731374	0.129358	1.15661	0.209902	insig
LIPID-N-0478	C43H81O13P	PI(16:0_18:1)	GP	PI	-	111452	130278	132547	198638	149528	132078	139604	128066	124668	109182	166782	281736	105523	144001	204758	149534	104618	119076	165378	204419	215589	267894	168967	236277	0.771887	0.266342	1.15598	0.209117	insig
LIPID-P-0995	C58H106O6	TG(17:1_18:1_20:1)	GL	TG	-	85961	123250	52913.2	102061	93984.4	31304.6	84585.6	32383.7	74439.4	69888.4	73535.9	238186	84898	44655.1	70060.6	73767.5	72786.7	61172.8	170574	166960	113041	124394	174352	71553.7	0.582651	0.509421	1.15597	0.20911	insig
LIPID-P-1151	C59H102O6	TG(16:0_18:0_22:6)	GL	TG	-	4.80284e+06	5.89067e+06	4.25603e+06	4.62394e+06	4.47971e+06	3.04636e+06	5.89516e+06	3.762e+06	4.70029e+06	3.70777e+06	3.51838e+06	5.38358e+06	6.64074e+06	3.34086e+06	5.4324e+06	4.71749e+06	2.39721e+06	4.95016e+06	7.44315e+06	5.68978e+06	5.94654e+06	5.74008e+06	5.1458e+06	5.05099e+06	0.617681	0.150146	1.15589	0.209005	insig
LIPID-P-1032	C51H90O6	TG(12:0_18:1_18:3)	GL	TG	-	100768	87063.4	74720.9	68647.1	94979.8	44990.8	107971	84996.6	60072.4	87682.2	63323.4	125088	105103	44103	103291	66002.1	83365.5	85679.7	128471	124541	108710	98148.8	123306	85487.8	0.673835	0.194144	1.15586	0.208965	insig
LIPID-P-0252	C41H70O5	DG(18:1_20:4)	GL	DG	-	722456	716256	598986	690840	621344	344433	718362	600470	490311	691213	454314	588200	1.01704e+06	431534	687198	799081	316357	630615	979427	746156	750896	783720	421522	801062	0.468349	0.204605	1.15578	0.208869	insig
LIPID-P-2320	C61H102O6	TG(16:0_20:2_22:6)	TG	TG	-	2.15124e+07	2.28464e+07	1.31359e+07	1.77362e+07	1.79382e+07	1.10243e+07	2.10617e+07	1.21518e+07	1.636e+07	1.51018e+07	1.39732e+07	2.32844e+07	2.27038e+07	1.36849e+07	1.44358e+07	2.18596e+07	1.18942e+07	1.61514e+07	2.66326e+07	2.13425e+07	2.11407e+07	2.43763e+07	2.46527e+07	1.92015e+07	0.743408	0.163236	1.155	0.207892	insig
LIPID-N-0372	C43H80NO8P	PE(20:3_18:0)	GP	PE	-	26669.3	18242.2	37339.4	27134	28261.7	24484.5	19235.8	39717	27674.5	24045.5	32496.6	17931.2	31288	21356.8	37747.2	50005.4	26819.1	29160	37021.3	26861	21938.6	27018.9	26414.9	37446	0.811762	0.194482	1.15421	0.206905	insig
LIPID-P-2055	C37H73NO3	Cer(d17:1/20:0)	SP	Cer-NS	-	17460.2	25093.2	20012.4	28577.3	24258.7	16186.2	23838.9	15794	23578.4	18746.3	21149.4	33973.7	27126.8	20260.5	23372.1	25591.4	17876.9	20585.1	29959.9	25258.6	31139	31656.2	32292.1	24850.1	1.01356	0.110654	1.15372	0.206295	insig
LIPID-P-1223	C59H94O6	TG(18:2_18:3_20:5)	GL	TG	-	261686	330513	173621	290661	327247	171648	271647	269793	219244	294974	206311	251695	340988	156768	407067	418131	164113	229453	304040	299654	280537	332643	225947	376563	0.727386	0.203899	1.15212	0.204292	insig
LIPID-P-1171	C57H96O6	TG(16:0_16:1_22:6)	GL	TG	-	6.99862e+06	1.2456e+07	4.60126e+06	6.71031e+06	8.47658e+06	4.35783e+06	8.80045e+06	5.36928e+06	6.76811e+06	6.33086e+06	5.58208e+06	8.30079e+06	1.0652e+07	5.47731e+06	8.76214e+06	6.18503e+06	3.82427e+06	6.92103e+06	1.00984e+07	8.45378e+06	9.42654e+06	9.37304e+06	1.12343e+07	7.02003e+06	0.651833	0.260635	1.14956	0.201084	insig
LIPID-P-1948	C38H73NO5	Cer(t17:1/21:1(2OH))	SP	Cer-AP	-	23756	34385.2	32978.7	31483.6	36483.2	33138.7	22336.7	30789.8	37286.2	23384.5	33557.8	37289.9	34818.9	33976.2	25684.6	29804.8	35627.6	50524.6	38112.3	45157.4	25681	42248.4	21264.8	50121.1	0.680228	0.158557	1.14899	0.200371	insig
LIPID-N-0681	C26H51O12P	LPI(17:0)	GP	LPI	-	9005.58	10571.9	9764.6	10435.4	8907.26	6254.15	11444.3	9294.98	9653.9	9691.01	10938.5	10864.7	16408.1	7576.92	9611.29	10207.1	9832.55	8332.68	10880.4	13858.2	14903.3	11706.7	7134.18	13579.8	0.674074	0.148918	1.14727	0.198205	insig
LIPID-P-0283	C21H38O4	MG(18:2)	GL	MG	67968-46-1	180718	117995	64128.3	195992	267207	37558.1	181280	188064	51161.8	214692	29438.7	90187.1	280085	55713.1	37877.6	13361.7	87956.2	206355	314500	163061	305986	217576	34123.2	140096	0.177209	0.618205	1.14722	0.198146	insig
LIPID-P-2318	C53H90O6	TG(16:1_18:1_16:4)	TG	TG	-	177803	178086	95275.1	202910	189637	96453.7	172963	139973	147264	113653	106542	176068	161146	129115	212410	172398	164222	170047	193434	183357	202676	141272	128661	200821	1.08912	0.127971	1.14635	0.197045	insig
LIPID-P-1215	C59H96O6	TG(16:1_18:2_22:6)	GL	TG	-	1.16345e+07	1.53997e+07	7.89655e+06	1.20823e+07	1.24703e+07	5.15691e+06	1.10828e+07	9.83674e+06	1.10556e+07	1.0681e+07	7.39544e+06	1.26398e+07	1.59212e+07	7.4173e+06	1.21824e+07	1.11604e+07	5.21627e+06	1.01429e+07	1.64562e+07	1.45867e+07	1.51884e+07	1.33537e+07	1.26487e+07	1.1657e+07	0.535571	0.230031	1.14607	0.196695	insig
LIPID-P-1391	C45H78NO7P	PE(P-16:0_24:6)	GP	PE-P	-	15937.6	25966.7	21150.3	24296.1	18614.6	28003.1	27940.4	14543.8	25398.5	20125.9	23282.3	13029.9	26370.5	29207.1	19986.3	44924.5	14130.6	23534.9	21864.8	16489.3	21078.6	29686.3	21131.7	27443.1	0.666096	0.268002	1.14541	0.195868	insig
LIPID-N-1092	C45H80NO8P	PE(20:1_20:4)	GP	PE	-	7835.13	5277.2	7522.98	16399.8	5574.72	8280.32	10103.8	7096.03	11085.1	6981.45	10227.4	10067.1	14445.7	5397.43	8541.81	17232.8	6702.93	9369.54	7893.34	13521.6	8219.94	12987.9	6100.35	11494.7	0.478628	0.362552	1.1452	0.195602	insig
LIPID-P-0217	C39H72O5	DG(18:0_18:2)	GL	DG	-	189530	214953	156001	214596	225031	110181	165312	151091	145955	145687	121567	223525	320319	124855	151360	266659	153342	178757	203254	166986	222291	201026	149820	223073	0.681816	0.224779	1.14457	0.194807	insig
LIPID-P-0548	C50H98NO7P	PC(O-18:1_24:1)	GP	PC-O	-	161180	168815	223720	183825	100238	151719	232221	176828	198981	201484	206512	204183	215888	232260	309064	238883	218203	204252	123344	175945	187274	129533	200860	291522	0.798506	0.181128	1.1436	0.193588	insig
LIPID-N-1403	C40H73O13P	PI(15:1_16:1)	GP	PI	-	2487.14	3686.2	4264.71	5793.8	5209.19	3893.49	4448.13	1661.17	4911.18	3914.25	6827.95	3427.66	4341.92	2085.46	8257.33	6777.85	1952.45	5107.38	2891.55	5315.25	5762.32	4444.99	6738.51	4099.43	0.472602	0.389624	1.14349	0.193438	insig
LIPID-N-1422	C47H85O13P	PI(14:1_24:2)	GP	PI	-	24461.4	33693.9	27645.7	15365.5	36690.7	30439.9	24618.8	20767.4	33482.7	19500.3	20310.5	45692.7	32897.7	27512.4	31593	32638.5	27413.4	24372.8	28425.3	31822.6	30643.9	31592.5	35536.2	45689.5	0.956096	0.19427	1.14269	0.192433	insig
LIPID-N-1418	C44H79O13P	PI(18:1_17:2)	GP	PI	-	141357	106652	101160	96614.2	107669	120640	98307.6	95689.8	113426	111757	93025.9	104299	129188	159787	90970.5	116028	143109	108371	141846	153668	98716.8	97568.4	116887	117903	0.941098	0.0601094	1.14214	0.191739	insig
LIPID-P-2550	C59H113NO4	Cer(d19:3/40:0(2OH))	SP	Cer-AS	-	6121.11	9178.59	11258	9228.18	18035.6	6190.64	6204.65	8274.58	6193.98	9825.58	18032.8	11854.3	14334.6	5039.19	12164.9	9238.09	19439.8	14806.3	14996.6	10621.9	6219.27	16893.6	8162.94	5593.06	0.479455	0.444267	1.14213	0.191729	insig
LIPID-P-0225	C37H66O5	DG(16:0_18:3)	GL	DG	-	39052	49970.7	31801.6	68683.8	58914.4	29802	42110.9	34109.1	38588.1	36363.2	39655.5	57643.6	67792.9	23705.4	34739.2	60911.8	51386.9	50472	57255.5	45752.4	54247.5	61398.3	28162.4	65463.5	0.600516	0.267369	1.14162	0.191088	insig
LIPID-P-1578	C50H75O10P	BMP(22:6_22:6)	GP	BMP	-	16571.4	21293.2	17316.2	17149.1	11330	20188.7	17651.5	16855.5	18646.2	19230.7	26474.1	17129.3	18836.5	22918.4	24101.4	45920.9	11247.8	18965.3	16992.5	16850.7	13040.1	24156.1	13106.6	24756	0.47775	0.376146	1.14127	0.190643	insig
LIPID-P-2333	C58H96O6	TG(16:1_17:1_22:6)	TG	TG	-	904312	1080312	704684	860992	891721	337454	969157	629845	807347	647293	590431	754276	1.45308e+06	545128	735030	928767	339234	666589	1.09579e+06	944064	1.03173e+06	964306	828077	934878	0.389652	0.29656	1.14043	0.189579	insig
LIPID-P-0814	C61H118O6	TG(16:0_18:0_24:0)	GL	TG	-	17657.7	27056.5	19562.9	21164.8	26652	14068.5	76009.7	20192.7	17805.5	21586.8	73233.1	18743.9	30079.5	45514.4	35237	44308.8	35589	33814.6	25578.7	25736.9	27947	34666	26756.4	37925.7	1.13615	0.535818	1.13971	0.188665	insig
LIPID-N-1444	C27H53O8P	PA(12:0_12:0)	GP	PA	-	34918.4	54216.1	52872	67335.6	41041.1	12640	54069.5	49382	61259.5	29773.5	22893.8	49412.1	61455	47328.8	49094.3	62687.8	42094.9	46814.5	46098.1	57830.2	37932.5	63216.4	27942.4	61101.9	0.779983	0.293714	1.13926	0.188101	insig
LIPID-N-0509	C45H81O13P	PI(16:0_20:3)	GP	PI	-	156580	246754	132467	264407	248032	266440	202952	164843	143917	226467	380158	380412	211516	190183	261241	236193	107321	243525	241644	352781	262704	325628	519026	252983	0.544893	0.395392	1.13909	0.187879	insig
LIPID-P-2378	C63H108O6	TG(18:1_20:2_22:4)	TG	TG	-	352201	303550	187610	241938	274447	139488	287359	135897	230150	189641	203522	450733	338444	115473	163398	163565	185873	219407	419491	430595	393258	389161	393613	201035	0.221997	0.431155	1.13909	0.187878	insig
LIPID-N-0730	C39H80NO7P	PE(O-18:0_16:0)	GP	PE-O	-	45569.3	53866.9	67257.5	72648.7	56288.2	62634.9	58873.3	51940.7	57145.7	56153.7	101053	101529	68549.3	20998.2	113158	86939	53500.4	78331.3	71182.2	71543.2	69474.9	82814.1	83795.8	93232.7	0.501622	0.290293	1.1383	0.186877	insig
LIPID-P-0968	C51H92O6	TG(16:0_14:1_18:2)	GL	TG	-	1.20594e+06	1.74535e+06	938560	1.38973e+06	1.64463e+06	904607	1.24815e+06	674145	1.04478e+06	921614	1.03426e+06	1684581	1.39354e+06	910285	1.68161e+06	906235	828663	1.29868e+06	1.76485e+06	1.5682e+06	1.3347e+06	1.76102e+06	1.74851e+06	1.2297e+06	0.712517	0.255647	1.13782	0.186274	insig
LIPID-P-2351	C59H102O6	TG(18:1_20:2_18:3)	TG	TG	-	1.00527e+07	1.07878e+07	6.55067e+06	1.10479e+07	9.21704e+06	5.62927e+06	8.87005e+06	6.38671e+06	9.11554e+06	6.73625e+06	6.11241e+06	1.1356e+07	1.17733e+07	5.70697e+06	7.38901e+06	6.95653e+06	5.2037e+06	8.32868e+06	1.73478e+07	1.07157e+07	1.03426e+07	1.21483e+07	1.05599e+07	9.40036e+06	0.391899	0.317584	1.13754	0.185923	insig
LIPID-P-0405	C30H60NO6P	LPC(O-22:2)	GP	LPC-O	-	543928	634367	638781	619911	580824	553750	578078	566232	538290	679102	447211	611107	609116	663708	656129	566855	687865	627083	616689	629590	651053	740346	714600	790003	1.62578	0.004096	1.13752	0.185887	insig
LIPID-P-1124	C61H108O6	TG(18:0_18:1_22:4)	GL	TG	-	125207	111827	64206.8	98364.3	115377	61797.2	146358	67897.1	113899	70753.3	97750.2	181676	155942	93288.4	95650.3	109037	81253.3	84194	158523	136584	131810	141697	113177	125242	0.731038	0.285362	1.13647	0.184559	insig
LIPID-P-1459	C41H72O5	DG(18:2_20:2)	GL	DG	-	65668.1	48337.9	37377.2	42547	44732.5	18366.9	51106.2	45837.9	36289.9	32893.1	24416.7	53882.8	88532.4	16514.7	30506.4	29593.6	14816	44501.8	79301.4	37507.2	91951.6	58131	36032.1	41765.7	0.108246	0.516522	1.135	0.182695	insig
LIPID-P-2364	C63H106O6	TG(18:0_20:3_22:5)	TG	TG	-	24771	55917.7	31992.3	37570.2	45621.3	20509.8	79478.2	18151.3	56980.9	45389.7	29146.1	60845	97721.7	38391.8	67787	26540.9	35159.3	41405.7	67550.2	43223.2	32875.3	32114.6	36859.2	54304.4	0.549096	0.490086	1.13342	0.180682	insig
LIPID-P-1221	C63H104O6	TG(18:0_20:4_22:5)	GL	TG	-	69428.4	86353.8	45454.2	49909.3	46133.6	31095.6	76595.7	42123.3	45831.3	50003.2	37493.5	76011.5	89021	50504.4	84869.6	57696.1	24269	30616.7	62938.2	60558.2	71516.2	62667.6	41923.4	106516	0.352044	0.410244	1.13202	0.1789	insig
LIPID-N-0103	C24H38O2	FFA(24:5)	FA	FFA	-	1.16478e+06	1.77738e+06	1.07136e+06	1.31791e+06	1.1738e+06	886219	1.21915e+06	1.009e+06	1.11995e+06	1.04885e+06	1.10299e+06	1.28335e+06	1.5518e+06	1.02943e+06	1.7653e+06	1.27118e+06	797184	1.03162e+06	1.31803e+06	1.49189e+06	2.00452e+06	1.36612e+06	978475	1.43989e+06	0.705727	0.205604	1.13197	0.178841	insig
LIPID-P-0001	C7H15NO3	DL-Carnitine	FA	CAR	541-15-1	2.05126e+06	3.1741e+06	2.62575e+06	3.39019e+06	2.33054e+06	1.94479e+06	3.24454e+06	2.38561e+06	2.06265e+06	2.49142e+06	2.47178e+06	2.08284e+06	2.46745e+06	2.28054e+06	2.78881e+06	3.60162e+06	2.81847e+06	3.08162e+06	3.25181e+06	2.80472e+06	2.23876e+06	2.96865e+06	3.42027e+06	2.48509e+06	1.22	0.0994596	1.13063	0.177129	insig
LIPID-N-1510	C43H71O8P	PA(18:2_22:5)	GP	PA	-	51089.9	60466	53167.3	51026.4	60300.8	45303.8	49507.3	44305.3	53094.4	52788.9	61017	35795.9	53864.3	57856.6	58508.5	83740.3	44246.5	41029.7	63532	59818.2	48528.1	66339.4	51499.2	69224.2	0.990471	0.11129	1.13	0.176326	insig
LIPID-P-1134	C54H92O6	TG(15:1_18:2_18:3)	GL	TG	-	15823.4	28663.8	18534.5	44202.5	34604.3	4809.07	30155.6	13826.6	25032.9	29168.3	30132.3	45632.7	36130	17307.4	15346.1	20975.6	24382.2	28719.6	37543.4	46146.2	42418.2	37062.3	28820.6	27307	0.600048	0.448103	1.12968	0.175911	insig
LIPID-P-2586	C39H71NO4	Cer(d24:3/15:1(2OH))	SP	Cer-AS	-	118580	135859	42629.2	37831.8	50411.2	39625.6	41013.8	48261.8	40049.1	54858.2	29927.9	34760.4	42277.3	189742	34329.5	60501.8	65477.8	55342	38033.9	33042.1	129658	48633	23845.7	39904	0.125749	0.675424	1.12909	0.175154	insig
LIPID-P-2311	C58H98O6	TG(16:0_17:1_22:6)	TG	TG	-	948569	1.10106e+06	587874	904803	884058	415007	1.07072e+06	693270	821950	759925	714084	989519	1.26697e+06	477716	1.01605e+06	795181	485862	692198	1.02486e+06	1.27087e+06	1.15985e+06	1.07982e+06	945184	949997	0.485849	0.287284	1.12878	0.174762	insig
LIPID-N-0192	C24H46NO9P	LPS(18:1/0:0)	GP	LPS	89319-60-8	33936.2	44912.4	52168	54558.1	40461.7	13218.4	47859.9	52550.9	57863.3	48037.2	36318.4	55138.8	56528.3	43706.6	45215.7	55552.3	47254.5	50968.1	40513.6	58491.2	53657.5	55255.3	35408.4	63616.6	0.804912	0.197345	1.12876	0.174733	insig
LIPID-N-1407	C43H79O13P	PI(15:0_19:2)	GP	PI	-	324985	335698	319985	508020	534210	345505	379733	326479	393115	398364	510649	576571	526986	413890	490939	505283	315925	407818	393364	454639	487238	486212	554181	550042	1.00954	0.134922	1.12783	0.173556	insig
LIPID-N-1074	C39H70NO8P	PE(12:0_22:4)	GP	PE	-	22297	22580.4	22543.5	31555	26459.2	22054.4	25733.1	25930.5	23140.6	19154.5	21401.2	30136.8	26890.3	26554.6	24932.7	27049.5	24761.7	30606.3	25060	27387.2	26832.3	29914.6	28901.2	31490.9	1.4372	0.0214547	1.12763	0.173299	insig
LIPID-P-2368	C61H106O6	TG(18:1_18:2_22:3)	TG	TG	-	1.72805e+06	1.91011e+06	1.01125e+06	1.34317e+06	1.19056e+06	800216	1.50364e+06	614640	1.15447e+06	1.32591e+06	1.12019e+06	1.7257e+06	1.99289e+06	1.08257e+06	951714	950401	968850	934411	1.99056e+06	1.84669e+06	1.89302e+06	1.82251e+06	1.64593e+06	1.31717e+06	0.397679	0.351195	1.12761	0.173272	insig
LIPID-N-0738	C41H82NO7P	PE(O-18:0_18:1)	GP	PE-O	-	201682	201090	274945	270637	208491	219006	235854	218224	224489	194782	314732	300205	288464	205473	412943	194443	222420	253904	206233	234500	221641	304513	330775	351906	0.770238	0.2084	1.12677	0.17219	insig
LIPID-P-2439	C52H99NO4	Cer(t17:2/35:1)	SP	Cer-NP	-	6498.16	14562.1	17189.6	23343.6	31001.3	12585.6	27884.4	22874.3	22332.3	11668.3	29172	26280.6	8249.46	9643.33	13585.5	27967.8	27010.9	24849.2	40654.2	23150.4	18780	29188.5	33782.6	19635.8	0.504141	0.477727	1.12676	0.172177	insig
LIPID-N-0102	C22H34O2	FFA(22:5)	FA	FFA	-	2.30316e+06	3.1565e+06	2.02188e+06	2.69215e+06	2.52882e+06	1.8244e+06	2.39167e+06	1.83377e+06	2.17533e+06	2.15433e+06	2.02573e+06	2.65943e+06	3.88498e+06	2.19243e+06	2.4332e+06	2.2815e+06	1.40464e+06	2.13649e+06	2.54418e+06	2.56417e+06	3.46678e+06	2.91098e+06	2.55997e+06	2.89719e+06	0.58191	0.195079	1.12638	0.1717	insig
LIPID-N-1060	C39H74NO8P	PE(14:0_20:2)	GP	PE	-	40553.8	51860.5	36683.8	58577.9	43992.4	66843.6	60532	45336.6	57967	51333.8	57626.2	68634.2	31605.3	55764.3	41736.5	45850.5	36826.1	47252.5	67250.2	94018.6	69046.6	70726	94101.7	65971.8	0.414077	0.328108	1.12534	0.170357	insig
LIPID-N-0514	C47H85O13P	PI(20:3_18:0)	GP	PI	-	483383	463862	376587	499835	723290	335756	382151	314344	557469	731136	1.10827e+06	608086	652195	629659	475994	802794	552673	872119	505421	926018	547156	580687	401172	457610	0.69793	0.40825	1.12444	0.169207	insig
LIPID-P-0423	C23H44NO7P	LPE(0:0/18:2)	GP	LPE	-	2.56302e+06	2.11943e+06	2.21046e+06	2.61692e+06	3.26748e+06	2.29756e+06	2.02128e+06	2.4787e+06	2.63046e+06	2.46872e+06	3.10666e+06	2.46341e+06	2.97138e+06	2.56411e+06	2.93525e+06	4.3081e+06	1.62954e+06	2.91815e+06	2.39912e+06	2.94054e+06	2.97236e+06	2.52233e+06	3.4803e+06	2.36201e+06	0.741911	0.165468	1.12429	0.169016	insig
LIPID-P-2281	C56H94O6	TG(13:0_20:2_20:5)	TG	TG	-	168001	146835	125510	138479	202364	85758.8	185377	150612	149064	137338	133966	195612	268471	58388	178025	179852	112170	110643	212603	190562	133191	193485	221043	185437	0.311923	0.338184	1.12367	0.168223	insig
LIPID-P-0412	C25H52NO7P	LPE(20:0/0:0)	GP	LPE	-	73248.2	69941.1	68578.9	81636.6	82972.3	59003.7	68918.3	56407.5	67444.5	52112	85587.5	76759	92998.3	69785.4	64273.4	89360.6	50254.6	71019	80406.8	77229.6	89654.5	86533.7	95933.1	79241.9	0.830193	0.0924892	1.12352	0.168029	insig
LIPID-N-0049	C22H32O3	16(17)-EpDPE	FA	Eicosanoid	-	77710.3	109120	132613	73798.8	51807.5	23171.2	102075	98024.1	78399.7	75312.3	83633.4	24918.9	126843	21871.2	140330	83339	72399.5	71265.1	46764.2	72035.6	124790	90692.5	80948.4	113986	0.385108	0.492075	1.12323	0.16766	insig
LIPID-P-0892	C49H90O6	TG(14:1_16:0_16:1)	GL	TG	-	432386	651202	418111	492393	406358	280364	862359	326880	355479	380469	672497	559130	553460	318483	653877	361028	353304	574334	711201	501756	618213	612843	737844	558217	0.682618	0.356495	1.12281	0.167117	insig
LIPID-P-1177	C59H100O6	TG(16:0_18:1_22:6)	GL	TG	-	5.44769e+07	7.13944e+07	4.06924e+07	5.02703e+07	4.21013e+07	2.58422e+07	5.33633e+07	4.37853e+07	4.80743e+07	3.6739e+07	3.72222e+07	5.55073e+07	6.54414e+07	4.0855e+07	4.36182e+07	4.70189e+07	2.83162e+07	4.85207e+07	7.01994e+07	5.54139e+07	5.72542e+07	5.96829e+07	62248597	4.79591e+07	0.572692	0.255179	1.11986	0.163323	insig
LIPID-N-1427	C42H73O13P	PI(15:1_18:3)	GP	PI	-	3485.81	3857.03	6139.65	4748.58	4165.18	3061.16	4847.96	2624.65	3611.21	3156.64	3880.64	2998.99	2987.8	3058.85	6263.97	8201.76	2973.52	4009.27	3586.59	4847.83	4243.64	3145.07	5260.21	3577.52	0.613478	0.399882	1.11977	0.163201	insig
LIPID-N-0968	C43H74NO8P	LNAPE(20:4/N-18:2)	GP	LNAPE	-	24332.3	12591.7	11249.7	17887.7	37875.1	42401	58250.2	33936.2	32552.6	23022.2	41004.9	22964.4	42379.3	29334.9	25363.8	66482.3	31926.8	27182.1	33376.3	33749	33371.3	7868.06	29324.1	40589.8	0.417581	0.528321	1.11975	0.163182	insig
LIPID-N-1340	C43H72NO10P	PS(15:0_22:6)	GP	PS	-	26153.1	24999.3	37280.6	31357.5	55103.6	54418.5	49624.2	31372.1	39282.6	39080.6	40001.6	25419.3	39488.4	33894.7	55949.1	27711	38672.7	42451.8	44042.7	60385.8	57497.7	40273.2	27221.7	40414.6	0.617688	0.317539	1.11872	0.161851	insig
LIPID-P-2390	C31H58O6	TG(8:0_10:0_10:0)	TG	TG	-	91451.3	79193.3	69719.2	78543.6	79455.9	86512	88110.3	64870.4	80849.6	80968.9	79391.9	74433.1	79510.5	75028.9	91983.9	80845.2	112259	72838.2	90050	115225	104173	80657.9	75638.7	88233.1	1.13275	0.0629289	1.11845	0.161504	insig
LIPID-N-0221	C44H86NO8P	PC(16:0_20:1)	GP	PC	-	238123	112372	170253	235865	228709	180085	188621	218389	227654	252845	152515	301122	240563	212443	191617	198196	205403	230474	273743	291468	200200	244712	251976	259295	0.7438	0.17426	1.11711	0.159767	insig
LIPID-N-0843	C45H80NO7P	PE(O-18:0_22:6)	GP	PE-O	-	1.03873e+06	914886	728240	715439	1.00595e+06	1.02307e+06	1.18542e+06	852093	1.01248e+06	967474	1.42477e+06	554934	1.08802e+06	862515	1.35846e+06	1.29714e+06	706589	1.17041e+06	500498	924870	946180	1.2246e+06	1.40086e+06	1.27705e+06	0.5954	0.297494	1.11675	0.159307	insig
LIPID-P-0238	C37H64O5	DG(16:1_18:3)	GL	DG	-	45081.3	49103.2	27774.3	43466.5	39591.8	15064.7	39443.6	20530.2	21331	47091.1	23349.4	36625.5	48004.9	10454.8	36504.2	30990.1	22134.3	42662.6	53516.9	46397.4	46685.6	45126.4	33005.4	40640.9	0.330511	0.427372	1.11671	0.159257	insig
LIPID-P-0017	C21H41NO4	Carnitine C14:0	FA	CAR	25597-07-3	3.68725e+06	3.67891e+06	1.20341e+06	3.92576e+06	3.4503e+06	2.75341e+06	4.31416e+06	4.73521e+06	4.30802e+06	1.99224e+06	3.60036e+06	3.29889e+06	4.02781e+06	1.25601e+06	6.14607e+06	4.35161e+06	3.14421e+06	3.57334e+06	3.69113e+06	3.93871e+06	3.15843e+06	4.00484e+06	3.31562e+06	5.11332e+06	0.564882	0.383732	1.11657	0.15907	insig
LIPID-P-0922	C56H104O6	TG(16:0_18:1_19:1)	GL	TG	-	1.92657e+06	2.47768e+06	1.22949e+06	1.80287e+06	1.71078e+06	1.20484e+06	1.83681e+06	1.04781e+06	1.62817e+06	1.24495e+06	1.42421e+06	3.20392e+06	2.86932e+06	1.00884e+06	1.04451e+06	1.15954e+06	1.02342e+06	1.62357e+06	2.92429e+06	2.4788e+06	2.1898e+06	2.43944e+06	3.08152e+06	1.31203e+06	0.123596	0.502073	1.11655	0.159044	insig
LIPID-N-0240	C46H88NO8P	PC(18:2_20:0)	GP	PC	-	420195	505560	471439	662194	680436	571404	594804	425441	463995	421311	730821	770606	705729	433734	535200	659561	459419	569603	617730	747455	581678	745008	801667	643976	0.822591	0.200731	1.11648	0.158961	insig
LIPID-P-1957	C58H111NO5	Cer(t18:1/40:2(2OH))	SP	Cer-AP	-	14200.7	20377.7	8956.47	18281.2	6018.37	13117.1	15279.4	17325	20548.7	15006.5	14694.3	45801.4	21886.6	22909.3	6429.03	35354.5	23391.4	35163.4	14988.8	5861.01	31013.5	8652.21	14715.1	13504	0.151209	0.632094	1.11575	0.158014	insig
LIPID-N-0175	C25H49O12P	LPI(16:0/0:0)	GP	LPI	-	108618	112929	133031	125690	126239	77583.2	147377	121335	129681	129305	159036	127916	154034	103124	132224	134041	99666.1	126254	129434	156358	149279	162347	153094	171045	0.857535	0.11388	1.11487	0.156874	insig
LIPID-P-0131	C40H79NO3	Cer(d16:1/24:0)	SP	Cer-NS	-	11872.6	14817	14569.6	15075.2	17689.8	18097.7	9800.9	15387.5	11355	11912.3	28154	12794.3	14261.5	16405.2	20710.9	24547.7	13803	15939.8	16573.7	10992.9	18509.6	25753.4	14033.2	10699	0.665202	0.388589	1.11406	0.155821	insig
LIPID-P-0071	C43H72O2	CE(16:2)	ST	CE	-	15964.2	8046.72	32247.3	26314	22454.8	6342.54	27444.5	17828.2	14546	25493.1	14398	25489.3	17658.7	21569.5	44356.2	26224.3	6322.98	24525.2	26268.9	37969	11342.5	20674.8	10457.5	16090.9	0.250479	0.577493	1.11367	0.155328	insig
LIPID-P-1458	C37H64O5	DG(16:2_18:2)	GL	DG	-	35506.2	32191.3	39977	43016.2	83986.1	28638.6	43576.9	42985.4	43167.3	28995	41044	32168.9	63752.5	47636.1	51645.2	57293.5	49248	37497.2	68040.2	39534.3	46434.6	24201.7	29776.6	36309.1	0.579956	0.419878	1.11331	0.154852	insig
LIPID-N-1390	C41H77O13P	PI(18:0_14:1)	GP	PI	-	125000	138014	71361.8	70159.4	53420.2	62449.7	56194.3	52094.1	69075.6	50504.4	52902.7	64983.9	82884.4	131362	65608.2	72534.2	63717.7	63646.4	84255.5	58200.6	139128	71944.9	68805	60844.6	0.451087	0.486408	1.11172	0.1528	insig
LIPID-N-0731	C41H84NO7P	PE(O-20:0_16:0)	GP	PE-O	-	63230.3	61382.6	91811.3	93199.2	64062.9	68507.2	76965.2	72780.7	71743.8	73229.8	109162	121661	74050.6	70289	112988	96813.3	73066.8	95089.9	78920	95080.9	80741.7	101505	90553.2	106610	0.960182	0.205953	1.11157	0.152602	insig
LIPID-N-0655	C19H33O7P	LPA(16:3)	GP	LPA	-	1853.89	2326.73	2739.22	2718.65	1803.89	1719.97	1626.81	2131.51	1445.6	1651.38	2883.4	2376.81	2371.64	2773.08	1931.93	2383.32	2632.72	1936.31	1791.54	2434.25	1219.08	3215.63	2428.68	2978.47	0.643356	0.283925	1.11151	0.152524	insig
LIPID-N-0736	C39H78NO7P	PE(O-16:0_18:1)	GP	PE-O	-	71380	71728.6	81266.1	88951.4	76363.8	97156.3	79214.8	64286	78681.5	68641.7	93616.1	117662	108220	64431.7	97276.3	95046.9	75599.2	78708.9	76187	88222.8	79248.9	101976	125430	108540	0.805503	0.183542	1.11117	0.152078	insig
LIPID-N-0099	C22H36O2	FFA(22:4)	FA	FFA	-	1.67002e+06	2.04831e+06	1.68227e+06	1.71196e+06	1.62354e+06	1.13579e+06	1.88596e+06	1.33191e+06	1.60852e+06	1.50727e+06	1.4176e+06	1.79604e+06	2.49851e+06	1.53919e+06	1.627e+06	1.61942e+06	1.08226e+06	1.46858e+06	1.85777e+06	2.01874e+06	2.73939e+06	1.81606e+06	1.44869e+06	1.86202e+06	0.477826	0.247463	1.11115	0.152052	insig
LIPID-P-1200	C59H98O6	TG(16:0_18:2_22:6)	GL	TG	-	7.23749e+07	9.44015e+07	6.3808e+07	8.28383e+07	8.44036e+07	4.99111e+07	8.38237e+07	7.85725e+07	7.66471e+07	7.09052e+07	5.18704e+07	6.88057e+07	1.1736e+08	5.68075e+07	8.14909e+07	7.16941e+07	3.81753e+07	7.63185e+07	1.05833e+08	9.10812e+07	8.94597e+07	9.36986e+07	7.85509e+07	7.54825e+07	0.402302	0.270523	1.1111	0.151994	insig
LIPID-P-0177	C38H74O5	DG(17:0_18:0)	GL	DG	-	155521	176934	113107	112007	54370.6	104984	95930.6	64569.7	87829.7	76807.7	91760.8	65829.4	96105.4	239132	81572.5	82029.1	107541	113474	69905.2	68758.8	216547	108106	76800.3	72459.2	0.183951	0.577403	1.11068	0.151445	insig
LIPID-P-2315	C58H106O6	TG(16:0_19:1_20:2)	TG	TG	-	77547	70925.6	35196.1	58214.1	44464	33098.5	73003.2	25236	48104.9	40074.8	37429	67234.4	103197	22688.8	27159.5	45509.4	33833.4	36864.1	91388.5	72148.4	59253.6	73348.3	62923.2	49538.6	0.0834105	0.537251	1.11027	0.150916	insig
LIPID-P-2149	C57H105NO10	HexCer(t17:2/34:2(2OH))	SP	HexCer-AP	-	31508.7	25648.1	20430.2	18869.4	18776.9	17760.5	19073	15736	16141.9	17728.2	30749.5	15738.5	33365.6	13792.7	23753.6	28608.6	23343.6	16660.9	22281.9	24865.4	19258	20486.9	24968.1	24010.4	0.627373	0.31144	1.10975	0.150231	insig
LIPID-P-2384	C63H102O6	TG(18:2_20:3_22:5)	TG	TG	-	311625	263132	249874	161007	206377	59056.4	376462	231921	129050	264391	146604	256984	9	137786	388036	225436	103025	132390	265395	470392	405127	257144	199723	363523	0.262697	0.616822	1.10973	0.150212	insig
LIPID-N-0350	C39H74NO8P	PE(18:2_16:0)	GP	PE	-	244049	286359	339638	365691	362730	214001	270651	385595	383456	365214	316999	188769	321520	298066	481508	536555	226347	340533	309008	278494	276775	323622	292023	442743	0.700407	0.32445	1.10852	0.148636	insig
LIPID-P-2616	C59H113NO4	Cer(d27:3/32:0(2OH))	SP	Cer-AS	-	24563.1	27067.8	12289.2	5107.42	26024.6	14370.4	21736	18318.1	19405.6	17989.6	21915.6	22167.9	23534.6	5542.35	6606.77	23137.4	30322.3	23028.7	40952.3	8608.68	25696.2	16538.5	22167.9	29806	0.0124379	0.56339	1.10819	0.1482	insig
LIPID-P-0242	C41H72O5	DG(18:1_20:3)	GL	DG	-	50230.4	40415.6	20486.3	38109.2	34672.2	16262.6	36541	20781.6	32683.6	33168.4	24635	42601.4	57957.3	23994.8	19264.7	32040.6	25950.1	26423.7	55382	38440.4	49105.1	36835.8	34772.2	32355.2	0.290583	0.458146	1.10736	0.147128	insig
LIPID-P-2559	C57H113NO4	Cer(d21:1/36:0(2OH))	SP	Cer-AS	-	17245.2	21243.1	18686.5	15319.3	3899.41	16771.1	10541.7	6646.02	18201.7	12440	12658.1	26825.5	24905.6	22128.4	11027.6	7720.08	15916.1	16360.9	14493.9	22132.7	15317.9	16785.8	18654.6	14375.8	0.352587	0.489238	1.10717	0.146877	insig
LIPID-P-0304	C44H83NO8	HexCer(d18:1/20:1)	SP	HexCer-NS	-	17835.7	24319.7	32388	25428	10913.8	20755.6	31033.5	10282.7	23124.4	19831.1	18977.8	18242.8	22550	27156.6	23786.2	27625.3	16256.6	14206.6	21921.5	18676.3	24097.9	29056.9	20853.4	34059.9	0.601436	0.383375	1.10711	0.146803	insig
LIPID-P-0550	C44H84NO7P	PC(O-18:1_18:2)	GP	PC-O	155575-01-2	1.94899e+06	2.08925e+06	2.95719e+06	2.25562e+06	2.65733e+06	2.52505e+06	2.03308e+06	2.07606e+06	2.32565e+06	1.82449e+06	2.69525e+06	2.58595e+06	1.8755e+06	2.40634e+06	3.13728e+06	2299695	2.43684e+06	2.29603e+06	2.69251e+06	2.09801e+06	2.80575e+06	2.88999e+06	3.58531e+06	2.43344e+06	0.909121	0.157964	1.10663	0.14617	insig
LIPID-N-1411	C45H83O13P	PI(19:0_17:2)	GP	PI	-	79435.1	58966.3	75664.7	124589	87482.3	64890.6	132380	51666.9	89264.5	82235.3	100308	112872	121345	57849.7	97322.6	107662	93342.4	99301	81634.8	81064	65917.4	131784	123859	111122	0.66705	0.353085	1.10611	0.145494	insig
LIPID-P-0404	C28H56NO6P	LPC(O-20:2)	GP	LPC-O	-	1.33148e+06	1.15104e+06	1.53173e+06	1.34988e+06	1.30518e+06	1.07514e+06	1.19095e+06	1.23593e+06	1.24842e+06	1.21283e+06	1.09845e+06	1.27096e+06	1.29891e+06	1.3582e+06	1.40984e+06	1.17862e+06	1.57786e+06	1.41456e+06	1.23144e+06	1.24077e+06	1.37691e+06	1.47217e+06	1.39526e+06	1.62419e+06	1.33165	0.0207148	1.1051	0.144181	insig
LIPID-P-2306	C58H94O6	TG(15:1_18:2_22:6)	TG	TG	-	121940	112232	91709.7	80260.5	57295.5	41025.6	74943.1	92985.8	97686	84766.7	46670.2	102188	153175	54139.7	81790.3	116526	74360.5	74939.7	113209	91806.3	95716.8	109941	52753.1	90046.8	0.359482	0.433161	1.10431	0.143151	insig
LIPID-P-1030	C51H90O6	TG(14:1_16:1_18:2)	GL	TG	-	177409	294732	131261	234128	310996	128254	187137	148299	148677	159173	54238.9	251780	190479	16991.5	279831	133517	101577	138901	321367	276246	192260	317281	263454	224372	0.0269585	0.585013	1.10341	0.141965	insig
LIPID-P-0425	C25H48NO7P	LPE(0:0/20:2)	GP	LPE	-	83963.1	79094.1	81921.3	113750	85559.9	82264.5	93381.5	86204.2	90322	110520	123556	122119	106869	86961.8	112155	177364	44783.2	95550.9	126250	105528	123829	96029.9	113728	82738.4	0.371228	0.345534	1.10336	0.141899	insig
LIPID-P-0845	C54H102O6	TG(16:0_17:0_18:1)	GL	TG	-	1.49964e+06	2.18024e+06	1.22478e+06	1.71505e+06	1.73093e+06	1.02381e+06	1.80106e+06	918542	1.36242e+06	1.05614e+06	1.47115e+06	2.2734e+06	2.30966e+06	1.09869e+06	1.11487e+06	1.37033e+06	1.15935e+06	1.43193e+06	2.19975e+06	2.0166e+06	1.69928e+06	2.11911e+06	2.05186e+06	1.56191e+06	0.458689	0.396461	1.10276	0.141124	insig
LIPID-P-0354	C24H50NO7P	LPC(16:0/0:0)	GP	LPC	-	2.16587e+07	2.64093e+07	2.06799e+07	2.16771e+07	2.02199e+07	1.9977e+07	1.8549e+07	2.0222e+07	2.15512e+07	2.04994e+07	2.92931e+07	2.15323e+07	2.03463e+07	1.88277e+07	1.94599e+07	5.22276e+07	1.70269e+07	1.97579e+07	2.06038e+07	2.15524e+07	2.60328e+07	2.07022e+07	2.60016e+07	2.66356e+07	0.467429	0.444196	1.10259	0.140895	insig
LIPID-P-2366	C61H104O6	TG(18:0_16:1_24:6)	TG	TG	-	558847	523255	370053	436024	470340	257727	593973	290680	389039	316870	281530	460478	805208	261453	384003	568216	235510	452504	354259	453144	472338	432011	531969	504572	0.335639	0.443988	1.10232	0.140545	insig
LIPID-N-0239	C46H88NO8P	PC(18:1_20:1)	GP	PC	-	199688	192391	153103	304686	191636	213988	197871	191952	196500	226697	265790	407712	232525	173112	246825	205254	186934	232597	272972	308125	262973	332307	342448	224835	0.657374	0.368809	1.10171	0.139747	insig
LIPID-P-2369	C63H106O6	TG(18:1_18:2_24:5)	TG	TG	-	309661	284064	182517	357690	322410	79068.2	350629	137926	274077	146555	229140	408270	323876	192603	201838	249996	215850	232931	277442	399003	467827	363537	187854	276240	0.521841	0.520016	1.09961	0.136988	insig
LIPID-P-2322	C63H106O6	TG(16:0_20:3_24:5)	TG	TG	-	338244	372194	224594	239401	412551	98722.3	355584	181435	220145	235126	208041	439286	361266	167183	241283	192118	164978	238819	388369	401554	485537	418094	355297	240589	0.328442	0.534107	1.09917	0.136411	insig
LIPID-N-0453	C42H75O10P	PG(18:2_18:2)	GP	PG	-	57986.3	30235.3	70532.2	62016.9	67343.2	75831.3	79336.7	23871.7	69901.1	57752	69282	23365.3	61993.7	49583.9	84667.1	107560	37150.9	34195.2	62929.5	41890.5	63901.1	64265.1	73676.3	73703.9	0.456897	0.50495	1.09901	0.136202	insig
LIPID-P-0419	C25H50NO7P	LPE(0:0/20:1)	GP	LPE	-	181909	173753	132859	209598	144379	156120	146526	123248	106201	143243	250336	319994	175359	133714	122675	155004	106501	169588	241668	236834	230879	245497	298397	178334	0.352925	0.487568	1.09879	0.135912	insig
LIPID-P-0181	C40H78O5	DG(19:0_18:0)	GL	DG	-	31787.7	25039.4	43351.1	60794.3	39330.5	21560.8	30340.8	20837.1	24103.5	24322.9	43954.6	35293.4	43862.9	31045.6	58076.3	62636.7	35042.8	16533.9	30025.6	28203	40434.8	29597.2	29181.6	35621.7	0.508438	0.523473	1.09869	0.135782	insig
LIPID-N-0100	C24H40O2	FFA(24:4)	FA	FFA	-	852469	866997	592931	489048	320449	585326	395299	311083	504143	387519	516768	508827	579924	854406	730329	594596	397816	489237	553063	396713	884870	556250	299694	617135	0.3777	0.484825	1.09843	0.135449	insig
LIPID-N-0403	C45H80NO8P	PE(18:0_22:5)	GP	PE	-	28710.5	46870.2	50986.9	56831.4	51419.8	53169.9	31035.1	59937	51431.6	51456.1	59253.3	43644.2	74233.2	42107.1	73583.3	70083.8	30042.7	49326.8	55920.1	38025.8	43859.2	43031.3	57064.3	64900.6	0.470213	0.363338	1.09822	0.135164	insig
LIPID-P-0533	C42H86NO7P	PC(O-18:0_16:0)	GP	PC-O	-	2.35352e+06	1.58429e+06	3.27429e+06	1.90378e+06	1.44742e+06	2.50319e+06	1.3856e+06	2.31021e+06	2.44773e+06	1.9251e+06	1.80984e+06	1.64784e+06	1.12898e+06	2.91103e+06	3.28479e+06	1.88821e+06	2.0106e+06	1.72137e+06	2.41147e+06	1.5091e+06	2.44082e+06	2.82073e+06	2.69024e+06	2.17877e+06	0.411113	0.41511	1.09772	0.134515	insig
LIPID-P-0535	C46H94NO7P	PC(O-16:0_22:0)	GP	PC-O	-	189846	1.0657e+06	1.33846e+06	1.15109e+06	1.12205e+06	1.1442e+06	1.2706e+06	912325	1.09304e+06	676488	1.09734e+06	516334	1.36256e+06	935730	1.09654e+06	1.0162e+06	725953	1.07779e+06	991072	1.11012e+06	970519	1.2135e+06	1.0578e+06	1.1485e+06	0.724901	0.394885	1.0975	0.134222	insig
LIPID-N-1443	C50H87O13P	PI(21:1_20:4)	GP	PI	-	42458.2	36455.4	26326	59119.5	61347.4	22112.4	39175.5	37015.4	39777.3	38933.2	40411.3	57614.9	41361.9	50549.6	64277.5	45776.2	39578.5	37451.8	39113	50159.4	48263.2	42427.8	52126.4	37849.3	0.87724	0.349145	1.09623	0.132554	insig
LIPID-P-1175	C58H98O6	TG(17:0_18:2_20:5)	GL	TG	-	502929	501971	447365	472469	492639	405409	551559	497316	472337	457752	402460	616555	759614	403218	492450	586459	124124	460012	621987	624845	559538	600588	656323	488769	0.0349005	0.363335	1.09572	0.131879	insig
LIPID-P-2160	C44H83NO10	HexCer(t18:1/20:1(2OH))	SP	HexCer-AP	-	4.22881e+06	3.66391e+06	4.60952e+06	5.49628e+06	4.85589e+06	4.73942e+06	4.63232e+06	4.31913e+06	4.08821e+06	4.30426e+06	4.40586e+06	4.16727e+06	4.64839e+06	4.38392e+06	5.56519e+06	5.56714e+06	4.82086e+06	4.76128e+06	5.86971e+06	4.30915e+06	4.26443e+06	4.75372e+06	4.30972e+06	5.36115e+06	1.24104	0.0559219	1.09538	0.131429	insig
LIPID-N-1034	C43H76NO8P	PC(15:1_20:4)	GP	PC	-	22684.7	21233.4	18955.8	18597.5	16573.9	17078.4	26213.4	15246.9	19169.6	20136.1	19619	18645.5	35145.8	16357.7	20879.1	33549.5	13036	13549.9	21642	22152.7	23977.9	24062.4	9	32076.5	0.472842	0.544156	1.09517	0.131155	insig
LIPID-N-0619	C23H39O7P	LPA(0:0/20:4)	GP	LPA	-	169743	218465	298033	328765	189350	53675.8	244792	174144	271465	139182	126374	263287	224009	227616	183124	161483	160765	184428	216928	281052	286641	311913	177276	296935	0.551416	0.491583	1.09482	0.130693	insig
LIPID-N-1439	C44H75O13P	PI(15:1_20:4)	GP	PI	-	6388.72	12641.5	20731.3	13151.8	14061.9	10081.5	21348.4	12281.1	11344.6	11150.1	17624.1	9617.19	15187.8	8979.58	32099.3	13293.5	7608.7	15412.5	10635.6	14211.1	16060.6	9382.95	17848.8	14854	0.408793	0.580369	1.09445	0.130208	insig
LIPID-P-2083	C40H75NO3	Cer(d18:2/22:1)	SP	Cer-NS	-	18790.1	16018.4	12175.4	24343	25979.2	10491.5	12197.7	11111.9	14404.8	18577.7	12194.9	30693.5	20581	14172.9	8017.07	9982.32	12019.7	15261.8	17475.9	25485.3	22707.9	32329.4	32116.5	16353.6	0.111703	0.592942	1.09434	0.130055	insig
LIPID-P-0753	C42H81N2O6P	SM(d18:1/19:1)	SP	SM	-	143249	137644	153730	152107	139651	190084	165022	123413	173115	129099	188279	111474	125069	150128	174344	184426	171088	182392	154940	138455	149284	182370	176239	186796	0.999282	0.144411	1.09335	0.128751	insig
LIPID-P-1107	C58H102O6	TG(16:0_17:0_22:5)	GL	TG	-	98502.4	64225.6	119543	102836	93302.7	56038.9	51779	62318.9	76470.8	91469.9	66559.5	127292	104692	82812.6	85058.3	89942.2	33430.3	43485.2	121153	119966	116938	96702.9	76010.7	133463	0.0852035	0.503346	1.09236	0.127451	insig
LIPID-P-1127	C53H90O6	TG(14:1_18:2_18:3)	GL	TG	-	139028	204628	102719	228015	194429	88638.8	138990	145761	153953	153494	74051.9	131511	184115	76849.3	191353	168141	147731	138883	210329	151853	157144	179182	146221	165494	0.646065	0.420558	1.09234	0.127421	insig
LIPID-N-0490	C43H79O13P	PI(18:2_16:0)	GP	PI	-	827194	803400	728873	1.33285e+06	1.05719e+06	749837	849202	370532	825227	868655	1.19799e+06	1.15733e+06	1.12479e+06	865291	1.30018e+06	1.05987e+06	446059	929504	702629	1.19666e+06	1.06071e+06	1.10703e+06	1.15002e+06	819761	0.481681	0.422264	1.09233	0.127407	insig
LIPID-P-1978	C60H113NO5	Cer(t20:2/40:2(2OH))	SP	Cer-AP	-	43128.5	72651.1	50326.7	49474.6	24668.6	24270.7	57482.9	56238.8	59190.7	40883.5	30438.9	73502.1	110995	38129	27405.5	33411.3	26914.8	60031.2	92617.8	50488.8	57655	54860.7	35285.7	48179.3	0.0101184	0.618669	1.09226	0.127312	insig
LIPID-P-0901	C51H94O6	TG(16:0_16:1_16:1)	GL	TG	-	6.192e+06	1.35139e+07	4.20546e+06	6.99256e+06	7.29476e+06	5.08411e+06	7.51408e+06	4.4791e+06	7.29612e+06	5.08343e+06	6.32959e+06	1.05443e+07	7.58406e+06	4.60619e+06	6.78166e+06	4.70437e+06	4.50641e+06	6.00087e+06	1.07682e+07	9.0959e+06	7.76586e+06	9.48611e+06	1.44543e+07	6.45892e+06	0.356313	0.580811	1.0909	0.125516	insig
LIPID-P-0789	C51H98O6	TG(14:0_16:0_18:0)	GL	TG	-	301020	365674	276910	256788	313406	198295	417176	198351	288529	270606	298332	274573	307485	368658	298511	349500	363535	286831	262355	252243	314671	327090	307211	334991	0.991198	0.221576	1.09059	0.125113	insig
LIPID-P-2124	C44H83NO10	HexCer(t14:0/24:2(2OH))	SP	HexCer-AP	-	236831	198998	322567	320550	269275	244633	287834	249754	251854	240941	237367	214288	336441	252325	308913	265656	283302	278919	330658	223618	250685	246485	279192	297104	0.883522	0.131461	1.09054	0.125045	insig
LIPID-P-1157	C61H106O6	TG(18:0_18:1_22:5)	GL	TG	-	333183	410014	323924	274808	287201	185675	382163	261536	327174	226051	216023	355785	476039	218849	345200	334536	241119	280573	392547	309780	348284	338216	302032	319731	0.554047	0.342602	1.09024	0.124642	insig
LIPID-P-0064	C43H74O2	CE(16:1)	ST	CE	16711-66-3	448321	593264	451254	516624	409319	481670	463234	331276	433289	398262	483004	549677	417296	383757	534217	341643	275334	446434	566844	585635	477835	776118	848808	405904	0.235688	0.444781	1.09005	0.124401	insig
LIPID-N-0683	C28H55O12P	LPI(19:0)	GP	LPI	-	11737.7	11040.2	11789.4	11333.6	10467.3	7705.62	12960.5	9912.25	9878.54	7695.32	11506.1	11463.1	18985.2	7450.03	8665.52	9098.78	9760.69	9763.44	11672	12788.9	11565.4	13709.7	12273.6	13181.6	0.30201	0.352149	1.08962	0.123821	insig
LIPID-P-0305	C46H87NO8	HexCer(d18:1/22:1)	SP	HexCer-NS	-	31696.2	35666	33679.7	27701.6	33455.7	21706.9	49005.6	25945.9	29424.8	26378	32532.5	34071	35756.4	32543	31598.3	32808.4	28315.7	38102.4	28322.3	34996.5	30074.7	37194	29078.1	56479.2	0.691858	0.348915	1.08919	0.123256	insig
LIPID-P-0336	C48H91NO11S	SHexCer(d18:1/24:1)	SP	SHexCer	-	154145	85765.1	115433	120132	147558	109180	125241	61282.7	115452	104125	127140	135576	172568	134035	137662	137966	125497	109323	129824	109290	110353	128273	98776.7	131962	0.661375	0.274002	1.08886	0.122823	insig
LIPID-N-0620	C25H39O7P	LPA(0:0/22:6)	GP	LPA	-	115380	116877	154374	95963.1	32744.9	37454.4	133909	140762	88351.1	98491.8	104678	100711	97907.4	130648	153316	141740	50442.3	74805.5	134993	50508.8	84367.6	197216	119414	92168.3	0.30778	0.591685	1.08841	0.12222	insig
LIPID-P-0999	C59H108O6	TG(18:1_18:1_20:1)	GL	TG	-	4.55749e+06	5.18407e+06	2.37397e+06	4.49518e+06	5.03561e+06	2.23559e+06	4.52958e+06	1.6919e+06	4.64433e+06	2.80038e+06	4.17986e+06	1.1611e+07	4.07358e+06	2.40497e+06	2.68847e+06	3.51476e+06	4.2017e+06	3.48166e+06	7.08806e+06	5.79964e+06	5.11512e+06	7.87911e+06	8.06159e+06	3.74286e+06	0.431452	0.676795	1.08835	0.122143	insig
LIPID-P-2117	C48H95NO3	Cer(d22:1/26:0)	SP	Cer-NS	-	13457.8	28335.4	18600.4	4110.26	17177.2	9857.15	47004.8	11642.2	19399	18527.7	47857.7	6228.67	21300	28293.4	26777.5	23569.4	15739.4	27682.4	25488.8	18779.5	21530.3	10475.7	16651	27294.3	0.767775	0.693608	1.08829	0.122061	insig
LIPID-P-1217	C61H100O6	TG(18:1_18:2_22:6)	GL	TG	-	3.36247e+07	3.5427e+07	2.41375e+07	3.24389e+07	3.48617e+07	1.50883e+07	2.94071e+07	2.02951e+07	2.7239e+07	2.63884e+07	2.35555e+07	3.78438e+07	3.38824e+07	1.99803e+07	2.51171e+07	3.17773e+07	1.94572e+07	2.89149e+07	4.27954e+07	3.81949e+07	3.67758e+07	3.47363e+07	3.0102e+07	2.84136e+07	0.458198	0.390315	1.08769	0.121262	insig
LIPID-P-1993	C38H73NO5	Cer(t26:1/12:1(2OH))	SP	Cer-AP	-	99407.9	92976.4	113797	117215	83928	115579	101426	75498.7	98036.1	85732	104921	78070.7	112506	81105.1	97489.2	148409	79264.4	119123	125982	88534.4	76256.9	104083	99261.1	136847	0.529103	0.295568	1.08767	0.12124	insig
LIPID-P-0004	C11H21NO4	Carnitine C4:0	FA	CAR	25576-40-3	1.99936e+06	1.44262e+06	1.78734e+06	1.96933e+06	1.74846e+06	1.40535e+06	1.94726e+06	1.91545e+06	1.70232e+06	1.76549e+06	1.92416e+06	1.66628e+06	1.80422e+06	1.38582e+06	2.3789e+06	3.28971e+06	1.3546e+06	1.50069e+06	1.62611e+06	2.01593e+06	1.86636e+06	1.96822e+06	1.84283e+06	2.09637e+06	0.562721	0.354349	1.08726	0.120698	insig
LIPID-P-0054	C41H72O2	CE(14:0)	ST	CE	1989-52-2	28408.6	14892.2	16068.2	36971.2	29926	10854.4	14611.5	9918.65	18477.1	27402.3	19153.1	34848.8	11706.4	27506.9	16859.2	8881.6	4157.41	17949.9	16728.9	37611.5	32873.5	46952.7	49530.5	13574.3	0.20282	0.713572	1.08718	0.120594	insig
LIPID-P-2571	C57H109NO4	Cer(d22:2/35:1(2OH))	SP	Cer-AS	-	52880.4	74159.6	41315.9	47607.6	41517	33324.7	12454.5	49187.9	47110.2	35437.6	17393.7	36905.7	64527.5	19644.5	32064.4	18560.3	33140.5	63199.4	70154.9	62844.3	41774.8	28988.1	53519.2	42847.7	0.0783532	0.623695	1.08578	0.11873	insig
LIPID-P-1201	C59H98O6	TG(16:1_18:1_22:6)	GL	TG	-	1.78838e+06	2.70385e+06	1.01961e+06	1.65384e+06	1.75514e+06	937605	2.00752e+06	1.13738e+06	1.59066e+06	1.4371e+06	1.32332e+06	2.63586e+06	2.1011e+06	936747	1.38661e+06	1.28852e+06	677316	1.35358e+06	2.19766e+06	2.60458e+06	2.4299e+06	1.93623e+06	3.25152e+06	1.54065e+06	0.12065	0.603552	1.08575	0.118691	insig
LIPID-P-1046	C55H98O6	TG(16:0_16:0_20:4)	GL	TG	-	3.93372e+06	4.85304e+06	4.21471e+06	4.25666e+06	5.31931e+06	2.4962e+06	5.43992e+06	2.91817e+06	4.33739e+06	3.39735e+06	2.90359e+06	4.34377e+06	5.37881e+06	2.9654e+06	5.19635e+06	3.81328e+06	3.09656e+06	4.27139e+06	5.54387e+06	4.44578e+06	4.27777e+06	5.12015e+06	3.34217e+06	5.10666e+06	0.563725	0.373043	1.0856	0.118496	insig
LIPID-P-2161	C44H83NO10	HexCer(t18:2/20:0(2OH))	SP	HexCer-AP	-	91395.1	75452	119424	149301	122677	118639	123877	100420	111763	98033.7	90379.7	102880	133702	108954	121864	141245	118983	99247.2	143335	106528	105431	106900	98194.5	131101	0.806548	0.220242	1.08529	0.118085	insig
LIPID-P-2174	C44H83NO10	HexCer(t24:1/14:1(2OH))	SP	HexCer-AP	-	27778.4	32305.8	16152.3	43969	24227.1	11569.7	25750.1	27425.6	15735.9	28083.9	23742.8	33078.4	22529	37119.2	36749	20198.1	23793.7	39936.7	31868.6	25822.6	18994.5	29780.2	27033.8	21972.1	0.643638	0.512321	1.08385	0.116166	insig
LIPID-P-0907	C52H96O6	TG(15:0_16:0_18:2)	GL	TG	-	1.5894e+06	1.5571e+06	1.40641e+06	1.65054e+06	1.83074e+06	816566	1.72332e+06	1.03998e+06	1.39362e+06	1.2394e+06	1.35118e+06	2.05842e+06	2.30098e+06	1.04433e+06	1.27135e+06	1.28052e+06	1.44318e+06	1.5351e+06	1.67541e+06	1.62612e+06	1.59575e+06	1.88714e+06	2.00557e+06	1.46935e+06	0.47779	0.388993	1.08371	0.115984	insig
LIPID-N-1462	C39H73O8P	PA(16:0_20:2)	GP	PA	-	60246.8	113092	76277.6	64483.2	60091.5	119557	95377.3	50427.9	125341	103242	37585.7	122904	83903.2	68842.3	119534	93735.4	42455.7	95504	90312.2	118288	120101	56549.4	162262	62038.4	0.303836	0.597795	1.08254	0.114417	insig
LIPID-P-1176	C59H100O6	TG(18:1_18:2_20:4)	GL	TG	-	2.86457e+07	2.42422e+07	2.3377e+07	2.76541e+07	2.64577e+07	1.29022e+07	3.32563e+07	2.17646e+07	2.53816e+07	2.33434e+07	1.85608e+07	2.53256e+07	3.25458e+07	2.32616e+07	2.64497e+07	2.57841e+07	1.85129e+07	2.06754e+07	3.01833e+07	3.40663e+07	3.09956e+07	2.81294e+07	1.9106e+07	2.51772e+07	0.498817	0.351998	1.08242	0.114257	insig
LIPID-P-0828	C47H88O6	TG(10:0_16:0_18:1)	GL	TG	-	39477.9	57599.5	58725.7	39485.3	61669.1	29120.8	33533.4	32110	41433.8	44017.9	23632.7	59852.5	29188.2	11235.1	65054.2	37314.9	48419.1	56702.7	49385.4	53231.8	38026.2	68642	54530.9	51452.1	0.236879	0.557938	1.08167	0.113266	insig
LIPID-P-0542	C50H100NO7P	PC(O-18:0_24:1)	GP	PC-O	-	99547	99581.3	78851.1	85617.8	62986	60446.1	89586	59952	68730.1	55039.4	65360.1	76097.8	67913.9	77451.9	115201	97933.7	65128.1	69575.9	52428.4	64979.8	97849.8	91586	83102.7	91462.6	0.639285	0.388196	1.08075	0.112031	insig
LIPID-P-0406	C28H54NO6P	LPC(O-20:3)	GP	LPC-O	-	168004	147580	219408	173993	200535	146494	155271	179005	174075	150818	153991	151276	185015	163631	202408	177940	233144	197942	168119	132369	149379	182010	185198	204189	0.822933	0.20009	1.07963	0.11054	insig
LIPID-P-0541	C48H96NO7P	PC(O-18:1_22:0)	GP	PC-O	-	930793	1.28263e+06	1.38032e+06	1.2632e+06	1.25343e+06	1.42916e+06	1.2831e+06	1.36592e+06	1.23423e+06	1.02404e+06	1.37043e+06	1.37769e+06	1.55192e+06	1.26194e+06	1.57109e+06	1.53865e+06	1.02651e+06	1.41679e+06	1.20932e+06	1.35064e+06	1.28368e+06	1.48453e+06	1.21387e+06	1.48516e+06	0.877364	0.140718	1.07892	0.109587	insig
LIPID-P-0393	C22H48NO6P	LPC(O-14:0)	GP	LPC-O	-	2.40469e+06	2.323e+06	2.18206e+06	2.12572e+06	1.99403e+06	2.75612e+06	2.2407e+06	2.12161e+06	2.23585e+06	2.00032e+06	1.89295e+06	1.95708e+06	2.13069e+06	2.13923e+06	2.35226e+06	2.20732e+06	3.12267e+06	2.15482e+06	2.01225e+06	2.20844e+06	2.29568e+06	2.32858e+06	2.66843e+06	2.66757e+06	0.951421	0.147015	1.07829	0.108743	insig
LIPID-P-1954	C54H103NO5	Cer(t18:1/36:2(2OH))	SP	Cer-AP	-	8872.46	27913.7	13564	19823.8	27168	10164.5	18511.5	12833.2	8998.93	11537.8	4593.64	17947.8	18254.8	5989.44	17284.7	9757.62	2465.95	15648.3	20617	25260.5	23764.2	25756.1	21327.3	9994.47	0.0162031	0.703056	1.078	0.108361	insig
LIPID-P-1286	C31H61NO4	Carnitine C24:0	FA	CAR	-	47849.5	54896.4	50012.8	70344.3	48785.3	62170.3	57608.2	51436.1	55105	10928.3	53107.3	31545.2	52683.7	63293.2	62272.9	55770.7	62547.3	13164.1	52559	37727.5	60930.1	121068	37390.5	20414.6	0.0938915	0.674788	1.07752	0.10772	insig
LIPID-P-0420	C25H50NO7P	LPE(20:1/0:0)	GP	LPE	-	886496	867259	726045	1.12744e+06	775439	788079	714797	741389	808471	953718	862048	1.34428e+06	897840	745036	710768	637557	631836	856446	1.16065e+06	1.05945e+06	1.24436e+06	1.19391e+06	1.38281e+06	894909	0.229312	0.458595	1.0774	0.107557	insig
LIPID-P-2358	C61H106O6	TG(18:0_18:2_22:4)	TG	TG	-	304870	416142	234109	265230	253232	142782	308587	226282	278881	185236	206719	371342	409974	177339	294281	333246	181919	250127	376458	272359	281956	347758	247341	267788	0.436316	0.503022	1.07739	0.10754	insig
LIPID-P-0634	C37H72NO7P	PE(P-16:0_16:1)	GP	PE-P	-	57542.9	110299	68483.1	94710.6	66182.8	90956.8	67723.4	117336	89702.3	86328.4	97741.5	123555	79808.3	95965.4	102009	117797	51195.4	82007.6	101575	101634	80327.5	103173	147781	89697.7	0.493781	0.460172	1.07698	0.106987	insig
LIPID-P-1974	C56H105NO5	Cer(t20:2/36:2(2OH))	SP	Cer-AP	-	17179.7	38973.1	11830.9	25318.1	14501.9	7245.51	6940.34	10259.7	20425.8	4755.17	19085	27538.8	15731.5	17816.7	13532.6	16733.5	8102.16	18655.7	35403.8	4260.8	21662.5	31113.2	28675.8	8009.8	0.20411	0.747959	1.07666	0.106569	insig
LIPID-P-2129	C44H83NO10	HexCer(t14:1/24:1(2OH))	SP	HexCer-AP	-	2.51408e+06	2.08932e+06	3.34812e+06	3.21775e+06	2.60342e+06	2.6667e+06	2.80832e+06	2.47628e+06	2.40164e+06	2.47781e+06	2.4079e+06	2.29915e+06	3.21393e+06	2.43321e+06	2.95902e+06	3.34969e+06	2.68802e+06	2.66041e+06	2.92759e+06	2.61413e+06	2.32847e+06	2.45932e+06	2.66222e+06	3.40829e+06	0.800462	0.191761	1.07645	0.106287	insig
LIPID-N-0354	C41H78NO8P	PE(20:2_16:0)	GP	PE	-	20346.7	14632.7	23512.4	23617.7	18545.4	12803.3	19762.6	18562.2	20614.4	14599.3	19729.4	14892.7	23220	13237.6	22729.8	28439.4	16966.2	17225.8	21406.9	18820.3	21662.2	19073.7	11226.3	24527.1	0.38166	0.42399	1.07633	0.106121	insig
LIPID-N-1225	C50H75O10P	PG(22:6_22:6)	GP	PG	-	79997.4	78018.8	142564	100170	82358.1	67511.9	197211	73510.1	129513	99269.7	108144	59316.2	104895	51038.9	246583	136219	34279.8	78715.8	81430.2	100869	100703	77725.8	166757	130706	0.100414	0.702459	1.07584	0.105458	insig
LIPID-P-0239	C39H68O5	DG(16:0_20:4)	GL	DG	-	124354	134483	142624	131793	134924	70450.6	170546	121239	96417.5	132785	91019.4	157465	208474	111984	141746	177164	86089.3	110780	174213	111316	126227	136750	85308	151227	0.344692	0.495118	1.07505	0.1044	insig
LIPID-P-0788	C51H98O6	TG(16:0_16:0_16:0)	GL	TG	555-44-2	1.56625e+07	1.91718e+07	1.91071e+07	1.98035e+07	1.80204e+07	1.58293e+07	1.76474e+07	1.2182e+07	1.60131e+07	1.62733e+07	1.56121e+07	1.7127e+07	1.90631e+07	1.96626e+07	1.38953e+07	1.77181e+07	1.9803e+07	1.94795e+07	1.78069e+07	1.58153e+07	1.79888e+07	1.87605e+07	1.87065e+07	1.88991e+07	0.877906	0.121462	1.07483	0.104109	insig
LIPID-N-0908	C44H84NO8P	PC(16:0_20:2)	GP	PC	-	351401	400538	331770	466768	384373	411872	414247	320080	373910	355619	475566	612267	422031	413327	370205	376590	302687	412803	471149	511619	521048	482091	573784	402710	0.534624	0.355022	1.07383	0.102761	insig
LIPID-P-0109	C34H67NO3	Cer(d18:1/16:0)	SP	Cer-NS	-	674285	608545	403625	453430	615331	561355	448492	489096	570418	643942	453336	419813	625943	501357	513425	609662	536490	625867	656835	504206	637997	592668	533817	467980	0.658052	0.254526	1.07326	0.101997	insig
LIPID-P-0243	C41H72O5	DG(18:0_20:4)	GL	DG	-	142004	139994	133443	128250	107236	82074.9	141184	97772.7	113543	112867	138712	94733.1	178722	104322	119053	169854	99899.1	120242	148579	104856	136262	123910	92669.5	138245	0.428686	0.388393	1.07319	0.101911	insig
LIPID-N-0355	C42H80NO8P	PE(19:0_18:2)	GP	PE	-	185165	239016	388050	231322	307619	283293	249304	214857	232954	240878	321012	274338	229192	211390	350543	326835	244268	292642	236408	243344	262421	341811	323125	336949	0.692051	0.381202	1.07296	0.101595	insig
LIPID-P-1973	C56H107NO5	Cer(t20:2/36:1(2OH))	SP	Cer-AP	-	21159.6	28507.2	29156.9	29091.3	31465.8	6906.85	31472.6	14794.4	10358.1	15255.4	16216.2	22635.3	25095.2	18193.9	23539.4	29009.3	22737.7	33437	30477.2	21254	19195.4	15286.5	13842.7	23600.8	0.599314	0.612672	1.07256	0.101059	insig
LIPID-P-2159	C44H85NO10	HexCer(t18:1/20:0(2OH))	SP	HexCer-AP	-	83834.5	87555.6	174724	144045	119448	138054	121044	102439	90369.6	103693	111372	95784.6	152927	105315	165457	146191	124636	99242.3	149402	91593.4	89158.6	76635.4	114598	155725	0.439586	0.492193	1.07179	0.100017	insig
LIPID-P-0403	C26H52NO6P	LPC(O-18:2)	GP	LPC-O	-	3.43056e+06	3.05465e+06	4.12518e+06	3.29552e+06	3.62557e+06	3.04653e+06	3.30992e+06	3.47369e+06	3.4309e+06	3.22703e+06	2.8248e+06	2.86495e+06	3.60929e+06	3.52575e+06	3.83358e+06	2.97739e+06	3.92602e+06	3.34859e+06	3.27941e+06	3.26929e+06	3.33643e+06	3.63983e+06	3.4814e+06	4.31811e+06	0.916337	0.118289	1.07141	0.0995156	insig
LIPID-P-0302	C40H75NO8	HexCer(d18:1/16:1)	SP	HexCer-NS	-	316523	319013	372790	410036	360589	313421	348141	258152	328644	304257	455709	411085	315901	412713	420708	451382	369833	341790	414155	412195	324819	337480	283237	413937	0.825913	0.269856	1.07141	0.0995067	insig
LIPID-P-1951	C38H73NO5	Cer(t18:1/20:1(2OH))	SP	Cer-AP	-	77520.7	100982	116700	113990	97980	77052	92575.7	73026.5	82534.9	84579.7	75489.7	106929	56349.9	66980.8	107531	110780	124417	79878.3	127815	88994.7	82305.1	111744	93061.5	127977	0.56238	0.43691	1.07138	0.0994721	insig
LIPID-P-0843	C53H100O6	TG(16:0_16:0_18:1)	GL	TG	-	8.50769e+06	1.13937e+07	5.85371e+06	8.79923e+06	1.05397e+07	6.90944e+06	9.02578e+06	4.58854e+06	6.97514e+06	6.28431e+06	7.17431e+06	1.28034e+07	1.13427e+07	6.15128e+06	6.26531e+06	6.26195e+06	6322780	8.20824e+06	1.05726e+07	9.8932e+06	8.56586e+06	1.03416e+07	1.40981e+07	7.88253e+06	0.32304	0.564138	1.07133	0.0994022	insig
LIPID-P-0240	C39H68O5	DG(18:2_18:2)	GL	DG	-	3.56751e+06	3.46093e+06	2.72351e+06	3.20529e+06	3.52136e+06	1.61177e+06	2.73844e+06	3.02155e+06	3.02257e+06	3.52816e+06	2.0926e+06	2.50778e+06	4.71619e+06	2.053e+06	1.78665e+06	2.67852e+06	3.39821e+06	3.15067e+06	4.59807e+06	3.11575e+06	4.52292e+06	3.02778e+06	1.71074e+06	2.70427e+06	0.040153	0.566051	1.07032	0.0980421	insig
LIPID-N-0016	C26H45NO6S	Taurochenodeoxycholic acid	ST	BA	516-35-8	252057	171766	207844	285129	202713	274042	419716	371815	261919	298653	250952	198799	225931	428016	200905	242361	217794	183043	354958	436561	333756	296019	231337	268782	0.227914	0.570755	1.07012	0.0977707	insig
LIPID-N-1335	C46H68NO10P	PS(18:1_22:4)	GP	PS	-	39968.6	27119.9	64529	81731.6	62530.6	45160.9	23793	48644	71319.3	18670.7	89886.6	56335.8	40843.7	32885.2	66630.5	50906	39082.2	66065.7	52438.9	30850.2	65638.8	60486.2	99283.9	68443.8	0.388618	0.675341	1.06966	0.0971536	insig
LIPID-P-1304	C27H43NO4	Carnitine C20:5	FA	CAR	-	104949	187143	110242	108551	108441	104832	162821	120541	134627	113833	108757	115114	132514	121165	176233	187689	96539.4	103618	109189	124023	101368	132692	129461	167881	0.657322	0.465904	1.06928	0.0966381	insig
LIPID-P-1168	C56H94O6	TG(15:0_16:1_22:6)	GL	TG	-	87760.2	130207	64816	136156	103101	42706.3	101717	49203.7	105024	106994	45263.7	129711	141519	43597.2	110630	93970.5	49283.1	84919.9	133933	108383	107662	126106	89484.5	89443.4	0.333168	0.632373	1.06917	0.09649	insig
LIPID-N-0179	C27H49O12P	LPI(18:2/0:0)	GP	LPI	-	470894	500785	413583	569388	512527	431095	546758	440899	439922	424552	522912	712490	672096	454427	426474	480802	396770	487016	481399	588338	551522	646410	595201	619205	0.502739	0.345886	1.06914	0.0964502	insig
LIPID-P-0003	C10H19NO4	Carnitine C3:0	FA	CAR	17298-37-2	1.23302e+06	910931	844603	1.20123e+06	882510	841141	940697	1.08277e+06	877035	1.0333e+06	1.08403e+06	959491	1.10057e+06	796568	1.09827e+06	2.07899e+06	1.04253e+06	829840	832749	1.05837e+06	877746	905292	959841	1.12131e+06	0.415787	0.534152	1.06823	0.0952223	insig
LIPID-P-1089	C53H92O6	TG(12:0_16:0_22:5)	GL	TG	-	577299	675895	361655	634067	502426	377070	537412	551432	523333	509787	348475	674551	673478	345373	634551	454017	424731	493689	683109	523954	591387	703178	538941	634774	0.451431	0.449864	1.06819	0.0951681	insig
LIPID-P-0096	C18H37NO2	SPH(d18:1)	SP	SPH	-	869924	838996	1.22272e+06	1.06037e+06	812147	514426	972638	952566	917970	1.04882e+06	1.95571e+06	546892	804583	1.18457e+06	1.11381e+06	2.19558e+06	1.02326e+06	800267	924080	944734	732883	806025	744970	1.23524e+06	0.46816	0.676898	1.06803	0.0949475	insig
LIPID-P-1062	C59H106O6	TG(18:0_18:1_20:3)	GL	TG	-	1.31189e+06	1.09524e+06	689166	987353	938166	548948	948780	624019	776794	663872	733212	1.45998e+06	1.26177e+06	526314	683362	847542	714128	759705	1.42396e+06	940884	1.06798e+06	1.02898e+06	1.39717e+06	858439	0.23649	0.603998	1.068	0.094907	insig
LIPID-P-2156	C44H85NO10	HexCer(t18:0/20:1(2OH))	SP	HexCer-AP	-	68650.4	41960.4	52309	52845.3	68807.7	43060.1	44371.8	48667.4	45588.9	49251.5	36621	47078.9	55668.9	33905.3	50454.7	41502.3	54439.9	77052.2	62124.4	45993.3	41921.4	46383.3	63174.6	66952.6	0.313248	0.469825	1.06736	0.0940416	insig
LIPID-N-0015	C26H43NO6	Glycocholic acid	ST	BA	475-31-0	161767	177054	209987	166270	193555	149104	149146	208258	167497	150464	228441	172457	230462	140410	203652	319059	149113	202629	107550	188414	140705	226990	170765	197669	0.314269	0.509994	1.06721	0.0938413	insig
LIPID-P-1432	C29H52O5	DG(8:0_18:2)	GL	DG	-	166604	313236	345441	332704	377911	314063	288161	273366	231535	358738	193237	225988	215895	413260	244180	188057	274040	341764	312766	362689	320699	409947	252162	313051	0.391244	0.513174	1.06651	0.0928957	insig
LIPID-P-0070	C51H90O2	CE(24:1)	ST	CE	-	2357.45	3288.33	3079.93	3370.89	2633.75	3165.06	6162.3	2809.57	3636.51	3618.78	5326.27	3891.62	3147.54	3911.92	4857.95	4217.2	3246.53	2744.39	4286.08	5061.89	2661.71	4868.83	3373.06	3840.23	0.635598	0.553593	1.06638	0.0927197	insig
LIPID-N-1435	C47H83O13P	PI(17:2_21:2)	GP	PI	-	14163.4	15303.4	14153.4	19210.9	8194.56	12132	19305.4	8226.48	11065.9	10322.3	22248.9	21320.1	11303.1	15250.6	16170.7	23366.8	13391.1	4006.51	7106.38	12317.4	28305.8	24405.5	14162.2	17259.2	0.108353	0.705787	1.06489	0.0907108	insig
LIPID-P-0400	C26H54NO6P	LPC(O-18:1)	GP	LPC-O	-	6.70918e+07	62089422	7.00163e+07	5.96106e+07	6.14487e+07	6.17059e+07	6.08844e+07	5.58665e+07	2.56394e+07	5.60933e+07	5.26284e+07	6.15749e+07	6.11747e+07	6.28275e+07	6.24515e+07	5.2079e+07	6.26877e+07	6.06043e+07	5.47329e+07	5.64995e+07	6.31747e+07	6.74988e+07	6.50535e+07	7.08983e+07	0.63281	0.309004	1.06483	0.0906203	insig
LIPID-P-2367	C58H102O6	TG(18:1_18:2_19:2)	TG	TG	-	212574	232373	159037	237139	289361	128458	244123	97142.8	204587	171035	171796	299689	281393	74894.1	75785.9	140474	166466	199094	353116	298324	342242	275544	249130	148536	0.154672	0.695562	1.06443	0.0900826	insig
LIPID-N-1219	C46H77O10P	PG(18:2_22:5)	GP	PG	-	90542	41197.6	84246.2	99060	102444	124335	69173.4	110433	100017	81706	99622.6	74867.2	110423	79204.5	94915	73117.2	83379.9	72910.4	102813	123563	47907.3	140215	147163	71156.5	0.118486	0.59717	1.06414	0.0896933	insig
LIPID-P-2331	C57H94O6	TG(18:1_16:2_20:5)	TG	TG	-	2.22726e+06	3.44541e+06	1.25293e+06	3.33107e+06	3.33868e+06	1.43003e+06	1.83714e+06	1.95175e+06	1.94511e+06	2.34351e+06	1.69337e+06	3.15072e+06	3.40037e+06	1.28972e+06	3.15698e+06	2.18222e+06	1.1629e+06	1.83063e+06	3.17336e+06	3.09762e+06	2.95266e+06	2.51378e+06	2.48577e+06	2.46916e+06	0.297144	0.642199	1.06327	0.0885072	insig
LIPID-N-0506	C43H77O13P	PI(18:3_16:0)	GP	PI	-	7827.35	9304.04	5259.9	11821.1	9922.31	6805.18	6185.96	8648.9	10500.1	9890.07	9608.24	11414.6	13281.1	1900.58	15497.4	13636.9	7144.91	11186.7	6216.93	8045.03	11494.7	10887	3788.12	10856	0.0568036	0.677772	1.06295	0.0880765	insig
LIPID-N-0092	C22H40O2	FFA(22:2)	FA	FFA	-	236218	232686	332999	278456	316045	209336	376562	49577.2	249099	223806	246437	226929	296391	181671	361557	224788	204008	263421	216001	250563	361991	199637	358239	246591	0.452447	0.61041	1.06269	0.0877232	insig
LIPID-P-0262	C41H68O5	DG(16:1_22:5)	GL	DG	-	22272.8	21631.7	14491.6	14085.8	16867.3	10615.4	16802.4	14315.6	16266.3	12362.4	12766.3	17565	30541.8	7913.73	20544.9	21413.4	8698.91	10188.1	23210.2	14746.1	15829.6	21698.3	7396.37	19709.7	0.10407	0.677224	1.06235	0.0872544	insig
LIPID-N-0457	C42H73O10P	PG(18:2_18:3)	GP	PG	-	9456.57	11728.3	13781	19171.9	29583.5	14697.2	21049.2	10946.6	15962.6	13037.6	21260	9744.54	15048.8	6914.44	29361.6	23459.6	8592.55	17048.9	10163.5	17777.2	16562	10273.7	26584.2	20392.6	0.252452	0.719229	1.06176	0.0864587	insig
LIPID-P-0020	C21H41NO5	Carnitine C14-OH	FA	CAR	-	63778.6	51508.7	157830	109909	96731.4	55881.6	126577	139340	87990.2	114696	141250	100982	120723	76666.9	170690	124391	60547.4	98298.9	124567	120249	96317.4	115589	79323.9	135485	0.379954	0.634746	1.06127	0.085792	insig
LIPID-P-1179	C59H100O6	TG(16:1_16:1_24:5)	GL	TG	-	961937	1.30407e+06	586698	1.03971e+06	1.07257e+06	487026	943702	527925	713979	918228	663163	1.31381e+06	1.27819e+06	459509	737998	650398	396550	646372	1.23125e+06	1.35123e+06	1.18236e+06	1.10545e+06	1.46421e+06	669929	0.0239225	0.697453	1.06082	0.0851829	insig
LIPID-P-2150	C63H119NO10	HexCer(t17:2/40:1(2OH))	SP	HexCer-AP	-	83644.2	85292.4	76574.1	91725.9	75908.2	72734.3	76709.2	73041.1	62548.7	82697.5	72427.9	59797.8	68009.2	85274.4	86604.8	99565	46500.7	72550.7	97463.9	75656.9	96203.5	84659	81060	75061.3	0.406742	0.368098	1.06079	0.0851399	insig
LIPID-P-2348	C58H102O6	TG(17:1_19:2_19:2)	TG	TG	-	158039	198863	94663.4	145779	177797	49046.3	160711	77613.6	129066	85100.1	79260.9	191072	237244	61937.8	64442.3	57979.6	69652.5	111447	235631	219855	158215	172017	154804	95673.5	0.110193	0.759745	1.0594	0.0832426	insig
LIPID-P-0792	C52H100O6	TG(15:0_16:0_18:0)	GL	TG	-	174270	263668	161820	211927	177613	104881	287159	106273	114832	146361	205523	290600	246610	230046	192904	137881	147389	153592	223275	139295	172154	264981	264309	205259	0.473258	0.645046	1.05914	0.0828946	insig
LIPID-P-0972	C52H94O6	TG(14:0_17:1_18:2)	GL	TG	-	66569.5	111745	55219.1	124978	138083	55473.6	108616	39828	73971.8	58387	74858.7	136229	116249	41762	60994.8	64946.2	41473.8	82399.4	111365	156104	85675.7	154474	131285	58385.4	0.100133	0.746178	1.05858	0.0821304	insig
LIPID-P-0106	C42H85NO3	Cer(d18:0/24:0)	SP	Cer-NDS	-	60235.4	61132.4	47812.4	61144.6	64817.7	55796.9	32475.5	47209.3	56944.4	51902.8	58410.6	65999.1	59575	59572.2	59759.7	72398.7	32864.3	9	75175.2	70425.6	79144.7	61052.9	58296.5	74128.4	0.463629	0.649877	1.05802	0.0813725	insig
LIPID-P-2329	C57H102O6	TG(18:0_16:2_20:2)	TG	TG	-	6.37557e+06	6.75329e+06	4.86292e+06	5.66243e+06	5.06536e+06	3.38923e+06	6.54546e+06	3.95655e+06	4.58966e+06	4.17368e+06	4.77536e+06	7.31185e+06	6.80616e+06	3.89531e+06	3.15768e+06	3.99312e+06	3.95578e+06	4.79814e+06	7.33591e+06	6.81246e+06	8.56188e+06	7.14212e+06	5.98273e+06	4.68171e+06	0.0256561	0.624181	1.0577	0.0809289	insig
LIPID-N-0729	C37H76NO7P	PE(O-16:0_16:0)	GP	PE-O	-	14397.6	12565.2	18816.9	2940.91	17909.4	21720.8	15941	19215.6	17244.2	14417.6	22504.2	28126.5	11638.5	12414.4	19472.9	22217.4	13854.1	19684.9	17022.3	19292.1	15650.3	22202.6	24682	19454.7	0.446908	0.650519	1.05727	0.0803443	insig
LIPID-N-1392	C43H81O13P	PI(15:0_19:1)	GP	PI	-	53925.5	59196.9	56924.3	102292	71204.3	34101.8	50141.1	51548.4	55769.2	51454	69929.7	97068.4	65990.3	53117.6	78245.2	79111.7	40827.8	33528.6	51320	58015.8	59219.7	84239.9	100274	92777.5	0.334871	0.667632	1.05721	0.0802657	insig
LIPID-P-0743	C44H89N2O6P	SM(d18:1/21:0)	SP	SM	121999-71-1	5.85561e+06	8.03267e+06	7.98388e+06	7.50196e+06	8.39093e+06	8.30117e+06	8.18638e+06	7.05661e+06	7.51904e+06	4.99673e+06	7.62246e+06	7.79257e+06	7.85851e+06	6.64696e+06	8.53149e+06	8.27356e+06	5.43229e+06	8.63108e+06	6.78218e+06	9.04264e+06	7.60927e+06	8.60795e+06	8.35138e+06	8.55522e+06	0.583713	0.33269	1.05695	0.0799119	insig
LIPID-P-0196	C37H70O5	DG(16:0_18:1)	GL	DG	-	918856	1.15559e+06	470035	752932	777467	564223	736148	544404	734106	696700	662541	802787	1.34409e+06	524817	436088	587053	523278	649359	1.13798e+06	777500	1.03539e+06	890241	688838	718370	0.041729	0.668662	1.0564	0.0791562	insig
LIPID-N-0171	C24H45O9P	LPG(18:2/0:0)	GP	LPG	-	393854	428803	395469	457761	517785	362058	368073	315565	366707	336152	359349	510552	490464	456297	372127	473108	249099	361703	393604	441487	469856	477279	416350	482155	0.357775	0.42324	1.0564	0.0791555	insig
LIPID-P-0992	C57H104O6	TG(16:0_18:1_20:2)	GL	TG	-	5.61645e+06	5.87981e+06	3.52693e+06	4.70644e+06	3.98499e+06	3.01159e+06	5.08333e+06	2.61924e+06	4.75994e+06	3.59091e+06	3.8355e+06	6.41506e+06	6.61997e+06	2.63528e+06	2.5599e+06	2.86657e+06	3.00281e+06	3.66917e+06	7.01745e+06	6.0587e+06	6.51572e+06	5.53025e+06	5.58079e+06	3.96002e+06	0.0876187	0.683603	1.05632	0.0790409	insig
LIPID-P-1170	C57H96O6	TG(16:0_18:2_20:5)	GL	TG	-	1.96354e+07	2.82399e+07	1.40479e+07	2.1501e+07	2.27675e+07	1.28441e+07	1.76994e+07	1.94675e+07	1.96821e+07	2.24035e+07	1.38848e+07	2.30724e+07	2.96249e+07	1.26125e+07	20312573	1.89926e+07	1.08127e+07	1.92907e+07	2.4801e+07	2.10927e+07	2.27331e+07	2.44863e+07	2.30338e+07	2.05689e+07	0.207081	0.583781	1.05576	0.0782765	insig
LIPID-P-0123	C40H77NO3	Cer(d18:1/22:1)	SP	Cer-NS	-	165234	139406	100697	170952	151213	156338	50144.8	103640	124252	119173	131627	236551	147673	86935.7	90142.9	42080.2	103989	128996	161771	197690	190279	202043	230498	158755	0.113509	0.718606	1.05556	0.0780022	insig
LIPID-P-2168	C44H83NO10	HexCer(t22:1/16:1(2OH))	SP	HexCer-AP	-	207036	201585	277570	320554	272462	260185	225246	231046	225176	231940	224567	202878	252902	198171	267065	338289	233083	245171	280344	218226	230663	256634	245732	271879	0.640924	0.375496	1.05483	0.0770064	insig
LIPID-P-0334	C48H93NO11S	SHexCer(d18:1/24:0)	SP	SHexCer	-	276461	164570	199461	202751	212201	142136	187534	224468	192123	267827	179104	197653	257583	145552	246747	241179	214714	187214	224306	175284	155686	219260	192713	319785	0.336318	0.53918	1.05467	0.0767897	insig
LIPID-P-0804	C57H110O6	TG(18:0_18:0_18:0)	GL	TG	-	9.41442e+06	1.02002e+07	3.99988e+06	4.02066e+06	3.38869e+06	3.17578e+06	3.29847e+06	2.7806e+06	2.8004e+06	2.77212e+06	2.56091e+06	2.81878e+06	3.49975e+06	1.04016e+07	3.33549e+06	3.59106e+06	3.3973e+06	3.66566e+06	3.81016e+06	2.87119e+06	9.20783e+06	3.54308e+06	3.0639e+06	3.62728e+06	0.190601	0.827065	1.05433	0.0763291	insig
LIPID-P-0102	C34H69NO3	Cer(d18:0/16:0)	SP	Cer-NDS	-	40091.5	47925.1	46000.7	42781.2	35574.6	52921.9	40989.7	33591.3	36513.9	41877.8	50504.6	36931.3	44440.1	39196.3	30686.9	43183.6	32259.6	46819.3	60482.6	44341.6	39937.6	51103.8	49946.3	50612	0.225011	0.455068	1.054	0.0758689	insig
LIPID-P-0503	C48H90NO8P	PC(18:2_22:1)	GP	PC	-	1.00283e+06	1.09817e+06	907052	1.29851e+06	1.10367e+06	1.34274e+06	928748	811049	973469	719147	1.53863e+06	1.70099e+06	1.25455e+06	953529	1.02626e+06	1.01063e+06	730680	1.18629e+06	1.07431e+06	1.25029e+06	1.21409e+06	1.38572e+06	1.82134e+06	1.23443e+06	0.306789	0.60931	1.05342	0.0750774	insig
LIPID-P-2294	C50H90O6	TG(11:0_18:1_18:2)	TG	TG	-	14033.5	10410.3	9	32330.4	26044.7	36177.7	148135	9	36634.4	9502.16	51964	9	53261.1	18416.2	37479.3	25026.8	23293.8	17185.6	38404.3	35770	28565.9	34239.2	44024.3	29079.2	1.14318	0.89593	1.05335	0.0749847	insig
LIPID-N-0104	C22H32O2	FFA(22:6)	FA	FFA	-	1.067e+07	1.16347e+07	7.90409e+06	1.02489e+07	9.60919e+06	7.92657e+06	1.06276e+07	7.30009e+06	9.28784e+06	8.0973e+06	7.82667e+06	1.11821e+07	1.30367e+07	8.88576e+06	9.69074e+06	9.76421e+06	5.19787e+06	8.11586e+06	9.23695e+06	1.02375e+07	1.17892e+07	1.07219e+07	1.0519e+07	1.10786e+07	0.220048	0.496118	1.05306	0.0745871	insig
LIPID-N-0563	C42H82NO10P	PS(18:0_18:0)	GP	PS	-	481982	348929	608294	506436	502353	453798	449484	506511	411334	366569	444937	308460	550062	245756	630758	1.03067e+06	272538	415343	450255	310611	305471	418653	353147	691684	0.0417395	0.735604	1.05304	0.0745667	insig
LIPID-P-2166	C44H83NO10	HexCer(t20:2/18:0(2OH))	SP	HexCer-AP	-	240193	188085	300782	297532	266997	275328	287825	222294	212703	260342	208272	213086	221990	303646	239774	314986	275588	263681	294280	231039	246602	261288	228060	248986	0.616992	0.370591	1.05263	0.0739931	insig
LIPID-P-2595	C59H111NO4	Cer(d25:2/34:2(2OH))	SP	Cer-AS	-	19993.7	10948.8	25898.9	16944	31272.8	11120.8	30140.1	14537	25164.6	26369.5	20257.8	28019.3	24841.7	11016.5	10226.3	23297.1	33560.7	10772	42273.2	20677.7	28016.1	34510.6	19194.6	15984.1	0.0428628	0.755764	1.05257	0.0739175	insig
LIPID-P-0566	C48H86NO7P	PC(O-18:0_22:6)	GP	PC-O	-	3.47036e+06	4.43166e+06	4.43819e+06	4.07618e+06	4.63351e+06	4.31268e+06	3.66549e+06	3.47249e+06	3.51921e+06	3.56386e+06	4.12138e+06	4.04266e+06	3.9404e+06	4.21263e+06	4.49835e+06	3.88691e+06	3.49139e+06	4.7725e+06	3.78667e+06	3.73238e+06	4.12883e+06	4.31064e+06	4.83223e+06	4.62387e+06	0.753324	0.252932	1.05171	0.0727403	insig
LIPID-N-0701	C29H58O2	FFA(29:0)	FA	FFA	-	612831	430671	463997	343472	438169	497842	239311	356605	175407	513128	225583	387166	475996	697237	290813	286085	387085	442696	383285	308516	655619	381516	257652	355520	0.0811063	0.722701	1.05078	0.0714539	insig
LIPID-P-2382	C63H104O6	TG(18:2_18:2_24:5)	TG	TG	-	157613	151090	139920	182162	172192	60821.3	114122	91721.7	127073	108920	116901	146177	152935	97498.6	118756	108308	53793.1	140567	159087	228556	211838	179341	80262.2	117197	0.0576929	0.717756	1.05063	0.0712563	insig
LIPID-N-0334	C39H76NO8P	PE(16:0_18:1)	GP	PE	-	188524	284360	248841	306079	339621	203795	260157	231599	267303	263339	298043	203964	314159	190477	362561	433351	158486	216886	231910	212972	274808	238817	261895	355666	0.295441	0.632769	1.05051	0.0710909	insig
LIPID-P-0002	C9H17NO4	Carnitine C2:0	FA	CAR	3040-38-8	4.12559e+07	3.29702e+07	4.11201e+07	4.75925e+07	2.92345e+07	2.30159e+07	2.8649e+07	3.95659e+07	2.83041e+07	3.94216e+07	3.35983e+07	2.95256e+07	4.79385e+07	2.91498e+07	4.48879e+07	3.88393e+07	3.43073e+07	3.5452e+07	3.18209e+07	3.65246e+07	2.6926e+07	3.60977e+07	3.55438e+07	3.74178e+07	0.429286	0.528544	1.04985	0.0701878	insig
LIPID-P-1196	C57H94O6	TG(18:2_18:3_18:3)	GL	TG	-	1.42913e+06	1.75408e+06	1.24377e+06	1.80441e+06	2.02951e+06	922825	1.29333e+06	1.21076e+06	1.17048e+06	1.24164e+06	961169	1.49778e+06	1.85816e+06	818454	1.2135e+06	1.23808e+06	1.15803e+06	1.14636e+06	1.74437e+06	1.51167e+06	1.90404e+06	1.75437e+06	1.47275e+06	1.56462e+06	0.245041	0.622615	1.04985	0.0701869	insig
LIPID-N-1499	C37H61O8P	PA(12:0_22:6)	GP	PA	-	368390	282176	406768	307119	389287	241506	187994	378612	238566	255618	346924	403732	230240	365517	344475	413940	296054	271422	263450	309186	426619	348692	357366	369500	0.433611	0.574542	1.04985	0.0701847	insig
LIPID-P-0394	C24H52NO6P	LPC(O-16:0)	GP	LPC-O	-	7.33979e+07	7.42362e+07	8.15515e+07	7.51452e+07	7.23115e+07	7.77765e+07	7.42289e+07	6.76746e+07	7.5906e+07	6.76235e+07	6.66223e+07	7.14529e+07	7.38607e+07	7.47422e+07	8.39634e+07	6.85268e+07	8.32796e+07	7.53259e+07	6.5064e+07	7.13923e+07	7.34435e+07	8.12078e+07	8.15515e+07	8.93132e+07	0.900619	0.147316	1.04983	0.0701503	insig
LIPID-P-2123	C44H85NO10	HexCer(t14:0/24:1(2OH))	SP	HexCer-AP	-	25121.2	30694	22133	30345.9	26157.5	35012.7	28762.7	49032.3	38755.7	38725.7	29389	22581.2	29478.8	25683.8	32278	36340.8	23754.3	38257.7	47921.4	39535.5	32183.1	28959.7	33489.2	27550.4	0.351919	0.606808	1.0497	0.0699741	insig
LIPID-P-0911	C53H98O6	TG(14:0_18:0_18:2)	GL	TG	-	1.67418e+06	1.99501e+06	875511	1.46251e+06	1.19267e+06	938633	1.5556e+06	639530	1.24113e+06	870971	962395	2.32423e+06	1.71164e+06	557664	558340	644599	591386	1.14462e+06	1.97814e+06	2.00531e+06	1.35838e+06	1.86429e+06	3.18927e+06	904333	0.272206	0.816791	1.0493	0.0694266	insig
LIPID-N-1152	C38H71O10P	PG(16:0_16:2)	GP	PG	-	14681.5	46766.3	45437.9	49728.8	58213.3	26290.4	40590.1	49589.4	14700.6	36303	21300	74349.5	25259.2	29422.8	68707.3	20668.4	46239.6	44132.2	27302.2	66433.5	24599.5	51511.2	75048.9	22089.3	0.348893	0.803193	1.04909	0.0691399	insig
LIPID-P-0211	C35H64O5	DG(16:1_16:1)	GL	DG	-	26978.6	52848.1	8004.07	26935.1	40935	18496.3	34012.1	16646.1	21835.1	17426.7	12218.4	24663.4	30749.6	14481.1	15602.8	11500.6	36275.5	19011.2	22183.8	30350.6	31913.6	35645.6	44106.1	23953.3	0.326629	0.794327	1.04909	0.0691336	insig
LIPID-N-0900	C42H71O8P	PMeOH(16:0_22:6)	GP	PMeOH	-	9127.83	12839.9	12393.9	20419.1	16520.6	18284	12869.4	5484.48	8501.58	5382.86	2281.32	20115.9	14358.5	17052.4	7367.87	14064.2	12182.7	10508.9	11158	13585.9	15845.1	7416.9	15909.6	11837.9	0.488955	0.767848	1.049	0.0690171	insig
LIPID-P-2355	C59H106O6	TG(18:0_18:2_20:2)	TG	TG	-	3.06797e+06	2.59532e+06	1.56625e+06	2.57302e+06	1.92483e+06	1.3342e+06	2.26563e+06	1.18282e+06	2.02583e+06	1.45567e+06	2.07849e+06	4.84047e+06	2.52666e+06	1.11679e+06	1.02343e+06	1.44498e+06	2.25408e+06	1.73807e+06	3.64282e+06	3.07211e+06	3.5305e+06	2.86266e+06	3.37602e+06	1.63958e+06	0.0136877	0.784658	1.04895	0.0689435	insig
LIPID-P-0227	C39H70O5	DG(16:1_20:2)	GL	DG	-	23636.2	20726.9	17490.9	17991.2	21880	3025.12	24555.1	14996.2	18835.7	21045.7	17588.9	29216.3	33639.2	7681.35	10148.2	15007.9	17358.5	11919.8	38750.4	24685.1	32089.4	19568.9	18134	13288.5	0.0172954	0.786658	1.04885	0.0688046	insig
LIPID-N-0259	C46H86NO8P	PC(20:1_18:2)	GP	PC	-	883020	887807	705970	1.20015e+06	817911	859575	909003	739776	781812	903527	1.19776e+06	1.61638e+06	1.1607e+06	673564	944546	808937	669135	1.01092e+06	1.16621e+06	1.17032e+06	1.03326e+06	1.1106e+06	1.35918e+06	952424	0.285742	0.634068	1.04843	0.0682345	insig
LIPID-N-0505	C43H79O13P	PI(18:2_16:1)	GP	PI	-	10846.1	20348.5	10045.5	15050	21978.9	14433.8	10954	13070	18769.6	21906.9	24519.5	20264.2	14150	16713.7	14719.8	21734.1	10313.1	15237.5	13273.5	21395.6	21264.2	24151.9	17542.5	21478.4	0.401863	0.673124	1.04841	0.0681991	insig
LIPID-N-1374	C39H75O13P	PI(12:0_18:0)	GP	PI	-	135847	129210	62205	61489.4	60253.6	52031.9	44238.1	48835.7	54486.9	46737.3	53977.3	65301.7	47049.7	149838	60204.7	58813.1	79706.1	55087.8	79893.8	48040.7	112206	50886.8	55934	56087.8	0.184068	0.798621	1.04804	0.0676957	insig
LIPID-P-0022	C23H45NO5	Carnitine C16-OH	FA	CAR	195207-76-2	348033	370246	585630	476371	413452	279794	486998	557095	485552	460412	492262	407979	524164	326687	707839	578455	353788	449973	429097	455815	351427	455558	342187	642962	0.316294	0.633135	1.04738	0.0667827	insig
LIPID-P-1083	C51H88O6	TG(14:1_16:1_18:3)	GL	TG	-	20816.1	44324.8	7686.38	18394.8	24878.3	9984.38	13799.6	12457.2	5540.15	17275.8	22718.8	26635.3	18635.3	8277.51	22234	24609.3	8318.77	25904.5	5888.29	29499.7	24719.2	24952.4	23916	18181.5	0.326262	0.817962	1.04732	0.0667083	insig
LIPID-N-1021	C41H76NO8P	PC(15:1_18:2)	GP	PC	-	15436.6	15685.5	25436.2	18204.6	12065.4	23560.2	32900.2	30793.1	13878.5	25661.2	27871	28375.9	35649.7	24801.4	10338.6	38839.6	14651.5	21280.5	41010.7	14004.7	19761.5	18911.6	12312.1	31076	0.112614	0.77712	1.04732	0.0666987	insig
LIPID-P-2457	C35H67NO4	Cer(t20:2/15:0)	SP	Cer-NP	-	1.49048e+06	1.18983e+06	1.37516e+06	1.29762e+06	1.36782e+06	1.33733e+06	1.16125e+06	1.65122e+06	1.4586e+06	1.42149e+06	1.26884e+06	1.24763e+06	1.51138e+06	1.47886e+06	1.28625e+06	1.41787e+06	1.69487e+06	1.4995e+06	1.38664e+06	1.2776e+06	1.43576e+06	1.25442e+06	1.40341e+06	1.37861e+06	0.591866	0.246916	1.04659	0.0656964	insig
LIPID-P-0802	C56H108O6	TG(17:0_18:0_18:0)	GL	TG	-	1.08697e+06	1.30406e+06	1.05966e+06	1.1019e+06	1.05566e+06	1.00533e+06	1.02598e+06	969242	1.05303e+06	953404	924814	1.11034e+06	1.01193e+06	1.12958e+06	1.36373e+06	1.00554e+06	991500	1.05766e+06	1.11937e+06	1.02562e+06	988689	1.3035e+06	1.16136e+06	1.07844e+06	0.77709	0.292737	1.04636	0.0653842	insig
LIPID-N-0551	C49H83O13P	PI(18:0_22:6)	GP	PI	-	157317	193217	115031	157358	171732	125235	124186	101813	148116	161060	182966	184874	149593	93932	174738	168760	67445.4	174775	201287	194898	195027	177859	161453	147217	0.0969775	0.634613	1.04612	0.0650551	insig
LIPID-P-2330	C57H100O6	TG(18:1_17:2_19:2)	TG	TG	-	1.27753e+07	1.86309e+07	1.13983e+07	1.85452e+07	1.91792e+07	1.23543e+07	1.74992e+07	1.68171e+07	2.844e+07	1.30808e+07	5.79967e+06	1.44601e+07	2.72148e+07	9.26143e+06	1.27534e+07	1.77312e+07	1.10416e+07	8.30043e+06	3.26117e+07	1.37606e+07	1.87312e+07	1.33636e+07	1.4697e+07	1.82097e+07	0.0519163	0.78505	1.04602	0.064909	insig
LIPID-P-1098	C55H96O6	TG(16:0_16:1_20:4)	GL	TG	-	4.06756e+06	5.89317e+06	2.81819e+06	4.28975e+06	4.33325e+06	1.94248e+06	4.31134e+06	3.03337e+06	3.36934e+06	3.15703e+06	2.97214e+06	4.22626e+06	4.8003e+06	2.56469e+06	4.10732e+06	2.38029e+06	1.64056e+06	2.94687e+06	5.68913e+06	4.7079e+06	4.62628e+06	4.8302e+06	4.58396e+06	3.57895e+06	0.0528195	0.717058	1.04599	0.0648691	insig
LIPID-P-0837	C51H96O6	TG(16:0_16:0_16:1)	GL	TG	-	7.05703e+06	1.38206e+07	4.32771e+06	8.16898e+06	9.14485e+06	6.61999e+06	9.37553e+06	4.37558e+06	6.95461e+06	5.47017e+06	8.01124e+06	1.04054e+07	8.54835e+06	5.007e+06	7.82891e+06	5.78359e+06	6.3285e+06	6.65898e+06	9.30048e+06	9.59442e+06	7.76508e+06	1.01574e+07	1.34407e+07	7.5218e+06	0.382291	0.733975	1.04485	0.0632897	insig
LIPID-P-1985	C60H113NO5	Cer(t22:2/38:2(2OH))	SP	Cer-AP	-	18166.4	36193.7	36309.9	24328.5	27118	15673.4	50656.3	15643.4	15867.8	22025.6	32139.2	29127.4	38115.5	11415	34962.9	33336.2	10605.5	28211	41554.4	15962.3	34509.2	40467.5	31971.8	16626.4	0.0683861	0.791293	1.04482	0.0632533	insig
LIPID-P-0214	C37H68O5	DG(16:0_18:2)	GL	DG	-	2.21472e+06	2.03702e+06	1.53847e+06	2.2853e+06	2.13469e+06	1.00104e+06	1.77655e+06	1.50983e+06	1.57387e+06	1.74191e+06	1.31332e+06	1.80252e+06	3.10209e+06	1.19945e+06	1.24587e+06	1.92963e+06	1.26242e+06	1.6186e+06	2.55744e+06	1.66945e+06	2.52128e+06	1.84953e+06	1.05855e+06	1.83355e+06	0.0562942	0.723296	1.04389	0.0619712	insig
LIPID-P-1087	C53H92O6	TG(14:0_18:2_18:3)	GL	TG	-	1.39383e+06	1.51386e+06	964689	1.4997e+06	2.14869e+06	686599	1.12653e+06	1.05912e+06	853723	1.13428e+06	846747	1.74756e+06	1.53328e+06	729375	1.01674e+06	941547	971629	1.29957e+06	1.61812e+06	1.64445e+06	1.73949e+06	1.59553e+06	1.46631e+06	1.07001e+06	0.236027	0.733835	1.04345	0.0613634	insig
LIPID-N-1055	C38H74NO8P	PE(16:0_17:1)	GP	PE	-	53892	119203	73882.6	137887	169322	140270	183881	76089.3	82045.4	65282.9	67779.5	154222	96734.7	30345.6	163924	73732.7	123801	137592	128149	141164	121305	99081.4	116658	148582	0.326226	0.77922	1.0433	0.0611508	insig
LIPID-P-1968	C38H73NO5	Cer(t20:2/18:0(2OH))	SP	Cer-AP	-	133168	179610	228030	218334	212321	201816	221161	187594	162229	121037	159012	131943	163019	150136	205475	207861	171846	196537	209084	178802	167465	196905	176376	224731	0.583838	0.554565	1.04266	0.0602658	insig
LIPID-N-0382	C41H74NO8P	PE(18:2_18:2)	GP	PE	20707-71-5	95010.3	30688.1	101886	102950	111894	87269.3	101780	45451.8	39039.1	92246.2	126661	64785	87954	104569	68892.8	144667	74051.7	72487.6	82728.2	48684.4	85838.4	82376.9	77382.4	112664	0.342376	0.758066	1.04265	0.0602532	insig
LIPID-N-0993	C38H72NO8P	PC(14:1_16:1)	GP	PC	-	8078.99	8768.02	13125.8	11270.4	7032.54	9247.15	8909.63	10507	6516.45	9201.74	6145.68	9637.48	11625.1	6754.83	10833	7844.37	8591.64	10611.6	12527.3	10038.4	9344.51	8010.52	8176.49	8629.86	0.237611	0.624365	1.04193	0.0592585	insig
LIPID-P-2302	C52H94O6	TG(15:1_17:1_17:1)	TG	TG	-	159190	284554	196166	264334	283027	154581	333764	166057	250611	204746	382013	315250	250330	156481	82732.6	220229	264746	256761	271500	285568	295897	401384	368633	264906	0.0477439	0.750891	1.0417	0.0589463	insig
LIPID-N-1203	C40H69O10P	PG(12:0_22:5)	GP	PG	-	113436	105187	105143	112042	113579	95036.2	106858	89137.1	103287	94289	91243.1	105032	112792	106755	102655	97385.5	101916	104454	103694	113752	116809	119283	93393.5	112679	0.642956	0.21784	1.04156	0.05875	insig
LIPID-P-0361	C28H58NO7P	LPC(0:0/20:0)	GP	LPC	-	8.42525e+06	8.58984e+06	8.51947e+06	9.64292e+06	9.29664e+06	7.7857e+06	9.13663e+06	6.94899e+06	8.13699e+06	6.9482e+06	9.56497e+06	1.07234e+07	1.13296e+07	6.97295e+06	6.92834e+06	7.5734e+06	6.40065e+06	8.6646e+06	9.21038e+06	1.10456e+07	9.62277e+06	1.05265e+07	1.04229e+07	9.31959e+06	0.109632	0.54883	1.04144	0.0585832	insig
LIPID-P-0396	C28H60NO6P	LPC(O-20:0)	GP	LPC-O	-	3.16856e+06	3.04546e+06	4.68288e+06	3.02413e+06	2.54843e+06	2.39086e+06	3.24355e+06	3.0087e+06	3.11079e+06	2.83248e+06	3.03537e+06	3.11831e+06	2.90884e+06	3.32904e+06	3.53544e+06	3.19516e+06	3.13661e+06	3.17399e+06	2.84358e+06	3.32779e+06	2.74335e+06	3.37665e+06	3.22058e+06	3.95476e+06	0.536581	0.501428	1.04129	0.0583663	insig
LIPID-P-2437	C50H97NO4	Cer(t17:2/33:0)	SP	Cer-NP	-	33489.2	29581.6	34227.9	30928.1	50022.6	13201.6	31202.2	34730.6	36003.3	32020.7	56168.4	24989.8	35519.2	34983.7	41607.7	45913.4	22817.2	32988.5	56341.2	19208.1	36890.1	30450.7	27517.6	39053.2	0.293416	0.748072	1.04114	0.0581577	insig
LIPID-N-1388	C40H75O13P	PI(18:0_13:1)	GP	PI	-	20868.3	51594.1	14663	16003.1	16134.2	16005.3	15619.6	18357.2	17296.8	16176.8	14287.6	17883.5	17800	36775.4	14638	16229.9	16543.6	17181.8	26952.6	14310.9	31090	19148.1	17051.4	16792.3	0.267972	0.82664	1.04097	0.0579349	insig
LIPID-N-0695	C19H38O2	FFA(19:0)	FA	FFA	-	1.69184e+06	317158	2.85149e+06	2.49323e+06	2.67637e+06	713556	3.24489e+06	2.28742e+06	2.77033e+06	2.35404e+06	2.26105e+06	2.2207e+06	2.47779e+06	1.71391e+06	3.02802e+06	1.94208e+06	1.8734e+06	2.50865e+06	1.78966e+06	2.08216e+06	2.96798e+06	430081	3.54651e+06	2.57831e+06	0.186158	0.798263	1.04082	0.0577196	insig
LIPID-P-2583	C57H111NO4	Cer(d24:2/33:0(2OH))	SP	Cer-AS	-	55236.4	74549.9	57969.8	95134.5	83531.6	36942.3	55668.5	69089	67207.8	97881.8	51573.8	71740.1	97900.8	65773	51510.5	49126.2	28133.6	64575.5	107959	80168.4	81842	86717.8	71778.2	64346	0.0541584	0.73906	1.04079	0.057677	insig
LIPID-P-2157	C44H83NO10	HexCer(t18:0/20:2(2OH))	SP	HexCer-AP	-	128727	98562.9	187393	200574	155775	161834	208657	150463	129510	181592	191729	137587	186441	154175	182844	219517	164992	148087	165440	129534	143735	137571	149316	229212	0.411112	0.62845	1.0406	0.0574197	insig
LIPID-P-0115	C40H79NO3	Cer(d18:1/22:0)	SP	Cer-NS	-	1.24487e+06	1.5164e+06	1.31686e+06	2.08654e+06	1.65391e+06	1.49888e+06	1.29156e+06	1.14475e+06	1.31162e+06	1.30796e+06	1.38647e+06	1.6526e+06	2.10729e+06	1.40429e+06	1.6337e+06	1.18752e+06	1.01466e+06	1.52352e+06	1.24913e+06	1.78819e+06	1.39263e+06	1.52001e+06	1.46378e+06	1.83348e+06	0.217953	0.611133	1.04053	0.0573235	insig
LIPID-P-0438	C21H44NO6P	LPE(P-16:0)	GP	LPE-P	174062-72-7	1.62891e+06	1.82999e+06	2.22502e+06	1.68085e+06	1.32077e+06	1.35085e+06	1.92024e+06	1.85544e+06	1.78358e+06	1.51469e+06	1.61025e+06	1.43647e+06	1.87595e+06	1.62189e+06	2.08677e+06	1.78195e+06	1.60752e+06	1.74851e+06	1.56853e+06	1.54256e+06	1.83185e+06	1.63863e+06	1.64413e+06	2.02182e+06	0.526203	0.46633	1.04034	0.0570496	insig
LIPID-P-2405	C41H79NO4	Cer(t16:1/25:1)	SP	Cer-NP	-	46938.8	93813.9	105308	28310.9	69134.3	50272.9	23479.7	116074	54695.3	54868.7	65006.8	78954.6	26987.6	89645.6	94845.4	98952.1	17741.3	58012.8	43505.2	63625.8	66236.3	94915.5	67779.1	96305.2	0.113075	0.821669	1.04028	0.0569702	insig
LIPID-P-1150	C59H102O6	TG(18:0_18:2_20:4)	GL	TG	-	2.27302e+07	2.22324e+07	1.64392e+07	1.91462e+07	1.80479e+07	1.43872e+07	2.31367e+07	1.64869e+07	1.86947e+07	1.69699e+07	1.32083e+07	2.23441e+07	2.67915e+07	1.49809e+07	1.7065e+07	1.81027e+07	1.23323e+07	1.64597e+07	2.72369e+07	2.19272e+07	2.05138e+07	2.10042e+07	1.66922e+07	1.96298e+07	0.0758033	0.649821	1.03982	0.0563328	insig
LIPID-P-1105	C57H100O6	TG(16:0_18:1_20:4)	GL	TG	-	3.45025e+07	3.7658e+07	3.06807e+07	2.82308e+07	2.57231e+07	1.82268e+07	3.55549e+07	2.41299e+07	2.56435e+07	2.66643e+07	2.01266e+07	3.58102e+07	4.00477e+07	2.06481e+07	2.83914e+07	2.22028e+07	1.79702e+07	2.56066e+07	4.35385e+07	3.52788e+07	3.708e+07	3.30673e+07	2.34862e+07	2.9053e+07	0.0144934	0.711081	1.03913	0.0553754	insig
LIPID-P-2134	C44H83NO10	HexCer(t16:0/22:2(2OH))	SP	HexCer-AP	-	20175.5	14138.4	23419.5	37426.4	26629.7	25822.6	33482.4	15729.5	17505.6	21979.3	24208.5	19892.5	24203.3	22596.8	25822.6	27840.9	22379.7	27432.2	20594.3	20118.9	18155.5	27369.5	22131.8	32595.5	0.491691	0.700247	1.03863	0.0546759	insig
LIPID-P-2590	C57H111NO4	Cer(d25:1/32:1(2OH))	SP	Cer-AS	-	20043.5	35252.9	10253.3	30179.7	31149.2	34891.2	30690.5	42213.6	27763.2	15639.9	35763	28694.2	39897.8	23128.9	32294.5	30710.5	19952.1	22884.2	37375	23971.9	29727.1	39068	32782.8	23705.9	0.410191	0.74636	1.03785	0.0535972	insig
LIPID-P-1109	C58H102O6	TG(19:1_18:2_18:2)	GL	TG	-	1.62852e+06	1.52667e+06	1.09812e+06	1.47497e+06	1680189	715023	1.35115e+06	772832	1.43136e+06	1.0306e+06	1.05958e+06	1.82658e+06	1.9965e+06	717043	607566	880069	1.16676e+06	1108308	1.94248e+06	1.92022e+06	1.52687e+06	1.64697e+06	1.4559e+06	1.20944e+06	0.114037	0.781333	1.03735	0.0529066	insig
LIPID-P-2510	C39H77NO4	Cer(d18:1/21:0(2OH))	SP	Cer-AS	-	105555	145175	115729	104021	120407	106032	90465.4	89177.9	119089	126641	124527	172171	114795	112693	104531	133623	82606.6	151159	131186	140009	88885.5	122100	146142	143913	0.267134	0.641879	1.03711	0.0525647	insig
LIPID-P-0275	C20H40O4	MG(17:0)	GL	MG	-	37204.4	37759.9	16977.1	18601.9	13535.4	17000.6	19087.6	9872.17	21605.3	12836.9	18321.6	24051.1	25568.8	27256.1	14054	14472.1	12280.5	20025.4	21350.3	20772.3	42844.1	23243.4	16743.3	17391.7	0.0344258	0.827962	1.03706	0.0524964	insig
LIPID-P-0754	C43H85N2O6P	SM(d18:1/20:1)	SP	SM	222403-67-0	5.34931e+06	6.29868e+06	5.78227e+06	5.02419e+06	5.94814e+06	5.82481e+06	5.26123e+06	5.05435e+06	4.79356e+06	4.07841e+06	5.51194e+06	4.62459e+06	4.20136e+06	5.60069e+06	6.3495e+06	5.04775e+06	6.13961e+06	5.99731e+06	4.94638e+06	5.73449e+06	5.4768e+06	5.40484e+06	5.02837e+06	5.88598e+06	0.613295	0.461184	1.03559	0.0504487	insig
LIPID-P-2346	C59H104O6	TG(18:0_20:2_18:3)	TG	TG	-	2.15986e+06	2.5235e+06	2.29696e+06	1.94087e+06	1.84797e+06	1.65329e+06	2.04608e+06	1.73953e+06	1.73702e+06	1.50215e+06	1.22989e+06	2.15175e+06	3.01179e+06	1.31819e+06	1.41874e+06	1.68644e+06	1.87699e+06	1.71198e+06	3.14226e+06	1.69148e+06	2.07714e+06	2.1566e+06	1.57861e+06	1.96705e+06	0.0563242	0.734277	1.03541	0.0502035	insig
LIPID-P-0428	C23H42NO7P	LPE(18:3/0:0)	GP	LPE	-	184639	224095	229765	249643	269365	253745	202656	202277	213878	268708	235854	236813	225168	195073	310247	293018	155827	230725	234558	224732	205684	250619	267818	274809	0.35348	0.590242	1.03494	0.0495505	insig
LIPID-P-0908	C52H96O6	TG(15:0_16:1_18:1)	GL	TG	-	1.78701e+06	2.00758e+06	1.615e+06	1.88563e+06	2.01961e+06	1.01318e+06	2.11648e+06	1.17185e+06	1.48841e+06	1.49146e+06	1.6988e+06	2.41338e+06	2.40839e+06	1.15276e+06	1.34307e+06	1.39921e+06	1.60017e+06	1.64247e+06	2.00536e+06	1.88633e+06	1.8323e+06	1.97318e+06	2.33361e+06	1.84302e+06	0.19843	0.713215	1.03436	0.0487346	insig
LIPID-N-1016	C41H80NO8P	PC(18:0_15:1)	GP	PC	-	407361	297162	497099	427588	410342	345234	387674	467662	432231	370904	460645	302632	567001	273477	595835	759651	182131	396803	414636	255479	287876	359798	295944	582882	0.16514	0.801514	1.03432	0.0486882	insig
LIPID-P-0251	C41H70O5	DG(18:2_20:3)	GL	DG	-	86419.8	91854.6	64789.8	47812.3	115237	29416	93075.4	67570.8	66014.6	51621.1	52163.8	55991	109394	51476.9	59966.5	81852.2	43843	69316.1	68785.6	88352.9	108437	79282.2	34709.8	54425	0.102975	0.813856	1.03391	0.0481123	insig
LIPID-P-0086	C52H84O2	CE(24:4)	ST	CE	-	25484.3	21463.7	20608.8	18512.4	13992	12983.9	39983	15600	22416.3	9281.64	11945.6	14169.7	14617	16984.5	12551.2	14965.5	17353.3	28142.6	23420.9	29442.1	22238.6	24091.4	14568.9	15620.3	0.220681	0.829877	1.03336	0.0473486	insig
LIPID-P-0544	C42H82NO7P	PC(O-16:0_18:2)	GP	PC-O	88542-95-4	2.75584e+07	2.81603e+07	3.13095e+07	3.05927e+07	3.15906e+07	3.53662e+07	3.01504e+07	2.50962e+07	2.96592e+07	2.40651e+07	3.2191e+07	3.24255e+07	2.8491e+07	2.87563e+07	3.3052e+07	3.01625e+07	2.72787e+07	3.16391e+07	2.60927e+07	2.98899e+07	2.72771e+07	3.42936e+07	4.00446e+07	3.29644e+07	0.459046	0.50647	1.03288	0.0466739	insig
LIPID-P-2491	C59H113NO4	Cer(d17:1/42:2(2OH))	SP	Cer-AS	-	15324.6	24990.5	4536.02	10730.1	6107.24	1514.02	10208.4	6164.23	4136.95	9281.82	12083	14326	12286.2	12340.3	6195.1	3623.14	8565.86	4542.03	11832.7	12380.6	15377.7	14237.3	9739.78	12206.1	0.368547	0.879907	1.03286	0.0466478	insig
LIPID-P-0415	C21H42NO7P	LPE(16:1/0:0)	GP	LPE	-	230722	358135	208376	327995	299911	256892	220977	250872	238087	337002	294323	324457	232103	361064	260020	212500	157417	238167	296407	313387	347018	349401	436677	252922	0.0669434	0.736784	1.03266	0.0463637	insig
LIPID-P-0916	C55H102O6	TG(16:0_18:0_18:2)	GL	TG	-	2.0125e+07	1.90579e+07	1.66678e+07	1.88848e+07	2.15588e+07	1.29915e+07	1.5777e+07	9.40739e+06	1.65987e+07	1.25868e+07	1.17188e+07	2.09781e+07	2.17066e+07	1.31569e+07	1.35943e+07	1.97127e+07	1.79761e+07	1.62855e+07	1.91253e+07	1.29534e+07	1.57417e+07	1.72194e+07	1.88683e+07	1.64141e+07	0.314999	0.70562	1.0326	0.0462858	insig
LIPID-P-1057	C58H104O6	TG(17:1_18:1_20:2)	GL	TG	-	1.92172e+06	1.91474e+06	1.08902e+06	1.8586e+06	1.98861e+06	1.06632e+06	1.52238e+06	914252	1.52811e+06	1.22044e+06	1.23714e+06	2.88552e+06	1.97876e+06	791074	552648	1.01162e+06	1.2788e+06	1.39723e+06	2.60039e+06	2.44762e+06	2.28971e+06	2.13627e+06	2.10746e+06	1.17768e+06	0.208835	0.841411	1.03251	0.0461513	insig
LIPID-N-0451	C42H77O10P	PG(18:2_18:1)	GP	PG	-	38570.5	21314.8	39258.8	37003.8	41718.8	33691.7	38114.1	30922.9	49532.5	16140.1	40506.7	36752.7	23192.7	27315.1	52930.7	45465.6	32960.4	47720.1	29307.6	43089	38740.1	38866.7	38087.8	19521.6	0.215557	0.774819	1.03228	0.0458287	insig
LIPID-P-2341	C58H104O6	TG(17:0_18:1_20:3)	TG	TG	-	128478	133400	71956.9	85386.8	111504	55283.9	124983	40689.8	82164.5	74648.5	62831.2	117617	140645	55673.8	61050.8	79950.1	76173.3	96667.6	117622	115943	95898	108827	100319	75226.1	0.182049	0.803473	1.03219	0.0457075	insig
LIPID-P-0110	C35H69NO3	Cer(d18:1/17:0)	SP	Cer-NS	-	9202.59	8985.53	5833.77	15218.5	11900.2	6579.97	17908.1	12799.6	15177.3	17644.4	9445.17	17233.3	18914.3	12796.2	9200.94	13888.2	8134.17	10025.2	17712.6	12467.1	7274.4	13565.2	17863.2	10845.5	0.226014	0.815123	1.03217	0.0456771	insig
LIPID-N-0278	C48H88NO8P	PC(20:1_20:3)	GP	PC	-	87495	89657.6	64379.7	122192	48096.2	90051.8	71108	70105.5	92441.7	82039.1	84306.3	121967	74051.9	66551.5	73832.9	56548.3	41882.7	87557.9	56745.3	131062	83532	144474	165825	74643	0.165925	0.831876	1.0321	0.0455857	insig
LIPID-P-2575	C59H113NO4	Cer(d23:2/36:1(2OH))	SP	Cer-AS	-	22461.3	28041.9	19804.9	25934.2	30109.5	22523.7	36382.6	13317.4	9076.54	34268.9	20241.9	45509.3	32738.6	15742.2	1010.19	14398.7	26598.2	37342.2	43232.5	31486.5	29450	28661.4	32781.3	23866.1	0.407248	0.856808	1.03132	0.0444902	insig
LIPID-P-0362	C28H58NO7P	LPC(20:0/0:0)	GP	LPC	108341-80-6	1.34198e+07	1.21153e+07	1.236e+07	1.3815e+07	1.24781e+07	1.09946e+07	1.23563e+07	1.11291e+07	1.12065e+07	9.90513e+06	1.44637e+07	1.52456e+07	1.43426e+07	9.0534e+06	1.06958e+07	1.24483e+07	1.11282e+07	1.26634e+07	1.28186e+07	1.46058e+07	1.38063e+07	1.48292e+07	1.43833e+07	1.33887e+07	0.194286	0.574672	1.03127	0.0444223	insig
LIPID-P-0734	C45H93N2O6P	SM(d18:0/22:0)	SP	SM	-	954652	897816	1.06257e+06	873766	741252	1.42774e+06	954161	950314	1.01975e+06	628157	924481	865970	1.01794e+06	824427	1.21928e+06	1.12819e+06	636679	976737	920087	840120	856551	1.03759e+06	1.03333e+06	1.15871e+06	0.215124	0.6949	1.03089	0.0438839	insig
LIPID-N-1129	C36H69O10P	PG(12:0_18:1)	GP	PG	-	333939	393992	344061	345224	297267	245651	355286	272749	303578	300456	271063	375979	392704	291920	303915	281889	233192	333345	385508	356847	396267	381379	290118	310650	0.1184	0.627628	1.03086	0.0438524	insig
LIPID-P-1300	C27H47NO4	Carnitine C20:3	FA	CAR	-	95148.1	64047.6	126290	106248	94172	82067.2	134517	99722.5	109427	84574	100880	108272	112863	95884.3	117170	142767	72317.5	84195.5	99610.9	112072	101806	104219	76144.5	123489	0.204991	0.702305	1.03084	0.0438188	insig
LIPID-P-0125	C44H85NO3	Cer(d18:1/26:1)	SP	Cer-NS	-	25125.9	46065.2	31579.8	75169.6	36086.7	27168.8	37804.8	31470.1	37751.5	30247.3	20439.2	32282.3	35950.3	19451.4	28451.6	39642.9	27573.9	56476.8	42208.3	32451.3	48635	35977.3	42891.5	34637.5	0.269724	0.827367	1.03051	0.0433608	insig
LIPID-P-1102	C56H98O6	TG(15:0_18:1_20:4)	GL	TG	-	381403	342224	393348	361340	345856	152598	483126	339907	366221	306729	236055	345969	444895	321129	389175	368810	195824	271629	414759	407723	388218	339366	306448	327994	0.185045	0.74722	1.02989	0.0424893	insig
LIPID-P-0427	C27H52NO7P	LPE(22:2/0:0)	GP	LPE	-	23587.9	14366.6	13141.8	26028.8	22724.5	23230.8	13303.7	15192.9	15097.1	26394.8	36842.9	31059.9	20679.4	8907.12	22811	22934.1	9998.57	18727.5	26916.3	30770.2	27022.7	34754.3	28130.1	17120.4	0.000678512	0.839393	1.02989	0.0424882	insig
LIPID-N-0548	C47H79O13P	PI(16:0_22:6)	GP	PI	-	29283.3	38465.3	36816.9	40572.1	38472.5	32198	46193.8	27374.4	37850.4	42293.9	49781.7	56551	40556.7	33836.7	48093.8	37928.8	14616.9	40144.4	38900.1	46678.5	46403.5	44683.5	56427.5	41445.3	0.0245717	0.763237	1.02913	0.0414274	insig
LIPID-P-0350	C22H46NO7P	LPC(14:0/0:0)	GP	LPC	20559-16-4	1.67588e+07	1.69072e+07	1.65024e+07	2.12685e+07	2.27724e+07	1.62804e+07	1.84698e+07	1.8507e+07	1.13093e+07	1.53546e+07	1.78713e+07	2.16587e+07	1.66102e+07	10418963	6.61855e+06	1.89305e+07	1.3495e+07	1.65351e+07	1.92426e+07	2.70503e+07	2.05034e+07	2.34636e+07	2.73971e+07	1.95983e+07	0.20496	0.799309	1.02903	0.0412871	insig
LIPID-N-1211	C44H75O10P	PG(18:2_20:4)	GP	PG	-	114640	137601	122098	139803	130172	130558	86114.4	117060	120226	89041.7	131101	130866	153245	123000	121208	121526	100691	128480	105671	131117	145518	129612	105615	124961	0.213647	0.612913	1.02854	0.0405995	insig
LIPID-N-0024	C20H30O2	FFA(20:5)	FA	FFA	10417-94-4	574553	744593	313321	606424	661379	543164	577512	433192	523359	512950	416379	807090	719966	462947	493807	575284	300499	500179	551754	641876	644898	662548	737249	614469	0.168352	0.767714	1.02853	0.0405867	insig
LIPID-P-0442	C27H56NO6P	LPE(P-22:0)	GP	LPE-P	-	19661.8	20996.9	23841.3	20153.1	25678.4	41604.7	60322.8	25922.8	24128	33139.9	51785.9	38521.4	27315.3	26557.3	42933.4	33944.3	12665.6	28148	38509.2	46918.3	30020.4	31828.6	29217.8	48695	0.222799	0.850786	1.02851	0.0405499	insig
LIPID-N-0363	C47H90NO8P	PE(18:1_24:1)	GP	PE	-	17628	13628.8	20926.6	19437.4	16148	13952.4	21241.9	14593.6	15436.2	17438	19247.6	22532.6	16820.8	15175.6	26796.1	18988.9	18596.9	16853.6	13324.3	17191.6	14657.2	19302.3	18532.1	22019.5	0.37801	0.712485	1.0285	0.0405398	insig
LIPID-P-0402	C30H62NO6P	LPC(O-22:1)	GP	LPC-O	-	167697	150226	165328	184571	162282	149374	163245	150860	145774	153025	166404	200103	186607	139624	144456	131698	177128	156513	165701	200848	165974	190524	173593	181772	0.186585	0.554439	1.02836	0.0403419	insig
LIPID-P-2312	C56H96O6	TG(16:0_17:2_20:4)	TG	TG	-	397945	467379	457036	419169	491994	240457	520433	423349	338617	320320	361394	336544	572226	366066	482792	423066	216123	307944	407025	451151	506977	408043	315880	451277	0.0847572	0.762885	1.02805	0.039912	insig
LIPID-P-2060	C40H77NO3	Cer(d17:1/23:1)	SP	Cer-NS	-	20624.7	22821.6	15194.9	33569.7	25991	13537	21905.3	10714.2	24680.2	23270.2	22218	29225	25910	17220	22985.8	21900.5	15534.9	24276.2	28704.1	18242.2	19353.7	22657.5	28972	25260.4	0.352153	0.790439	1.02755	0.0392045	insig
LIPID-N-0965	C41H74NO8P	LNAPE(18:2/N-18:2)	GP	LNAPE	-	87252.9	77131.6	92910.7	71898	83632.2	35397.3	62073	55480	84202.3	67629.9	65707	66949.8	77977.8	58061	61034.8	132060	57291.2	48319.7	71754.7	70894.1	47388.5	81761.8	84896.6	81680	0.115708	0.814309	1.02688	0.0382684	insig
LIPID-P-0408	C21H44NO7P	LPE(16:0/0:0)	GP	LPE	53862-35-4	7.28101e+06	6.25087e+06	7.36963e+06	7.75727e+06	6.64239e+06	6.53368e+06	7.01439e+06	6.8589e+06	7.18427e+06	7.90773e+06	7.47641e+06	7.26712e+06	7.67407e+06	6.65453e+06	6.29078e+06	7.63977e+06	4.84746e+06	6.78812e+06	8.26763e+06	7.89042e+06	7.37878e+06	7.87156e+06	8.76169e+06	7.76523e+06	0.0271325	0.574925	1.02673	0.0380535	insig
LIPID-N-0495	C45H83O13P	PI(18:0_18:2)	GP	PI	-	1.15632e+06	1.30269e+06	1.10626e+06	1.69446e+06	2.24711e+06	1.38511e+06	1.36862e+06	990943	1.34341e+06	1.38383e+06	1.93001e+06	2.24937e+06	1.76897e+06	935529	1.51357e+06	1.78956e+06	1.02716e+06	1.52055e+06	1.18707e+06	1.59068e+06	1.44536e+06	2.07648e+06	2.16592e+06	1.60206e+06	0.238641	0.815309	1.0256	0.0364624	insig
LIPID-P-0966	C51H92O6	TG(14:0_16:1_18:2)	GL	TG	-	2.52503e+06	4.15769e+06	1.79631e+06	2.96071e+06	3.21e+06	1.48148e+06	2.80089e+06	1.571e+06	2.04552e+06	1.99272e+06	1.91643e+06	3.52391e+06	2.55255e+06	1.35193e+06	1.948e+06	1.43493e+06	1.30769e+06	2.09561e+06	3.81768e+06	3.24593e+06	3.18258e+06	3.39871e+06	4.39944e+06	1.98992e+06	0.0520436	0.873627	1.02479	0.0353305	insig
LIPID-P-1966	C58H111NO5	Cer(t20:1/38:2(2OH))	SP	Cer-AP	-	53889.5	20143.5	32074.6	29510.8	21563.3	29486.7	13230.5	22586	26201.4	33432.5	41136.1	40518	49230.7	23430.3	17432.2	30420.6	24694.1	6724.03	42300.1	49480	37026.3	44549.7	32129.7	15366.9	0.329877	0.885082	1.02477	0.0353033	insig
LIPID-N-1477	C33H57O8P	PA(10:0_20:4)	GP	PA	-	109982	130054	109096	125829	113646	81888	121412	93129.5	103708	97636.1	87846.3	126286	132848	104604	107566	94750.2	72142.6	106454	110251	113188	141609	132696	103024	113365	0.092305	0.709804	1.0246	0.0350544	insig
LIPID-P-0075	C47H80O2	CE(20:2)	ST	CE	77715-45-8	102583	118178	126483	109057	127026	103878	122625	105824	114065	80024.2	128366	175173	110628	120533	104908	87360.2	76235.2	98087.9	133230	155947	117002	169186	159901	114112	0.00627907	0.793697	1.02395	0.0341471	insig
LIPID-P-2636	C59H113NO4	Cer(d30:2/29:1(2OH))	SP	Cer-AS	-	16845.6	24470.1	17266.5	20944	49611.8	26104.4	32224.3	25901.7	33051.3	36827.3	21960.9	45216.5	45015.2	9723.45	7554.53	29450	48196.6	16891	38386.2	40992.9	44515.3	33130.4	25025	19909.1	0.251444	0.892028	1.02387	0.0340356	insig
LIPID-P-1648	C35H68O4	DG(O-16:1_16:0)	GL	DG-O	-	2.37482e+06	2.30991e+06	598008	492120	447792	438268	393682	429257	470553	434684	408375	420725	500018	2.51897e+06	433816	501863	481323	475686	468162	421109	2.33399e+06	426131	466445	408228	0.0481933	0.953489	1.0236	0.0336507	insig
LIPID-N-1478	C33H57O8P	PA(12:0_18:4)	GP	PA	-	5.29893e+06	6.07968e+06	5.53474e+06	6.48378e+06	5.46971e+06	4.07407e+06	5.7263e+06	4.43016e+06	5.67962e+06	4.38172e+06	4.45757e+06	5.70919e+06	6.13389e+06	5.05134e+06	4.85237e+06	4.44772e+06	3.67045e+06	5.12613e+06	5.61316e+06	5.76209e+06	6.74511e+06	6.57516e+06	4.91844e+06	5.90612e+06	0.0551507	0.720285	1.02332	0.033252	insig
LIPID-P-0180	C39H76O5	DG(14:0_22:0)	GL	DG	-	253454	261628	162062	110404	158502	166216	127088	113507	117094	152820	142712	113531	143824	234223	99833.5	119760	158495	184784	141118	125055	293515	122403	145019	154460	0.0364533	0.868495	1.02313	0.032995	insig
LIPID-P-2609	C59H113NO4	Cer(d27:1/32:2(2OH))	SP	Cer-AS	-	13785.1	11727.4	19323.3	16252.3	17906	24571.1	15375.2	9218.74	16342.6	16549.2	11347.2	22004.7	22343.3	5543.86	7651.12	10595.5	19441.3	11827.2	26113.7	16855.4	31214.9	19828.3	6550.19	20930.3	0.412439	0.890782	1.02311	0.0329572	insig
LIPID-P-0006	C11H21NO5	Carnitine C4-OH	FA	CAR	-	424160	245460	335609	528397	352567	256836	228939	524794	296759	438849	386939	330989	429436	310245	504727	447809	361423	362374	366592	339347	251905	379745	282786	412512	0.278258	0.820615	1.02267	0.0323342	insig
LIPID-P-2128	C44H85NO10	HexCer(t14:1/24:0(2OH))	SP	HexCer-AP	-	64958.8	75452	129196	122253	93366.3	78682.7	107718	88323.7	79471.8	92213.8	116211	102067	101269	105050	99664.1	118238	89531.9	96822.7	107716	91593.4	90774.9	87929.5	74043.8	112945	0.368212	0.755576	1.02232	0.031844	insig
LIPID-P-1623	C46H76O2	SE(28:1_18:3)	ST	CASE	-	55556	52013.9	43232.9	42682.7	53648.8	64912.5	57234.8	49532.1	54592.8	36066.2	69261.5	37010	52683.5	29451.6	51341.4	57929.6	35163.6	44408.6	66292.4	41525.9	48387.6	53849.3	73977.9	74202.2	0.0147275	0.825848	1.02187	0.0312187	insig
LIPID-P-1284	C29H57NO4	Carnitine C22:0	FA	CAR	-	40850.2	42643.4	38694.8	38235.6	38981.8	29966.4	37477.1	36850.8	43355.5	31052	38017.7	41362.8	44496.3	41307.4	34745	46120.6	30769	45367.4	42741.5	38957.6	33593.3	33974.1	33786.6	41601.4	0.152799	0.673962	1.0218	0.0311088	insig
LIPID-P-0793	C53H102O6	TG(16:0_16:0_18:0)	GL	TG	-	2.27829e+07	2.50685e+07	2.22081e+07	2.48895e+07	2.23039e+07	1.87505e+07	1.86522e+07	1.62789e+07	1.8237e+07	1.78966e+07	2.03086e+07	2.15781e+07	2.1111e+07	2.6808e+07	1.7878e+07	2.24421e+07	2.06322e+07	2.0359e+07	2.2635e+07	1.91599e+07	2.4505e+07	1.94199e+07	1.9084e+07	2.03188e+07	0.243388	0.685741	1.02168	0.0309478	insig
LIPID-N-0522	C45H79O13P	PI(16:0_20:4)	GP	PI	-	1.10671e+06	1.34433e+06	1.25747e+06	2.08641e+06	1.41235e+06	1.19124e+06	1.40853e+06	1.07799e+06	1.42124e+06	1.21491e+06	1.7696e+06	1.99407e+06	1.52568e+06	1.03877e+06	1.54207e+06	1.34716e+06	980107	1.38152e+06	1.28215e+06	1.83945e+06	1.68443e+06	1.69446e+06	1.81335e+06	1.52634e+06	0.209833	0.807952	1.02144	0.03061	insig
LIPID-P-1092	C54H94O6	TG(15:0_18:2_18:3)	GL	TG	-	607011	595395	444957	562048	789644	286778	501290	434000	473766	545356	357796	639163	827668	266585	297895	389624	418210	462896	631553	618801	731060	660616	614544	449973	0.150939	0.864481	1.0212	0.0302637	insig
LIPID-N-1386	C39H73O13P	PI(12:0_18:1)	GP	PI	-	1.07392e+06	1.27831e+06	1.02184e+06	1.29207e+06	1.24007e+06	1.41214e+06	1.38987e+06	1.08552e+06	1.27206e+06	1.24531e+06	1.31784e+06	1.24198e+06	1.22811e+06	1.07531e+06	1.13532e+06	1.16402e+06	1.16367e+06	1.41233e+06	1.36744e+06	1.22216e+06	1.41259e+06	1.2245e+06	1.48136e+06	1.29852e+06	0.316867	0.612134	1.02114	0.0301823	insig
LIPID-P-0730	C39H81N2O6P	SM(d18:0/16:0)	SP	SM	-	428091	383418	463184	373959	369308	577529	470883	367692	478474	223489	432124	447081	392331	324291	510872	414508	376935	507091	407117	422880	428558	389475	468103	478048	0.26173	0.770123	1.02093	0.0298865	insig
LIPID-P-0846	C55H104O6	TG(16:0_18:0_18:1)	GL	TG	-	1.26163e+07	1.45194e+07	9.03222e+06	1.01617e+07	1.19165e+07	8.52009e+06	1.18467e+07	6.1416e+06	1.05438e+07	7.43687e+06	8.53121e+06	1.68696e+07	1.42605e+07	7.25541e+06	7.0799e+06	1.0349e+07	1.22025e+07	1.01208e+07	1.31774e+07	9.31843e+06	9.62123e+06	1.17763e+07	1.57916e+07	9.84752e+06	0.137792	0.85098	1.02079	0.0296908	insig
LIPID-P-2451	C33H63NO4	Cer(t18:1/15:1)	SP	Cer-NP	-	89950.8	105059	87102.6	118989	82771.3	101385	97519.8	63697.8	88971.5	47484	78386.9	99445.8	95997.4	96332.9	96298.9	99243.1	99243.1	79008.6	89473.8	86513	83284.5	77724.4	93640.9	85808.1	0.420636	0.763939	1.02056	0.0293559	insig
LIPID-P-1568	C49H99N2O6P	SM(d18:1/26:0)	SP	SM	-	117685	201980	183569	171481	107870	223495	150569	229487	168499	148329	106002	127404	161078	144160	190147	190411	118771	167588	169464	175106	160627	176966	145552	175600	0.300323	0.81486	1.02019	0.0288387	insig
LIPID-P-1141	C57H98O6	TG(16:0_18:2_20:4)	GL	TG	-	1.03126e+08	9.86811e+07	9.87872e+07	1.29779e+08	1.30254e+08	6.68041e+07	1.04646e+08	8.01046e+07	9.79943e+07	1.01623e+08	8.22457e+07	1.1189e+08	1.14838e+08	7.09006e+07	6.19424e+07	9.19894e+07	1.17016e+08	105480184	1.15819e+08	1.23087e+08	1.20485e+08	1.22279e+08	9.7638e+07	8.85986e+07	0.0188281	0.8039	1.02002	0.0285908	insig
LIPID-P-0433	C27H48NO7P	LPE(22:4/0:0)	GP	LPE	-	60455.7	80733.5	75174	84960.1	82365.3	91348.4	66307	65136.6	84699.4	92007.6	279529	89773	66113.4	65016	116513	279033	56532.7	48470.2	89635.9	78481	74485.8	67859.4	124459	108873	0.134445	0.938726	1.01994	0.0284868	insig
LIPID-N-0623	C35H69O8P	PA(16:0_16:0)	GP	PA	-	6491.39	9028.37	9015.91	3716.79	6194.27	6404.62	1922.34	10948.3	3226.45	10261.2	13453.9	10401.2	7126.89	4504.8	11577.6	5737.42	5822.1	3750.48	12845.2	8898.25	7090.6	8189.79	10213.8	7054.14	0.232282	0.911197	1.01918	0.0274025	insig
LIPID-N-1442	C48H83O13P	PI(19:1_20:4)	GP	PI	-	10669.2	35787.7	8878.46	28829.3	27435.1	20073.1	15127.8	13789.9	20549.8	12930.1	33990.9	47102.2	23537.1	23530.6	12304	17445.9	2680.9	27020.8	20078.4	47285.8	24538.1	24753.9	30674.4	26581	0.0815592	0.9247	1.01914	0.0273556	insig
LIPID-N-1373	C35H67O13P	PI(10:0_16:0)	GP	PI	-	39553.9	43055.1	31076.7	28877.3	23556.4	21668.1	23391	22409.5	23138.6	23865.1	22260	23426.8	27795	44823.5	22079.6	24903.4	25114.5	21391.3	24903.6	26856.4	42694.3	25148.7	23498.7	23205.7	0.0056806	0.868307	1.01881	0.0268799	insig
LIPID-N-1114	C41H81O10P	PG(17:0_18:0)	GP	PG	-	51505.4	53895.8	79210.6	71091.9	42845.7	58876.6	44790.1	75146.3	76835	92319.8	108089	45236	70168.6	54898.2	83195	140246	38390.2	54910.5	84249	54392.2	59018.7	61196.9	44638.7	69167.9	0.0195458	0.901444	1.01829	0.0261488	insig
LIPID-N-1146	C46H89O10P	PG(16:0_24:1)	GP	PG	-	46976.7	85726.6	71930.7	118060	89983.5	113979	95137.6	89734.2	77119	93678.9	120391	131570	85204.5	82254.7	77391	72730.9	72188.9	102595	83991.8	122788	124067	135920	108214	87664.9	0.18824	0.854506	1.01827	0.0261211	insig
LIPID-P-0737	C38H77N2O6P	SM(d18:1/15:0)	SP	SM	-	3.78708e+07	4.52626e+07	4.75997e+07	5.60985e+07	6.03754e+07	5.82336e+07	5.28115e+07	4.79984e+07	4.65974e+07	3.76632e+07	5.5924e+07	5.55248e+07	5.34626e+07	4.10955e+07	5.28717e+07	4.94767e+07	3.49477e+07	5.49598e+07	5.09226e+07	4.89111e+07	4.77636e+07	6.10063e+07	5.9923e+07	5.73649e+07	0.190616	0.773547	1.01785	0.0255267	insig
LIPID-P-0973	C53H96O6	TG(16:1_16:1_18:1)	GL	TG	-	1.75317e+07	2.45777e+07	1.16259e+07	1.53336e+07	1.649e+07	1.04775e+07	1.5613e+07	7.64413e+06	1.42591e+07	1.29924e+07	1.25157e+07	2.53464e+07	1.71646e+07	8.2815e+06	8.97295e+06	1.00081e+07	7.78338e+06	1.21018e+07	2.38141e+07	1.86882e+07	1.94624e+07	1.93753e+07	3.15655e+07	1.04769e+07	0.205087	0.917248	1.01783	0.0254941	insig
LIPID-P-0746	C47H95N2O6P	SM(d18:1/24:0)	SP	SM	-	398575	483465	487248	467092	517518	547062	481642	438922	446434	306942	445282	415849	428395	446711	512738	542450	326323	493172	451412	489561	510115	467266	391608	471347	0.231946	0.750859	1.01749	0.0250118	insig
LIPID-P-1542	C42H85NO4	Cer(t18:0/24:0)	SP	Cer-NP	-	127406	65055.4	81089.4	134899	142784	100925	105448	107558	103574	112447	169129	164418	113270	96959.2	131163	128052	91598	111506	109960	128315	130463	122048	140799	135037	0.308361	0.841818	1.01727	0.0247082	insig
LIPID-P-1088	C53H92O6	TG(14:1_18:2_18:2)	GL	TG	-	478192	589197	368635	536869	662372	251493	368659	359639	390238	475826	273674	589313	466310	207498	506969	385903	339596	494101	602860	508036	574455	530394	398425	421728	0.145652	0.877634	1.01725	0.0246697	insig
LIPID-N-0960	C40H78NO8P	LNAPE(18:1/N-17:0)	GP	LNAPE	-	131337	21822.5	150034	141576	102111	188197	149587	143736	110421	121734	183573	124470	23003.8	122943	150649	128300	132516	156753	137148	147428	143265	142627	142102	168844	0.127956	0.891792	1.0172	0.0246035	insig
LIPID-P-0413	C27H56NO7P	LPE(22:0/0:0)	GP	LPE	-	33112.6	28514.8	27227.7	26799.5	23193.3	20074.4	37627.5	20717.7	29458	27177	35720	37627.7	31322.4	28318.8	24192.1	28116.2	10864.1	31390.3	26610.4	38006.5	35006.5	36521.1	34644.3	28129.3	0.148984	0.859096	1.01691	0.0241912	insig
LIPID-N-1342	C44H84NO10P	PS(18:2_20:4)	GP	PS	-	54092.1	58162.3	60258.7	73161.4	82453.4	63727.6	85364.1	54764.7	50780.4	70277.7	84391.4	66544.5	61187.7	60440.3	88454.6	61572.2	60282.2	46500.3	58539.8	75225.5	76677.4	87245.3	77494.9	63731.2	0.28585	0.828764	1.01663	0.0237995	insig
LIPID-P-2328	C57H104O6	TG(16:0_20:1_18:2)	TG	TG	-	4.07799e+07	3.80904e+07	2.80161e+07	3.47191e+07	3.3173e+07	2.28006e+07	3.09219e+07	1.97749e+07	2.87172e+07	2.54442e+07	2.33405e+07	4.73947e+07	3.93981e+07	2.05575e+07	2.04977e+07	2.87807e+07	2.92695e+07	2.88501e+07	4.32961e+07	3.54423e+07	3.29096e+07	3.81451e+07	3.47541e+07	2.73905e+07	0.0205915	0.871495	1.0164	0.0234634	insig
LIPID-P-0417	C23H46NO7P	LPE(0:0/18:1)	GP	LPE	-	768756	551422	659831	837357	804446	693373	635773	713958	623547	786116	1.09666e+06	969727	771577	653385	924396	1.07516e+06	502224	713151	837081	700744	757973	669881	979130	702219	0.141813	0.849991	1.01597	0.0228549	insig
LIPID-P-0424	C23H44NO7P	LPE(18:2/0:0)	GP	LPE	85046-18-0	1.18923e+07	1.21546e+07	1.2865e+07	1.5543e+07	1.54564e+07	1.36125e+07	1.15103e+07	1.20571e+07	1.25939e+07	1.46835e+07	1.38278e+07	1.42065e+07	1.35119e+07	1.21365e+07	1.31688e+07	1.51646e+07	8.89547e+06	1.34713e+07	1.45258e+07	1.35787e+07	1.36502e+07	1.46802e+07	1.60398e+07	1.4121e+07	0.0899089	0.749698	1.01584	0.0226794	insig
LIPID-N-1428	C43H75O13P	PI(12:0_22:4)	GP	PI	-	255533	272492	252506	278910	267237	253261	269085	266769	262337	243671	251582	263821	264226	269179	272576	262088	265058	274407	258680	252698	274430	269025	255357	269138	0.83961	0.265828	1.01583	0.0226562	insig
LIPID-P-0021	C23H45NO4	Carnitine C16:0	FA	CAR	2364-67-2	9.9301e+06	1.07039e+07	1.32378e+07	1.13326e+07	1.03997e+07	9.08553e+06	1.24684e+07	1.34272e+07	1.18986e+07	1.09948e+07	1.02368e+07	9.98234e+06	1.12077e+07	9.60743e+06	1.59521e+07	1.30458e+07	1.01125e+07	1.05241e+07	1.06506e+07	1.09841e+07	9.55991e+06	1.12046e+07	9.10223e+06	1.37884e+07	0.238991	0.810621	1.01527	0.0218655	insig
LIPID-N-1371	C31H59O13P	PI(10:0_12:0)	GP	PI	-	71314.7	73210	66019.7	76488.8	70111.2	53155.2	70905.4	62156.9	70590	62831.4	60637.7	82807.5	74145.1	68074.7	65032.8	66459.2	58751.3	68776.6	71275	71373.1	77112.8	73389.1	64498.9	73856.1	0.221989	0.706054	1.01526	0.021848	insig
LIPID-N-0959	C39H76NO8P	LNAPE(16:0/N-18:1)	GP	LNAPE	-	160487	200231	154143	223220	192039	163699	213109	167528	188892	218263	220464	175713	197663	167534	231308	316494	105758	159389	178110	168139	184885	218251	162391	222492	0.0749329	0.864435	1.0152	0.0217668	insig
LIPID-P-2309	C53H92O6	TG(16:0_16:2_18:3)	TG	TG	-	1.17227e+06	2.07096e+06	1.05634e+06	1.46737e+06	1.67274e+06	707611	1.04375e+06	1.01548e+06	1.2063e+06	1.04591e+06	904849	1.92962e+06	1.65524e+06	666040	999252	879938	799203	991220	1.67625e+06	1.53031e+06	1.52396e+06	1.68227e+06	2.07822e+06	1.04174e+06	0.0371616	0.914808	1.01507	0.0215765	insig
LIPID-P-0008	C12H23NO5	Carnitine C5-OH	FA	CAR	-	277105	287473	211888	274890	250898	196114	226962	239016	229394	232769	286310	223269	224097	257096	261202	336487	202348	251167	232586	237909	284345	227729	207907	256835	0.268784	0.792953	1.01486	0.0212756	insig
LIPID-N-0741	C43H86NO7P	PE(O-20:0_18:1)	GP	PE-O	-	358515	378400	457524	430939	346483	317195	395947	324234	360173	337714	478358	473080	397404	341042	539780	406450	329311	352482	314500	357579	348997	435181	442844	462164	0.247581	0.823187	1.01485	0.0212647	insig
LIPID-P-2279	C52H94O6	TG(13:0_18:1_18:2)	TG	TG	-	66523	58834.6	77517.3	59760.7	79584.9	9	71130.4	35550.8	35038.5	60529.9	75455	51308.5	96574.6	49445.3	9	35545.4	39911.1	56248.6	77499.5	23646.8	66945	94437.4	74177.8	66531.6	0.121691	0.939765	1.01449	0.0207615	insig
LIPID-N-1109	C30H59O10P	PG(10:0_14:0)	GP	PG	-	2.75283e+06	3.24562e+06	2.96053e+06	3.42908e+06	2.9282e+06	2.14887e+06	2.7873e+06	2.37341e+06	2.79998e+06	2.48865e+06	2.32519e+06	3.09878e+06	3.47756e+06	2.41845e+06	2.39306e+06	2.49595e+06	1.90281e+06	2.78081e+06	2.89743e+06	3.04328e+06	3.51473e+06	3.18837e+06	2.681e+06	3.01847e+06	0.0621026	0.82515	1.0142	0.0203452	insig
LIPID-P-2399	C40H73NO4	Cer(t14:2/26:2)	SP	Cer-NP	-	91476.8	60294.1	24674.4	32374	84162.6	35611.9	94297.9	113509	21548.1	20242.6	47339.6	16998.9	54226.1	96453.2	33754.3	51866.9	36807.3	38026.5	24691.2	39246.2	86315.6	50584.1	64343.9	75255.1	0.371698	0.949583	1.01407	0.0201561	insig
LIPID-P-1999	C56H109NO5	Cer(t29:1/27:1(2OH))	SP	Cer-AP	-	21517.2	29379.4	18583	22496.8	13978	10062.7	12445.8	24926	10047.2	12927.2	10665.7	27005.8	34005	8264.02	9641.49	5763.8	4912.26	13881.3	31827.6	29714.1	33960.4	13905.9	9616.3	21549.2	0.536755	0.949191	1.01405	0.0201252	insig
LIPID-N-0584	C44H80NO10P	PS(18:0_20:3)	GP	PS	-	19097.3	27246.3	27312.3	22028.3	32457.4	24140.4	33049.2	27263.6	27370	36732.9	25371.9	22234.8	28013.5	31238.3	22234.9	20711.1	20232.6	28045.9	24197.4	25547	35061.3	26148.3	30981.9	36264.6	0.0400936	0.864276	1.01348	0.0193201	insig
LIPID-N-0962	C39H74NO8P	LNAPE(16:0/N-18:2)	GP	LNAPE	-	11696.1	7923.05	14193.1	15560.3	7437.05	13107.4	14704.8	7799.13	11152.5	12910	15553.8	16855.4	9822.44	6084.49	13347.1	18292.1	7653.29	15248.4	10694	16901.1	13098.4	11469.6	13444.7	14795.1	0.0265567	0.908635	1.01315	0.0188502	insig
LIPID-P-1994	C56H107NO5	Cer(t26:1/30:2(2OH))	SP	Cer-AP	-	58059.5	42031.5	52051.9	35870.8	41616.2	32903.3	52168.7	72173.5	49014.9	77796.1	37453.4	47054.9	72778.5	49199.4	16321.3	62083.9	25251.1	28607	77494.8	38995.6	54468.2	79381.6	59410.9	42026.2	0.415274	0.929131	1.01308	0.018747	insig
LIPID-P-1941	C38H73NO5	Cer(t14:1/24:1(2OH))	SP	Cer-AP	-	341208	369106	388851	496462	371971	321487	454394	330140	341598	316905	366678	355329	420371	319404	347664	411169	375404	397756	468928	342851	325402	373081	330297	399775	0.230972	0.814706	1.01302	0.0186566	insig
LIPID-P-0026	C10H17NO6	Carnitine C3:1-2OH	FA	CAR	910825-21-7	352735	202985	274934	441728	283516	208873	201154	430232	235297	340391	334139	254824	355383	253392	418358	350743	276090	292864	301661	287205	212438	289302	233247	334843	0.217275	0.900039	1.01256	0.0180044	insig
LIPID-N-0090	C18H32O2	FFA(18:2)	FA	FFA	-	3.11396e+07	3.29557e+07	3.34009e+07	3.25271e+07	3.18629e+07	2.18618e+07	3.13025e+07	2.69939e+07	3.12237e+07	2.62954e+07	2.50536e+07	3.10835e+07	4.06472e+07	2.42864e+07	2.67727e+07	2.61869e+07	1.8458e+07	2.64151e+07	3.20039e+07	3.1582e+07	4.25122e+07	3.57557e+07	2.35464e+07	3.17559e+07	0.230904	0.880909	1.01187	0.0170232	insig
LIPID-N-0180	C29H51O12P	LPI(20:3/0:0)	GP	LPI	-	411478	449053	291844	419651	424921	307914	351428	333614	374381	301578	430018	834594	490829	308372	259763	246504	206450	338363	422022	515176	477513	502998	841585	379324	0.208855	0.940744	1.01185	0.0169957	insig
LIPID-P-0025	C25H49NO5	Carnitine C18-OH	FA	CAR	-	236129	186002	273920	267887	208810	221236	255899	277442	268148	228309	241061	277762	277745	188421	355769	294092	205553	237827	257637	228439	174684	248941	204136	303735	0.0426665	0.8725	1.01168	0.0167548	insig
LIPID-P-0027	C11H19NO6	Carnitine C4:1-2OH	FA	CAR	-	308180	265999	200298	268898	233881	167811	210824	244453	216779	229841	291987	206342	218047	237647	245826	325257	190894	243226	241857	255592	262236	217893	194292	244823	0.202691	0.863923	1.01135	0.0162844	insig
LIPID-P-0745	C46H93N2O6P	SM(d18:1/23:0)	SP	SM	-	2.15972e+07	2.82996e+07	3.03633e+07	2.82469e+07	2.85069e+07	3.1566e+07	2.80984e+07	2.3382e+07	2.09568e+07	1.84066e+07	2.36022e+07	2.64937e+07	2.82776e+07	2.29322e+07	3.1189e+07	2.70986e+07	1.6641e+07	2.83186e+07	2.40681e+07	2.4493e+07	2.84294e+07	2.6786e+07	2.76543e+07	2.70985e+07	0.120993	0.858394	1.0112	0.0160681	insig
LIPID-P-1110	C58H102O6	TG(17:0_18:1_20:4)	GL	TG	-	491138	443820	240583	502531	521821	179286	416129	261040	381114	280966	311613	497802	485963	156128	201593	220854	285363	285930	528271	575019	524357	535428	451813	327812	0.175313	0.939877	1.0112	0.0160618	insig
LIPID-N-1385	C34H63O13P	PI(12:0_13:1)	GP	PI	-	14603.6	15862.7	14527	19992.5	17982.2	17436.9	14373.7	15113	14851	14687.2	11308.5	12083	16808.9	17067.2	17436.9	13349.8	10008.4	12815.5	15378.2	17499.6	15069.5	17928.2	12578.8	18898	0.00128664	0.873105	1.01104	0.0158335	insig
LIPID-P-0374	C28H56NO7P	LPC(20:1/0:0)	GP	LPC	-	3.90278e+07	3.72111e+07	3.06682e+07	4.24652e+07	3.13424e+07	3.58039e+07	3.10699e+07	3.51199e+07	3.31973e+07	3.51304e+07	3.59373e+07	5.88909e+07	3.70809e+07	3.16376e+07	3.0651e+07	2.71674e+07	3.27787e+07	3.30691e+07	4.04901e+07	4.63626e+07	4.17936e+07	4.89551e+07	4.37507e+07	3.66983e+07	0.0341972	0.898565	1.01025	0.0147144	insig
LIPID-P-0175	C37H72O5	DG(14:0_20:0)	GL	DG	-	338338	299999	207867	228390	182653	231284	173044	148797	172337	230574	209262	165889	224094	289965	142557	222761	147471	267336	196461	175878	316360	251341	198816	181006	0.128482	0.925783	1.00989	0.0142048	insig
LIPID-P-1976	C58H109NO5	Cer(t20:2/38:2(2OH))	SP	Cer-AP	-	166703	221107	159763	142323	141847	56195.5	182122	119839	154050	126178	114418	176178	206551	129371	109703	112493	75295.1	164764	226387	157094	158250	140772	171094	126296	0.045059	0.933022	1.00985	0.0141428	insig
LIPID-P-0840	C52H98O6	TG(15:0_16:0_18:1)	GL	TG	-	1.22511e+06	1.37842e+06	847877	1.13744e+06	1.24448e+06	741426	1.8879e+06	576564	1.05334e+06	818175	1.52234e+06	1.76944e+06	1.80703e+06	819142	799179	894562	979320	980669	1.40435e+06	1.40967e+06	1.18714e+06	1.35122e+06	1.6694e+06	1.04031e+06	0.102811	0.939714	1.00982	0.0141009	insig
LIPID-P-0800	C55H106O6	TG(16:0_18:0_18:0)	GL	TG	-	2.70637e+07	2.67943e+07	1.61003e+07	16535763	1.47953e+07	1.41168e+07	1.41352e+07	1.22613e+07	1.25495e+07	1.42108e+07	1.13874e+07	1.30799e+07	1.43146e+07	2.7866e+07	1.28065e+07	1.5141e+07	1.7864e+07	1.4601e+07	1.5321e+07	1.19381e+07	2.30083e+07	1.31784e+07	1.44388e+07	1.44483e+07	0.0600264	0.938731	1.00982	0.014098	insig
LIPID-P-2621	C59H113NO4	Cer(d28:2/31:1(2OH))	SP	Cer-AS	-	30178.2	25307	26206.9	42450.4	46542.6	15870	31347.2	13716.1	32763	40918.1	18745.5	40619.4	32161.7	25063.2	14788.5	18946.7	40499.3	16886.3	48113	33906.5	35087.2	46705.7	27577.8	28434.3	0.0126098	0.948228	1.00961	0.0138039	insig
LIPID-P-0763	C45H87N2O6P	SM(d18:2/22:1)	SP	SM	-	8.9717e+06	1.0576e+07	1.00823e+07	1.00842e+07	9.4534e+06	1.07233e+07	1.08482e+07	9.00148e+06	1.00043e+07	9.53903e+06	7.96949e+06	8.71534e+06	8.77227e+06	8.93434e+06	9.32508e+06	8.6402e+06	8.83139e+06	1.01744e+07	9.81938e+06	1.06377e+07	1.14622e+07	1.12807e+07	8.24729e+06	1.09534e+07	0.0649989	0.824556	1.00957	0.0137414	insig
LIPID-P-1534	C24H50NO7P	LPE(19:0)	GP	LPE	-	8144.72	10134	9158.38	11398.8	10328	10062.3	10895.2	9267.3	11292.9	6496.95	7732.19	10691.1	11955.1	5360.57	9256.99	9628.29	7426.15	10531.2	8951.74	9215.61	8793.89	13332.2	11428.1	10783.3	0.0264496	0.907448	1.00918	0.0131831	insig
LIPID-N-0757	C43H84NO7P	PE(O-20:0_18:2)	GP	PE-O	-	682595	649246	1.00957e+06	834749	657403	653082	750800	678036	737037	612325	901833	925862	741447	628416	1.05126e+06	846530	582113	725657	618105	742827	635238	825203	861347	909307	0.12826	0.910768	1.00824	0.0118375	insig
LIPID-P-0360	C27H56NO7P	LPC(19:0/0:0)	GP	LPC	-	5.1006e+07	5.202e+07	5.56047e+07	5.86079e+07	4.07828e+07	3.88864e+07	5.46991e+07	4.37208e+07	4.97183e+07	3.96787e+07	5.52447e+07	6.12364e+07	4.76407e+07	3.33568e+07	4.06146e+07	4.84165e+07	4.6683e+07	5.15844e+07	5.73683e+07	6.42082e+07	5.18941e+07	5.88703e+07	5.11483e+07	5.4255e+07	0.00699674	0.90206	1.00804	0.0115547	insig
LIPID-N-0702	C30H60O2	FFA(30:0)	FA	FFA	-	311643	332121	238858	147879	269522	147935	91735.6	102319	77989.1	239960	9	102409	130455	350452	267316	100804	258669	117936	89483	95153.8	360039	116869	68262.6	123320	0.482001	0.974846	1.00794	0.0114137	insig
LIPID-N-0978	C34H66NO8P	PC(12:0_14:1)	GP	PC	-	129528	153324	122482	143954	118832	82834.1	128884	98817.9	126142	107952	102516	149275	137474	95417.8	113188	107955	81264.7	112571	137381	163144	140045	134878	119955	132276	0.0358887	0.918909	1.00752	0.0108047	insig
LIPID-N-1052	C33H64NO8P	PE(12:0_16:1)	GP	PE	-	28175	28035.6	28872.8	26370.2	26477.2	16461.5	31538.2	21922.8	25118.1	24107.9	18951.1	29694.6	35966.3	21182.2	23572.9	20845.9	23077.3	20779.9	25656.6	24758.1	29337.9	32344.5	18526.3	31930.2	0.0700641	0.927821	1.00737	0.0105932	insig
LIPID-P-2325	C56H104O6	TG(18:0_17:1_18:1)	TG	TG	-	5.82149e+06	7.29558e+06	4.08057e+06	5.08411e+06	4.69445e+06	3.34304e+06	5.65523e+06	2.97867e+06	4.6527e+06	3.4897e+06	3.81304e+06	9.27386e+06	7.92319e+06	2.26174e+06	2.33531e+06	3.30813e+06	2.95964e+06	3.90224e+06	7.68942e+06	6.37057e+06	5.47207e+06	6.62349e+06	7.86956e+06	3.90863e+06	0.279858	0.964666	1.00734	0.0105467	insig
LIPID-P-2308	C53H92O6	TG(16:0_16:1_18:4)	TG	TG	-	197072	432013	149562	204724	319169	138860	267478	191586	174667	174070	141236	241573	219378	102410	184119	132277	92078	231346	336601	294688	287065	282879	320924	167546	0.0873839	0.96366	1.00733	0.0105419	insig
LIPID-P-2623	C57H113NO4	Cer(d29:1/28:0(2OH))	SP	Cer-AS	-	19771.2	19797	12939.3	18667.6	12916.9	13974.6	23449.3	5779.11	17713.3	16399	10266.4	23661.4	31609.5	5276.02	12178.9	7714.63	19771.2	7152.86	21105.6	13987.2	11480.3	27960.8	29420	9106.05	0.320035	0.969789	1.00731	0.0105073	insig
LIPID-N-1228	C34H66NO10P	PS(12:0_16:0)	GP	PS	-	1.37323e+06	1.55639e+06	1.44947e+06	1.52705e+06	1.32453e+06	1.02025e+06	1.35442e+06	1.06829e+06	1.32495e+06	1.24482e+06	1.07369e+06	1.58732e+06	1.6138e+06	1.17677e+06	1.12796e+06	1.13533e+06	957903	1.18387e+06	1.52413e+06	1.40379e+06	1.68894e+06	1.57138e+06	1.28144e+06	1.35474e+06	0.132005	0.912253	1.00727	0.0104508	insig
LIPID-N-0073	C16H32O2	FFA(16:0)	FA	FFA	-	1.26495e+07	1.33773e+07	1.12173e+07	1.28059e+07	1.16494e+07	1.02196e+07	1.44579e+07	1.14102e+07	1.18006e+07	1.16713e+07	1.16604e+07	1.53623e+07	1.48695e+07	1.31347e+07	1.17343e+07	1.03869e+07	9.65445e+06	1.21952e+07	1.21932e+07	1.3242e+07	1.58942e+07	1.26271e+07	1.16064e+07	1.18194e+07	0.0708647	0.891789	1.00725	0.0104287	insig
LIPID-N-1273	C44H84NO10P	PS(20:0_18:1)	GP	PS	-	26152.8	70579.4	123122	109408	116643	106629	102342	110657	105505	110991	98862.9	133086	114824	98378.5	138459	114447	84828	20464.6	98011.1	92695.2	106618	122356	103720	127826	0.0777454	0.951914	1.00712	0.0102408	insig
LIPID-P-0224	C37H66O5	DG(16:1_18:2)	GL	DG	-	329436	482448	184937	324273	466006	169368	263166	263136	255053	318618	200045	308294	369800	169894	207683	237533	188967	331702	502168	274281	434106	400193	205704	264070	0.0720397	0.96679	1.00598	0.00860284	insig
LIPID-N-1110	C33H65O10P	PG(12:0_15:0)	GP	PG	-	169508	192155	161509	177129	185785	138148	153369	159496	158579	156443	134848	170303	182107	167408	156294	164361	141906	171446	170053	171518	188898	144627	159025	150322	0.0375104	0.891381	1.00546	0.00785986	insig
LIPID-P-0395	C26H56NO6P	LPC(O-18:0)	GP	LPC-O	-	2.095e+07	2.13952e+07	2.7157e+07	2.25594e+07	1.97879e+07	2.0162e+07	2.05394e+07	1.98328e+07	2.05714e+07	1.86351e+07	2.16531e+07	2.32033e+07	2.07944e+07	2.34997e+07	2.19467e+07	2.09909e+07	2.10631e+07	2.15643e+07	1.77204e+07	1.91993e+07	1.974e+07	2.2064e+07	2.38041e+07	2.5447e+07	0.0997558	0.896907	1.00541	0.00778368	insig
LIPID-P-0426	C25H48NO7P	LPE(20:2/0:0)	GP	LPE	-	320625	300339	295300	375527	295647	284100	295951	299636	301838	381768	305265	399897	351374	274830	285372	242880	178464	308852	418489	339986	428516	381399	358608	307231	0.307415	0.944839	1.00522	0.00750423	insig
LIPID-N-0067	C10H20O2	FFA(10:0)	FA	FFA	-	6.50275e+06	6.41843e+06	5.98119e+06	6.51719e+06	5.9459e+06	6.32065e+06	5.82717e+06	6.28463e+06	6.23332e+06	6.24489e+06	6.43419e+06	6.86857e+06	5.90936e+06	7.11416e+06	6.03831e+06	7.18949e+06	6.62027e+06	5.56033e+06	6.39054e+06	6.26746e+06	6.38298e+06	6.53598e+06	5.97147e+06	5.95827e+06	0.147698	0.856301	1.00476	0.00685063	insig
LIPID-N-0983	C36H66NO8P	PC(12:0_16:3)	GP	PC	-	6800.5	12108.6	9449.34	7332.17	9103.18	8404.91	8613.13	7611.5	8092.09	7153.77	7183.13	8444.07	9704.48	10001.1	9227.78	8929.62	7313.6	7436.71	7521.6	7705.31	7910.53	7867.48	9454.34	7693.22	0.202319	0.93894	1.00468	0.00673719	insig
LIPID-N-1490	C35H59O8P	PA(12:0_20:5)	GP	PA	-	120326	118545	130299	120379	123784	117716	124031	107154	117963	115656	114547	117344	130837	121741	113308	201821	100950	117935	95084.5	101305	119215	110621	112223	109213	0.0793178	0.948171	1.00456	0.00656383	insig
LIPID-N-0096	C22H38O2	FFA(22:3)	FA	FFA	-	436549	286809	326176	352362	343328	286470	355793	289881	332379	264826	321772	426204	190184	354125	333644	309871	94320.4	324588	353966	383613	553287	352402	389790	399928	0.335452	0.968626	1.00427	0.00614438	insig
LIPID-N-0177	C25H47O12P	LPI(16:1/0:0)	GP	LPI	-	5981.58	6732.62	4493.71	8361.2	8345.18	5186.81	7015.14	7375.68	5624.29	4551.19	8975.81	10972.6	5258.72	5467.3	8843.17	5322.15	7223.13	4832.1	6054.83	8440.99	9615.34	7361.33	9479.05	5986.83	0.21694	0.976613	1.00322	0.00463598	insig
LIPID-P-0010	C15H29NO4	Carnitine C8:0	FA	CAR	25243-95-2	280357	202785	211724	194781	172328	182491	195650	232968	235058	235083	229958	203843	238682	173553	247784	388854	180727	185376	181821	193313	180552	202159	142830	269086	0.124511	0.975568	1.00299	0.00431064	insig
LIPID-N-1084	C38H66NO8P	PE(13:0_20:5)	GP	PE	-	1.91896e+07	2.05242e+07	1.92327e+07	2.1329e+07	2.04064e+07	2.13952e+07	1.95939e+07	2.00665e+07	2.05379e+07	2.14587e+07	1.94458e+07	2.14321e+07	2.10509e+07	2.1e+07	2.17696e+07	2.1563e+07	2.06547e+07	2.0723e+07	1.97625e+07	1.87486e+07	1.9653e+07	1.96005e+07	2.04963e+07	2.03096e+07	0.276726	0.869094	1.00294	0.00423837	insig
LIPID-N-0784	C45H86NO7P	PE(O-18:0_22:3)	GP	PE-O	-	22578.3	21951.9	20177.9	26622.6	14723.5	22339.2	26600	20200.6	20873.3	22030.2	29733.8	30655.2	23868.7	19918.9	32714.4	18812.9	23628.2	19243.4	17041.6	16672.9	19333.5	25483.8	37458.2	25100	0.042221	0.976896	1.00284	0.0040876	insig
LIPID-N-0749	C39H76NO7P	PE(O-16:0_18:2)	GP	PE-O	-	649705	523065	677239	232764	583485	865761	670133	388935	563922	509507	842041	733544	672350	373407	631772	665429	343836	677784	482316	596406	529932	718667	926842	638835	0.0124268	0.983373	1.00241	0.00347802	insig
LIPID-N-0979	C35H70NO8P	PC(13:0_14:0)	GP	PC	-	695889	745771	737517	801286	714466	740906	727621	711011	757147	703542	723703	766518	783832	729601	759049	707157	732765	716934	748008	708784	703414	714195	786126	756326	0.108817	0.886748	1.00236	0.00339837	insig
LIPID-P-0562	C50H92NO7P	PC(O-22:1_20:4)	GP	PC-O	-	1.34065e+06	1.74742e+06	2.2322e+06	1.79127e+06	1.58373e+06	1.75545e+06	1.5736e+06	1.27851e+06	1.52813e+06	1.56914e+06	1.46939e+06	1.96394e+06	1.39108e+06	1.62563e+06	1.71361e+06	1.52731e+06	1.34392e+06	1.72054e+06	1.47299e+06	1.82228e+06	1.82832e+06	1.99879e+06	1.6503e+06	1.76599e+06	0.0663896	0.981085	1.00138	0.00198728	insig
LIPID-P-1403	C49H84NO7P	PE(P-22:1_22:6)	GP	PE-P	-	374518	486820	654444	544793	556508	544946	496002	349523	442368	304214	511433	641070	398232	504688	513426	495885	331585	541816	441622	566714	448595	591643	561084	519143	0.138841	0.986644	1.00132	0.00190227	insig
LIPID-P-0445	C23H46NO6P	LPE(P-18:1)	GP	LPE-P	-	738836	845076	981912	682454	503171	389513	804306	824602	749489	705724	720795	490952	831545	587320	985589	669492	623101	637563	620095	541433	766898	698234	638724	841021	0.12172	0.995496	1.0005	0.000715742	insig
LIPID-P-1169	C57H96O6	TG(18:2_18:2_18:3)	GL	TG	-	2.00737e+07	1.80618e+07	1.78462e+07	2.52077e+07	2.63944e+07	1.13533e+07	1.66617e+07	1.41236e+07	1.74357e+07	1.62643e+07	1.16736e+07	2.13071e+07	2.68581e+07	9.37673e+06	9.39171e+06	1.54533e+07	1.82023e+07	1.75019e+07	2.29525e+07	2.00784e+07	2.04716e+07	2.28531e+07	1.60519e+07	1.73051e+07	0.198586	0.996954	1.00043	0.000623741	insig
LIPID-N-0539	C47H81O13P	PI(18:0_20:5)	GP	PI	-	74062.8	111183	38009	66907	53358.4	85556	60541.6	54936.5	77514	50123.2	86436.2	133045	85341.8	55571.1	88079.1	48811.8	25770.5	75076.4	44041.7	94631.6	52359.3	95925.8	155718	70680.8	0.152439	0.998238	1.00038	0.000542438	insig
LIPID-N-1119	C43H85O10P	PG(18:0_19:0)	GP	PG	-	178627	134453	191611	178889	165720	135636	136475	151121	178146	133375	197796	121237	205137	126249	222488	304147	74457.6	148143	174432	110196	94071.9	129850	112130	202018	0.285394	0.999247	1.00012	0.000178101	insig
LIPID-P-1113	C59H104O6	TG(18:0_18:3_20:2)	GL	TG	-	4.30096e+06	3.91707e+06	2.47749e+06	4.6741e+06	3.59989e+06	2.08408e+06	3.8183e+06	2.09098e+06	3.24161e+06	2.54864e+06	2.80162e+06	6.20639e+06	4.40121e+06	1.7709e+06	1.50357e+06	1.74629e+06	3.31188e+06	2.71303e+06	5.03767e+06	5.29108e+06	4.78996e+06	4.18943e+06	4.35967e+06	2.62746e+06	0.26197	0.997638	0.999545	-0.000656059	insig
LIPID-P-0833	C49H92O6	TG(12:0_16:0_18:1)	GL	TG	-	234125	279576	205107	198924	203022	215387	521286	160484	243452	156918	429594	280806	303617	159508	268815	215384	211134	228940	253219	308308	230828	296707	407828	242892	0.228649	0.997301	0.99952	-0.000692172	insig
LIPID-N-1125	C32H61O10P	PG(12:0_14:1)	GP	PG	-	334500	423683	423208	440850	359305	298253	381339	341639	366001	318168	340758	496628	465678	317411	319339	291661	273509	359874	412011	392817	468166	449368	343118	429064	0.203549	0.99414	0.999488	-0.000738933	insig
LIPID-P-1643	C40H80O4	DG(O-21:0_16:0)	GL	DG-O	-	172784	224800	217285	211917	241637	160970	112178	207042	167438	241182	126577	184664	276652	209212	206004	168440	192799	184233	134677	197053	122588	197229	184873	193386	0.0204069	0.994721	0.999414	-0.000845284	insig
LIPID-N-0095	C20H34O2	FFA(20:3)	FA	FFA	-	471688	508602	371794	488673	504147	444778	455529	357967	399302	324014	406960	570947	520898	400255	263912	330006	217615	359318	399173	559502	628938	577153	657421	383588	0.40196	0.990673	0.998752	-0.00180224	insig
LIPID-P-1991	C40H73NO5	Cer(t24:2/16:2(2OH))	SP	Cer-AP	-	208281	220628	210377	255334	148365	168428	255799	177538	227231	147988	171388	251017	241971	218340	182067	223610	152124	176844	206877	194234	199462	170836	215304	257529	0.00363316	0.985629	0.9987	-0.00187741	insig
LIPID-P-0233	C41H74O5	DG(18:1_20:2)	GL	DG	-	46961.3	33860.8	27876.4	39552.8	32828.1	16851.7	26952.3	21788.2	34364.4	15586	10480.4	55635.4	60151.1	20638.2	5719.42	32711.1	27632.1	30818.5	36305	26295.8	35877.7	42218.9	23910.7	19883.1	0.252138	0.993028	0.998412	-0.00229347	insig
LIPID-P-0980	C55H100O6	TG(16:0_18:1_18:2)	GL	TG	-	6.36728e+07	7.66878e+07	5.38716e+07	5.61537e+07	6.25105e+07	4.37301e+07	5.2651e+07	4.51824e+07	4.97526e+07	5.25566e+07	4.44625e+07	7.15526e+07	7.84415e+07	4.06625e+07	3.73665e+07	3.84358e+07	3.78025e+07	5.28674e+07	8.29975e+07	5.6929e+07	6.37974e+07	7.20164e+07	6.45921e+07	4.53601e+07	0.356573	0.982393	0.997748	-0.00325293	insig
LIPID-N-0528	C46H81O13P	PI(19:0_20:4)	GP	PI	-	34370.8	62152.7	51443.6	77600.2	90999.2	14335.1	81202.8	62165.4	15192.5	54817.4	72970.4	93704.5	51507.3	51436.5	53147.4	21909.3	35149	64962.1	81198.8	74427.2	76572.9	72082	69359.9	57401.1	0.290338	0.98724	0.997467	-0.00365938	insig
LIPID-N-0271	C44H80NO8P	PC(18:3_18:1)	GP	PC	-	81432.1	45927.7	54695.1	35719.1	92760.1	44877.3	31805	25673.2	84637.1	28984.6	92301.7	95137.3	53264.5	54763.5	53125.8	70324.8	38491.1	58728	40992.5	84041.4	58564.1	38652.7	90185.7	70995.8	0.205793	0.987214	0.99745	-0.00368336	insig
LIPID-P-0066	C45H78O2	CE(18:1)	ST	CE	303-43-5	2.16849e+06	2.1594e+06	2.01049e+06	2.27329e+06	2.0739e+06	2.30951e+06	2.75254e+06	1.79546e+06	2.29841e+06	1.99046e+06	2.68755e+06	2.69099e+06	2.06608e+06	2.03147e+06	2.19872e+06	1.74385e+06	1.54235e+06	2.01996e+06	3.02387e+06	2.65253e+06	2.05573e+06	2.83189e+06	2.85688e+06	2.10717e+06	0.186517	0.967484	0.99706	-0.00424719	insig
LIPID-P-2300	C52H92O6	TG(14:0_17:2_18:2)	TG	TG	-	144526	202178	153721	142421	195040	88786.7	123949	132850	127769	159301	147467	186935	163873	106874	119042	150203	129771	144553	190933	128562	154236	181804	171736	157802	0.0398201	0.96932	0.996922	-0.00444709	insig
LIPID-N-1261	C41H80NO10P	PS(17:0_18:1)	GP	PS	-	275295	273988	215547	329112	337554	356796	261039	217906	302616	360715	341212	218044	301049	182851	243467	347146	273985	326396	300512	303879	216476	414973	278066	289649	0.0225145	0.968286	0.99674	-0.00471043	insig
LIPID-P-0545	C44H86NO7P	PC(O-18:0_18:2)	GP	PC-O	-	979428	953051	1.27506e+06	1.37508e+06	1.13416e+06	1.21498e+06	985030	867859	1.04071e+06	819104	1.44931e+06	1.47867e+06	1.04226e+06	811945	1.01504e+06	1.19032e+06	870670	1.24935e+06	946344	918636	1.00097e+06	1.31704e+06	1.80061e+06	1.36067e+06	0.0624817	0.969021	0.996421	-0.00517218	insig
LIPID-P-0201	C39H74O5	DG(18:0_18:1)	GL	DG	-	149185	165874	100596	164707	184814	116041	137814	52818	117125	101335	112586	191764	192182	147855	91521	145343	94693.1	86134.5	198470	104355	155539	119357	149419	104063	0.00712364	0.976578	0.996408	-0.00519194	insig
LIPID-N-0075	C18H36O2	FFA(18:0)	FA	FFA	-	1.68016e+07	1.50911e+07	1.79413e+07	1.56622e+07	1.63825e+07	1.299e+07	1.71109e+07	1.06572e+07	1.49794e+07	1.26173e+07	1.20511e+07	1.52508e+07	1.53641e+07	1.37805e+07	1.5859e+07	13256786	1.19004e+07	1.5663e+07	1.20964e+07	9.88213e+06	1.75338e+07	1.43926e+07	2.01339e+07	1.69863e+07	0.102406	0.956505	0.996132	-0.00559076	insig
LIPID-P-1056	C57H102O6	TG(16:0_18:0_20:4)	GL	TG	-	3.66285e+06	2.89093e+06	2.27588e+06	3.05045e+06	3.62344e+06	2.36998e+06	3.06333e+06	1.92633e+06	3.02273e+06	2.15361e+06	2.13429e+06	4.04633e+06	3.44873e+06	2.01505e+06	1.9966e+06	2.86718e+06	2.75949e+06	2.87376e+06	3.49032e+06	2.83325e+06	2.744e+06	3.16917e+06	3.20207e+06	2.66319e+06	0.018438	0.957236	0.995402	-0.00664834	insig
LIPID-N-1284	C36H66NO10P	PS(13:0_17:2)	GP	PS	-	63245	52918.7	54580.4	63169.3	59341.9	49552	66268.8	49516.1	55299.2	54485.2	55405.1	72842.3	50121.5	63746.9	60000	59825.2	57078.8	58130	54201.8	52102.5	70942.2	61364.5	56585.8	49162.4	0.0470036	0.918322	0.995173	-0.0069805	insig
LIPID-P-2497	C59H111NO4	Cer(d17:3/42:1(2OH))	SP	Cer-AS	-	11113.7	15380.1	9688.84	11849.3	7542.05	13673.1	5380.91	11798	7338.13	11537.8	14884.5	4962.48	9	17015.3	6451.97	8477	12699.2	12377.3	8081.73	16100.5	10251.2	10372	12075.1	10590.4	0.306217	0.974043	0.99482	-0.0074929	insig
LIPID-N-1042	C45H80NO8P	PC(15:1_22:4)	GP	PC	-	28861.5	10652.8	30569.1	23544.4	25047.1	26144.1	30630.2	21272.8	19757.1	15242.7	19111.6	18613	14719.3	14243	22995.2	25567.9	25597.9	22999.8	20761.1	24584	23544.4	22853.2	21785.7	28315	0.0913784	0.954911	0.994507	-0.00794615	insig
LIPID-P-2059	C40H79NO3	Cer(d17:1/23:0)	SP	Cer-NS	-	22828.1	12737.5	19903.5	17427.7	20363.8	16828.7	20014.6	8933.43	12726.1	10697.2	26101	29183.9	24269.8	14252.2	12126.1	19665.1	6223.02	18998.8	16844.2	22567.3	16649.6	26434.1	23087.4	15389.8	0.186266	0.966488	0.994314	-0.00822597	insig
LIPID-P-0418	C23H46NO7P	LPE(18:1/0:0)	GP	LPE	89576-29-4	5.47841e+06	5.70678e+06	5.03841e+06	6.35395e+06	5.5737e+06	5.15655e+06	5.33264e+06	4.61615e+06	5.16752e+06	5.8258e+06	6.00434e+06	6.49762e+06	5.16715e+06	4.70533e+06	4.88586e+06	5.00214e+06	3.52645e+06	5.44244e+06	6.25246e+06	6.16183e+06	6.12255e+06	6.38323e+06	7.46273e+06	5.25789e+06	0.259231	0.925093	0.99428	-0.00827567	insig
LIPID-P-0926	C57H106O6	TG(18:0_18:1_18:1)	GL	TG	-	2.48789e+07	2.82332e+07	1.39289e+07	2.27184e+07	2.28304e+07	1.61937e+07	2.11926e+07	1.03925e+07	1.9518e+07	1.46728e+07	1.63449e+07	3.92396e+07	2.42531e+07	1.08732e+07	1.21336e+07	1.55355e+07	1.79317e+07	1.77311e+07	2.90036e+07	2.51059e+07	1.92735e+07	2.44782e+07	3.64818e+07	1.58771e+07	0.0768723	0.968806	0.994141	-0.00847711	insig
LIPID-P-1498	C34H69NO4	Cer(d18:0/16:0(2OH))	SP	Cer-ADS	190249-36-6	6899.17	11487.2	10678.7	8345.27	5668.23	12388.7	26934.3	18780.2	8591.98	8855.24	21303	15680	7597.29	8095.82	16263.9	8445.62	12762.5	10330.3	20328	15458.4	7579.05	15090	19863.5	12865.1	0.248509	0.973286	0.994007	-0.00867235	insig
LIPID-P-0174	C37H72O5	DG(16:0_18:0)	GL	DG	-	2.75996e+07	2.86801e+07	1.99648e+07	2.28647e+07	1.72976e+07	2.30889e+07	1.47679e+07	1.5307e+07	1.66392e+07	1.87812e+07	1.65012e+07	1.66368e+07	1.91501e+07	2.75879e+07	1.50064e+07	1.98213e+07	1.66919e+07	1.84165e+07	1.69561e+07	1.81636e+07	2.9216e+07	2.1591e+07	1.79236e+07	1.6157e+07	0.153122	0.948987	0.993921	-0.00879629	insig
LIPID-N-1397	C45H85O13P	PI(15:0_21:1)	GP	PI	-	80320.5	99903.2	86295.7	160656	79333.6	111083	111394	51212	92373	71981.6	208543	189193	96227.7	75490.9	114116	142547	64424.4	112061	117579	128809	97324	121127	160784	103586	0.263295	0.966504	0.993882	-0.00885401	insig
LIPID-P-0411	C23H48NO7P	LPE(18:0/0:0)	GP	LPE	69747-55-3	1.67244e+07	1.38723e+07	1.56935e+07	1.51906e+07	1.30411e+07	1.50612e+07	1.4562e+07	1.35043e+07	1.50674e+07	1.30513e+07	1.36933e+07	1.49979e+07	1.7256e+07	1.31826e+07	1.33506e+07	1.6676e+07	9.7107e+06	1.38792e+07	1.57033e+07	1.40979e+07	1.33835e+07	1.49444e+07	1.56194e+07	1.55379e+07	0.375026	0.889907	0.993593	-0.00927304	insig
LIPID-N-1372	C34H65O13P	PI(12:0_13:0)	GP	PI	-	13509.5	8085.5	9197.12	10254.6	10231.7	7187.71	10202.8	7475.81	6497.46	10253.8	8663.94	7907.77	11224.5	10266.4	8486.5	9337.88	6959.96	7895.65	7639.83	10790.5	7104.61	11428	6294.55	11308.8	0.134188	0.9383	0.993328	-0.00965863	insig
LIPID-P-0747	C48H97N2O6P	SM(d18:1/25:0)	SP	SM	-	1.08393e+06	1.63875e+06	1.65525e+06	1.56808e+06	1.49782e+06	1.91366e+06	1.58492e+06	1.49969e+06	1.45662e+06	1.26356e+06	1.29543e+06	1.35857e+06	1.68984e+06	1.15363e+06	1.49771e+06	1.51032e+06	1.11644e+06	1.66902e+06	1.48415e+06	1.60351e+06	1.34228e+06	1.56143e+06	1.45364e+06	1.60058e+06	0.0794758	0.893405	0.992494	-0.0108694	insig
LIPID-P-0117	C42H83NO3	Cer(d18:1/24:0)	SP	Cer-NS	-	2.69222e+06	3.54993e+06	3.05266e+06	2.79053e+06	3.21313e+06	2.63738e+06	2.82354e+06	2.6798e+06	2.66354e+06	3.04876e+06	2.41703e+06	2.93887e+06	3.45549e+06	2.77478e+06	2.14237e+06	3.37419e+06	1.69502e+06	2.71294e+06	3.67102e+06	2.8434e+06	2.89412e+06	2.55557e+06	3.48835e+06	2.61203e+06	0.345558	0.90087	0.991652	-0.0120942	insig
LIPID-N-1267	C43H82NO10P	PS(16:0_21:1)	GP	PS	-	1.41293e+07	1.64514e+07	1.64488e+07	1.9314e+07	1.69073e+07	1.87334e+07	1.91218e+07	1.55686e+07	1.5746e+07	1.86099e+07	1.95204e+07	2.03903e+07	1.79753e+07	1.54026e+07	1.74837e+07	1.89082e+07	1.22299e+07	1.74985e+07	1.60559e+07	2.02278e+07	1.8245e+07	1.80941e+07	1.94018e+07	1.75565e+07	0.11124	0.852776	0.991173	-0.0127914	insig
LIPID-P-0569	C48H84NO7P	PC(O-18:1_22:6)	GP	PC-O	-	1.7355e+07	1.6645e+07	2.00654e+07	1.6411e+07	1.90596e+07	1.77336e+07	1.79342e+07	1.28094e+07	1.74607e+07	1.5067e+07	1.52641e+07	1.7637e+07	1.55612e+07	1.60165e+07	2.03287e+07	1.73434e+07	1.28765e+07	1.68508e+07	1.63046e+07	1.4385e+07	1.54335e+07	18008942	1.95728e+07	1.89592e+07	0.0779341	0.859467	0.991148	-0.0128274	insig
LIPID-P-1318	C41H80NO7P	PE(P-16:0_20:1)	GP	PE-P	-	72305.2	72854.1	113594	89189.2	71594.5	120724	78392.4	77315.7	74487.8	58901.4	80839.4	82457.9	74905.3	66933.7	71088.3	98700.2	80013.1	85440.3	70011.8	86961.4	69076.4	92889.5	90911.2	96534.2	0.0250329	0.901222	0.990742	-0.0134182	insig
LIPID-N-1128	C35H67O10P	PG(12:0_17:1)	GP	PG	-	5.84451e+06	6.6125e+06	5.64881e+06	6.238e+06	5.73542e+06	4.04592e+06	5.66328e+06	4.24454e+06	5.13968e+06	4.79676e+06	4.70351e+06	6.76122e+06	6.63326e+06	4.80578e+06	4.86277e+06	4.3698e+06	3.9405e+06	5.0089e+06	5.95477e+06	5.98395e+06	6.47816e+06	6.11586e+06	5.22147e+06	5.45226e+06	0.208537	0.887205	0.990729	-0.0134382	insig
LIPID-P-0366	C22H44NO7P	LPC(14:1/0:0)	GP	LPC	-	122004	105809	110814	135687	172306	103182	106453	107711	123476	145023	116432	150742	104964	104788	108034	104507	74237.3	102932	119470	163947	139207	156676	186593	120303	0.243894	0.917618	0.990676	-0.0135149	insig
LIPID-P-0137	C38H73NO3	Cer(d18:2/20:0)	SP	Cer-NS	-	6242.3	11595.3	11436.4	18172.6	19915.2	8422.25	13664	8445.72	18347.5	11424.4	13367.5	19332.5	20521.2	8421.91	13271	11307.1	12841.8	15142.4	13679.9	11607.9	9943.37	12511.8	12216.4	17283.9	0.196645	0.935061	0.989917	-0.014621	insig
LIPID-P-0090	C50H80O2	CE(24:5)	ST	CE	-	55240.6	57652.5	69787.5	60743.1	32383.3	51495.1	86970.4	37297.3	60014.7	49855.3	45298.3	95699.1	59802	49884.7	36406.8	54081.8	27725.7	31210.8	102690	103846	56070.2	72948.7	51018.5	49561.3	0.319568	0.946835	0.989763	-0.0148447	insig
LIPID-P-0331	C40H77NO12S	SHexCer(d18:1/16:0(OH))	SP	SHexCer	-	22129.6	48109.9	30930.5	28078.3	32114.5	20467.9	38299.5	20936.9	30889.9	31889	28552.9	29401.8	23322.1	31395.1	21230.5	30453.2	29739	29749.4	26597	29032.7	26650.6	29025.8	33175.4	47582.2	0.138947	0.913165	0.989365	-0.0154253	insig
LIPID-P-2581	C57H111NO4	Cer(d24:1/33:1(2OH))	SP	Cer-AS	-	41618.6	18065.2	26911.6	27670.7	39909.8	16003.2	28854.5	28663	27249.8	21012	20140.4	45519.6	45100.2	20099.5	19299.5	20474	26813.4	26801.9	41565.3	31660.3	35294.3	40019.8	9292.64	21479.7	0.312602	0.94107	0.989117	-0.0157865	insig
LIPID-P-0748	C49H99N2O6P	SM(d20:0/24:1)	SP	SM	-	184222	193823	211077	182353	194718	252604	198007	216330	123904	145696	123934	174750	174418	169245	214362	210701	180188	185010	163534	186713	157304	204256	128577	201946	0.0746255	0.874034	0.988569	-0.0165866	insig
LIPID-P-1058	C58H104O6	TG(17:0_19:2_19:2)	GL	TG	-	211925	220540	114185	184744	151944	89126.2	167668	102479	143868	108326	138705	296584	209120	53807.4	66715.2	81434.6	129421	129124	245734	182648	203825	253836	230620	121528	0.343427	0.945478	0.988456	-0.0167519	insig
LIPID-P-0769	C39H74O6	TG(10:0_12:0_14:0)	GL	TG	-	56092.6	55013.7	48848.2	54306.8	48321.1	45954.4	35210.9	40772.3	51990.6	64887.8	24114.5	55375.1	50840.1	53638.4	40676.9	49559.2	50834.9	43443.4	44660.3	47688.6	48316.7	53770.1	46395.8	44307.6	0.0227715	0.869063	0.988369	-0.0168783	insig
LIPID-N-0323	C37H74NO8P	PE(16:0_16:0)	GP	PE	923-61-5	93298.2	27672.8	101199	136692	118950	102219	132803	98904.2	116003	130449	132878	94812.9	127259	94992.6	92884.9	124430	78595.5	92884.9	107393	90612.6	175426	27672.8	129688	128605	0.163986	0.924913	0.987995	-0.0174242	insig
LIPID-P-2316	C58H100O6	TG(16:0_19:2_20:4)	TG	TG	-	730675	606357	797126	683961	572874	461399	923537	566228	689402	501022	303582	791746	818568	431182	694596	721410	392077	579146	710674	694366	718890	764583	285815	724565	0.148387	0.912383	0.987934	-0.0175135	insig
LIPID-P-1357	C43H78NO7P	PE(P-18:1_20:3)	GP	PE-P	-	55351.1	43685.8	72300.7	59440.3	71415.6	61840.5	68616.6	50528	35232.1	41368.3	41790	132472	21692.9	53123.3	50439.7	74933	39087.4	63973	62321.7	75538.8	25745.8	82938.9	89830.7	85285	0.0148044	0.939635	0.987561	-0.0180579	insig
LIPID-P-0113	C38H75NO3	Cer(d18:1/20:0)	SP	Cer-NS	-	175423	177710	170169	180605	99789.4	198088	98759.9	148704	158140	77482.8	136684	227319	176212	142031	199763	159759	76974.4	138300	111340	211999	94924.5	218151	94255	202051	0.164298	0.921341	0.987498	-0.0181497	insig
LIPID-P-0247	C39H66O5	DG(18:2_18:3)	GL	DG	-	497361	475856	402980	502522	725910	263108	371049	457129	430485	391767	316255	453081	715453	286584	312022	402515	303086	478044	560276	430713	572378	422068	253127	484998	0.284532	0.915905	0.987473	-0.0181873	insig
LIPID-P-1167	C55H92O6	TG(16:2_18:2_18:3)	GL	TG	-	131211	188911	125016	183409	266005	65494.7	108881	111178	127343	156539	88488.5	158938	204221	98620.5	102546	105425	141681	135668	162832	122087	175045	162119	138508	140305	0.0975563	0.918147	0.986936	-0.0189717	insig
LIPID-P-1639	C38H76O4	DG(O-19:0_16:0)	GL	DG-O	-	2.38535e+07	3.08782e+07	2.55401e+07	1.75865e+07	1.773e+07	2.28824e+07	1.71429e+07	1.57176e+07	1.81802e+07	1.99187e+07	2.01549e+07	1.66562e+07	2.21725e+07	2.99377e+07	1.75563e+07	1.75073e+07	1.63134e+07	1.7095e+07	2.0118e+07	1.90784e+07	2.66978e+07	1.93409e+07	1.75261e+07	1.96615e+07	0.246346	0.879818	0.986857	-0.0190874	insig
LIPID-P-0485	C45H88NO8P	PC(19:0_18:1)	GP	PC	-	8.81157e+06	8.1803e+06	6.12857e+06	1.08903e+07	9.98415e+06	1.04444e+07	9.23312e+06	7.14105e+06	8.26938e+06	7.54014e+06	1.00804e+07	1.21243e+07	1.05881e+07	6.26454e+06	8.2437e+06	8.64717e+06	6.2969e+06	8.23816e+06	8.28261e+06	1.04142e+07	9.33268e+06	1.1153e+07	1.06481e+07	9.24548e+06	0.126878	0.858603	0.986464	-0.0196622	insig
LIPID-P-2599	C57H113NO4	Cer(d26:1/31:0(2OH))	SP	Cer-AS	-	14455.8	25307.4	16846.6	13896.1	8715.91	10108.2	27276.5	18357.5	12926.8	20594.4	18494.6	19133.4	27299.6	13018.3	7704.77	17265.5	6793.4	15451.4	27819.3	18768.3	26130.3	12051.1	13105.8	17846.7	0.354133	0.928321	0.986131	-0.0201487	insig
LIPID-P-2285	C49H94O6	TG(14:0_15:0_17:0)	TG	TG	-	473103	595901	425651	478037	590994	497379	1.36119e+06	436710	447452	473762	1.13462e+06	559950	549215	612245	636523	751001	639364	590055	466542	468525	578787	606277	750472	719502	0.471317	0.9241	0.985787	-0.0206526	insig
LIPID-N-0415	C45H78NO8P	PE(22:6_18:0)	GP	PE	-	457430	406351	545334	503245	503943	529058	439937	582247	460859	491816	558988	380511	504779	300849	692363	903873	248657	395521	638930	298545	327694	389652	340985	732978	0.367207	0.913041	0.985513	-0.0210537	insig
LIPID-P-0495	C48H92NO8P	PC(18:1_22:1)	GP	PC	-	1.27944e+06	1.24041e+06	1.1925e+06	1.64564e+06	1.47981e+06	1.58135e+06	1.34086e+06	1.12212e+06	1.3918e+06	1.10905e+06	1.79919e+06	1.6948e+06	1.32901e+06	1.24899e+06	1.43698e+06	1.36727e+06	1.02317e+06	1.26978e+06	1.25383e+06	1.6003e+06	1.30286e+06	1.53167e+06	1.83071e+06	1.43384e+06	0.0915694	0.818999	0.985272	-0.0214057	insig
LIPID-N-0997	C39H76NO8P	PC(14:0_17:1)	GP	PC	-	11856.1	20865.1	17413.9	15331	9561.88	10652.4	13536.4	10612.6	10035.1	12432	17913.4	21992	11861.4	12294.5	10406.5	12719.4	4589.26	20611.6	11030.2	12893.6	17532.6	20216.9	20163.6	15196.5	0.247365	0.905504	0.984404	-0.0226777	insig
LIPID-N-0418	C46H80NO8P	PE(19:0_22:6)	GP	PE	-	68027.1	102517	51451.7	81441.3	139026	67421.3	69766.3	103360	92988	78105.9	121024	97273.9	113443	114856	107579	113119	63629.1	76502.7	90261.6	57150.3	77504.2	71836.3	63012.7	106777	0.0772268	0.886372	0.984398	-0.0226863	insig
LIPID-P-0407	C21H44NO7P	LPE(0:0/16:0)	GP	LPE	-	881494	687968	743555	824367	669841	701942	590993	715767	756705	793262	787760	859032	794176	726940	527345	760600	499751	559765	757431	826604	892352	827098	892812	806415	0.488807	0.801778	0.984311	-0.0228133	insig
LIPID-N-1058	C37H70NO8P	PE(13:0_19:2)	GP	PE	-	95303.2	95612.2	89348.6	97818	87018.6	90340.3	75021.1	92986.3	82697.7	86613.4	92199.5	99716	93745.1	92962	87080.4	89282.6	82155.9	76438.6	93507.9	89099.6	90006.9	91020.6	89214.5	93043.8	0.409463	0.572023	0.984219	-0.0229487	insig
LIPID-P-0024	C27H53NO4	Carnitine C20:0	FA	CAR	-	188335	163644	187032	193002	178633	160519	197852	164217	165984	147085	206212	204245	199712	139331	192887	205335	121995	159084	176609	184033	176039	195703	169809	201972	0.260147	0.762574	0.984118	-0.0230962	insig
LIPID-P-1116	C59H104O6	TG(18:0_18:1_20:4)	GL	TG	-	8.59283e+06	1.05446e+07	9.11764e+06	7.39347e+06	6.7673e+06	5.57858e+06	8.92013e+06	6.83254e+06	8.56196e+06	6.42638e+06	4.7551e+06	8.77294e+06	1.15603e+07	5.89679e+06	6.7179e+06	6.66552e+06	4.84601e+06	6.79407e+06	1.05534e+07	7.78217e+06	7.8548e+06	7.66674e+06	6.36104e+06	8.08708e+06	0.288554	0.86715	0.983985	-0.0232914	insig
LIPID-P-1106	C57H100O6	TG(16:1_18:1_20:3)	GL	TG	-	2.56692e+06	3.08126e+06	1.5062e+06	2.29387e+06	2.49646e+06	1.24281e+06	2.21513e+06	1.24514e+06	1.48735e+06	1.81898e+06	1.87075e+06	3.6507e+06	2.18432e+06	1.17052e+06	1.33027e+06	1.42623e+06	1.38128e+06	1.72976e+06	3.20388e+06	2.50016e+06	3.01969e+06	2.49709e+06	3.13053e+06	1.49344e+06	0.16183	0.912918	0.983969	-0.0233157	insig
LIPID-P-0171	C35H68O5	DG(12:0_20:0)	GL	DG	-	581151	542573	496785	584483	437225	456930	341244	404925	349934	463521	395393	386533	489727	648799	358139	419089	381364	456086	410611	347330	590884	456806	396626	395213	0.30646	0.83638	0.983453	-0.0240713	insig
LIPID-P-0421	C27H54NO7P	LPE(22:1/0:0)	GP	LPE	-	31051.1	32261.1	20432	21930.1	26405.1	31271	22086.6	17953.1	24661.1	16981.2	26427.8	44812.4	23537.6	22409.3	18883.9	29293.1	15978.3	23716.4	19184.1	33422.3	31404	29955.2	43357.7	19818	0.162385	0.890254	0.983202	-0.0244409	insig
LIPID-N-0176	C27H53O12P	LPI(18:0/0:0)	GP	LPI	327620-46-2	374408	358146	414884	358868	294939	197784	346531	309993	330899	335644	358410	331286	476064	250669	386179	318330	290841	290113	93318.9	347022	369390	377003	345898	399357	0.274952	0.859599	0.983148	-0.0245195	insig
LIPID-P-0791	C52H100O6	TG(16:0_16:0_17:0)	GL	TG	-	859122	1.02066e+06	754010	968672	992252	651821	1.63423e+06	557803	831731	709266	1.50762e+06	1.02371e+06	1.12215e+06	939914	804063	980775	935478	953935	894390	899543	851905	1.03873e+06	1.00405e+06	883859	0.263319	0.864485	0.982442	-0.0255561	insig
LIPID-P-0013	C17H33NO4	Carnitine C10:0	FA	CAR	1492-27-9	427803	332512	482428	352386	317667	235429	397028	396925	406286	371045	380005	328872	359436	243992	446161	586443	277933	312945	346325	350711	288901	386034	289503	462018	0.165455	0.84691	0.98239	-0.0256328	insig
LIPID-P-0536	C38H76NO7P	PC(O-16:0_14:1)	GP	PC-O	-	1.22251e+07	1.4094e+07	1.42778e+07	1.69726e+07	1.88622e+07	1.94228e+07	1.56404e+07	1.40375e+07	1.5301e+07	1.07264e+07	1.72904e+07	1.63175e+07	1.63865e+07	1.14346e+07	1.56643e+07	1.48646e+07	9.4547e+06	1.78753e+07	1.46543e+07	1.71212e+07	1.35685e+07	1.77366e+07	1.68447e+07	1.62787e+07	0.182622	0.796372	0.982267	-0.0258128	insig
LIPID-N-1430	C45H79O13P	PI(18:1_18:3)	GP	PI	-	7093.75	9620.41	10514.7	12401.6	9291.7	11145.9	13581.5	8991	7105.05	8040.83	13058.8	15744.7	9880.42	11478.3	8362.87	12720.7	6198.72	6827.83	8983.2	11435.8	12465.9	11172.1	11148.2	13638.3	0.050827	0.856317	0.982009	-0.0261918	insig
LIPID-N-0170	C24H47O9P	LPG(18:1/0:0)	GP	LPG	-	1.09772e+06	1.16027e+06	1.14004e+06	1.24996e+06	1.14132e+06	1.02831e+06	1.01632e+06	923875	1.08651e+06	965924	974549	1.1494e+06	1.20206e+06	1.07265e+06	997787	996871	824518	1.0484e+06	1.0029e+06	1.12704e+06	1.10823e+06	1.10451e+06	1.06963e+06	1.13511e+06	0.457462	0.609904	0.981096	-0.0275334	insig
LIPID-N-0082	C16H30O2	FFA(16:1)	FA	FFA	-	1.7822e+06	2.5936e+06	1.66879e+06	1.9326e+06	1.74672e+06	1.10077e+06	1.85998e+06	1.23554e+06	1.69767e+06	1.53324e+06	1.55054e+06	2.15928e+06	1.83036e+06	1.34518e+06	1.6844e+06	422057	1.02481e+06	1.70676e+06	2.00797e+06	1.9498e+06	2.4181e+06	2.31982e+06	1.97994e+06	1.77529e+06	0.412842	0.867952	0.980995	-0.0276824	insig
LIPID-P-0532	C40H82NO7P	PC(O-16:0_16:0)	GP	PC-O	-	2.22449e+06	2.15965e+06	2.60155e+06	2.36485e+06	2.53499e+06	2.87078e+06	2.51794e+06	2.14523e+06	2.39488e+06	1.97078e+06	2.54063e+06	2.37271e+06	2.14683e+06	2.34637e+06	2.6378e+06	2.12196e+06	1.69046e+06	2.59807e+06	2.26248e+06	2.28289e+06	2.07142e+06	2.65216e+06	2.74686e+06	2.59269e+06	0.301069	0.693182	0.980888	-0.0278401	insig
LIPID-P-0756	C45H89N2O6P	SM(d18:1/22:1)	SP	SM	222403-68-1	1.31281e+07	1.76119e+07	1.47696e+07	1.64481e+07	1.61447e+07	1.42408e+07	1.4325e+07	1.23995e+07	1.43128e+07	9.7612e+06	1.55489e+07	1.35568e+07	1.25282e+07	1.46877e+07	1.42729e+07	1.50928e+07	1.17423e+07	1.5157e+07	1.27747e+07	1.44549e+07	1.38614e+07	1.55163e+07	1.40098e+07	1.47893e+07	0.0310282	0.687399	0.980494	-0.0284195	insig
LIPID-P-1142	C57H98O6	TG(18:1_18:2_18:3)	GL	TG	-	2.32247e+07	2.49614e+07	1.83995e+07	2.6548e+07	2.7369e+07	1.51015e+07	2.1183e+07	16097576	2.01687e+07	2.04008e+07	1.70648e+07	3.02415e+07	2.56732e+07	1.23444e+07	1.25013e+07	1.59865e+07	2.02763e+07	1.99871e+07	2.94742e+07	2.69656e+07	2.72421e+07	2.45804e+07	2.41212e+07	1.64236e+07	0.323434	0.846046	0.980118	-0.028972	insig
LIPID-N-0529	C49H87O13P	PI(18:0_22:4)	GP	PI	-	114831	124227	99628.5	224401	159417	163016	131183	140616	151826	132126	211814	297032	175087	115094	122775	149641	70751.9	130944	185418	187816	155355	201567	247158	169293	0.136386	0.877528	0.97989	-0.0293085	insig
LIPID-N-1073	C38H68NO8P	PE(13:0_20:4)	GP	PE	-	904022	941209	933186	984444	942369	992247	967757	925733	1.00204e+06	930548	894507	955202	951009	908686	947534	914911	823133	997372	927904	901238	897992	935521	968441	970240	0.736213	0.253466	0.97984	-0.0293816	insig
LIPID-P-2445	C40H81NO4	Cer(t18:0/22:0)	SP	Cer-NP	-	169475	164818	176170	210991	206013	181426	171347	133034	160836	122974	183454	223685	200673	159566	173735	172925	154108	156974	141561	155798	185843	162839	207537	190067	0.11809	0.735236	0.979756	-0.0295053	insig
LIPID-P-0183	C41H80O5	DG(20:0_18:0)	GL	DG	-	362158	430258	219503	195925	104902	103462	80558.5	140534	76509.3	188270	70744.7	109231	102020	389711	128230	156004	120303	177585	100573	164113	360282	103021	101148	136636	0.047592	0.936822	0.979623	-0.0297022	insig
LIPID-N-0085	C19H36O2	FFA(19:1)	FA	FFA	-	703424	1.0014e+06	844621	769973	617835	674189	659936	697253	649724	650307	741068	882600	811030	717723	620080	612804	552312	731979	843680	787010	919817	731400	695680	686335	0.381386	0.737432	0.979479	-0.0299134	insig
LIPID-P-0009	C13H25NO5	Carnitine C6-OH	FA	CAR	-	177431	134119	131464	165725	154483	93023.2	130951	168232	163243	163481	226595	154195	150922	133759	152850	113895	139990	144184	173301	197230	179670	148984	145268	144204	0.162216	0.778345	0.979234	-0.0302742	insig
LIPID-N-0818	C45H82NO7P	PE(O-20:0_20:5)	GP	PE-O	-	52811.8	58733.9	65979	64789.4	50870	61598.5	61418.9	43794.2	51437.7	42886.5	69273.8	85095.1	48501.6	46814.9	82140.3	64032.4	45886.2	53373.4	40142.2	54241.6	50523	64653.5	81653.3	61997	0.0349597	0.814996	0.979216	-0.0303006	insig
LIPID-N-0392	C45H82NO8P	PE(18:0_22:4)	GP	PE	-	17556.3	22536.3	26892.3	22381.9	21582.6	17860.3	21313.7	22225.2	23285	19931.6	20680.1	16756.5	22618.2	14923.5	23957	31836.4	17153	18197.6	17977.3	15726.1	24385.3	20420.8	16191.9	24298.5	0.207372	0.790681	0.978988	-0.0306376	insig
LIPID-N-0964	C41H76NO8P	LNAPE(18:1/N-18:2)	GP	LNAPE	-	44653.5	42878.1	67559.5	78320.7	62068.3	49244.6	59574.9	54038.5	83839.5	71558.5	61980.7	54602.7	57510.5	57361.5	53732.6	92027.3	60111.3	52932.7	61986.6	47582.5	60204.3	51141.1	44695.3	75640.2	0.0746723	0.809399	0.978922	-0.0307337	insig
LIPID-P-2303	C52H94O6	TG(16:0_15:1_18:2)	TG	TG	-	163198	360851	201268	260637	269125	150012	286391	157573	198589	161563	195651	377497	190498	83479.8	192191	182151	244038	158676	287092	268531	245213	309461	415902	145622	0.0849838	0.885601	0.978615	-0.0311874	insig
LIPID-P-2125	C37H71NO10	HexCer(t14:1/17:0(2OH))	SP	HexCer-AP	-	38801.3	39250.6	39114.4	39826.5	35208.7	44146.5	37771.2	32585.7	32338.6	35867	35840.4	30787.7	35499	32586.6	39434.3	34486.3	30035.2	39050.2	37399.5	29711.5	33168	37707.1	36170.5	46654.7	0.323092	0.647027	0.978177	-0.0318323	insig
LIPID-P-0168	C34H66O5	DG(15:0_16:0)	GL	DG	-	20215.2	30209.2	24383.6	21671.7	25506	9882.63	24492.9	11532	20731.2	17343.1	29120.3	24160.7	16342.4	30844.6	17106.3	22051	21049.9	21210.4	24376.8	16372.1	28564.1	14341.4	18110.7	23221.1	0.0892868	0.840903	0.978177	-0.0318331	insig
LIPID-N-0218	C42H82NO8P	PC(16:0_18:1)	GP	PC	-	2.6346e+07	2.77371e+07	2.67959e+07	3.23772e+07	2.74916e+07	3.88958e+07	3.12638e+07	2.45001e+07	3.14681e+07	3.19007e+07	3.38221e+07	3.80087e+07	2.70253e+07	2.68341e+07	3.02152e+07	2.41848e+07	1.92044e+07	2.97457e+07	3.20938e+07	3.70931e+07	3.05089e+07	3.73466e+07	4.0033e+07	2.81927e+07	0.332622	0.755519	0.978064	-0.0319993	insig
LIPID-P-0103	C36H73NO3	Cer(d18:0/18:0)	SP	Cer-NDS	-	13785.4	20435.8	18600.4	12337.9	12897.1	24675.6	18651.3	8509.92	16400.8	8466.83	22417.3	19297.2	17092.4	11799.6	20792.7	13443.4	12211.6	15842.9	11582.1	15147.4	17238.7	17964.5	24578.3	14331.5	0.0337161	0.845299	0.977349	-0.0330536	insig
LIPID-N-1053	C34H66NO8P	PE(12:0_17:1)	GP	PE	-	1.22087e+06	1.23028e+06	1.08833e+06	1.13567e+06	1.17478e+06	1.09114e+06	1.08157e+06	1.048e+06	1.16858e+06	1.05185e+06	968326	1.28183e+06	1.02182e+06	1.24472e+06	1.04933e+06	1.13719e+06	1.00538e+06	1.10928e+06	1.09815e+06	1.11192e+06	1.22104e+06	1.13464e+06	1.06532e+06	1.0351e+06	0.465665	0.456876	0.977303	-0.0331228	insig
LIPID-P-1100	C56H98O6	TG(16:0_17:1_20:4)	GL	TG	-	78547.8	99365.7	68789.6	94027.5	68120.6	84275.7	190158	138078	87660.9	110177	119797	69911.5	116844	56659.2	96341.6	26710.8	61788.9	59973.2	100925	132412	46314.3	99899.8	189123	194253	0.411305	0.902149	0.977116	-0.0333988	insig
LIPID-N-1127	C34H65O10P	PG(12:0_16:1)	GP	PG	-	400534	493005	424170	460593	372914	415751	443944	393191	359493	365356	415118	367891	390128	577736	384462	356742	351422	328021	393693	400996	467444	398601	384584	364827	0.373068	0.678433	0.976933	-0.0336685	insig
LIPID-P-0988	C57H104O6	TG(18:1_18:1_18:1)	GL	TG	-	3.04335e+07	3.41579e+07	1.71211e+07	2.79697e+07	2.4043e+07	1.7964e+07	2.29654e+07	1.34718e+07	2.23878e+07	2.13988e+07	1.78857e+07	5.59619e+07	2.86299e+07	1.09585e+07	9.6153e+06	1.25777e+07	2.32648e+07	2.02126e+07	4.05744e+07	2.80808e+07	2.66992e+07	3.40821e+07	4.66912e+07	1.72665e+07	0.326623	0.90047	0.976754	-0.0339321	insig
LIPID-N-1044	C45H78NO8P	PC(15:0_22:6)	GP	PC	-	20675.9	22496.6	26956.5	35248.3	49325.8	33997.4	37360.7	26083.3	30712.1	44376.2	53386.9	24936.8	52180.3	13434.4	38084.7	42982.6	10393.3	24004.5	31885.1	29963.4	24032.6	47387.9	36166.3	45477.4	0.279275	0.872511	0.976418	-0.0344298	insig
LIPID-N-1376	C41H79O13P	PI(16:0_16:0)	GP	PI	-	14821.9	14932.1	39250.9	44281.8	38468.9	23545.1	33521.9	16897.3	54662.3	40368.5	33473.1	38963.2	23810.6	11822	30428.1	40638.7	26510	34233.5	37290.9	40518.8	27501.7	45284.3	33510.7	32285.7	0.0920555	0.863598	0.976215	-0.0347298	insig
LIPID-N-1467	C47H89O8P	PA(18:1_26:1)	GP	PA	-	4742.14	4679.57	4121.15	4558.29	2461.12	4010.35	5541.97	3949.39	6795.3	3244.84	6633.72	7692.51	5976.62	3749.4	3196.54	5733.4	2179.72	4040.15	4933.82	4256.99	6092.99	3747.01	7294.71	5825.03	0.245169	0.850521	0.975972	-0.0350884	insig
LIPID-P-0401	C28H58NO6P	LPC(O-20:1)	GP	LPC-O	-	1.63527e+06	1.74303e+06	2.24487e+06	1.86586e+06	1.65323e+06	1.5607e+06	1.65973e+06	1.71385e+06	1.68346e+06	1.74299e+06	1.64155e+06	1.97913e+06	1.53487e+06	1.77014e+06	1.78164e+06	1.55578e+06	1.77756e+06	1.66539e+06	1.55003e+06	1.53358e+06	1.64543e+06	1.81738e+06	1.92374e+06	2.05549e+06	0.309126	0.56357	0.975732	-0.0354432	insig
LIPID-P-0039	C23H43NO4	Carnitine C16:1	FA	CAR	-	3.4737e+06	3.47281e+06	4.02495e+06	3.50314e+06	3.12099e+06	2.37356e+06	3.19871e+06	3.65629e+06	3.35637e+06	3.43483e+06	3.24444e+06	3.25545e+06	3.0245e+06	2.47918e+06	4.47534e+06	3.71911e+06	2.50546e+06	2.94986e+06	3.20651e+06	3.26359e+06	3.06579e+06	3.54011e+06	2.94759e+06	3.96372e+06	0.218568	0.692197	0.975708	-0.0354791	insig
LIPID-P-0434	C25H42NO7P	LPE(20:5/0:0)	GP	LPE	-	312216	480407	258179	430412	391258	506476	352147	267307	381612	363351	414650	471214	381294	307951	334781	360698	182043	318162	426197	365842	301330	471333	681376	384911	0.264702	0.823138	0.975523	-0.035752	insig
LIPID-P-0546	C46H90NO7P	PC(O-18:1_20:1)	GP	PC-O	-	1.05327e+07	9.89088e+06	1.00588e+07	1.11581e+07	1.11621e+07	1.17254e+07	1.09034e+07	1.07975e+07	1.07383e+07	8.4273e+06	1.11223e+07	1.04687e+07	1.15703e+07	8.1977e+06	1.06151e+07	1.10635e+07	6.81794e+06	1.03915e+07	1.01084e+07	1.07295e+07	1.05501e+07	1.16494e+07	1.14389e+07	1.07172e+07	0.464218	0.592015	0.975305	-0.0360749	insig
LIPID-P-0163	C29H56O5	DG(12:0_14:0)	GL	DG	-	18531.6	15658.6	14812.7	13462	11679	8659.07	8660.34	10053.1	7583.62	11195.1	11680.8	7996	6243.79	4887.11	11937.9	10260	10321.3	8917.79	21986.8	8080.73	18226.5	13015.3	12127	10481.5	0.272347	0.865571	0.975093	-0.0363885	insig
LIPID-P-1104	C57H100O6	TG(18:1_18:2_18:2)	GL	TG	-	2.72331e+07	2.22704e+07	1.94629e+07	2.35899e+07	2.63049e+07	1.34962e+07	2.29263e+07	1.70105e+07	2.21679e+07	1.89897e+07	1.77256e+07	2.92661e+07	2.77862e+07	1.37929e+07	9.63497e+06	1.69146e+07	2.07338e+07	1.86313e+07	3.08602e+07	2.71425e+07	2.55043e+07	2.53151e+07	2.06875e+07	1.68601e+07	0.443717	0.810521	0.974736	-0.036917	insig
LIPID-P-1099	C55H96O6	TG(14:0_16:0_22:5)	GL	TG	-	1.15981e+06	1.12569e+06	984715	1.24139e+06	1.42949e+06	603606	1.14329e+06	824676	1.06752e+06	995084	809145	1.13625e+06	1.26583e+06	676626	761405	772469	718788	1.0331e+06	1.33047e+06	1.17021e+06	1.2044e+06	1.26933e+06	1.04976e+06	938413	0.313028	0.771104	0.973654	-0.0385183	insig
LIPID-N-0181	C29H49O12P	LPI(20:4/0:0)	GP	LPI	-	1.39019e+06	1.43821e+06	1.21189e+06	1.2971e+06	1.32925e+06	1.11657e+06	1.47577e+06	1.05797e+06	1.2907e+06	942180	1.07057e+06	542591	1.60069e+06	1.09415e+06	881404	908833	867432	1.15772e+06	923447	1.27843e+06	1.14905e+06	1.31774e+06	1.38227e+06	1.22806e+06	0.237975	0.757868	0.97361	-0.0385848	insig
LIPID-P-0971	C52H94O6	TG(15:0_16:1_18:2)	GL	TG	-	624241	771003	401220	646691	866864	362676	725516	492008	582473	494979	657082	926901	702289	374468	392094	402547	450066	574113	835142	840003	685052	807301	812867	475884	0.223144	0.824445	0.973538	-0.0386902	insig
LIPID-P-0276	C21H42O4	MG(18:0)	GL	MG	22610-61-3	5.8868e+06	5.07026e+06	4.02859e+06	3.49362e+06	3.13792e+06	3.20147e+06	2.94872e+06	3.0065e+06	3.02629e+06	2.9862e+06	2.99484e+06	3.05296e+06	3.42524e+06	5.82453e+06	2.77876e+06	3.10202e+06	3.12315e+06	3.09476e+06	3.28619e+06	2.86966e+06	5.16569e+06	2.92709e+06	3.09842e+06	2.99567e+06	0.325549	0.810995	0.973316	-0.0390198	insig
LIPID-P-0170	C35H68O5	DG(14:0_18:0)	GL	DG	-	206055	216327	134935	136231	105202	123040	99321.1	94546	90631.3	95494.9	107486	100509	117814	273989	87541.9	112740	99454.4	107225	91388.4	84905.6	215797	100497	79406.6	98236.7	0.360451	0.874051	0.972988	-0.0395063	insig
LIPID-P-0107	C42H83NO3	Cer(d18:0/24:1)	SP	Cer-NDS	-	280044	192985	128330	231293	224484	269047	192190	217496	203226	210104	240325	283316	245247	173921	259685	147189	95310.1	191012	266946	214176	254266	244015	299392	209474	0.38559	0.775211	0.972985	-0.0395111	insig
LIPID-P-0072	C44H74O2	CE(17:2)	ST	CE	-	29391.7	51053.5	38721.8	39756.2	29816.9	44062.9	48127.4	25201.7	39535.8	27861.2	43021.1	67808.9	19379.8	36687.9	38266.9	39039	27813.6	42428.4	39201.6	40894.8	23289.3	44841.2	93296.3	25907.4	0.171904	0.865413	0.972514	-0.0402085	insig
LIPID-P-0052	C27H46O	Cholesterol	ST	Cho	-	973079	1.3555e+06	1.4914e+06	1.47105e+06	1.32037e+06	1.31945e+06	1.48501e+06	1.60415e+06	1.44874e+06	1.49461e+06	1.32731e+06	1.40889e+06	1.31606e+06	1.38192e+06	1.41383e+06	1.58927e+06	1.36192e+06	1.27247e+06	1.39929e+06	1.32721e+06	1.3422e+06	1.31354e+06	1.24395e+06	1.27525e+06	0.170387	0.473678	0.972295	-0.040534	insig
LIPID-N-0296	C48H86NO8P	PC(18:0_22:5)	GP	PC	-	323022	536607	428681	617498	561607	790794	443738	368050	450343	373339	612387	599135	564255	365215	541284	564744	326370	495116	458549	371793	363575	562970	766194	555587	0.0660533	0.79295	0.972229	-0.040632	insig
LIPID-N-0178	C27H51O12P	LPI(18:1/0:0)	GP	LPI	-	128557	148139	152411	162216	145881	108671	178140	133143	141893	128237	183479	192926	208180	110670	146417	114819	127444	125566	120584	62974.9	179398	179203	208861	169297	0.345048	0.777042	0.972124	-0.0407882	insig
LIPID-N-0074	C17H34O2	FFA(17:0)	FA	FFA	-	1.08779e+06	1.57471e+06	1.23179e+06	1.00164e+06	1.11479e+06	1.02298e+06	1.2414e+06	921746	1.17027e+06	878163	944722	1.14947e+06	1.26754e+06	1.18982e+06	974959	1.10016e+06	817238	811576	976799	1.1483e+06	1.43347e+06	1.08509e+06	966125	1.19229e+06	0.332068	0.682627	0.971806	-0.04126	insig
LIPID-P-0074	C46H78O2	CE(19:2)	ST	CE	-	22773.1	19878.8	22577.6	24455.5	25643.2	22850.9	28845.5	18823	26079.3	22969.9	32634.3	20309.2	20351.7	19240.5	18871.5	13703.3	16727	23258.2	25878.8	37125.4	19566.4	28318.2	31023.4	25587.8	0.452652	0.762109	0.971553	-0.0416349	insig
LIPID-N-0824	C47H86NO7P	PE(O-20:0_22:5)	GP	PE-O	-	70091.2	94928.3	90712.5	95527.6	89572.8	77669.3	88726.2	74893.6	84620.6	66927.9	117574	109267	74362.5	67726.7	143557	90738.2	60993.6	91626.5	59481.9	70736.7	59057.3	96181.4	117788	97978.7	0.133622	0.773879	0.971446	-0.0417948	insig
LIPID-P-0308	C40H75NO8	HexCer(d18:2/16:0)	SP	HexCer-NS	127842-89-1	24268.4	35194.6	21270.6	26475.9	27730.6	18028	26125.7	17622.8	41885.5	21482.7	30858.8	32318.8	28987.2	25146.3	19941.6	22465.2	11907.3	32624.3	18600	33471.2	26481.3	37400.6	31651.2	25241.3	0.265585	0.794092	0.971092	-0.0423208	insig
LIPID-N-0698	C26H52O2	FFA(26:0)	FA	FFA	-	148934	355625	312397	333003	135006	306315	243023	272570	92497.3	288129	273230	91281.6	332051	361149	271078	217736	258751	123517	102302	112983	318014	265932	308099	96731.1	0.0680891	0.860782	0.970664	-0.0429555	insig
LIPID-P-0140	C41H79NO3	Cer(d18:2/23:0)	SP	Cer-NS	-	147571	175579	114051	154755	236652	75384.1	118969	101588	93076.7	117041	125702	123127	161103	138763	95066.1	126695	68921	132455	102655	139283	196494	155253	121422	98703	0.167402	0.808047	0.970518	-0.0431726	insig
LIPID-P-1987	C56H109NO5	Cer(t24:1/32:1(2OH))	SP	Cer-AP	-	11977.4	17791	11113.5	1915.82	5724.29	2384.76	6489.12	6616.79	8531.95	19418.2	10674.3	10533	14210.4	2414.82	6696.78	949.311	2903.13	14210.3	8162.27	20910.6	16290.2	16767.3	959.775	5310.71	0.574788	0.912976	0.970093	-0.0438051	insig
LIPID-P-0030	C12H19NO6	Carnitine C5:1-2OH	FA	CAR	-	2.62433e+07	2.4665e+07	2.4023e+07	2.36054e+07	2.34456e+07	2.29261e+07	2.32951e+07	2.19884e+07	2.37655e+07	2.24202e+07	2.4505e+07	2.25146e+07	2.25853e+07	23994098	2.25672e+07	2.25432e+07	2.10935e+07	2.198e+07	2.32741e+07	2.32333e+07	2.58942e+07	2.22129e+07	2.32168e+07	2.22363e+07	1.01538	0.153351	0.969773	-0.0442812	insig
LIPID-N-0700	C28H56O2	FFA(28:0)	FA	FFA	-	375533	444077	322597	263530	262834	315282	203554	225109	211571	303386	245451	229623	278444	385563	192005	246585	281553	256801	218572	243474	458226	259262	223566	253500	0.336006	0.773237	0.969142	-0.0452206	insig
LIPID-P-2313	C53H92O6	TG(16:1_18:1_16:3)	TG	TG	-	1.8917e+06	1.84192e+06	1.35971e+06	1.90015e+06	1.87831e+06	1.00679e+06	1.42323e+06	1.70837e+06	1.52391e+06	1.45477e+06	949700	1.79613e+06	2.12862e+06	1.06191e+06	1.92758e+06	1.25086e+06	908028	1.41194e+06	1.93379e+06	1.40669e+06	1.41349e+06	1.9104e+06	1.20445e+06	1.59653e+06	0.279623	0.746985	0.96902	-0.0454016	insig
LIPID-N-0413	C43H74NO8P	PE(22:6_16:0)	GP	PE	-	420751	420824	682653	475630	405685	375188	318750	484914	455958	478205	576237	311049	382900	413335	633025	788703	261617	442194	476699	354325	318560	392503	313322	460584	0.242223	0.789956	0.968908	-0.0455679	insig
LIPID-P-0894	C49H90O6	TG(14:0_14:1_18:1)	GL	TG	-	134592	191422	67652.1	141794	142676	89584.2	324644	113713	145881	98741.3	285770	200404	191926	109759	65724.9	88579.1	131328	203820	206962	169017	163404	244854	180065	120623	0.0260806	0.854333	0.968603	-0.0460224	insig
LIPID-P-0229	C39H70O5	DG(18:1_18:2)	GL	DG	-	5.70245e+06	5.69003e+06	3.71536e+06	4.95258e+06	5.6447e+06	2.30796e+06	4.01629e+06	3.88308e+06	3.9397e+06	4.35994e+06	3.38078e+06	5.5767e+06	7.35228e+06	2.39037e+06	2.20998e+06	3.55796e+06	2.5689e+06	3.94943e+06	7.06874e+06	4.36736e+06	5.81019e+06	5.23799e+06	3.36065e+06	3.61403e+06	0.501531	0.815516	0.968371	-0.046368	insig
LIPID-P-0437	C27H44NO7P	LPE(22:6/0:0)	GP	LPE	-	1.43543e+07	1.38841e+07	1.29426e+07	15681904	1.37751e+07	1.57298e+07	1.34514e+07	1.33837e+07	1.43774e+07	1.57285e+07	1.51725e+07	1.63965e+07	1.48071e+07	1.22851e+07	1.53932e+07	1.54794e+07	7.87237e+06	1.425e+07	1.65212e+07	1.30434e+07	1.31057e+07	1.56712e+07	1.62712e+07	1.45926e+07	0.508515	0.547498	0.96806	-0.0468311	insig
LIPID-P-0987	C56H102O6	TG(17:0_18:1_18:2)	GL	TG	-	6.29833e+06	5.79157e+06	5.23293e+06	6.01678e+06	6.61403e+06	3.76807e+06	6.39424e+06	3.8434e+06	5.11242e+06	4.34053e+06	4.18503e+06	7.68259e+06	8.52467e+06	3.40397e+06	2.82203e+06	4.32848e+06	3.78931e+06	4.28644e+06	7.45683e+06	6.08577e+06	6.38762e+06	6.03865e+06	5.36888e+06	4.67521e+06	0.484617	0.774638	0.967646	-0.0474484	insig
LIPID-N-1148	C46H89O10P	PG(22:0_18:1)	GP	PG	-	922790	1.06942e+06	685167	761220	252137	1.08335e+06	858114	812910	907563	944690	583644	1.52477e+06	753816	354816	476901	672649	557373	748470	1.02402e+06	1.20589e+06	1.00176e+06	1.19603e+06	1.32184e+06	754514	0.239528	0.825008	0.967547	-0.047597	insig
LIPID-P-0282	C21H40O4	MG(18:1)	GL	MG	-	145838	192946	92346.1	156722	138588	84559.3	140521	107568	142617	133661	27468	217421	192787	77226.1	72472.1	16044.3	70868.5	134747	220729	138829	191375	182705	120841	109705	0.415122	0.851906	0.96714	-0.0482029	insig
LIPID-P-0898	C50H92O6	TG(14:0_15:0_18:2)	GL	TG	-	155599	106319	41684.3	114831	95922.7	66893.8	262370	79630	108163	94103.5	214188	155032	145810	91930.5	136826	129604	124592	94672.6	97510	120803	108919	127812	147802	119147	0.398219	0.831919	0.967011	-0.0483964	insig
LIPID-P-0018	C22H43NO4	Carnitine C15:0	FA	CAR	-	215755	201159	286822	208624	198113	161858	229668	281138	226817	211074	203192	165210	243780	176160	310943	222638	174769	183485	183211	212300	182499	198761	145155	270175	0.286561	0.685674	0.96696	-0.0484724	insig
LIPID-N-1026	C42H76NO8P	PC(12:0_22:4)	GP	PC	-	91043.2	99452.7	95696.9	97651.7	86547.2	87905.5	93873.3	90829.2	91142	98497.1	91118.9	100543	92521.2	103867	88083.9	94276.5	91793.2	97302.5	84568.9	83194.3	88432.6	88465.9	87030.7	87555.4	0.806508	0.162021	0.966905	-0.0485545	insig
LIPID-N-1054	C35H68NO8P	PE(12:0_18:1)	GP	PE	-	73330.5	79858	61895	69480.6	75552.7	70929.9	64154.9	71972.9	68564.3	68859.3	67240.8	79824.2	67123.9	74698	67452.6	65087	68673.2	66530	69324.5	62625.9	76581.3	73415	71715.6	59915	0.62279	0.279353	0.966511	-0.0491416	insig
LIPID-P-1374	C43H76NO7P	PE(P-16:0_22:5)	GP	PE-P	-	1.46875e+06	1.66938e+06	1.65629e+06	1.62519e+06	1.67322e+06	1.85246e+06	1.65536e+06	1.63661e+06	1.71266e+06	1.41499e+06	1.86769e+06	1.89817e+06	1.58416e+06	1.54337e+06	1.9296e+06	1.74298e+06	1.18419e+06	1.64828e+06	1.38158e+06	1.56115e+06	1.36993e+06	1.71878e+06	1.89199e+06	1.90041e+06	0.387583	0.487017	0.966502	-0.0491552	insig
LIPID-P-2495	C59H113NO4	Cer(d17:2/42:1(2OH))	SP	Cer-AS	-	29117.2	17339.9	30001.3	33759.7	36992.6	8766.08	25533.2	22522.1	39412.7	29888.2	15892.1	43489.3	20848.3	17583.7	11356.1	19500.6	38963.3	19400.8	36435.8	26046.4	31777.5	45663.9	25311.1	28647.5	0.128859	0.823675	0.9664	-0.0493077	insig
LIPID-P-1965	C56H107NO5	Cer(t20:1/36:2(2OH))	SP	Cer-AP	-	35875.1	57693.3	39168.7	68001.6	58414.9	31579.5	39129.6	53594.8	30782.3	50191.8	31781.1	68536.3	74184.7	32984.5	31270.7	38482.6	42038.3	35561.2	48238.4	60695.1	70587.8	44640.7	33063.9	33919	0.251837	0.791961	0.966211	-0.0495895	insig
LIPID-P-0028	C12H21NO4	Carnitine C5:1	FA	CAR	64681-36-3	72026.4	56130.8	65389.8	65902.2	58963.6	58757.1	61133.5	63150.1	59213.4	66269.4	76397.8	62299	71166	52984.6	79598.7	72984	61859.4	59596.7	52260.2	63464.3	53268.8	56855.3	53722.3	61849	0.428702	0.488817	0.96601	-0.0498897	insig
LIPID-P-0005	C12H23NO4	Carnitine C5:0	FA	CAR	31023-24-2	8.95463e+06	8.48584e+06	6.61803e+06	6.53991e+06	6.79109e+06	6.55137e+06	6.36128e+06	6.0487e+06	6.77626e+06	6.36024e+06	6.92161e+06	6.65727e+06	6.24323e+06	8.44725e+06	6.2313e+06	6.62528e+06	5.78259e+06	6.30863e+06	6.1166e+06	6.19656e+06	9.1027e+06	6.24739e+06	6.60716e+06	6.3332e+06	0.513929	0.548205	0.965999	-0.0499064	insig
LIPID-P-0056	C43H76O2	CE(16:0)	ST	CE	601-34-3	1.28763e+06	1.16079e+06	1.1532e+06	1.30746e+06	1.238e+06	1.25336e+06	1.29697e+06	1.08177e+06	1.28095e+06	1.10524e+06	1.19801e+06	1.264e+06	1.08311e+06	1.26946e+06	1.21003e+06	1.04534e+06	1.04617e+06	1.03709e+06	1.34354e+06	1.27392e+06	1.03194e+06	1.3902e+06	1.34801e+06	1.05109e+06	0.614901	0.386488	0.965991	-0.0499183	insig
LIPID-N-0602	C34H68NO6P	CerP(d18:1/16:0)	SP	CerP	-	41057.7	48317.1	47437.9	45617.8	45391.1	58375.4	42498.5	36310.5	41094.8	44184.2	47437.9	30740	49020.2	44740.7	40187.3	55162.6	30087	43804.8	34668	42812.2	35420	34495.8	56628.6	43388.2	0.363674	0.630429	0.965849	-0.0501302	insig
LIPID-P-0757	C46H91N2O6P	SM(d18:1/23:1)	SP	SM	2124199-71-7	1.11579e+07	1.36252e+07	1.21378e+07	1.30848e+07	1.55392e+07	1.37478e+07	1.25729e+07	1.0575e+07	1.09818e+07	9.00251e+06	1.16872e+07	1.19799e+07	1.16286e+07	1.12874e+07	1.20253e+07	1.24599e+07	9.1032e+06	1.26535e+07	1.08603e+07	1.21924e+07	1.16234e+07	1.31793e+07	1.10191e+07	1.28776e+07	0.308664	0.472162	0.96453	-0.0521017	insig
LIPID-N-1404	C41H75O13P	PI(14:1_18:1)	GP	PI	-	157253	167124	166624	138172	162486	198107	205590	158124	171158	190641	161561	220787	203715	149527	156800	178089	100294	190436	152088	150594	184314	192431	162198	202236	0.498656	0.574377	0.96429	-0.0524607	insig
LIPID-P-2525	C58H111NO4	Cer(d18:1/40:2(2OH))	SP	Cer-AS	-	213712	47370.7	144094	195190	153596	113629	129192	148919	152131	143221	95523.1	140817	188323	101346	154313	180889	90130.7	158754	156650	147171	81977.5	140859	111788	104996	0.185512	0.758407	0.964111	-0.0527283	insig
LIPID-P-2438	C52H101NO4	Cer(t17:2/35:0)	SP	Cer-NP	-	29930.9	29348.2	25710.5	21146.1	8198.22	16961.1	25527.7	12045.7	13521	10397.4	27797.9	14541.5	34693.5	13140.9	16811	27348.9	21879.3	9862.93	20761	12517.4	10384.2	18750.4	24192.9	16324.9	0.0954903	0.82338	0.964024	-0.0528585	insig
LIPID-N-1049	C33H66NO8P	PE(12:0_16:0)	GP	PE	-	85504.8	93512.5	91865.1	94128.7	80702.9	49633	90500.9	70107.7	71042	85662.6	60115	95318.9	95152.8	71805.3	69724.9	57804.9	53024.7	75278.8	86990.2	78326.6	99205.8	86691.3	76132.4	82865.6	0.391746	0.621246	0.963753	-0.0532653	insig
LIPID-P-0092	C49H76O2	CE(22:6)	ST	CE	70110-50-8	2.38438e+07	3.01234e+07	2.87114e+07	2.51944e+07	3.5097e+07	4.88046e+07	3.64527e+07	1.79076e+07	2.5053e+07	2.53041e+07	2.72028e+07	3.05932e+07	2.52152e+07	2.55659e+07	3.3426e+07	3.19744e+07	2.49778e+07	2.10843e+07	2.5934e+07	2.74952e+07	2.15478e+07	3.99849e+07	3.22891e+07	3.18632e+07	0.0300777	0.702264	0.963504	-0.0536379	insig
LIPID-N-0014	C24H38O3	lithocholic acid-3-sulfate	ST	BA	34669-57-3	65794.8	126332	91832.4	75326.7	72467.6	85649.5	92929.8	63944.2	82147.2	52286.9	61319.1	85193.2	61733	73124.3	83603.3	90780.9	77062.8	77994.4	86305.1	74715.1	70975	60111.5	89316.6	74322.8	0.0113939	0.647419	0.963173	-0.0541334	insig
LIPID-N-0255	C44H82NO8P	PC(16:0_20:3)	GP	PC	-	4.62861e+06	7.06285e+06	5.18616e+06	6.64649e+06	6.39588e+06	6.39439e+06	5.97305e+06	4.57396e+06	5.40139e+06	4.91121e+06	6.87145e+06	7.97804e+06	5.58227e+06	5.61441e+06	4.22893e+06	4.72944e+06	3.35244e+06	6.00493e+06	5.82899e+06	7.7445e+06	6.09533e+06	6.56837e+06	8.44182e+06	5.16684e+06	0.410053	0.667204	0.962995	-0.0543994	insig
LIPID-N-1004	C40H78NO8P	PC(10:0_22:1)	GP	PC	-	9031.7	29441.1	34313.2	35663.7	15324.7	27211.3	26510.9	23686.1	24392.9	26623.4	27338	35662.8	21667.2	31584.9	16292.5	23304	20250.1	26509.3	19415.7	28546.5	34648.7	30371.4	20303.9	30588.2	0.0163434	0.733544	0.962826	-0.0546535	insig
LIPID-P-0050	C27H49NO4	Carnitine C20:2	FA	CAR	-	233871	185310	291589	245986	218611	186644	246838	215577	241775	199900	228490	267346	245246	166908	238042	287081	171260	190815	224443	245163	202174	224542	198005	264747	0.434541	0.54495	0.962522	-0.0551092	insig
LIPID-N-0017	C26H45NO7S	Taurocholic acid	ST	BA	81-24-3	180825	228045	179690	212554	219098	256930	289745	197789	194331	183985	153115	177085	152069	199125	186893	227609	175751	188328	226280	197987	201482	191403	229233	203755	0.150114	0.550321	0.962285	-0.0554637	insig
LIPID-P-2272	C37H70O6	TG(10:0_12:0_12:0)	TG	TG	-	42570.8	35451.5	34950.9	30802.2	29701.7	29863.2	32309.1	22259.8	46508.3	30887.9	30923.3	29075.6	35125.9	27046	33211.4	29407.8	36340.3	25506.3	36600.9	25835	32592.4	38353.6	32635	27697.3	0.352904	0.586603	0.962175	-0.0556288	insig
LIPID-P-0472	C38H76NO8P	PC(16:0_14:0)	GP	PC	-	140811	163784	184804	147131	156758	172210	144183	139320	174057	153814	157441	168976	160701	148609	143743	192174	90299.5	176719	160838	149597	169294	138910	150919	149403	0.61341	0.477542	0.962127	-0.0557002	insig
LIPID-P-0178	C39H76O5	DG(18:0_18:0)	GL	DG	-	3.11633e+07	2.67576e+07	1.80735e+07	2.31024e+07	1.85281e+07	1.8611e+07	1.0977e+07	1.45526e+07	1.47483e+07	1.51491e+07	2.02388e+07	1.53178e+07	1.67005e+07	2.49607e+07	1.21532e+07	1.83996e+07	17924849	1.71649e+07	1.61089e+07	1.33955e+07	3.05468e+07	1.39887e+07	1.87595e+07	1.84582e+07	0.275528	0.746685	0.961896	-0.0560472	insig
LIPID-P-0786	C49H94O6	TG(14:0_16:0_16:0)	GL	TG	-	895695	1.12014e+06	818416	931082	1.09079e+06	1.04842e+06	2.49448e+06	772186	963088	835957	2.0028e+06	1.09772e+06	1.02509e+06	1.15838e+06	1.14968e+06	1.15389e+06	1.25777e+06	1.25638e+06	976799	931105	1.02623e+06	1.24066e+06	1.20212e+06	1.15628e+06	0.320361	0.778351	0.96188	-0.0560706	insig
LIPID-N-0260	C46H86NO8P	PC(20:2_18:1)	GP	PC	-	237125	265577	162037	353967	254652	255401	229819	211204	232567	286460	372153	567876	285258	191579	180997	174502	155653	254663	334794	403912	330155	345534	454110	185869	0.305575	0.795799	0.961558	-0.056554	insig
LIPID-N-1229	C37H72NO10P	PS(15:0_16:0)	GP	PS	-	15273.4	21021.2	21984.4	28567.9	26484.9	19165.8	32920.6	10952.5	25368.6	17893.4	38997.2	28554.8	22593.9	27985.4	23468.9	15373.4	20573.5	17339.5	17836.3	27492	18450.6	14714.3	39568.9	30720.8	0.0476582	0.76864	0.961463	-0.056696	insig
LIPID-P-2600	C57H111NO4	Cer(d26:1/31:1(2OH))	SP	Cer-AS	-	37413.7	21679.7	36831.3	30316.4	54461.2	32324.5	38538.4	36942.3	28376.5	29958.6	33184.4	34282.1	26952.8	35294.3	27325.6	28220.7	32743.2	24087.9	80360.3	17964.5	28135.1	41877.3	36444.1	18895.6	0.490991	0.802732	0.961363	-0.0568465	insig
LIPID-N-0650	C43H71O8P	PA(18:1_22:6)	GP	PA	-	56947	60946.2	63448.3	93683.2	52184.3	71183.3	54785.5	65110.7	68821.9	60704.9	70450.7	71002.8	62523.4	56272.6	66874.4	56215.3	74319.1	65042	71732.3	62725.2	51693	70549.3	72954.3	47375.8	0.349826	0.5289	0.960733	-0.0577925	insig
LIPID-N-1048	C31H62NO8P	PE(12:0_14:0)	GP	PE	-	370533	546865	372701	426295	428712	240064	483862	329875	404478	389238	318468	517514	509264	339511	313053	268645	252792	355713	382253	452729	515733	458004	344144	446850	0.362299	0.663328	0.960669	-0.0578893	insig
LIPID-P-0778	C45H86O6	TG(12:0_12:0_18:0)	GL	TG	-	20993.3	7909.43	15708	10518.9	11413	21496.3	17262.9	10171.7	19249.7	16763.3	16594.9	18994.1	5052.22	24993	9	3423.11	23684.9	11498.8	27615.6	16761.9	19997.4	25488	10847	10343.4	0.842485	0.841846	0.960652	-0.0579143	insig
LIPID-N-1227	C33H64NO10P	PS(12:0_15:0)	GP	PS	-	72402.9	86968	77939.2	69126.6	69067.5	77070.6	78099.3	69309.1	69808.6	73945.8	73315.7	71661.2	71211.1	78705.6	69856.3	80120.2	61360.4	70276.2	68534.8	56271.9	77574.9	59525.2	68832.2	91459.5	0.585604	0.377244	0.960633	-0.0579433	insig
LIPID-P-1050	C56H100O6	TG(15:0_19:2_19:2)	GL	TG	-	482522	515719	316441	439844	506078	265045	457610	328686	340173	332278	355299	625876	558130	267129	192709	202498	262932	405888	571471	476014	546120	478219	431218	374405	0.518678	0.744853	0.959957	-0.0589587	insig
LIPID-P-0385	C26H46NO7P	LPC(18:4/0:0)	GP	LPC	-	390747	447682	356822	525031	522581	525769	416366	361855	464253	441919	503089	670104	444521	311391	426490	419243	294203	390844	422136	531353	443937	523524	745213	447774	0.36417	0.65959	0.959904	-0.0590386	insig
LIPID-N-0491	C43H79O13P	PI(16:1_18:1)	GP	PI	-	18988.3	33542	16578.1	21090.5	29860.5	12964.1	20313.5	24822.4	21780.4	9216.88	25346.4	44020.1	18616.4	12874	21118.3	25789.8	17179.8	21806.4	21402.4	36662.6	19725.6	24345.2	26866.5	20949.6	0.135558	0.774055	0.959837	-0.0591389	insig
LIPID-N-0972	C47H80NO8P	LNAPE(22:5/N-20:2)	GP	LNAPE	-	21128.8	41427.5	20409.1	34176.2	41939.9	38022.4	12655.8	22372	44288.4	15475.5	37522	28801.2	36438	17440.7	41533.5	30826.2	19579.4	14855.3	26689.4	16169.9	19575.2	31459.9	43535.5	45688.2	0.0697128	0.794644	0.959724	-0.0593082	insig
LIPID-P-0023	C25H49NO4	Carnitine C18:0	FA	CAR	25597-09-5	2.50509e+06	2.26479e+06	4.79206e+06	3.95481e+06	3.50124e+06	2.81714e+06	4.50147e+06	3.94203e+06	4.12607e+06	3.36174e+06	3.57552e+06	3.27176e+06	4.03361e+06	2.10308e+06	4.64657e+06	4.68384e+06	2.65269e+06	2.79795e+06	3.26737e+06	3.32774e+06	2.42768e+06	3.42697e+06	3.05248e+06	4.47287e+06	0.221789	0.674129	0.959616	-0.0594703	insig
LIPID-N-0556	C49H81O13P	PI(18:1_22:6)	GP	PI	-	31513.1	37378.2	26339.7	51366.4	29779.6	21161.3	29039.1	17754.6	25472.3	30091.2	47657.8	64865.8	29575.7	23411.4	24603.9	30170.5	23740.5	28914.7	29457.1	43566.3	40123.1	49797.2	41025.8	31214.9	0.00998494	0.767651	0.959221	-0.0600647	insig
LIPID-P-0733	C43H89N2O6P	SM(d18:0/20:0)	SP	SM	-	410785	435473	495361	436019	305539	622413	388738	398227	456459	337893	444111	488981	386747	347702	508209	437418	261126	436856	411110	398282	373715	493339	438669	512950	0.383038	0.575036	0.959027	-0.0603562	insig
LIPID-P-0087	C47H74O2	CE(20:5)	ST	CE	74892-97-0	6.34968e+06	8.43963e+06	6.85424e+06	6.69493e+06	8.22516e+06	1.44474e+07	8.52657e+06	4.17484e+06	7.537e+06	6.56392e+06	9.2952e+06	8.51594e+06	4.71916e+06	7.57622e+06	9.27832e+06	8.97467e+06	6.09526e+06	6.07575e+06	8.31382e+06	7.59653e+06	6.58824e+06	8.44796e+06	1.21224e+07	5.82036e+06	0.0491812	0.71773	0.958004	-0.0618958	insig
LIPID-P-1937	C32H68NO6P	LPC(O-24:0)	GP	LPC-O	-	117512	96683.4	117749	110472	89185.8	91422	76355.8	121318	101396	95351.4	88142.2	109180	110461	110392	98553.3	114160	82543.9	103234	70308.5	55986.8	111505	78651.1	101535	126208	0.489947	0.561627	0.957828	-0.0621609	insig
LIPID-P-1029	C51H90O6	TG(16:1_16:1_16:2)	GL	TG	-	71297.2	147230	48463	102754	134529	47491.3	120062	60286.6	90355.8	55596	112101	114654	114794	68247.4	78185.5	42201.7	38891	101761	112394	104731	99283.8	109820	112789	74985.3	0.119253	0.763176	0.957697	-0.0623586	insig
LIPID-P-0728	C36H75N2O6P	SM(d18:0/13:0)	SP	SM	-	10241.5	24928.9	12801.3	14108.3	22303.9	21983.7	20844.8	10343.4	27123.9	18746.9	22551.2	24137.3	13928.7	9563.01	16450.3	24867.7	12467.2	13976.1	11039.4	22076.6	33844.3	15277.3	21778	25105.2	0.128916	0.764915	0.957669	-0.0624004	insig
LIPID-N-1160	C43H81O10P	PG(18:1_19:1)	GP	PG	-	43639.5	22595.4	25417.4	34569	36598.1	9	36773.9	21827	26589.1	57409.8	38630.8	25719	14406.4	44719.6	18537.6	21250.7	18191	28469.7	25415.9	58575.9	52033.1	19566.5	39770.5	13150.8	0.44822	0.830428	0.957568	-0.0625526	insig
LIPID-N-0606	C42H84NO6P	CerP(d18:1/24:0)	SP	CerP	-	11820.1	16130.4	12643.5	13825.3	11592	15866.7	12537.3	13735.4	11746	10515.1	13999.9	15009.5	13569	10301.7	15011	14925	9601.03	13696	10741.9	13489.6	13886.2	11971.4	13071.1	12344.1	0.408761	0.440041	0.957262	-0.0630143	insig
LIPID-P-0169	C35H68O5	DG(16:0_16:0)	GL	DG	-	3.6984e+07	3.65401e+07	3.39431e+07	3.73701e+07	2.75026e+07	3.29476e+07	2.62053e+07	2.44393e+07	2.58655e+07	2.81241e+07	2.48461e+07	2.60212e+07	3.16975e+07	4.18339e+07	2.17656e+07	2.75876e+07	2.61927e+07	3.06781e+07	2.67211e+07	2.33433e+07	3.61268e+07	2.79966e+07	2.30794e+07	2.80341e+07	0.561717	0.559522	0.956395	-0.064322	insig
LIPID-P-0376	C30H60NO7P	LPC(22:1/0:0)	GP	LPC	-	2.04667e+06	1.97409e+06	1.72442e+06	1.80522e+06	1.76071e+06	1.09697e+06	1.76642e+06	1.45398e+06	1.26222e+06	1.55328e+06	1.76841e+06	2.1144e+06	1.75185e+06	1.5408e+06	1.04808e+06	1.50209e+06	1.44188e+06	1.41165e+06	1.64404e+06	2.18768e+06	1.56762e+06	1.91832e+06	1.6735e+06	1.75096e+06	0.42552	0.543895	0.956299	-0.0644663	insig
LIPID-P-0011	C13H23NO6	Carnitine C6-2OH	FA	CAR	102673-95-0	3.5217e+06	3.37689e+06	2.14666e+06	2.03567e+06	2.15503e+06	2.04072e+06	1.84933e+06	1.89062e+06	1.93403e+06	2.05198e+06	2.20346e+06	2.05053e+06	1.86942e+06	3.72461e+06	1.62701e+06	1.93789e+06	1.73065e+06	1.97422e+06	1.82617e+06	1.81031e+06	3.80703e+06	1.97591e+06	1.95526e+06	1.82119e+06	0.484666	0.716449	0.956085	-0.0647889	insig
LIPID-P-0019	C19H35NO6	Carnitine C12:1-2OH	FA	CAR	-	2.8916e+06	2.70837e+06	1.9091e+06	1.74842e+06	1.72636e+06	1.78615e+06	1.44362e+06	1.74556e+06	1.67151e+06	1.72786e+06	1.65973e+06	1.3909e+06	1.70649e+06	2.79246e+06	1.51786e+06	1.74544e+06	1.69098e+06	1.63189e+06	1.58223e+06	1.55441e+06	2.65329e+06	1.51271e+06	1.50122e+06	1.53473e+06	0.414365	0.661281	0.956023	-0.0648821	insig
LIPID-P-2428	C37H67NO4	Cer(t17:2/20:2)	SP	Cer-NP	-	128166	138724	136081	143566	132623	119959	161959	85601.5	118653	104741	176941	183405	96465	112461	167705	170777	76333.6	149249	108159	116763	121669	115454	113623	209708	0.210188	0.661635	0.955807	-0.0652085	insig
LIPID-P-0192	C35H66O5	DG(16:0_16:1)	GL	DG	-	42607.5	67153.8	42157.1	54299.7	63025.2	38371.3	56924.2	44816.4	42865.9	47654.1	47188	56680	61539.7	25471.4	35825.5	30853	15568.5	39674.2	68347.4	68721	71581.7	42598.4	57192.8	59168.9	0.616944	0.712203	0.954947	-0.0665081	insig
LIPID-P-1945	C38H73NO5	Cer(t16:2/22:0(2OH))	SP	Cer-AP	-	77468	90389.2	103774	114981	69677.5	106283	92585.4	91993.9	93195.7	111499	78667	81304.7	80060.9	65015	104508	108086	89782.1	92769.9	106184	89634.2	58902.2	73228.5	82378.2	110944	0.325488	0.522777	0.954735	-0.066828	insig
LIPID-P-2452	C35H69NO4	Cer(t18:1/17:0)	SP	Cer-NP	-	13022.2	12511.4	11698.7	12085.2	10331.5	8050.31	12482.8	8737.18	11299.5	7266.06	8484.13	9258.19	14885.8	7305.65	8856.44	7305.65	13310.7	9334.39	10956.7	6039.24	6384.25	8521.43	14138.2	12481.4	0.43568	0.660898	0.954424	-0.0672981	insig
LIPID-P-0141	C42H81NO3	Cer(d18:2/24:0)	SP	Cer-NS	-	283535	234244	150935	262789	283971	130163	156744	186880	153682	192260	183781	141514	237544	156558	161607	215674	106957	144878	173431	191753	233486	228455	215569	186880	0.268707	0.656747	0.954371	-0.0673781	insig
LIPID-P-2628	C57H111NO4	Cer(d29:2/28:0(2OH))	SP	Cer-AS	-	57400.8	58717.4	38438.8	55236.4	89393.8	46571.4	64051.7	54761.3	72680.7	69690.1	37933.2	39895	93607.7	23533.1	22948.6	39405.6	22515.1	72633.4	56302.3	52595.2	73655	81368	59410.9	55243.9	0.619837	0.751108	0.953923	-0.0680545	insig
LIPID-N-0442	C40H75O10P	PG(18:1_16:1)	GP	PG	-	56271.3	70195.9	67541.6	75704.5	75285.3	73828.7	66671.9	62352.3	64969	71789.4	52078	63394.6	52744.8	74386.3	63506.4	72353.7	59411.7	65044.4	71960.6	48058.9	73236.2	56128.9	65044.4	61274.8	0.452029	0.354759	0.953841	-0.06818	insig
LIPID-N-0845	C47H84NO7P	PE(O-20:1_22:5)	GP	PE-O	-	22397.4	33810.7	37102.3	40811.8	39665.8	50993.4	37998.7	29908.5	35997.7	21434.9	40919.7	40582.2	32243.4	24493	51667	39645.6	22707.4	33806.8	24658.4	29306.9	22765.2	35329.1	56376.4	38696.3	0.184794	0.679685	0.953831	-0.0681941	insig
LIPID-N-0755	C41H80NO7P	PE(O-16:1_20:1)	GP	PE-O	-	13326.2	13448.9	19469.5	18124.2	15246.9	20613.7	15310.1	14247.6	15044.2	11336.4	17377.9	19353.6	14813.3	12540.5	17068.8	20760.4	2708.41	16080.4	11970.6	15790.1	13565.5	20760.2	17374.4	20538.6	0.521274	0.660983	0.953716	-0.0683676	insig
LIPID-P-0565	C46H82NO7P	PC(O-18:2_20:4)	GP	PC-O	-	3.19264e+07	3.4167e+07	4.07687e+07	3.41605e+07	3.33611e+07	3.61053e+07	3.74285e+07	2.76716e+07	3.32896e+07	2.95856e+07	3.16507e+07	3.27467e+07	3.0803e+07	3.16724e+07	3.6763e+07	3.3626e+07	2.48168e+07	3.29136e+07	3.06194e+07	2.64553e+07	2.92469e+07	3.3321e+07	3.60589e+07	3.78767e+07	0.579616	0.316109	0.95361	-0.0685289	insig
LIPID-N-1433	C47H83O13P	PI(16:0_22:4)	GP	PI	-	26940.3	13061	28856.8	41880.5	37427	36092.4	25053.5	33519	19576	23922.6	58530	63505.1	24282.8	15525.4	43937.9	37623.1	6370.61	21522.5	14625.3	53895	41899.8	40968.8	53288.3	35421.5	0.316377	0.802201	0.953465	-0.0687479	insig
LIPID-P-0034	C17H31NO5	Carnitine C10:1-OH	FA	CAR	-	25257.1	15702.3	30345.6	22467.6	22335.4	13534.9	17504.1	25692.5	21451.1	21953.7	23966.1	14248.9	18377.7	15889.7	29220.6	25420.6	20147.7	18223.7	12892.3	20202.8	18978.4	28029.2	13134.8	21793.4	0.246292	0.635494	0.952259	-0.0705748	insig
LIPID-P-0044	C29H55NO4	Carnitine C22:1	FA	CAR	-	211994	178066	201789	202198	165399	199870	197673	175314	195673	163114	175109	198932	215459	170931	160513	200057	122783	170484	200455	169149	165433	201172	188355	191988	0.85321	0.308463	0.952165	-0.0707166	insig
LIPID-N-0549	C47H79O13P	PI(18:1_20:5)	GP	PI	-	17007.2	27193.4	12991.4	21763.6	22615.5	15521.9	22360.6	9539.92	17231.4	18205.4	26481.4	36961.4	18028.3	17007.2	16406.4	20448.5	10451.9	17042	19853.3	24679.8	20093.6	26499.5	28741.7	16747.2	0.046176	0.703458	0.952098	-0.070818	insig
LIPID-P-2356	C59H104O6	TG(18:0_18:2_20:3)	TG	TG	-	3.90179e+06	3.33738e+06	2.23334e+06	3.45325e+06	3.40429e+06	1.60508e+06	3.66998e+06	1.78703e+06	4.81993e+06	2.35662e+06	2.90805e+06	6.39894e+06	3.49394e+06	1.80652e+06	1.40989e+06	1.49185e+06	2.67196e+06	2.56834e+06	4.56652e+06	4.54915e+06	4.76609e+06	4.27498e+06	4.25693e+06	2.10377e+06	0.36211	0.769471	0.951957	-0.071031	insig
LIPID-P-0794	C53H102O6	TG(15:0_17:0_18:0)	GL	TG	-	183158	216059	189234	191153	197518	189534	213897	173735	191150	188060	229597	196145	187603	202785	191547	208987	176923	170511	179937	173724	201780	193405	165044	193380	0.756008	0.132505	0.951844	-0.0712032	insig
LIPID-P-1567	C47H89N2O6P	SM(d18:2/24:2)	SP	SM	-	1.10294e+07	1.11813e+07	1.13465e+07	1.05897e+07	1.08686e+07	1.07845e+07	1.23571e+07	1.05693e+07	1.18582e+07	9.53429e+06	9.54127e+06	1.00049e+07	1.08784e+07	1.02417e+07	9.91259e+06	1.06548e+07	9.19671e+06	1.13183e+07	9.86124e+06	1.06485e+07	1.01445e+07	10963057	8.38717e+06	11211848	0.911744	0.150265	0.951829	-0.0712253	insig
LIPID-P-0355	C25H52NO7P	LPC(0:0/17:0)	GP	LPC	-	2.61209e+07	2.71741e+07	3.46031e+07	3.10297e+07	2.7284e+07	2.43793e+07	3.65836e+07	2.12908e+07	2.64389e+07	2.49585e+07	3.0495e+07	3.31577e+07	3.50814e+07	2.05889e+07	1.98759e+07	2.31187e+07	2.61729e+07	2.67042e+07	3.02967e+07	3.16682e+07	2.63321e+07	2.81574e+07	2.82381e+07	3.06933e+07	0.58894	0.462495	0.951712	-0.0714028	insig
LIPID-P-0787	C50H96O6	TG(15:0_16:0_16:0)	GL	TG	-	1.00883e+06	1.05793e+06	991856	1.03067e+06	1.17416e+06	902059	2.2448e+06	706952	976475	912613	2.05185e+06	1.25103e+06	1.22328e+06	1.1299e+06	930060	1.11602e+06	1.33395e+06	1.08486e+06	1.07873e+06	976515	1.04415e+06	1.22167e+06	1.26039e+06	1.21235e+06	0.107683	0.684217	0.951266	-0.07208	insig
LIPID-P-0744	C45H91N2O6P	SM(d18:1/22:0)	SP	SM	-	724183	864217	915803	809357	714455	1.12076e+06	920846	770639	853899	611609	907722	838467	380680	769391	950676	928097	621949	945580	301592	876487	824749	989047	980803	991616	0.326916	0.608474	0.951124	-0.0722941	insig
LIPID-P-0486	C46H90NO8P	PC(16:0_22:1)	GP	PC	-	1.81084e+07	1.68257e+07	1.62336e+07	1.88123e+07	1.58141e+07	2.13089e+07	1.66497e+07	1.64858e+07	1.77708e+07	1.62729e+07	1.95728e+07	2.20409e+07	1.87715e+07	1.39144e+07	1.78727e+07	1.91432e+07	1.12515e+07	1.54047e+07	1.56323e+07	1.62776e+07	1.50342e+07	1.79713e+07	2.42741e+07	1.97613e+07	0.605378	0.444207	0.950962	-0.0725406	insig
LIPID-P-1953	C54H105NO5	Cer(t18:1/36:1(2OH))	SP	Cer-AP	-	16485.3	42682.6	10270.3	23060.7	19917.2	18855.9	23799	10307.2	20081.7	19916.2	7180.92	10028.3	20179.7	11741.4	15611.2	6336.75	25495.4	19059.6	25702.8	13978.9	29752.3	11966.8	12965.9	18873.4	0.0561367	0.789705	0.950936	-0.0725793	insig
LIPID-P-2585	C59H113NO4	Cer(d24:2/35:1(2OH))	SP	Cer-AS	-	67538.8	41375.5	19373.8	9	49115.6	14729.6	38531	9	43959.9	49317.6	46243.7	25897.4	64399.1	25556.4	11793.8	22214.7	14732.2	34596.8	42598	25106.9	31482.9	42651.8	37277.2	24240.1	0.636609	0.827619	0.950894	-0.0726442	insig
LIPID-P-0767	C49H95N2O6P	SM(d18:2/26:1)	SP	SM	-	572716	471762	452491	537248	435686	730352	557187	522332	557717	447776	530938	582852	495042	432912	579008	519576	391600	457582	494700	463689	505128	555130	583396	605836	0.541786	0.389171	0.950702	-0.0729343	insig
LIPID-N-0387	C43H78NO8P	PE(20:4_18:0)	GP	PE	-	698837	798012	1.05961e+06	524208	758464	890347	794259	916518	828111	659794	1.07955e+06	677369	937848	613003	715509	1.29807e+06	512564	703305	833718	677388	625414	651517	693275	945646	0.441999	0.609922	0.950663	-0.0729934	insig
LIPID-P-0742	C43H87N2O6P	SM(d18:1/20:0)	SP	SM	-	287925	318681	361606	318936	347912	430347	305452	251027	360349	222092	365600	370677	342005	256423	316577	346215	201494	296681	305634	326857	293801	373864	343705	342445	0.468238	0.453396	0.95054	-0.0731806	insig
LIPID-P-0975	C53H96O6	TG(16:0_16:1_18:2)	GL	TG	-	5.40026e+07	7.66163e+07	3.51442e+07	5.85448e+07	5.63777e+07	3.77164e+07	4.28094e+07	3.2258e+07	4.45178e+07	4.09734e+07	3.96718e+07	6.07479e+07	5.20306e+07	3.10095e+07	3.82474e+07	3.1116e+07	2.51669e+07	4.6572e+07	6.29299e+07	5.1814e+07	5.03809e+07	6.01057e+07	6.57596e+07	3.51486e+07	0.403681	0.6598	0.949776	-0.0743413	insig
LIPID-P-0414	C29H60NO7P	LPE(24:0/0:0)	GP	LPE	-	33533.8	36990.6	33436.4	20301	27467.5	32324.8	45277	18049.7	40145.1	29943.5	31673.5	52309.5	43856.4	32132.8	30384.6	40515.5	19822.6	14527.9	25129.9	41044.8	28520	29678.7	43418.2	32204.5	0.300077	0.666315	0.949641	-0.0745452	insig
LIPID-N-1002	C40H80NO8P	PC(10:0_22:0)	GP	PC	-	41019.3	40162.8	45112.6	46290.2	44396.1	51280.9	51848.6	21898.2	48384.5	25968.3	28717.6	38179.7	50023.9	36027.4	45572.5	30763.9	27878.4	53845	29934.6	31104	37092.7	37148.3	50456.6	28915.9	0.314842	0.60889	0.949311	-0.0750467	insig
LIPID-P-2299	C52H92O6	TG(15:1_15:1_19:2)	TG	TG	-	21564.6	9	27508.3	22824.5	51007.2	34329.4	20056.6	16444.6	19108.8	25406.3	29012.3	30809.2	36510.5	18486.2	9	53055.6	24295.4	21054.9	49414.6	41092	9	9	26358.4	12668.7	0.701357	0.846379	0.949283	-0.0750892	insig
LIPID-P-0359	C27H56NO7P	LPC(0:0/19:0)	GP	LPC	-	2.21585e+07	2.07602e+07	2.16545e+07	2.62265e+07	2.19754e+07	1.89086e+07	2.48626e+07	1.68088e+07	2.21096e+07	1.68713e+07	2.13271e+07	2.40578e+07	2.73606e+07	1.50418e+07	1.55201e+07	1.5492e+07	1.75146e+07	1.78263e+07	2.43183e+07	2.42068e+07	2.077e+07	2.54348e+07	2.01501e+07	2.09351e+07	0.698522	0.466729	0.948974	-0.0755599	insig
LIPID-P-2631	C59H111NO4	Cer(d29:2/30:2(2OH))	SP	Cer-AS	-	17871.8	19090.4	22680.8	16415.2	21496.9	12446.8	20604.8	32244	19545	15249.4	20152.7	17357	4767.18	11015	6571.28	13946.2	24646.8	32587.2	26279.4	18538.4	29458.7	27181.1	7649.45	20501.2	0.563933	0.752335	0.948916	-0.0756483	insig
LIPID-N-0842	C45H80NO7P	PE(O-18:1_22:5)	GP	PE-O	-	155915	188879	196914	216929	208579	261827	202284	160856	185789	149294	228400	213550	193357	153318	236335	222490	144406	182840	136591	159100	135315	207757	271461	205073	0.33781	0.524274	0.948854	-0.0757414	insig
LIPID-P-0046	C17H29NO4	Carnitine C10:2	FA	CAR	-	95648.6	86691.1	103191	104866	94725.9	71610.5	112318	111828	106404	107379	109405	87528.7	91843.9	72962.6	124715	90885.8	94544.4	85774.7	90498	109857	85444.1	92860.2	98792.9	92436.2	0.457183	0.335813	0.948824	-0.0757871	insig
LIPID-P-2576	C59H111NO4	Cer(d23:2/36:2(2OH))	SP	Cer-AS	-	29508	18657.7	12687.9	11870.4	14684	21196.5	8909.14	15209.3	13447.6	16388.9	25617.5	34358.7	14296.8	12892.1	6819.34	16948.8	17305.6	13759.8	15327.7	15852.9	43626.6	21147.2	19496.7	13671.7	0.396083	0.783567	0.948815	-0.075801	insig
LIPID-P-1980	C38H73NO5	Cer(t22:1/16:1(2OH))	SP	Cer-AP	-	46705.8	39865.6	42354.1	61569.8	34699.6	42255.1	43458.7	39860.8	53653.4	42369.4	37492.3	50336.4	49527.3	35851	30980.7	53929.2	37440.6	40745.3	52312.6	37164.3	32989.3	45472.8	40268.9	50468.9	0.568609	0.472585	0.948618	-0.0761013	insig
LIPID-N-0091	C20H36O2	FFA(20:2)	FA	FFA	-	1.83839e+06	2.65822e+06	1.70676e+06	1.6759e+06	1.28471e+06	936000	1.58907e+06	1.01397e+06	1.13692e+06	1.08457e+06	1.28509e+06	1.78565e+06	1.94516e+06	1.06727e+06	976466	1.06112e+06	974134	1.24213e+06	1.73775e+06	1.68731e+06	1.93967e+06	1.55712e+06	1.3428e+06	1.53608e+06	0.348272	0.661758	0.948418	-0.076405	insig
LIPID-P-0441	C25H52NO6P	LPE(P-20:0)	GP	LPE-P	-	191508	201650	255496	204133	173635	185448	231793	168005	213742	121925	182916	204081	166968	148697	211825	205464	175950	180645	170548	192999	166551	185311	197253	210566	0.342185	0.379019	0.947929	-0.0771495	insig
LIPID-N-0084	C18H34O2	FFA(18:1)	FA	FFA	-	4.07463e+07	4.65664e+07	3.37887e+07	4.43032e+07	3.36161e+07	2.59779e+07	4.35709e+07	3.02689e+07	3.22254e+07	3.57278e+07	3.137e+07	4.95166e+07	4.22292e+07	2.45975e+07	2.83889e+07	3.16425e+07	1.90908e+07	3.58564e+07	4.41693e+07	3.54109e+07	5.51443e+07	4.33975e+07	3.33313e+07	3.10082e+07	0.547051	0.586966	0.947705	-0.0774898	insig
LIPID-P-2432	C41H79NO4	Cer(t17:2/24:0)	SP	Cer-NP	-	703883	767681	195081	875653	587622	708654	513027	1.07493e+06	658418	898794	486397	796779	429045	797891	857841	801405	282530	735987	678080	460849	670874	633474	700475	785990	0.00658373	0.668897	0.947685	-0.0775199	insig
LIPID-P-2217	C49H93NO8	HexCer(d17:1/26:1)	SP	HexCer-NS	-	23558.2	26753.4	9838.92	25362.9	16018.4	27208.1	13908.1	25640.4	12039.7	29537.6	9881.59	24029.9	26728	24593.9	14810.4	17892	28951	15590.9	15744.2	17794.2	16446.6	11575	23804.2	17093.2	0.062717	0.691325	0.947684	-0.0775227	insig
LIPID-P-1041	C53H94O6	TG(16:0_16:1_18:3)	GL	TG	-	4.04914e+06	6.83896e+06	3.10948e+06	4.73041e+06	5.85458e+06	3.24806e+06	3.92815e+06	3.16146e+06	4.22032e+06	3.74848e+06	3.50769e+06	5.64303e+06	4.53377e+06	2.33316e+06	2.96919e+06	2.60758e+06	2.22687e+06	3.84081e+06	6.0108e+06	5.36276e+06	4.84208e+06	5.40301e+06	6.09114e+06	3.0958e+06	0.456277	0.679197	0.947679	-0.0775302	insig
LIPID-P-0045	C25H47NO5	Carnitine C18:1-OH	FA	CAR	-	655634	630925	839621	716577	599594	458623	643276	744637	651814	641234	688242	658325	690411	521458	774553	653724	465019	581914	638420	664172	580601	640858	536300	762121	0.566936	0.361718	0.947159	-0.0783222	insig
LIPID-P-0430	C27H50NO7P	LPE(20:3/0:0)	GP	LPE	-	1.25739e+06	1.2515e+06	1.04271e+06	1.36112e+06	1.36718e+06	1.43491e+06	1.07936e+06	1.06653e+06	1.21952e+06	1.22704e+06	1.43278e+06	1.58664e+06	1.32088e+06	1.11651e+06	1.0721e+06	504179	655477	1.25421e+06	1.49832e+06	1.34576e+06	1.292e+06	1.45037e+06	1.79681e+06	1.21011e+06	0.708458	0.556242	0.947153	-0.07833	insig
LIPID-P-1081	C51H88O6	TG(16:0_16:2_16:3)	GL	TG	-	37800	47316.3	19136.6	31567.4	40939.9	26630.7	38733.4	20063.8	42001	20944.6	18863.7	49114.4	31021.9	23679.4	35731.4	36859.2	8908.42	19914.9	44591.3	32031.8	35190.6	45981	25389.9	32955.6	0.244043	0.69889	0.946945	-0.0786479	insig
LIPID-P-0036	C19H35NO5	Carnitine C12:1-OH	FA	CAR	-	88452.7	65401.8	101159	95469.5	79082.5	43791.3	82565.6	98083.5	83686.2	118220	96855.7	76976.7	102726	45526.3	100347	101910	68214.1	83890.9	80390.8	87157.6	58950.6	91535.6	64798.7	89484.8	0.303264	0.55496	0.946771	-0.0789125	insig
LIPID-P-0504	C50H94NO8P	PC(18:0_24:3)	GP	PC	-	1.03288e+06	820836	812048	1.15956e+06	1.17892e+06	1.15231e+06	994325	777384	962047	759238	1.32929e+06	1.18918e+06	1.00077e+06	749775	994193	970452	781351	776827	828952	1.06737e+06	868425	1.09556e+06	1.3989e+06	983363	0.397007	0.481819	0.94641	-0.0794626	insig
LIPID-P-0375	C30H60NO7P	LPC(0:0/22:1)	GP	LPC	-	1.16796e+06	1.06483e+06	1.01287e+06	1.13612e+06	1.04686e+06	920696	1.13902e+06	825227	1.02813e+06	935163	1.04868e+06	1.32917e+06	1.0455e+06	925977	821247	837322	904777	890012	968210	1.22869e+06	1.13136e+06	1.13426e+06	1.11133e+06	977782	0.755646	0.302332	0.946402	-0.0794756	insig
LIPID-N-0521	C45H79O13P	PI(18:2_18:2)	GP	PI	-	57825.3	57494.4	73494.5	95053.6	89453.6	60725.1	65332.6	47809.3	68425.7	48932.1	89020.1	104219	76508.1	57837.7	43863.6	83479.3	50733.4	62455.9	44630.1	89206.5	78279.8	89325.4	74007	61003	0.344753	0.596269	0.945842	-0.0803283	insig
LIPID-P-1340	C41H76NO7P	PE(P-16:0_20:3)	GP	PE-P	-	160845	217107	201941	211136	31696.9	267900	193880	185071	209495	150154	228044	304698	179594	180491	225900	226041	152070	213075	168385	196167	152472	230135	238684	70340.4	0.0181615	0.656018	0.945549	-0.0807756	insig
LIPID-P-1131	C53H90O6	TG(14:0_16:1_20:5)	GL	TG	-	41400.4	38229.6	28065	41303	67754.6	27622.3	38266	29263.9	35464.3	33949.7	17297.3	28548.5	53130.2	29866.4	12679.6	20274.5	13167.1	22786.4	53416	50501.5	35190.6	44463.7	39142.7	29173.9	0.597861	0.728781	0.945286	-0.0811773	insig
LIPID-N-0882	C40H75O8P	PMeOH(18:0_18:2)	GP	PMeOH	-	60133	33763.5	44501.3	66704.4	73555.6	60968.4	44625.5	27186.5	61342.2	50461.4	54892.4	18168	78845.5	39724.7	35276.2	68258.9	30172	36383.8	42093.5	32737.7	47167.9	55309	56144.7	41317.6	0.243222	0.676296	0.944876	-0.0818035	insig
LIPID-N-0482	C45H85O13P	PI(18:0_18:1)	GP	PI	-	176550	260871	232622	400191	411526	285412	347077	254391	196104	196433	538145	543662	353917	201822	275505	295367	189086	246956	232028	292881	278507	417841	517431	328608	0.0343865	0.702079	0.944565	-0.0822778	insig
LIPID-N-0185	C31H49O12P	LPI(22:6/0:0)	GP	LPI	-	10732.7	13666.4	6954.95	11314	8869.48	6218.03	10471.1	7508.15	10987.9	6927.9	7550.13	13147.9	9770.09	9027.43	8408.79	6961.31	6084.91	10978.9	12339.1	13247.7	3492.59	10214.1	5989.69	11485.9	0.355559	0.640255	0.944485	-0.0824004	insig
LIPID-P-1172	C57H96O6	TG(18:1_18:2_18:4)	GL	TG	-	2.06591e+06	2.2729e+06	1.56712e+06	2.5515e+06	3.35182e+06	1.31044e+06	1.52628e+06	1.54283e+06	1.84311e+06	1.8388e+06	1.18784e+06	2.67237e+06	2.56815e+06	1.0099e+06	1.232e+06	1.35907e+06	1.27209e+06	1.73907e+06	2.68322e+06	2.443e+06	2.30246e+06	2.28526e+06	1.70449e+06	1.81117e+06	0.393754	0.661376	0.944331	-0.0826347	insig
LIPID-P-1135	C55H94O6	TG(16:0_16:1_20:5)	GL	TG	-	2.51238e+06	2.79701e+06	1.87443e+06	2.47056e+06	2.99233e+06	1.41139e+06	1.54889e+06	2.16355e+06	1.84046e+06	1.81347e+06	1.48603e+06	2.52842e+06	2.63623e+06	1.1051e+06	1.85989e+06	1.41422e+06	1.14825e+06	1.88165e+06	2.77959e+06	2.30969e+06	2.19393e+06	2.6582e+06	1.85404e+06	2.17365e+06	0.471306	0.602519	0.944004	-0.0831344	insig
LIPID-N-1479	C37H65O8P	PA(12:0_22:4)	GP	PA	-	258125	316815	260877	304778	298777	215817	274407	223285	304897	271252	174424	281740	285846	272610	230384	203961	198241	250092	241489	272639	278315	302242	190430	280049	0.565305	0.372499	0.943836	-0.0833923	insig
LIPID-P-0160	C54H82O4	Coenzyme Q9	PR	CoQ	303-97-9	477791	625036	548631	320532	300474	389586	654910	180276	502698	323317	290815	278457	689683	402301	380409	522463	324324	283755	322504	247341	374524	312828	250719	505693	0.19737	0.693486	0.943592	-0.0837649	insig
LIPID-N-1236	C41H80NO10P	PS(14:0_21:0)	GP	PS	-	45487.5	69312.8	51967.6	40006	40885.9	67715.4	49199.6	56973.4	55158.3	47386.6	68736.2	86476.5	34051.6	67407.2	55356.8	67374.7	41925.3	31618.4	57526.1	65939.7	62613.5	62181	45996.8	48938.7	0.286217	0.563376	0.943507	-0.0838947	insig
LIPID-P-1290	C24H45NO4	Carnitine C17:1	FA	CAR	-	160493	145393	195263	150879	143220	108963	159319	166508	144071	148041	147719	133929	138880	116748	165891	176573	119061	123895	136555	155578	137251	144991	120216	165690	0.570573	0.315419	0.943191	-0.0843776	insig
LIPID-N-0276	C46H84NO8P	PC(22:4_16:0)	GP	PC	-	329831	378842	359471	392488	350771	404150	329185	308814	338445	403815	453732	511303	346410	394274	395582	279220	244272	286344	392169	376510	398067	418873	412731	354562	0.619459	0.367142	0.942591	-0.0852958	insig
LIPID-P-1507	C34H69NO5	Cer(t18:0/16:0(2OH))	SP	Cer-AP	-	88981.9	145711	105561	147776	115620	196018	123254	98163.2	128108	94699	169280	176923	149065	112105	186746	115597	92905.9	122427	92551.5	127381	114720	103407	143007	138651	0.201955	0.553915	0.942436	-0.0855333	insig
LIPID-N-1120	C44H87O10P	PG(16:0_22:0)	GP	PG	-	2.1963e+06	2.94504e+06	2.07463e+06	3.33538e+06	2.5075e+06	3.34697e+06	2.66312e+06	2.21483e+06	2.61118e+06	2.85254e+06	3.181e+06	3.85923e+06	2.40464e+06	2.47568e+06	2.47197e+06	2.31039e+06	1.61999e+06	2.49772e+06	2.79645e+06	3.13055e+06	2.79167e+06	3.30383e+06	3.53072e+06	2.50251e+06	0.459963	0.456138	0.942239	-0.0858349	insig
LIPID-P-0172	C36H70O5	DG(17:0_16:0)	GL	DG	-	115338	155348	103826	96115.9	86950.3	90498.3	55416.3	79534.9	69392	73068.2	69559.9	64942.1	70849.8	105944	66316.2	81473.9	72604.4	106487	73676.4	67125.8	125666	88508.7	72765.4	67278.2	0.337069	0.603076	0.942174	-0.0859339	insig
LIPID-P-2475	C57H113NO4	Cer(d15:1/42:0(2OH))	SP	Cer-AS	-	14360	11632.1	2912.91	16767	10524.5	10128.9	17652.9	9113.12	17359.2	18809.9	17949.1	21557.2	7184.61	6282.87	17360.7	1947.89	10149	9097.73	15916	25401.1	23656.2	13961.8	9705.54	18289.9	0.316154	0.752776	0.941851	-0.0864298	insig
LIPID-P-0073	C45H76O2	CE(18:2)	ST	CE	604-33-1	1.22201e+07	1.43725e+07	1.44648e+07	1.43839e+07	1.18747e+07	1.51227e+07	1.3864e+07	9.77744e+06	1.41858e+07	9.18688e+06	1.46487e+07	2.02542e+07	1.19526e+07	1.14203e+07	1.43987e+07	9.76055e+06	9.00022e+06	1.17956e+07	1.26219e+07	1.61316e+07	1.24443e+07	1.48157e+07	1.716e+07	1.32789e+07	0.448376	0.466959	0.941739	-0.0866008	insig
LIPID-P-2006	C34H67NO3	Cer(d16:0/18:1)	SP	Cer-NDS	-	19233.8	17663.8	17541.8	17433.5	32186.6	16249.8	13990.3	31170.7	15756.4	23975.4	13282.2	24135.5	17909.2	13019.9	14903.1	13988.9	25141.7	26300.1	34885.1	13556.2	13603.5	21222.4	21702.3	12084.2	0.375521	0.665884	0.941047	-0.0876607	insig
LIPID-P-2296	C54H102O6	TG(15:0_18:0_18:1)	TG	TG	-	255371	356338	172873	262567	222402	179706	240741	127105	223811	175386	176649	359754	309577	74771.2	94305.8	146273	146489	152978	335715	280856	301184	284416	319656	142846	0.578159	0.699977	0.940555	-0.0884162	insig
LIPID-P-2589	C57H113NO4	Cer(d25:1/32:0(2OH))	SP	Cer-AS	-	12388	18056.7	5310.63	13403.3	21555.1	9110.58	22127	10231.4	9990.16	6298.21	8215.78	20122.4	13826.7	10651.8	7670.71	4827.58	7704.77	15883.9	6239.5	10217.6	14497.2	22256.7	23539.5	10064.6	0.199156	0.750299	0.939873	-0.0894629	insig
LIPID-N-0591	C46H82NO10P	PS(22:4_18:0)	GP	PS	-	11101.4	15330.5	23588.5	16984.3	16850.4	19461.2	15257.4	15194.8	11903.2	14388.9	13117	15248.1	13146.9	12776	20544.2	18177.8	16355.2	11479.9	14446.2	18726.8	15839.4	17346.1	9944.96	8296.48	0.358354	0.521343	0.939787	-0.0895943	insig
LIPID-P-0084	C49H80O2	CE(22:4)	ST	CE	14940-92-2	171681	197210	210409	229192	180226	257653	237990	195728	216310	160062	297413	342482	224413	190846	228539	178575	135849	170247	230054	233303	191260	276457	246799	227649	0.41997	0.484489	0.939785	-0.0895979	insig
LIPID-N-1165	C45H85O10P	PG(21:0_18:2)	GP	PG	-	36927	40876.5	49983.2	44727.2	46588.4	59715.8	45556.9	43825.7	44406.2	36697.9	45153.6	47989.1	47223.7	40865.4	43985.3	38043.8	38857.6	41023.5	38371.7	42112.2	46081.2	40469.7	64837.6	27856.3	0.689679	0.379717	0.939682	-0.089756	insig
LIPID-P-0218	C39H72O5	DG(18:1_18:1)	GL	DG	-	3.79773e+06	4.8634e+06	1.99036e+06	3.80061e+06	2.83281e+06	2.04437e+06	2.5509e+06	2.04201e+06	2.7076e+06	2.44937e+06	2.18796e+06	4.51764e+06	4.54696e+06	1.46636e+06	1.09325e+06	1.90556e+06	1.67325e+06	2.38922e+06	4.2629e+06	2.96505e+06	3.88284e+06	3.39067e+06	3.88319e+06	2.15764e+06	0.567282	0.690417	0.939418	-0.0901601	insig
LIPID-P-1630	C48H76O2	SE(28:1_20:5)	ST	CASE	-	276421	243388	147080	207823	233972	593043	241340	138384	323898	133270	328642	356237	181786	174335	298394	340967	164853	288849	212709	246267	131452	241726	503165	242098	0.0604187	0.727702	0.938918	-0.0909287	insig
LIPID-P-2429	C39H75NO4	Cer(t17:2/22:0)	SP	Cer-NP	-	871034	1.035e+06	1.07059e+06	1.09023e+06	848142	1.03493e+06	694058	1.35488e+06	1.01242e+06	1.12585e+06	564246	1.09122e+06	645723	973704	1.19993e+06	978160	505104	1.08749e+06	1.1146e+06	578025	867563	970440	1.03075e+06	1.11773e+06	0.392934	0.507568	0.938658	-0.0913284	insig
LIPID-P-2570	C57H111NO4	Cer(d22:1/35:1(2OH))	SP	Cer-AS	-	40918.1	33318.4	19134.7	46544.2	26598.2	31298.2	20672.3	30712	35320.3	30690.5	23505.5	35455.1	31942.9	27618.3	17339.9	40533.8	14838.3	31713.9	35320.3	42894.2	32545	23543.3	20493.3	32227.8	0.531379	0.579276	0.938112	-0.0921676	insig
LIPID-P-0040	C23H43NO5	Carnitine C16:1-OH	FA	CAR	-	394826	316144	481726	419487	343028	262128	390768	423262	384077	423098	400503	385852	443124	259117	491092	391061	248616	317645	361183	387952	340295	360546	299594	436938	0.607683	0.383171	0.937785	-0.0926708	insig
LIPID-N-1164	C45H85O10P	PG(18:1_21:1)	GP	PG	-	282897	255262	291008	293844	296605	308485	248731	262574	276532	245858	297127	252731	257915	244032	274379	326030	202886	243341	303091	223304	248577	283372	244961	253387	0.925988	0.155265	0.937681	-0.0928309	insig
LIPID-P-0440	C23H48NO6P	LPE(P-18:0)	GP	LPE-P	174062-73-8	1.00686e+06	1.01941e+06	1.32818e+06	1.08052e+06	864788	921599	1.1975e+06	1.01222e+06	1.01934e+06	834224	1.07531e+06	1.10664e+06	1.01619e+06	926602	1.09707e+06	1.07216e+06	818808	953904	798739	878915	958648	982936	1.04227e+06	1.13602e+06	0.713761	0.20492	0.937085	-0.0937486	insig
LIPID-P-1036	C53H94O6	TG(14:0_18:2_18:2)	GL	TG	-	6.81747e+06	8.56776e+06	6.37648e+06	7.90382e+06	8.73481e+06	5.22212e+06	7.98165e+06	6.24048e+06	7.39021e+06	6.10513e+06	5.09532e+06	8.87316e+06	9.25515e+06	4.20388e+06	4.48392e+06	5.18495e+06	3.86867e+06	5.88852e+06	9.6257e+06	8.10057e+06	8.18279e+06	8.20986e+06	6.51675e+06	6.33091e+06	0.67225	0.518701	0.936035	-0.095365	insig
LIPID-P-2580	C57H113NO4	Cer(d24:1/33:0(2OH))	SP	Cer-AS	-	21652.2	19313.5	12995.8	5310.63	11110.1	6718.69	9163.3	17197.2	9042.31	7185.61	8717.81	14951.3	19323.8	9647.71	8185.15	7629.05	4868.93	12458.5	15477.2	10189.2	14372.9	12665.4	10271.9	9058.59	0.352372	0.690438	0.935755	-0.0957972	insig
LIPID-P-0409	C22H46NO7P	LPE(17:0/0:0)	GP	LPE	-	320073	219232	390232	344243	315837	274415	273784	194984	320147	290272	202168	318625	239425	244644	248705	238374	192247	276208	311298	332420	289501	303759	227005	337239	0.598543	0.397394	0.935569	-0.0960833	insig
LIPID-P-0365	C34H70NO7P	LPC(26:0/0:0)	GP	LPC	-	123866	113075	122733	128383	123553	126771	137699	91652.6	114664	103233	170808	134873	125180	110561	111458	111448	98357.9	107387	98914.1	122236	138930	125556	117505	126678	0.720395	0.238192	0.93489	-0.0971322	insig
LIPID-P-0481	C40H78NO8P	PC(16:0_16:1)	GP	PC	-	261714	347759	259681	402021	423417	389144	302174	268473	324844	363369	426990	494476	308916	280049	311909	288115	209766	297831	353730	399039	410589	355089	468486	301039	0.464917	0.437964	0.934451	-0.0978091	insig
LIPID-N-1400	C40H73O13P	PI(12:0_19:2)	GP	PI	-	35926	28735.5	22626.9	24639.9	13772	21787.8	32427.2	22442.4	24203.8	26106.5	20117.4	30574.7	28791.4	33545.3	32497.6	10671.8	14672.9	29900.8	17010.5	11916	23010.6	22792.2	33269.9	25384.3	0.55097	0.582538	0.934413	-0.0978684	insig
LIPID-P-2360	C59H100O6	TG(20:1_18:3_18:3)	TG	TG	-	239788	262052	297590	195166	227721	204285	253550	247009	230926	182412	231514	267022	358769	186080	267444	256760	199168	201887	323218	283055	245295	164166	166864	9	0.616689	0.592423	0.934372	-0.097931	insig
LIPID-N-1408	C44H81O13P	PI(15:0_20:2)	GP	PI	-	20598.6	24747.5	32951.5	34558.1	35246.2	21399.7	45207.4	16275.8	27875.9	32564.6	48593.6	37304.7	42610.3	19764.4	12358.6	38836.3	8853.8	33740.1	27983.6	39441	16846.6	41181.9	35391.5	35550.3	0.508484	0.647447	0.934365	-0.0979411	insig
LIPID-P-0351	C23H48NO7P	LPC(0:0/15:0)	GP	LPC	-	2.26026e+07	2.11331e+07	2.30142e+07	2.32624e+07	2.18333e+07	1.70355e+07	2.48179e+07	2.30347e+07	2.15929e+07	2.32198e+07	22922709	2.15885e+07	2.20219e+07	1.89248e+07	1.98473e+07	2.11051e+07	1.89788e+07	1.85745e+07	1.93268e+07	2.70097e+07	2.28091e+07	2.09771e+07	1.65823e+07	2.23102e+07	0.952715	0.138094	0.933885	-0.0986828	insig
LIPID-P-0493	C45H86NO8P	PC(19:0_18:2)	GP	PC	-	5.48951e+07	5.51121e+07	5.51659e+07	7.09614e+07	7.38832e+07	6.53251e+07	7.26673e+07	4.54383e+07	5.7166e+07	5.07204e+07	7.7537e+07	8.48401e+07	6.51677e+07	4.13898e+07	5.58507e+07	5.4418e+07	4.40799e+07	5.60137e+07	5.94327e+07	7.15213e+07	5.64792e+07	7.1188e+07	7.27272e+07	6.49158e+07	0.515618	0.370004	0.933839	-0.098754	insig
LIPID-P-0079	C47H78O2	CE(20:3)	ST	CE	7274-08-0	3.45433e+06	4.62794e+06	3.37321e+06	4.3534e+06	3.9181e+06	5.13493e+06	4.33077e+06	3.16604e+06	4.71059e+06	2.51308e+06	6.23763e+06	6.72769e+06	3.57607e+06	3.43431e+06	3.95116e+06	3.05688e+06	2.36074e+06	3.52572e+06	4.6076e+06	4.45085e+06	3.5871e+06	5.81567e+06	6.51307e+06	4.18863e+06	0.361952	0.557897	0.933776	-0.098852	insig
LIPID-P-2430	C39H73NO4	Cer(t17:2/22:1)	SP	Cer-NP	-	223136	246802	221572	266558	167411	191270	123171	221606	249217	259070	133745	260555	105532	233960	174444	172889	120711	228081	253048	211073	264495	281688	205992	141973	0.488751	0.521543	0.933611	-0.0991061	insig
LIPID-N-0336	C40H78NO8P	PE(17:0_18:1)	GP	PE	-	83351.5	65538	170337	171653	118118	156313	170000	130918	154521	71769.6	141329	134629	92100.7	89290.5	100120	131125	141482	168959	111937	58910.9	188948	68852.4	98800.8	213552	0.337779	0.629505	0.933439	-0.0993726	insig
LIPID-P-0547	C48H94NO7P	PC(O-18:1_22:1)	GP	PC-O	-	789395	720654	1.16308e+06	1.1434e+06	708694	663647	1.2091e+06	675525	676955	963247	851458	829596	1.07783e+06	736883	1.20758e+06	1.1555e+06	547458	657338	629623	596192	608515	721902	785128	976417	0.382625	0.525298	0.933198	-0.0997454	insig
LIPID-P-0132	C40H77NO3	Cer(d16:1/24:1)	SP	Cer-NS	-	31038.6	19269.8	9286.93	14858.3	21101.9	13713.3	12981.5	21435.8	16259.9	17391.8	19254.1	27751.6	19414.3	9484.66	18135.2	15279.5	7749.38	21356.2	21865.3	22191.2	18496.9	16991.3	22211.9	16179.5	0.376075	0.584161	0.933192	-0.0997546	insig
LIPID-P-2584	C59H115NO4	Cer(d24:2/35:0(2OH))	SP	Cer-AS	-	49135.2	46825.9	17396.6	21308.6	27415.2	16130.4	21292.2	13520.4	19221.4	26938.5	23873.6	32669.9	33916.6	12763	14122.7	18901.9	21059.5	19419.3	46244.9	17321.1	35063.2	29969.8	23013.6	22730.2	0.34758	0.689418	0.932848	-0.100287	insig
LIPID-N-0494	C44H81O13P	PI(17:0_18:2)	GP	PI	-	66539	63371.9	75187.6	78094.9	112835	73466.1	68198.2	70553.8	78236.7	56376.9	105457	126473	48566.4	38256.4	102425	78379.9	41954.4	74704.4	70017.4	103529	82815.2	85729.4	104158	78751.6	0.356907	0.5553	0.932804	-0.100355	insig
LIPID-N-0251	C42H78NO8P	PC(16:0_18:3)	GP	PC	-	321599	452887	379366	442029	445179	521784	317888	264263	392642	358306	454489	494342	364841	316092	493624	451862	195344	364467	396891	422055	360628	373061	389692	390011	0.447859	0.388343	0.932668	-0.100564	insig
LIPID-P-2167	C64H119NO10	HexCer(t20:2/38:2(2OH))	SP	HexCer-AP	-	29294.3	23376.9	18303.5	22881.9	13985.7	8542.99	19866.6	10025.9	19216.5	25083.8	29457.3	47056	33759.5	10488.6	13796.6	7851.23	9074.98	15618.7	29795.7	14867.4	23693.5	26752.9	37910.6	25473.9	0.42546	0.722217	0.932579	-0.100703	insig
LIPID-P-0990	C57H104O6	TG(18:0_18:1_18:2)	GL	TG	-	3.26852e+07	3.154e+07	2.18872e+07	2.9204e+07	3.03831e+07	2.00567e+07	2.72299e+07	1.66336e+07	2.89168e+07	1.9021e+07	2.0936e+07	3.81551e+07	3.48868e+07	1.58499e+07	1.52051e+07	2.00048e+07	2.22244e+07	2.15219e+07	3.21919e+07	2.35081e+07	2.63049e+07	2.9157e+07	3.21265e+07	2.2172e+07	0.533011	0.506147	0.932117	-0.101417	insig
LIPID-P-2094	C42H83NO3	Cer(d19:1/23:0)	SP	Cer-NS	-	28876.8	4031.69	28031.7	14662.2	21768.1	4907.78	24566.2	19136.3	18768.7	13021.5	11635.1	28515.6	19162.2	18272.5	15208.2	14756.2	15758.2	9882.94	17430.4	27256.9	15477.1	21813.9	8357.18	19605.3	0.0161873	0.672918	0.93144	-0.102465	insig
LIPID-P-0986	C56H102O6	TG(17:1_18:1_18:1)	GL	TG	-	3.39927e+06	4.1683e+06	1.84002e+06	3.60242e+06	3.28569e+06	2.44623e+06	3.00383e+06	1.31659e+06	2.68395e+06	2.20386e+06	2.5295e+06	6.49404e+06	3.64755e+06	1.0638e+06	1.22417e+06	1.52235e+06	1.3995e+06	2.21944e+06	4.42511e+06	4.28528e+06	2.97196e+06	4.17773e+06	5.73542e+06	1.73299e+06	0.532996	0.720937	0.930534	-0.103869	insig
LIPID-P-0049	C25H45NO4	Carnitine C18:2	FA	CAR	36816-10-1	4.95476e+06	3.85461e+06	5.59649e+06	4.613e+06	4.23818e+06	3.36011e+06	4.1365e+06	5.13866e+06	4.49301e+06	4.72015e+06	3.92939e+06	3.62402e+06	4.66752e+06	3.59934e+06	4.87784e+06	6.256e+06	3.26667e+06	3.30146e+06	3.46011e+06	4.13744e+06	3.94546e+06	3.66532e+06	2.56223e+06	5.21958e+06	0.636286	0.388947	0.929738	-0.105104	insig
LIPID-P-2092	C41H81NO3	Cer(d19:1/22:0)	SP	Cer-NS	-	13870.8	9768.34	19564.1	8217.44	18415.9	24998.2	10965.8	7965.98	42094.5	14913.8	22796.5	31645.5	23556.8	13592	27200.6	11405.4	9999.22	20276	23519.3	20975.3	13849.3	10176.8	11871.8	22944.4	0.128521	0.708683	0.929624	-0.105281	insig
LIPID-P-1152	C59H102O6	TG(18:2_18:2_20:2)	GL	TG	-	1.2126e+07	1.12113e+07	9.53571e+06	1.12474e+07	1.07205e+07	4.3324e+06	1.16195e+07	6.42997e+06	8.89567e+06	8.24336e+06	5.92392e+06	9.89874e+06	1.10767e+07	6.97428e+06	5.89122e+06	5.40924e+06	7.19481e+06	8.67747e+06	8.70489e+06	9.76473e+06	1.36296e+07	8.91039e+06	7.16158e+06	9.01457e+06	0.444339	0.513997	0.929437	-0.105572	insig
LIPID-N-0244	C50H96NO8P	PC(24:0_18:2)	GP	PC	-	71986.9	77105.8	75841	109324	121720	99878.2	95693.9	82761.2	84327.8	66888.1	123687	107444	81956.8	77112.7	79731.6	94021.3	65778.7	74815.9	85859.8	97751.8	87508.6	91427.4	102305	99033.4	0.442501	0.318894	0.928935	-0.10635	insig
LIPID-N-0032	C20H30O3	15-oxoETE	FA	Eicosanoid	81416-72-0	115188	147441	120199	114243	104259	156591	124479	99143.3	113148	88114.2	110229	129185	126777	120414	87101.2	84263.5	91275.8	97619.3	129679	116516	126142	99005.4	119490	122658	0.846158	0.265954	0.928789	-0.106577	insig
LIPID-N-0823	C45H82NO7P	PE(O-16:1_24:4)	GP	PE-O	-	11782	12451.9	9412.97	8980.26	10829.3	14512.1	14222	7649.79	14803.8	16751.7	8249.1	12574.3	6419.17	12943.6	8993.6	16751.1	8677.63	9147.01	10686.2	11408.6	7783.68	11976.5	12639.8	14661.2	0.334575	0.489591	0.928762	-0.106619	insig
LIPID-P-0915	C55H102O6	TG(16:0_18:1_18:1)	GL	TG	-	8.03284e+07	9.97293e+07	5.14292e+07	7.93992e+07	6.48771e+07	5.08408e+07	6.6952e+07	4.32706e+07	7.24442e+07	5.77253e+07	5.98159e+07	1.05559e+08	7.86257e+07	3.94719e+07	3.51431e+07	4.57418e+07	4.14919e+07	5.5473e+07	9.49907e+07	7.02749e+07	7.79856e+07	8.60733e+07	9.67921e+07	5.09897e+07	0.586485	0.567114	0.928737	-0.106658	insig
LIPID-P-0912	C54H100O6	TG(16:0_17:1_18:1)	GL	TG	-	7.20581e+06	1.06912e+07	5.15585e+06	7.73736e+06	7.4941e+06	4.65876e+06	8.40655e+06	4.06556e+06	6.5285e+06	5.60574e+06	6.08226e+06	1.14238e+07	9.94757e+06	2.93511e+06	2.82281e+06	3.86884e+06	3.35773e+06	5.71225e+06	1.02407e+07	8.8483e+06	7.62056e+06	7.73925e+06	1.15746e+07	4.32095e+06	0.633047	0.655661	0.928672	-0.10676	insig
LIPID-P-0478	C48H96NO8P	PC(16:0_24:0)	GP	PC	-	398377	464436	485204	378816	392620	308976	472483	330728	384053	352080	495365	354447	390957	433726	372478	459970	225405	392330	277187	464224	333540	342802	402395	377951	0.632061	0.304759	0.928466	-0.107079	insig
LIPID-P-0118	C43H85NO3	Cer(d18:1/25:0)	SP	Cer-NS	-	217684	199259	223649	212582	277378	149807	141695	182716	251844	201074	185809	266265	201493	175425	198025	152609	80236.8	242562	246280	156665	215671	209498	252660	198796	0.651055	0.427064	0.928343	-0.10727	insig
LIPID-P-0162	C27H52O5	DG(8:0_16:0)	GL	DG	-	189667	169484	187473	217228	169496	190823	137477	202138	188364	173221	225211	242272	191583	143568	154142	199645	141814	184877	159102	243059	150365	227087	156419	175907	0.795321	0.283897	0.927913	-0.107938	insig
LIPID-N-1226	C31H60NO10P	PS(12:0_13:0)	GP	PS	-	57558.5	60220.6	42003.1	71621	31234.3	37073.7	46671.3	46305.9	65615.4	50823.2	51813.4	64224.1	56572.3	56244.8	42996.2	39882.4	31480.8	47908.6	54638.6	41655.1	55954.7	53478.6	44523.2	54694.7	0.551591	0.38596	0.927804	-0.108108	insig
LIPID-P-0213	C37H68O5	DG(16:1_18:1)	GL	DG	-	263598	436171	130918	263653	290619	153029	238657	151137	218875	189552	188291	392913	280405	88137.7	115898	147145	91174.6	173683	397688	266944	284603	295489	398528	166085	0.510899	0.678463	0.92746	-0.108643	insig
LIPID-P-0095	C16H33NO2	SPH(d16:1)	SP	SPH	-	1.96334e+07	1.96051e+07	1.15703e+07	1.21937e+07	1.22419e+07	1.27803e+07	1.20082e+07	1.12694e+07	1.07722e+07	1.15704e+07	1.24638e+07	1.27886e+07	1.07139e+07	1.96453e+07	1.09119e+07	1.16314e+07	8.85236e+06	1.22075e+07	1.04862e+07	1.08876e+07	1.89303e+07	1.08951e+07	1.11526e+07	1.10069e+07	0.626036	0.46932	0.927145	-0.109132	insig
LIPID-P-2502	C34H67NO4	Cer(d18:1/16:0(2OH))	SP	Cer-AS	-	16141.4	14108.1	15615.2	13156.3	24001.7	15745.3	19935.2	18765	11247.2	15179.6	20482.3	18606.7	26444.8	17433.6	20011.3	14155.1	7856.87	14153.4	19136.9	16107.7	13706.7	13667.7	9797.48	15676.5	0.615962	0.484287	0.92691	-0.109498	insig
LIPID-P-1096	C55H96O6	TG(16:0_18:2_18:3)	GL	TG	-	3.45477e+07	3.72177e+07	2.62357e+07	3.88191e+07	4.25868e+07	2.2788e+07	3.04436e+07	3.33336e+07	3.16212e+07	2.97485e+07	2.64296e+07	3.6215e+07	3.96624e+07	19580903	2.25494e+07	1.90971e+07	2.11778e+07	2.70994e+07	4.21015e+07	3.70875e+07	3.7783e+07	3.54898e+07	3.23183e+07	2.7514e+07	0.741938	0.425674	0.926855	-0.109585	insig
LIPID-P-0537	C40H80NO7P	PC(O-16:0_16:1)	GP	PC-O	-	3.56739e+06	3.55428e+06	5.35982e+06	4.00496e+06	3.57067e+06	4.65307e+06	4.24339e+06	3.74575e+06	4.50399e+06	6.54204e+06	3.28218e+06	2.86197e+06	4.68118e+06	3.53123e+06	3.95233e+06	3.96506e+06	3.49868e+06	3.96819e+06	2.9701e+06	6.86739e+06	2.81998e+06	3.21125e+06	2.68403e+06	4.08683e+06	0.579892	0.49089	0.926773	-0.109712	insig
LIPID-P-2579	C42H83NO4	Cer(d24:1/18:0(2OH))	SP	Cer-AS	-	1.25916e+06	1.26611e+06	1.33276e+06	1.2807e+06	1.30271e+06	1.26242e+06	1.32718e+06	1.29276e+06	1.35719e+06	1.18773e+06	1.21039e+06	1.306e+06	1.24541e+06	1.11932e+06	1.24637e+06	1.15709e+06	1.10909e+06	1.25952e+06	1.21053e+06	1.22645e+06	1.12607e+06	1.15339e+06	1.16784e+06	1.22871e+06	1.98253	0.000200058	0.926207	-0.110594	insig
LIPID-N-0635	C39H73O8P	PA(18:1_18:1)	GP	PA	14268-17-8	154245	212815	167348	240551	204031	68104.8	108969	120759	166561	166002	245033	259845	142974	177833	182224	179598	48375.3	177716	58111.6	227540	194412	235906	186103	146094	0.321287	0.587571	0.925564	-0.111596	insig
LIPID-N-1051	C34H68NO8P	PE(12:0_17:0)	GP	PE	-	57478.8	61121	53653.1	54803.3	49438.1	49665.2	51399.8	52388.6	48550.2	43903.2	51570.6	41480	48843.6	50731.3	42103.5	44351.3	43096.1	51663.4	50812.1	44033.5	56970	47441.1	46178.8	43190.8	1.19585	0.0713862	0.925199	-0.112164	insig
LIPID-N-1105	C47H78NO8P	PE(20:2_22:6)	GP	PE	-	134996	119125	57365.4	95173	97472.2	197365	96076.9	119316	118659	113285	80431.7	143772	95688.1	37059.1	142926	116063	100210	101705	112249	114624	102114	125563	116237	105322	0.292289	0.499081	0.924782	-0.112815	insig
LIPID-P-0981	C55H100O6	TG(16:1_18:1_18:1)	GL	TG	-	4.03313e+07	5.47327e+07	1.85549e+07	4.75478e+07	4.15102e+07	2.68796e+07	3.68688e+07	1.85887e+07	3.41112e+07	2.83092e+07	2.66691e+07	7.63381e+07	3.65448e+07	1.44443e+07	1.47802e+07	1.70676e+07	1.59456e+07	2.75064e+07	5.47097e+07	4.16321e+07	3.43076e+07	5.16426e+07	8.46998e+07	2.32186e+07	0.528799	0.71776	0.924647	-0.113026	insig
LIPID-P-1390	C45H78NO7P	PE(P-18:1_22:5)	GP	PE-P	-	213477	301842	277789	323487	234254	230225	277806	187858	292795	181594	244059	290850	238101	233896	344924	246849	174148	234878	214417	214429	186069	230274	226879	280855	0.462117	0.308769	0.924635	-0.113044	insig
LIPID-P-0738	C39H79N2O6P	SM(d18:1/16:0)	SP	SM	-	9.93175e+06	8.45423e+06	8.8764e+06	9.91384e+06	9.23923e+06	1.03613e+07	8.81117e+06	8.18544e+06	9.21649e+06	8.33323e+06	8.41499e+06	8.3588e+06	9.23538e+06	7.99828e+06	7.94634e+06	8.25758e+06	6.46805e+06	8.29091e+06	8.37776e+06	8.4496e+06	7.19039e+06	8.61081e+06	9.62313e+06	9.4755e+06	1.28095	0.0547025	0.924391	-0.113425	insig
LIPID-P-1956	C56H107NO5	Cer(t18:1/38:2(2OH))	SP	Cer-AP	-	222525	360592	273128	245827	291147	205017	220443	228323	166712	252399	157122	320378	390201	137062	162812	156196	172629	173657	257817	273633	257681	273348	225269	240175	0.642597	0.495504	0.924197	-0.113727	insig
LIPID-N-0414	C44H76NO8P	PE(17:0_22:6)	GP	PE	-	81073.1	53981.2	129911	126096	96532.3	83839.6	86117	92570.1	112566	70622.7	97436.4	21661.5	59261.1	93598	86596.9	86293.7	66717.1	117207	67137.4	58949.7	80232	42666.1	91981.3	121838	0.148774	0.552507	0.924052	-0.113954	insig
LIPID-P-1212	C57H92O6	TG(18:2_18:3_18:4)	GL	TG	-	125164	67533.3	95530.1	155965	207374	67031.9	89079.7	143280	99150.1	86587.1	41749.8	116892	86525.7	73466.2	34577	79418.7	147391	104117	111251	125600	124855	132512	89520.3	87039.3	0.29752	0.608212	0.923523	-0.114781	insig
LIPID-P-1634	C50H78O2	SE(28:1_22:6)	ST	CASE	-	1.08625e+06	819702	1.09345e+06	811580	583761	1.50417e+06	1.35166e+06	1.06808e+06	1.20177e+06	680988	1.19247e+06	1.37415e+06	785448	1.18472e+06	1.39656e+06	1.26366e+06	814059	882743	947187	641858	708810	1.10557e+06	813239	1.2416e+06	0.320146	0.462592	0.923045	-0.115527	insig
LIPID-N-1101	C47H80NO8P	PE(20:2_22:5)	GP	PE	-	39711.5	38269	31377.7	43682	33373.1	43143.6	33368.9	22066.9	45866.5	25078.4	44396.8	38769.1	32927.1	23559.3	54149.5	34683.3	29444.3	36642.9	31946.3	21955.2	21078.8	38551.7	50042.9	30290.6	0.421851	0.454009	0.922953	-0.115671	insig
LIPID-N-1423	C47H85O13P	PI(18:0_20:3)	GP	PI	-	1.54123e+06	1.77527e+06	1.35271e+06	1.55927e+06	1.66445e+06	1.56097e+06	1.55651e+06	1.30269e+06	1.44681e+06	1.22668e+06	1.47335e+06	1.96995e+06	1.80496e+06	1.26433e+06	1.53053e+06	1.6509e+06	709237	1.40993e+06	1.25519e+06	1.30081e+06	1.66038e+06	1.48249e+06	1.35912e+06	1.58069e+06	0.751687	0.252676	0.922878	-0.115787	insig
LIPID-N-1346	C46H68NO10P	PS(18:1_22:5)	GP	PS	-	88911.3	113412	40560.2	135928	62469.3	140776	124767	67095.6	107166	102042	127581	151334	132299	87942.7	100436	104238	67768.5	93738.5	113290	92800.8	81937.9	122692	107037	59450.5	0.164026	0.4909	0.922023	-0.117126	insig
LIPID-P-0735	C35H71N2O6P	SM(d18:1/12:0)	SP	SM	-	243435	296486	186880	247619	227336	286304	226777	192293	243847	189829	219148	347964	224790	191572	203801	266104	128218	215869	219543	219828	195013	301952	278780	235637	0.605103	0.332194	0.922002	-0.117158	insig
LIPID-P-0913	C54H100O6	TG(15:0_17:0_19:2)	GL	TG	-	2.34431e+06	3.48354e+06	1.79112e+06	2.58516e+06	2.28476e+06	1.64084e+06	2.74473e+06	1.33362e+06	2.09775e+06	1.88336e+06	2.00541e+06	3.70067e+06	3.32956e+06	1.0918e+06	1.09628e+06	1.49023e+06	1.25699e+06	1.83627e+06	2.79567e+06	2.92914e+06	2.4997e+06	2.73199e+06	2.94706e+06	1.71142e+06	0.593238	0.56627	0.921881	-0.117347	insig
LIPID-P-1299	C25H43NO4	Carnitine C18:3	FA	CAR	-	301665	240700	363933	304212	281399	207126	290297	270916	287490	287721	257722	245635	272208	183785	310282	364010	213659	213781	245064	269507	225422	241066	186315	350138	0.69157	0.298494	0.921056	-0.11864	insig
LIPID-P-0077	C45H74O2	CE(18:3)	ST	CE	-	256420	391036	389594	410501	373363	408867	356277	332728	293159	275008	535557	447744	271848	348671	522813	352400	230737	310889	338881	345900	276999	371881	319742	426372	0.39379	0.359728	0.921006	-0.118717	insig
LIPID-N-0496	C45H83O13P	PI(18:1_18:1)	GP	PI	-	173287	180239	154754	212816	195529	141555	188565	130219	192916	180231	180246	254203	225182	101973	133381	146048	156789	129323	128626	191929	164026	215471	270902	147664	0.674871	0.405207	0.920695	-0.119204	insig
LIPID-P-0760	C49H97N2O6P	SM(d18:1/26:1)	SP	SM	-	580289	590524	554206	515849	435067	606106	552919	484100	512966	424331	532644	543916	457844	497181	540991	496957	344919	582473	458268	477906	444508	502146	476548	549165	0.995516	0.0943862	0.920414	-0.119645	insig
LIPID-N-0217	C40H78NO8P	PC(14:0_18:1)	GP	PC	-	7.32295e+06	7.08262e+06	7.35834e+06	8.05507e+06	7.75661e+06	6.39112e+06	5.73909e+06	6.40297e+06	7.83202e+06	7.90862e+06	5.65758e+06	7.10852e+06	6.98541e+06	4.23677e+06	7.78833e+06	7.47592e+06	6.1311e+06	7.91809e+06	7.8137e+06	4.38654e+06	7.36987e+06	5.39385e+06	7.17101e+06	5.20837e+06	0.756672	0.238083	0.920386	-0.119688	insig
LIPID-P-1347	C45H84NO7P	PE(P-22:1_18:2)	GP	PE-P	-	226783	230929	358166	322116	315010	375775	358374	254235	288766	172359	368570	417860	259605	203815	295283	291383	207831	278269	219552	342442	245771	331447	402018	317414	0.420879	0.381326	0.920272	-0.119868	insig
LIPID-P-2563	C57H111NO4	Cer(d21:2/36:0(2OH))	SP	Cer-AS	-	34851.5	52336.3	61379.9	62006.3	74159.3	34956.7	53027.1	55785.1	51695.7	53190.3	60025.8	52779.7	77397.2	28188.6	42894.2	38041.4	30917.2	54219.2	82625.8	41048.3	53708.4	57729.1	49168.9	38643.1	0.683321	0.468085	0.920129	-0.120092	insig
LIPID-P-0921	C56H104O6	TG(17:0_18:1_18:1)	GL	TG	-	2.81985e+06	3.30026e+06	1.89553e+06	2.50485e+06	2.23109e+06	1.75995e+06	2.80445e+06	1.19456e+06	2.44527e+06	1.57432e+06	1.97137e+06	4.307e+06	3.43822e+06	1.14223e+06	1.13692e+06	1.76512e+06	1.6053e+06	1.67845e+06	2.80792e+06	2.65689e+06	2.43546e+06	2.76611e+06	3.42442e+06	1.63729e+06	0.502537	0.575304	0.919669	-0.120813	insig
LIPID-P-0161	C59H90O4	Coenzyme Q10	PR	CoQ	303-98-0	53687.5	71081.9	63829	25242.9	41638.8	32812.9	49443.3	18987.5	39873	29454.6	31371.3	37580	51298.7	32505.4	44096.7	55888.1	38638.1	32668.1	28653.1	29201.7	21706.2	36845.7	35931.2	47753.1	0.162509	0.544807	0.919563	-0.12098	insig
LIPID-P-1628	C50H82O2	SE(28:1_22:4)	ST	CASE	-	4298.02	13197.3	8829.91	9055.32	6577.27	11827.8	10788.6	6832.71	9330.23	2730.16	9319.65	9850.5	9409.84	8550.09	11049.3	4288.62	2695.67	5370.42	9685.24	11656.7	4404.17	11644.4	9165.91	6430.96	0.324083	0.585837	0.919268	-0.121443	insig
LIPID-P-0979	C54H98O6	TG(16:0_17:1_18:2)	GL	TG	-	5.32668e+06	6.65221e+06	3.59253e+06	5.8301e+06	5.95791e+06	3.1535e+06	5.34695e+06	2.67629e+06	4.73907e+06	3.81643e+06	3.48837e+06	7.62435e+06	6.23024e+06	2.25333e+06	2.77826e+06	2.7729e+06	2.16108e+06	3.95519e+06	5.9955e+06	5.97373e+06	5.40038e+06	5.54351e+06	6.67461e+06	3.75739e+06	0.555922	0.556779	0.919108	-0.121694	insig
LIPID-N-1033	C43H80NO8P	PC(18:1_17:2)	GP	PC	-	754271	720798	950213	701733	828790	754478	559624	761896	724870	745461	767803	766831	691049	685737	758242	826312	593702	650781	666164	574560	746252	689977	700331	718857	1.07218	0.0733354	0.918687	-0.122354	insig
LIPID-N-0980	C36H72NO8P	PC(10:0_18:0)	GP	PC	-	4.70804e+06	9.163e+06	3.38898e+06	3.15858e+06	3.00085e+06	2.67149e+06	2.77732e+06	2.48381e+06	2.66747e+06	2.66582e+06	2.15831e+06	2.9303e+06	3.27204e+06	5.41958e+06	2.74595e+06	2.71935e+06	3.26374e+06	2.83395e+06	3.53732e+06	2.23546e+06	5.14224e+06	2.38357e+06	2.4843e+06	2.33317e+06	0.208596	0.656746	0.918532	-0.122599	insig
LIPID-P-0490	C42H80NO8P	PC(16:0_18:2)	GP	PC	-	1.83425e+07	2.02746e+07	2.04478e+07	2.2652e+07	2.29087e+07	2.227e+07	2.45416e+07	1.90055e+07	2.13876e+07	2.22899e+07	2.49672e+07	2.40418e+07	2.08928e+07	1.88758e+07	2.09786e+07	1.88298e+07	1.56875e+07	2.07995e+07	2.06301e+07	2.13449e+07	1.9622e+07	2.23925e+07	2.14065e+07	2.01581e+07	1.17953	0.0337733	0.918249	-0.123043	insig
LIPID-P-1048	C55H98O6	TG(16:0_18:2_18:2)	GL	TG	-	119283404	1.30261e+08	1.063e+08	116617181	1.24861e+08	9.07994e+07	1.15289e+08	105191144	1.05609e+08	1.12254e+08	8.01511e+07	1.33962e+08	1.31173e+08	9.21425e+07	8.47156e+07	8.38129e+07	7.33749e+07	9.6177e+07	1.35413e+08	1.09289e+08	1.1619e+08	1.14919e+08	9.02406e+07	1.03329e+08	0.946178	0.214773	0.918094	-0.123286	insig
LIPID-P-2607	C57H111NO4	Cer(d27:1/30:1(2OH))	SP	Cer-AS	-	42962.7	58720.5	34796.2	47051.9	49319.8	45050.3	38941.2	26060.2	27066.2	42450.4	31143.6	54974.7	62918.5	23064.2	25659.6	19451.9	29221.7	30322.3	61432.9	51822.4	42538	49347.2	34828.8	26873.9	0.707125	0.525134	0.917647	-0.123989	insig
LIPID-P-0660	C45H80NO7P	PE(P-18:0_22:5)	GP	PE-P	-	702593	972369	682719	1.13785e+06	1.01494e+06	1.26332e+06	942012	786282	858652	684045	1.147e+06	1.18169e+06	783629	665454	1.18133e+06	1.02908e+06	549885	888118	586573	785501	627420	1.02892e+06	1.27746e+06	1.03177e+06	0.395815	0.402661	0.917499	-0.124221	insig
LIPID-P-0762	C43H83N2O6P	SM(d18:2/20:1)	SP	SM	-	1.64686e+06	1.94209e+06	2.12735e+06	1.54312e+06	1.31113e+06	1.9664e+06	1.56761e+06	1.35978e+06	1.52337e+06	1.4008e+06	1.32197e+06	1.78962e+06	1.57723e+06	1.25378e+06	1.50912e+06	1.25302e+06	1.3821e+06	1.52894e+06	1.7314e+06	1.42479e+06	1.57503e+06	1.481e+06	1.63527e+06	1.53581e+06	0.958652	0.151488	0.917302	-0.124531	insig
LIPID-N-0062	C20H32O6	TxB3	FA	Eicosanoid	71953-80-5	189673	185889	313327	208507	253048	205898	98402.2	278695	230562	154719	216524	204592	293721	126265	230626	146166	136470	221383	159392	230305	121022	224848	201674	237607	0.570743	0.445513	0.917177	-0.124727	insig
LIPID-P-0964	C51H92O6	TG(14:1_16:1_18:1)	GL	TG	-	2.55413e+06	6.69544e+06	1.31752e+06	3.04028e+06	4.0407e+06	1.67728e+06	4.53566e+06	1.31011e+06	2.24125e+06	2.02628e+06	1.50013e+06	4.51145e+06	2.28173e+06	1.23495e+06	1.65868e+06	1.43323e+06	1.05094e+06	1.88044e+06	3.91742e+06	3.34827e+06	3.30195e+06	4.12414e+06	6.88731e+06	1.38942e+06	0.276642	0.72548	0.917017	-0.12498	insig
LIPID-P-0978	C54H98O6	TG(15:0_18:1_18:2)	GL	TG	-	5.90082e+06	6.16729e+06	4.1625e+06	5.15448e+06	5.72087e+06	2.81473e+06	5.13434e+06	3.53678e+06	4.7883e+06	4.23802e+06	3.3833e+06	6.38089e+06	6.44603e+06	2.45321e+06	2.44104e+06	3.16547e+06	3.00927e+06	3.47059e+06	6.44563e+06	5.6286e+06	5.18683e+06	5.19557e+06	5.39384e+06	3.78225e+06	0.685335	0.475415	0.916978	-0.125041	insig
LIPID-P-2065	C42H81NO3	Cer(d17:1/25:1)	SP	Cer-NS	-	59404.8	73973.6	48779.2	39875	59105.6	49588.8	74564.3	40917.1	38006.3	38190	47543.5	49574.9	36767.3	49606.1	50636.7	37365.8	22997.1	37857.2	57984.9	46005.9	74397.3	49162.3	48166.4	56917.9	0.549657	0.421557	0.916616	-0.12561	insig
LIPID-P-2425	C35H67NO4	Cer(t17:2/18:0)	SP	Cer-NP	-	40355.9	38513.4	58551.9	46066.2	42750.9	73849.7	67216.6	25341.1	57324.3	47121.2	43540.9	48416.9	37411.7	50881.4	39575.5	41573.2	61315.6	48131.9	30658.8	37782.7	43970.2	42292.6	46276.4	60060.2	0.380096	0.388271	0.916613	-0.125615	insig
LIPID-P-0353	C24H50NO7P	LPC(0:0/16:0)	GP	LPC	-	5.7981e+07	5.60371e+07	5.50519e+07	5.89286e+07	5.49289e+07	5.44149e+07	6.00896e+07	5.52975e+07	5.5885e+07	5.70231e+07	2.92602e+07	5.85353e+07	5.73939e+07	5.15698e+07	5.37923e+07	2.07741e+07	4.70684e+07	5.32222e+07	5.3868e+07	5.97167e+07	5.65016e+07	5.82021e+07	5.72297e+07	2.95619e+07	0.749105	0.295974	0.916545	-0.125723	insig
LIPID-P-1035	C52H92O6	TG(15:0_16:1_18:3)	GL	TG	-	66321	72781.8	40424.4	38582.5	49482	19600.8	62799.9	16934.4	37688.6	41087.4	62005.7	89843.7	73692.9	27137	41139.5	31660.6	18613.5	41702.8	30825.3	49006.6	56776.9	58308.1	74007.9	44489.8	0.239663	0.608956	0.916005	-0.126573	insig
LIPID-P-0368	C24H48NO7P	LPC(16:1/0:0)	GP	LPC	76790-27-7	103984202	1.40831e+08	9.13299e+07	1.4609e+08	1.30904e+08	115809186	1.15573e+08	1.03859e+08	1.08297e+08	1.42458e+08	1.33676e+08	1.59132e+08	101311197	8.37272e+07	1.05112e+08	8.39943e+07	7.71779e+07	1.10069e+08	1.21573e+08	1.55811e+08	1.20484e+08	135713088	1.63686e+08	1.07586e+08	0.699773	0.303502	0.91575	-0.126974	insig
LIPID-N-1050	C33H66NO8P	PE(13:0_15:0)	GP	PE	-	1.38357e+07	9.80626e+06	1.04277e+07	1.24401e+07	8.4553e+06	1.17062e+07	1.45921e+07	1.02314e+07	1.20629e+07	1.2929e+07	8.98164e+06	1.15948e+07	1.05813e+07	1.12974e+07	1.43373e+07	7.593e+06	1.08194e+07	1.29889e+07	1.08636e+07	8.82681e+06	7.64984e+06	9.7169e+06	9.87485e+06	1.09614e+07	0.722537	0.234435	0.915715	-0.12703	insig
LIPID-P-0749	C37H73N2O6P	SM(d18:2/14:0)	SP	SM	2292199-25-6	742580	1.13713e+06	590081	856979	940163	811816	847894	509112	779124	595635	836922	1.10953e+06	704267	634199	773067	775933	496855	735478	673670	905611	748502	818536	874138	791180	0.411428	0.297073	0.91539	-0.127541	insig
LIPID-P-0038	C21H39NO5	Carnitine C14:1-OH	FA	CAR	-	226033	183724	303424	198332	164194	109375	245047	231042	239869	208365	267787	224043	207756	109377	288040	216815	134203	152876	230135	235076	170672	227775	179852	227032	0.500909	0.376726	0.9148	-0.128472	insig
LIPID-N-1338	C48H84NO10P	PS(18:1_24:4)	GP	PS	-	7294.8	43108	41683.2	52614.6	35513.9	36189.1	41776.3	25373	32982.6	34706.2	72813.1	71986.8	27070.6	29806.9	38178.1	42510.5	12967.4	38742.8	38718.3	39251.1	35113.3	29308.6	86050.4	35846.4	0.0255461	0.628833	0.914368	-0.129153	insig
LIPID-P-2516	C42H83NO4	Cer(d18:1/24:0(2OH))	SP	Cer-AS	-	109228	100869	92814	141482	119162	128271	100554	115127	92005.6	117018	147225	142029	116396	89181.9	142778	113724	60797.1	101452	106419	97640.5	96568.2	124190	128843	107167	0.695403	0.234963	0.914193	-0.12943	insig
LIPID-N-0225	C48H94NO8P	PC(18:1_22:0)	GP	PC	-	22021.5	28095.5	23454.4	31856.3	27885.1	28675.2	24950.8	29775.5	25406.3	25481.6	38046.3	23062	21395.7	23910.1	28374.6	22037.5	18746.4	24070.1	21258.4	25675.4	24680.6	28398.2	31914.5	30032.6	0.720293	0.186229	0.91416	-0.129481	insig
LIPID-P-2618	C57H111NO4	Cer(d28:1/29:1(2OH))	SP	Cer-AS	-	85597.1	72788.8	62404.7	51518	73653.1	41965.4	61821.6	87006.6	46952.3	81475.4	58948.9	78403.4	83886.8	40189.8	41640.3	56804.2	42962.7	48177.3	93156.1	65868.8	71751.8	78808.2	52753.9	57290.3	0.727455	0.39975	0.913717	-0.130181	insig
LIPID-P-2349	C56H94O6	TG(17:2_18:2_18:3)	TG	TG	-	231142	199538	174241	235430	330738	154477	206224	198920	203615	205139	158046	313964	263555	146957	69583.6	190088	232492	144332	271903	209175	279807	254437	173347	148538	0.702215	0.447859	0.912977	-0.131349	insig
LIPID-P-1138	C55H94O6	TG(16:0_18:2_18:4)	GL	TG	-	3.35729e+06	4.11867e+06	2.9869e+06	4.19909e+06	4.51433e+06	1.94828e+06	3.0684e+06	4.03578e+06	3.07967e+06	3.1583e+06	1.97973e+06	3.42856e+06	4.12826e+06	1.99917e+06	2.74703e+06	2.1151e+06	1.36506e+06	3.0564e+06	4.41529e+06	3.84723e+06	3.65848e+06	3.65221e+06	2.28275e+06	3.08923e+06	0.646518	0.42534	0.911754	-0.133283	insig
LIPID-P-1139	C56H96O6	TG(17:1_18:2_18:3)	GL	TG	-	703739	811948	617736	923185	917939	427249	730950	452740	610228	637484	443437	786923	903606	288572	360954	377997	414431	507590	920464	858019	755715	710757	661735	591183	0.68558	0.474071	0.911635	-0.133472	insig
LIPID-P-1624	C48H80O2	SE(28:1_20:3)	ST	CASE	-	304601	301741	214547	362050	310062	459675	328607	210835	296814	131257	385204	556513	271300	284588	246511	286835	202261	295964	333416	271046	224268	428924	341522	331485	0.236623	0.450507	0.91098	-0.134508	insig
LIPID-P-0382	C30H58NO7P	LPC(22:2/0:0)	GP	LPC	-	1.26855e+06	1.03774e+06	1.0235e+06	1.24348e+06	1.09785e+06	1.06386e+06	1.15454e+06	1.00126e+06	1.11305e+06	1.11326e+06	1.17832e+06	1.32671e+06	1.13359e+06	942473	821722	926974	860774	980621	1.02739e+06	1.19277e+06	1.21894e+06	1.14694e+06	1.10795e+06	1.04399e+06	1.38722	0.0457156	0.910586	-0.135132	insig
LIPID-P-0093	C51H80O2	CE(24:6)	ST	CE	-	82247.3	83066.9	45579.7	90207.3	66733.9	84682.4	104010	45538.5	49662.5	38376.4	102259	93521.2	77680.6	32458.6	88768.3	53796.1	32227.2	89413.7	93236	60765.6	64174.8	70140.6	63114.4	80062.6	0.370601	0.467498	0.909643	-0.136628	insig
LIPID-P-0179	C39H76O5	DG(16:0_20:0)	GL	DG	-	246741	168121	251961	196802	150136	196671	117097	164792	107980	179449	181536	139936	172811	163866	143618	134911	169711	179031	150582	137728	176338	128775	153193	200375	0.691023	0.283718	0.909441	-0.136948	insig
LIPID-N-0547	C47H79O13P	PI(18:2_20:4)	GP	PI	-	33239.1	14449.8	45263	66202	59375.6	6949.33	52065.6	14653.2	47245.6	63963.5	60187.9	88101.2	22258.5	34527.2	14449.8	41559	7578.91	39129.9	54045.8	68031.3	55738.1	57498.5	64031.1	42678.3	0.152774	0.647543	0.909063	-0.137547	insig
LIPID-P-1298	C23H39NO4	Carnitine C16:3	FA	CAR	-	217887	225096	234768	190661	174385	140516	211038	199945	212069	207665	172457	193270	191611	139472	249651	228120	144487	132962	160267	191904	169607	201247	133537	219959	0.757447	0.202826	0.908842	-0.137898	insig
LIPID-P-2610	C57H111NO4	Cer(d27:2/30:0(2OH))	SP	Cer-AS	-	62396.3	135837	76877.7	88890.5	89678.6	67558.8	77297.6	62945	57710	118662	81225.1	114282	125714	60476.3	28049.5	77480.7	50121.1	69701.4	121317	85827.6	86954.8	119562	49529.4	64411	0.694886	0.502147	0.908826	-0.137924	insig
LIPID-N-0294	C46H82NO8P	PC(18:2_20:3)	GP	PC	-	193849	294973	234415	314751	311851	229420	221444	173942	259142	224208	342257	458450	255944	228080	143732	219736	192066	234624	228375	328512	308629	280019	327765	213855	0.549436	0.383593	0.908748	-0.138048	insig
LIPID-P-0147	C36H72NO6P	CerP(d18:1/18:0)	SP	CerP	-	64583.7	22869.4	59314.2	48288.4	28785.9	28932.8	22114.6	49201.8	32396.3	61826.1	24414	26255.5	31135.2	60975.9	29779.8	37996.8	27749	37920.2	26061.5	4922.42	38549.7	49670.3	40218.2	41038.5	0.456288	0.567154	0.908387	-0.138622	insig
LIPID-N-1079	C42H76NO8P	PE(15:0_22:4)	GP	PE	-	11274.4	10421.6	8299.61	12946.2	18731.9	12518.8	22977.8	7643.09	19177.4	21146.6	15300.8	14869.5	4268.3	13252.5	13868.6	14008.3	4964.32	12810.9	21581	16710.7	21374.2	13278.7	13272.8	9788.52	0.382849	0.529837	0.907996	-0.139243	insig
LIPID-P-2542	C57H113NO4	Cer(d19:1/38:0(2OH))	SP	Cer-AS	-	26241	12949.1	12020.7	27970.5	34121.1	15808.7	16525.1	7705.62	15743.7	16882.1	9559.55	22513.8	25078	14827.3	8582.86	10490.5	6692.39	8109.09	40992.5	13015.3	24904.2	16901.1	15378	12980.6	0.602808	0.649171	0.907865	-0.13945	insig
LIPID-P-0029	C13H23NO4	Carnitine C6:1	FA	CAR	-	57796.9	33485.8	40393.1	51133.3	47584.5	37951.8	38985.3	58256.9	42986.3	53208.3	49169.5	37769.5	50257.2	32862.4	48558.9	50462.2	34891.6	37040.2	37325.2	46089	36195.2	41389.9	36831	46014	0.821434	0.177164	0.907413	-0.140169	insig
LIPID-P-0377	C32H64NO7P	LPC(24:1/0:0)	GP	LPC	-	1.63137e+06	1.48047e+06	1.2031e+06	1.38562e+06	1.25986e+06	1.23217e+06	1.36795e+06	1.00102e+06	1.27029e+06	1.14871e+06	1.46229e+06	1.68059e+06	1.25405e+06	1.19852e+06	988409	1.21205e+06	891684	1.10746e+06	1.23923e+06	1.527e+06	1.12798e+06	1.50018e+06	1.24864e+06	1.33523e+06	1.00503	0.124993	0.907401	-0.140188	insig
LIPID-P-0777	C45H86O6	TG(12:0_14:0_16:0)	GL	TG	-	112426	99501.1	88069.4	65546.5	91553.2	86567.2	220587	83643.8	83072.4	78096	177532	122482	115927	80892.6	68535.2	100589	94163.3	91222	111741	131040	101996	115230	80009.8	96092.5	0.292545	0.484248	0.907081	-0.140697	insig
LIPID-P-0556	C48H90NO7P	PC(O-20:0_20:4)	GP	PC-O	-	1.55755e+06	1.4974e+06	1.92669e+06	1.73895e+06	1.50405e+06	1.97797e+06	1.94556e+06	1.50232e+06	1.62072e+06	1.43461e+06	1.98348e+06	1.82338e+06	1.46933e+06	1.41756e+06	1.60602e+06	1.49905e+06	1.22725e+06	1.6814e+06	1.4141e+06	1.50523e+06	1.43472e+06	1.67828e+06	1.9175e+06	1.75432e+06	1.10797	0.0644606	0.906989	-0.140843	insig
LIPID-P-1302	C27H45NO4	Carnitine C20:4	FA	CAR	-	904941	986316	905970	728862	606941	555987	1.00814e+06	777133	821299	687627	765270	659115	789190	756103	904703	952322	581433	598068	598614	692149	618611	642715	480356	916577	0.646925	0.242683	0.906803	-0.141139	insig
LIPID-P-0089	C49H78O2	CE(22:5)	ST	CE	-	362725	345369	993233	441168	1.02865e+06	1.72008e+06	234977	903520	485953	1.02924e+06	1.85114e+06	495355	1.1283e+06	209527	461455	334073	207404	1.27498e+06	398462	722734	259954	1.52016e+06	2.03474e+06	417130	0.522981	0.743731	0.906737	-0.141243	insig
LIPID-P-0014	C19H37NO4	Carnitine C12:0	FA	CAR	25518-54-1	569902	454067	693812	466082	410059	310899	498841	564466	550009	483039	487118	455567	488736	331455	655882	514757	344158	367622	435722	472627	370351	476522	383273	547024	0.709232	0.246971	0.906503	-0.141616	insig
LIPID-P-0771	C41H78O6	TG(10:0_16:0_12:0)	GL	TG	-	219215	197801	214118	205660	217438	247237	270817	193282	248463	209572	285031	255988	216011	169105	217002	215277	186510	195059	231207	276209	144473	273252	214221	167755	0.914252	0.150091	0.906482	-0.14165	insig
LIPID-N-1104	C45H74NO8P	PE(20:4_20:4)	GP	PE	-	107536	118375	104324	84052.9	86769.9	95784.2	116084	96451.8	90961.4	114296	85160.1	73532.3	131333	95232	73372	121878	42490.8	59445.5	101888	86088.7	87137.4	91983.3	67652.4	104883	0.88604	0.291537	0.906297	-0.141944	insig
LIPID-P-0643	C43H82NO7P	PE(P-18:1_20:1)	GP	PE-P	-	23724.8	25774.5	36325.7	29942	20264.7	25314.7	21955.4	21420.7	23396	21035	17484.1	24741.4	24499.2	24488	13328.9	24876.2	14528.1	22426.7	19427.7	26354.6	22230.5	23396	26711.8	21617.2	0.919235	0.2378	0.905642	-0.142988	insig
LIPID-N-0227	C50H98NO8P	PC(24:0_18:1)	GP	PC	-	28740.1	37176	26998.9	42245.1	41002	33606.7	34500.8	34681.3	32819	30596.5	50397.6	34098.4	29202.5	35909.5	33739.4	31995	26199	28452.2	33825.9	38201.2	26864.1	35324.5	32907.8	33857.4	0.722923	0.135832	0.905393	-0.143383	insig
LIPID-P-0297	C46H89NO8	HexCer(d18:1/22:0)	SP	HexCer-NS	-	1.43604e+06	1.20698e+06	1.30141e+06	1.08358e+06	1.08948e+06	1.37833e+06	1.34052e+06	932426	1.22751e+06	953953	1.36545e+06	1.47818e+06	1.24714e+06	875201	878946	1.08843e+06	541271	1.29432e+06	1.053e+06	1.12487e+06	1.09472e+06	1.21359e+06	1.90594e+06	1.07637e+06	0.932726	0.288918	0.905362	-0.143433	insig
LIPID-P-0381	C28H54NO7P	LPC(20:2/0:0)	GP	LPC	-	5.02472e+07	4.57929e+07	3.89959e+07	5.76752e+07	4.86912e+07	4.96443e+07	4.97751e+07	4.65343e+07	4.78575e+07	4.7612e+07	48843278	7.68019e+07	5.09046e+07	4.00111e+07	3.16739e+07	3.41389e+07	3.33305e+07	4.20147e+07	4.95993e+07	5.74419e+07	5.32578e+07	5.6694e+07	5.92163e+07	4.24269e+07	0.961114	0.231155	0.905072	-0.143895	insig
LIPID-N-0234	C43H82NO8P	PC(17:0_18:2)	GP	PC	-	1.30194e+06	1.30278e+06	1.62611e+06	1.61356e+06	1.74831e+06	1.51186e+06	1.9085e+06	1.30077e+06	1.34047e+06	1.37473e+06	1.80291e+06	1.88065e+06	1.68518e+06	1.14632e+06	1.38449e+06	1.50942e+06	1.08932e+06	1.35788e+06	1.39096e+06	1.48054e+06	1.33909e+06	1.44521e+06	1.40877e+06	1.66416e+06	0.979781	0.0899066	0.903207	-0.146871	insig
LIPID-P-2071	C33H65NO3	Cer(d18:1/15:0)	SP	Cer-NS	-	11741.1	10951.2	10873.9	10927.9	13758.7	12083.9	14977	6074.28	19558.1	5784.89	4814.41	8502.71	15454.4	12385	3304.22	15773	8131.95	6113.67	6870.3	13764.9	3995.33	14969.3	7190.4	9501.89	0.516961	0.561655	0.90316	-0.146947	insig
LIPID-P-0560	C46H84NO7P	PC(O-18:1_20:4)	GP	PC-O	-	3.40888e+07	4.02823e+07	4.59095e+07	4.24693e+07	4.53386e+07	4.85312e+07	4.22615e+07	2.97607e+07	4.04939e+07	3.43325e+07	4.03111e+07	5.11462e+07	3.28485e+07	3.46157e+07	3.70202e+07	3.55347e+07	2.73994e+07	4.22975e+07	3.71721e+07	3.35102e+07	3.87924e+07	4.27987e+07	4.06447e+07	4.40698e+07	0.941961	0.0918829	0.902567	-0.147893	insig
LIPID-P-1044	C55H98O6	TG(16:1_18:1_18:2)	GL	TG	-	6.8963e+07	6.78708e+07	5.72954e+07	6.92546e+07	7.13632e+07	4.68116e+07	5.78131e+07	6.41317e+07	6.13017e+07	5.10517e+07	4.22e+07	7.67706e+07	7.10224e+07	4.6207e+07	4.00374e+07	4.10554e+07	3.91506e+07	5.57986e+07	7.39265e+07	5.64443e+07	6.80112e+07	6.85141e+07	5.58571e+07	4.71278e+07	0.963739	0.223847	0.90246	-0.148065	insig
LIPID-N-0436	C38H73O10P	PG(16:0_16:1)	GP	PG	-	36261	32191.5	21733.1	30421	27088.8	43451.3	22319.9	29368.1	22034.3	29063.4	39959.5	21123.7	33453.4	20941	41791.4	24514.4	15051.6	22702.3	29968.6	36085.2	26067	43713.3	11597.1	14468.7	0.693533	0.447209	0.902365	-0.148217	insig
LIPID-P-0389	C28H48NO7P	LPC(20:5/0:0)	GP	LPC	-	2.24304e+07	3.41563e+07	9.93208e+06	3.24169e+07	3.23059e+07	4.02118e+07	3.19878e+07	1.87985e+07	2.89287e+07	2.67232e+07	3.68654e+07	47038931	2.50956e+07	1.81678e+07	2.48411e+07	2.94274e+07	1.38417e+07	2.40304e+07	2.51752e+07	3.09758e+07	2.11011e+07	3.32143e+07	5.49936e+07	2.55881e+07	0.268295	0.480502	0.90231	-0.148306	insig
LIPID-P-2630	C59H113NO4	Cer(d29:2/30:1(2OH))	SP	Cer-AS	-	34070	24002.1	36319	27622.8	36233.1	11777	23385.3	30207	47196.6	31201.2	8769.26	43987.3	16847.1	18378.1	11727.4	16249.3	40596.1	25423.3	38399	26556.4	33251	38893.1	25815.1	27928.8	0.323774	0.511704	0.902173	-0.148524	insig
LIPID-N-0297	C48H86NO8P	PC(22:4_18:1)	GP	PC	-	52148.9	66168.9	31165.6	65475.3	55533.7	63274.3	49975.7	52092	52804	59192.3	95831.9	113664	59339.3	44916.3	43647	35814	30306.6	47919.8	64114.3	68967.2	78835.8	82456.9	78825.2	47926.6	0.5252	0.454507	0.901947	-0.148885	insig
LIPID-P-1619	C46H78O2	SE(28:1_18:2)	ST	CASE	-	4.33568e+06	3.96412e+06	3.64979e+06	4.54188e+06	4.39983e+06	4.97251e+06	4.54058e+06	2.91484e+06	4.34499e+06	2.63864e+06	4.38773e+06	5.9536e+06	3.5692e+06	4.10456e+06	3.64879e+06	3.85597e+06	3.03993e+06	4.01012e+06	4.21961e+06	3.94684e+06	2.828e+06	3.73448e+06	4.29e+06	4.42968e+06	0.680637	0.17033	0.901923	-0.148923	insig
LIPID-N-0692	C39H71O8P	PA(18:1_18:2)	GP	PA	-	48444.1	73736.9	40945.4	9	47536.1	47553.4	22919	36499	56112.4	137902	55325.4	54179	68457.9	44650.2	26722.1	59015.6	9	78087.7	18177.2	45060.7	21028.7	88651.8	52209.9	58145.2	0.191791	0.679808	0.901884	-0.148986	insig
LIPID-P-0299	C48H93NO8	HexCer(d18:1/24:0)	SP	HexCer-NS	-	559936	541399	582127	579266	522205	644249	433734	471194	636223	395495	580523	602707	564193	450096	373249	571910	214810	533722	520521	408039	484465	478603	683854	617481	0.944017	0.214356	0.901037	-0.150342	insig
LIPID-P-0766	C48H93N2O6P	SM(d18:2/25:1)	SP	SM	-	468046	533437	503953	524519	502783	563549	584522	470077	478468	340136	482018	439139	403803	404429	444171	374197	304636	415908	378802	536226	483548	557572	453474	548433	0.989401	0.106221	0.900614	-0.151019	insig
LIPID-P-2076	C43H83NO3	Cer(d18:1/25:1)	SP	Cer-NS	-	173170	169644	136812	240788	278112	203203	201246	169076	167546	213289	161076	257911	230004	138160	147921	160706	129940	176887	199437	174187	193534	218011	199376	167916	0.77225	0.214985	0.900588	-0.151061	insig
LIPID-P-1094	C54H94O6	TG(16:1_17:1_18:3)	GL	TG	-	493894	604617	462065	549958	767269	267734	430582	391499	546465	432263	372828	594688	659504	232429	282908	369531	311740	350964	517889	440257	543124	629736	520052	464702	0.672261	0.376517	0.900061	-0.151905	insig
LIPID-P-0065	C44H76O2	CE(17:1)	ST	CE	-	249110	271936	222188	261100	267218	249556	311220	168460	302852	231467	287270	355012	228665	180935	213283	142590	173503	226479	304594	321871	251165	277989	329689	208104	0.835707	0.244657	0.899753	-0.152399	insig
LIPID-N-0383	C41H74NO8P	PE(16:0_20:4)	GP	PE	-	181699	271933	415473	260886	286944	316952	274238	306766	349211	329423	390617	255860	227997	310029	321100	418703	175533	278167	299144	278450	227840	227736	222746	287146	0.631178	0.251168	0.899613	-0.152624	insig
LIPID-N-0386	C42H76NO8P	PE(17:0_20:4)	GP	PE	-	698196	641794	290281	535998	684688	782295	626665	409737	626087	401540	777436	585885	508024	618195	621957	641842	352579	710572	438580	406530	488446	510981	575051	477593	0.405943	0.284968	0.899407	-0.152955	insig
LIPID-P-0759	C48H95N2O6P	SM(d18:1/25:1)	SP	SM	-	170150	151962	212021	246596	146072	241835	240742	154475	195823	157771	195364	244486	228220	141108	166888	167486	136918	165061	139546	165812	183823	218866	228770	177280	0.84934	0.198965	0.899241	-0.15322	insig
LIPID-P-0397	C30H64NO6P	LPC(O-22:0)	GP	LPC-O	-	461073	416128	663220	489557	368573	381256	510382	461023	488121	462061	536472	518744	453074	448629	520690	443126	340910	406263	359697	435047	395302	422660	404877	544649	1.00374	0.0998481	0.898953	-0.153682	insig
LIPID-P-2062	C41H79NO3	Cer(d17:1/24:1)	SP	Cer-NS	-	487255	391874	326088	541333	588723	333044	467804	442892	363488	447871	403480	534840	520914	247247	359363	302860	227170	394912	401812	492691	469661	444733	557621	366717	0.839541	0.256318	0.898101	-0.155051	insig
LIPID-P-1930	C32H62NO7P	LPC(24:2)	GP	LPC	-	188190	155126	114492	150492	134032	129993	169003	86260.7	126695	124559	163660	152142	148466	172555	95049	97088.5	96400.4	122262	122583	161069	129275	124293	129787	123027	0.893227	0.189355	0.898037	-0.155153	insig
LIPID-P-0522	C46H80NO8P	PC(16:0_22:6)	GP	PC	-	9.10517e+06	9.62184e+06	9.33843e+06	1.1224e+07	1.06814e+07	1.06087e+07	1.06963e+07	8.07297e+06	1.01651e+07	1.10596e+07	1.0918e+07	1.08717e+07	9.6287e+06	7.58899e+06	1.12166e+07	9.09665e+06	7.28014e+06	9.16787e+06	8.55928e+06	9.15427e+06	9.27999e+06	9.78275e+06	9.93384e+06	9.17874e+06	1.25026	0.018313	0.897883	-0.1554	insig
LIPID-P-0496	C50H96NO8P	PC(18:1_24:1)	GP	PC	-	909050	943091	755296	995832	1.21341e+06	1.14634e+06	923235	828007	920337	824008	1.17198e+06	1.14451e+06	812143	833723	1.01724e+06	956800	699864	710427	635703	1.01629e+06	728024	1.00515e+06	1.15921e+06	996477	0.772162	0.137332	0.897746	-0.15562	insig
LIPID-P-0399	C24H50NO6P	LPC(O-16:1)	GP	LPC-O	-	7.04447e+06	8.0191e+06	9.13327e+06	8.1866e+06	7.38008e+06	8.05991e+06	8.43341e+06	7.05856e+06	8.1078e+06	6.80537e+06	6.85902e+06	9.53153e+06	7.04072e+06	6.83099e+06	8.2389e+06	7.25111e+06	7.3011e+06	6.54714e+06	6.51064e+06	6.38364e+06	6.41178e+06	7.0577e+06	6.55086e+06	8.81817e+06	1.19822	0.0257264	0.897733	-0.155641	insig
LIPID-P-1614	C46H80O2	SE(28:1_18:1)	ST	CASE	-	429140	331896	232603	338851	355056	400306	373232	258748	345156	188308	306150	450408	283417	312904	202433	238306	201287	284197	331115	311449	295461	454520	419122	265437	0.730686	0.290025	0.8977	-0.155694	insig
LIPID-P-0139	C40H77NO3	Cer(d18:2/22:0)	SP	Cer-NS	-	101571	106212	85598.8	124272	164674	99235.3	103906	72657	97473.2	93190.8	118249	99059.2	121214	62645.7	80075.3	84411	70268.3	96518.7	79384.9	129671	119599	96882.1	114466	81235.9	0.800482	0.251288	0.897538	-0.155955	insig
LIPID-P-1988	C56H107NO5	Cer(t24:1/32:2(2OH))	SP	Cer-AP	-	76768.5	65614.4	39845.8	82541.5	52544.4	46390.5	55088.4	55674.6	40527.2	30649.2	49766.6	47913.5	62852.1	23705.9	31267.7	32752.9	28873.1	36900.3	64775.1	51773	58427.5	59792.8	53832.5	72265.1	0.717119	0.402288	0.897243	-0.15643	insig
LIPID-N-0865	C47H82NO7P	PE(O-20:1_22:6)	GP	PE-O	-	372179	444197	626768	461431	454764	549137	520717	370330	446665	297806	492269	564729	353558	413847	507326	530357	262969	454364	367110	409595	346866	433268	453334	492005	0.677137	0.17968	0.897091	-0.156674	insig
LIPID-P-0007	C13H25NO4	Carnitine C6:0	FA	CAR	6418-78-6	680837	363507	425115	454204	344192	299282	361161	506218	460597	525916	470574	402900	489367	273125	470679	742390	316311	314843	316324	381033	334047	346301	280949	484006	0.709966	0.359541	0.897039	-0.156758	insig
LIPID-P-0741	C42H85N2O6P	SM(d18:1/19:0)	SP	SM	-	6.63647e+06	8.87219e+06	9.76892e+06	8.25379e+06	8.12334e+06	1.04938e+07	8.80026e+06	7.15975e+06	8.29976e+06	5.75019e+06	7.45929e+06	7.79902e+06	7.43351e+06	6.5501e+06	7.64596e+06	7.70192e+06	5.54443e+06	7.58817e+06	7.29812e+06	7.5137e+06	6.52769e+06	8.01287e+06	7.22137e+06	8.31932e+06	1.01195	0.0700259	0.896736	-0.157244	insig
LIPID-P-2593	C57H111NO4	Cer(d25:2/32:0(2OH))	SP	Cer-AS	-	68536.3	95487.8	113045	87861.2	100759	56193.8	77583.7	95195	69913.7	95315.4	66378.7	75526.7	103535	64960.3	62465.8	52945.3	60864	86956.3	106974	67214.1	87644.4	57315.2	60946.9	85934.7	0.887436	0.244289	0.896147	-0.158193	insig
LIPID-P-0296	C44H85NO8	HexCer(d18:1/20:0)	SP	HexCer-NS	-	286321	234050	296366	302012	241641	259037	232684	102938	294909	212831	163765	291659	221586	131411	187299	219565	144899	240205	215901	238479	187575	265565	305356	257279	0.589474	0.276881	0.896137	-0.158208	insig
LIPID-N-1179	C45H83O10P	PG(18:1_21:2)	GP	PG	-	289959	227996	262224	337351	280372	255300	271017	256431	296799	307649	323741	292647	239606	252406	237868	265446	198970	264083	261951	220855	256135	254381	315303	280706	1.32771	0.025604	0.895993	-0.15844	insig
LIPID-P-1960	C56H105NO5	Cer(t18:2/38:2(2OH))	SP	Cer-AP	-	54090.4	27742.7	30346.9	39186.7	49320.9	10460.7	53097.3	42797.7	43339.3	24389.6	15738	63961.4	45320.6	19143.7	14611.9	23469.4	25102.3	21827.6	57098.7	42713.3	42431	38615.6	41299.9	35552.4	0.338101	0.519112	0.895956	-0.158501	insig
LIPID-P-0051	C25H45NO5	Carnitine C18:2-OH	FA	CAR	-	259804	196863	396239	290344	265441	186644	255474	341478	280313	278102	283158	264532	290954	176288	314283	366686	186243	210840	226498	256651	212371	242055	157830	313443	0.744939	0.253885	0.895631	-0.159023	insig
LIPID-N-1140	C44H85O10P	PG(16:0_22:1)	GP	PG	-	3.71494e+06	4.25305e+06	4.62349e+06	4.85575e+06	4.76372e+06	4.80874e+06	4.40594e+06	3.90215e+06	4.39861e+06	4.62926e+06	5.56992e+06	5.55153e+06	3.99584e+06	4.27501e+06	4.21776e+06	4.85781e+06	2.67226e+06	4.20283e+06	3.73391e+06	3.9991e+06	4.23162e+06	4.54102e+06	4.07014e+06	4.86283e+06	1.08738	0.0475997	0.895146	-0.159805	insig
LIPID-P-1097	C55H96O6	TG(16:1_18:1_18:3)	GL	TG	-	5.12045e+07	5.83975e+07	3.93888e+07	5.06852e+07	6.01653e+07	3.38429e+07	4.24217e+07	5.03035e+07	4.37961e+07	4.55877e+07	3.46338e+07	5.98911e+07	5.73943e+07	2.9998e+07	2.97309e+07	2.94542e+07	2.8845e+07	4.50827e+07	5.82243e+07	4.73896e+07	5.03653e+07	5.18744e+07	4.42253e+07	3.79272e+07	0.921711	0.243116	0.895134	-0.159825	insig
LIPID-N-0595	C46H80NO10P	PS(18:0_22:5)	GP	PS	-	54119.9	68433	71285.2	70225	63726.2	42773.5	77334.3	34608.2	58834.1	55655.7	49431	71148.7	61584	51323.1	49502.5	65607	47549.9	40909	63695.7	45911.8	40880.7	51378.4	67472.4	56278.4	0.615328	0.187508	0.89481	-0.160347	insig
LIPID-N-1059	C38H72NO8P	PE(15:0_18:2)	GP	PE	-	598730	444617	594760	668093	639956	679099	515554	347742	547349	383492	629573	704398	533974	100723	561021	602523	337967	549814	394060	491616	435617	675844	810923	548610	0.636478	0.348448	0.894768	-0.160414	insig
LIPID-P-1979	C56H107NO5	Cer(t21:2/35:1(2OH))	SP	Cer-AP	-	9309.1	24119.3	15358.1	20595.4	10824.6	2523.68	20045	4139.62	21136.9	11856.1	9660.05	17866.8	20084.5	5174.14	12388.6	5551.2	1550.09	26651.6	2566.92	23068	5622.44	28599.2	10864.6	7662.09	0.521813	0.673026	0.894578	-0.160721	insig
LIPID-N-0368	C41H76NO8P	PE(18:1_18:2)	GP	PE	-	78107.8	159996	107293	256535	199023	155435	162424	170377	177217	170825	196801	136187	127807	79887.6	86478	282101	137461	152385	185172	145433	145825	118649	122275	178800	0.435168	0.398349	0.894454	-0.16092	insig
LIPID-N-0308	C48H84NO8P	PC(18:0_22:6)	GP	PC	-	6.76235e+06	5.72316e+06	5.6607e+06	6.58854e+06	6.50871e+06	8.21223e+06	6.66285e+06	4.26328e+06	5.74878e+06	5.36066e+06	7.17274e+06	6.98632e+06	7.11412e+06	4.55558e+06	5.12569e+06	7.46161e+06	4.01984e+06	5.33529e+06	5.47983e+06	4.55237e+06	3.96222e+06	6.02855e+06	7.54004e+06	6.47816e+06	0.879321	0.173836	0.89429	-0.161186	insig
LIPID-N-1198	C47H85O10P	PG(21:0_20:4)	GP	PG	-	125618	142841	160087	133872	158862	168987	142273	131636	146905	131106	163424	187347	132830	136081	168416	117425	84483.7	149389	129497	120006	141081	135626	157820	130071	1.10233	0.065133	0.8939	-0.161814	insig
LIPID-P-2565	C59H111NO4	Cer(d21:2/38:2(2OH))	SP	Cer-AS	-	52460.3	67805.6	59122.3	55261.5	79838.3	52706.3	49642.4	46454.4	60816.3	39925.5	47463.2	51428.2	54979.2	34119.6	31136.5	35125.5	43963.4	36075.2	86207.3	81125.4	38775.9	31867.6	68475.5	50436.1	0.899222	0.370116	0.893446	-0.162547	insig
LIPID-P-0909	C53H98O6	TG(16:0_16:1_18:1)	GL	TG	-	1.06482e+07	2.09479e+07	5.02003e+06	1.13406e+07	1.085e+07	7.59038e+06	1.01427e+07	5.10505e+06	9.71373e+06	8.45062e+06	7.64791e+06	1.88825e+07	9.61673e+06	4.6947e+06	6.31261e+06	5.32172e+06	5.11576e+06	7.39571e+06	1.47229e+07	1.17583e+07	1.03272e+07	1.24955e+07	1.91324e+07	5.8995e+06	0.435565	0.56113	0.892775	-0.163631	insig
LIPID-P-0042	C25H47NO4	Carnitine C18:1	FA	CAR	38677-66-6	8.60938e+06	7.313e+06	1.12176e+07	9.56918e+06	8.79981e+06	7.50563e+06	8.72284e+06	1.03411e+07	9.46381e+06	8.56417e+06	8.35389e+06	8.98239e+06	8.48022e+06	6.11318e+06	9.53358e+06	8.82943e+06	6.44782e+06	7.52264e+06	8.37338e+06	8.22783e+06	6.94287e+06	8.50766e+06	7.09839e+06	9.81213e+06	1.18056	0.049561	0.892467	-0.16413	insig
LIPID-P-0372	C27H54NO7P	LPC(19:1/0:0)	GP	LPC	-	1.41735e+07	1.26687e+07	1.07273e+07	1.55105e+07	1.33063e+07	1.25859e+07	13131786	1.25334e+07	1.2455e+07	1.33969e+07	1.51074e+07	2.02223e+07	1.44094e+07	9.05216e+06	9.05368e+06	9.25967e+06	8.66303e+06	1.06254e+07	1.36086e+07	1.69407e+07	1.45219e+07	1.50129e+07	1.51776e+07	1.1639e+07	1.03994	0.187574	0.892323	-0.164363	insig
LIPID-N-0849	C49H88NO7P	PE(O-22:2_22:4)	GP	PE-O	-	3700.16	5170.14	5976.56	4620.19	7611.08	7598.61	6521.11	4329.6	4855.15	3412.44	4877.99	7547.03	4610.09	4554.21	6681.23	4728.1	4437.22	4617.17	3452.84	3857.51	3695.5	5019.99	7582.57	5847.33	0.44152	0.300304	0.892233	-0.164507	insig
LIPID-P-1969	C38H71NO5	Cer(t20:2/18:1(2OH))	SP	Cer-AP	-	32557.9	63063.9	60157.7	44300.6	54060.2	41860.4	37724.9	54261.1	41803.1	67947.6	56109.5	81183.5	62129.7	38615.5	40203.3	45507.5	31160.4	49587.7	38615.5	39529.3	52786.8	61488.4	45870.3	60668.4	0.661774	0.265972	0.891552	-0.165609	insig
LIPID-P-0306	C48H91NO8	HexCer(d18:1/24:1)	SP	HexCer-NS	-	34596.6	47555.7	35309.2	35379.1	23066.9	32435.1	46807.7	55600.7	57056.5	55430.7	47903.6	39717.6	39504.3	44596.9	38643.7	34722.1	36033.2	23201.3	24694.9	46262.2	31289.8	48596.5	34291.8	53594.1	0.574566	0.2719	0.891499	-0.165695	insig
LIPID-P-2079	C46H87NO3	Cer(d18:1/28:2)	SP	Cer-NS	-	37709.5	54924.8	45907	35094.2	43797.3	46254.5	53272.9	33411.5	27562.4	45111.8	38446.5	39487.5	42755.2	46506.8	28062.6	33187.3	50086.3	35117.6	20457.7	38939.4	35344	39592	23039.5	53528.4	0.721422	0.240284	0.891487	-0.165715	insig
LIPID-P-0167	C33H64O5	DG(14:0_16:0)	GL	DG	-	198450	148537	119039	156197	129237	114824	128997	96961.3	105186	114822	135370	118229	127532	131078	78737.6	117988	125840	95490.4	136424	99387.6	159197	109874	97792.1	116521	0.955508	0.173881	0.891441	-0.165789	insig
LIPID-P-2560	C57H111NO4	Cer(d21:1/36:1(2OH))	SP	Cer-AS	-	32735.1	33830.3	28649	26647.2	37350.7	17582.1	36825.8	30970.8	21503.8	33915.9	20505.4	24598.8	33052.8	24521.2	21962.4	17917.2	11827.2	30703.9	27131.1	13160.4	25114.6	38893.1	25207.9	38130.1	0.748282	0.33381	0.891361	-0.165918	insig
LIPID-P-0188	C33H62O5	DG(14:0_16:1)	GL	DG	-	1.8848e+06	1.65582e+06	354833	297458	235870	320263	300268	345070	405768	282571	296630	287162	273471	1.42222e+06	374358	292390	372491	290413	351449	176674	1.43276e+06	329760	287100	338900	0.181345	0.774387	0.891317	-0.165989	insig
LIPID-P-2594	C59H113NO4	Cer(d25:2/34:1(2OH))	SP	Cer-AS	-	35455.1	40360.5	15861.6	30001.3	45534.5	24008	17794.4	28147.3	63978.8	32222.8	22935.1	51658	35294.3	10343.6	7652.09	17917.2	34157.9	32227.8	38594.3	29764.9	43990.5	54753.8	18459.2	40423	0.613743	0.531132	0.891217	-0.166151	insig
LIPID-N-0098	C20H32O2	FFA(20:4)	FA	FFA	-	1.50464e+07	1.45442e+07	11646335	1.51658e+07	1.40243e+07	1.3344e+07	1.55879e+07	9.30242e+06	13511841	1.08718e+07	1.06621e+07	1.82249e+07	1.44116e+07	1.06536e+07	9.70057e+06	1.11901e+07	6.15952e+06	1.08873e+07	1.17948e+07	1.46604e+07	1.40645e+07	1.44255e+07	1.32528e+07	1.31085e+07	0.926739	0.165335	0.891172	-0.166224	insig
LIPID-P-0531	C38H78NO7P	PC(O-16:0_14:0)	GP	PC-O	-	133937	121791	135428	147601	129492	198310	136337	86064.3	135525	167303	113807	139571	112618	99341.3	147601	123077	98104.6	144850	93327.1	117048	83673.5	124265	164515	157246	0.754257	0.187404	0.890893	-0.166675	insig
LIPID-P-0439	C22H46NO6P	LPE(P-17:0)	GP	LPE-P	-	38748.1	38356.3	60623	50182.4	32822.8	31383.8	57843.2	42829.5	45091.5	37933.9	32636.3	43587.3	41410.5	30353.8	44380.7	42546.4	33576.2	33712.6	35342.5	38234.1	33621.3	40726	36720.6	45495.9	0.780979	0.150244	0.890794	-0.166836	insig
LIPID-N-0780	C45H86NO7P	PE(O-20:0_20:3)	GP	PE-O	-	40751.8	49706.7	70815.7	67883.3	58289.7	54089.5	61903.4	57431	59229.3	44176.1	72318.9	80211.2	52098.1	43260.3	77570.8	58115.2	40337.7	49218.1	39011.3	49146.4	46860.1	54701.4	60593.4	67607.8	0.671709	0.180461	0.890785	-0.166851	insig
LIPID-N-1380	C44H85O13P	PI(16:0_19:0)	GP	PI	-	1.15065e+06	1.12228e+06	1.20857e+06	1.42107e+06	1.36926e+06	1.34109e+06	1.49839e+06	1.05816e+06	1.17748e+06	1.09193e+06	1.47599e+06	1.30465e+06	1.15093e+06	1.06473e+06	1.34563e+06	1.0832e+06	672500	1.19484e+06	1.28762e+06	1.05977e+06	1.13705e+06	1.19563e+06	1.31143e+06	1.05244e+06	1.09882	0.051736	0.890682	-0.167017	insig
LIPID-P-1042	C54H96O6	TG(15:0_18:2_18:2)	GL	TG	-	5.65425e+06	6.4885e+06	4.71257e+06	6.6915e+06	7.35715e+06	3.44129e+06	5.30309e+06	4.51726e+06	5.74225e+06	4.64514e+06	3.96793e+06	6.68919e+06	6.88572e+06	3.01444e+06	2.74542e+06	3.08721e+06	4.05851e+06	4.81203e+06	6.5521e+06	6.16249e+06	5.63974e+06	5.51497e+06	4.95564e+06	4.6348e+06	0.851778	0.277033	0.8904	-0.167475	insig
LIPID-P-0727	C35H73N2O6P	SM(d18:0/12:0)	SP	SM	-	19978.7	18154	8852.61	20714	19860.7	19613.9	13683.2	16136.2	25590.8	14881	16848.3	26905.9	18028.7	18855.2	20223.7	10535.9	12527	22155.2	13492.2	6496.63	9101.57	22431.7	23770.7	19159.3	0.559877	0.362561	0.889514	-0.168911	insig
LIPID-P-0363	C30H62NO7P	LPC(22:0/0:0)	GP	LPC	-	2.62506e+06	1.81916e+06	1.6014e+06	2.46527e+06	2.10033e+06	1.47251e+06	1.83878e+06	1.83372e+06	1.65911e+06	1.40505e+06	2.55436e+06	2.04483e+06	1.46241e+06	1.63455e+06	1.60116e+06	1.78627e+06	1.52143e+06	1.36198e+06	1.81476e+06	1.76879e+06	1.90341e+06	2.34477e+06	1.46731e+06	2.16243e+06	0.801367	0.157085	0.889397	-0.169101	insig
LIPID-N-1126	C32H61O10P	PG(13:0_13:1)	GP	PG	-	2.67095e+06	2.23579e+06	2.78124e+06	2.50037e+06	2.21982e+06	1.57136e+06	2.92372e+06	2.21313e+06	2.89221e+06	2.86396e+06	3.12251e+06	1.7741e+06	2.0099e+06	2.69768e+06	1.80497e+06	1.75747e+06	1.91056e+06	2.95476e+06	2.23894e+06	1.94711e+06	2.12273e+06	2.42349e+06	2.29633e+06	2.31188e+06	0.916004	0.130728	0.88937	-0.169144	insig
LIPID-P-0122	C38H73NO3	Cer(d18:1/20:1)	SP	Cer-NS	-	23224.6	30256.9	15756.1	27053.3	13195.1	20594	22481.5	22587.7	26198.4	30509.3	23080.4	26932.6	20843.5	20443.3	14801.8	12776.1	16514.8	16164	41376	22501.6	19871.9	14571.5	24931	25865.3	0.812974	0.344753	0.889279	-0.169292	insig
LIPID-P-0048	C23H41NO4	Carnitine C16:2	FA	CAR	1911579-97-9	973674	801340	1.14306e+06	936130	785017	583935	791960	975589	871906	941017	803983	807055	845909	568555	1.02074e+06	1.19274e+06	534682	605863	720533	815737	728689	696537	532260	997294	0.85522	0.203092	0.889086	-0.169606	insig
LIPID-P-0357	C26H54NO7P	LPC(0:0/18:0)	GP	LPC	4421-58-3	1.58093e+07	1.28249e+07	1.53445e+07	1.37765e+07	1.52455e+07	1.38618e+07	1.45847e+07	1.13818e+07	1.47655e+07	1.12486e+07	1.26927e+07	1.50273e+07	1.62189e+07	1.00441e+07	1.07209e+07	1.21818e+07	9.35229e+06	1.24571e+07	1.26169e+07	1.16e+07	1.07445e+07	1.28793e+07	1.49927e+07	1.42692e+07	1.34705	0.0499656	0.889019	-0.169714	insig
LIPID-P-0356	C25H52NO7P	LPC(17:0/0:0)	GP	LPC	50930-23-9	1.27141e+08	122173078	1.40325e+08	1.25873e+08	1.33166e+08	1.14991e+08	1.48103e+08	1.09078e+08	1.28843e+08	1.05299e+08	1.27515e+08	1.39485e+08	1.44631e+08	1.00903e+08	9.85968e+07	1.17064e+08	9.80574e+07	1.01931e+08	1.07694e+08	1.30975e+08	1.10653e+08	1.20283e+08	1.00714e+08	1.21365e+08	1.48548	0.0196373	0.888879	-0.169941	insig
LIPID-N-0220	C44H86NO8P	PC(18:0_18:1)	GP	PC	-	1.17943e+07	1.03636e+07	9.71168e+06	1.32627e+07	1.20813e+07	1.45181e+07	1.04593e+07	9.11748e+06	1.06679e+07	1.08692e+07	1.39724e+07	1.61744e+07	1.14919e+07	8.21431e+06	9.42946e+06	1.0944e+07	6.65753e+06	9.39984e+06	1.07197e+07	1.02612e+07	9.08387e+06	1.22928e+07	1.74651e+07	1.10263e+07	0.942112	0.190608	0.888062	-0.171267	insig
LIPID-P-0226	C38H68O5	DG(17:1_18:2)	GL	DG	-	29346.4	34496.8	34223.7	41449.8	47355.5	16450.6	39794.5	17536.3	25803.8	42923.3	29810.2	40616.7	45936.1	12885.1	18796.2	21846.3	16150.9	34419.8	44848.6	32830.3	36732.6	38416.3	28306.2	23770.2	0.654404	0.390657	0.887774	-0.171736	insig
LIPID-P-0656	C47H86NO7P	PE(P-22:0_20:4)	GP	PE-P	-	26678.9	38486.3	47359.7	31821.3	33438.3	48009.7	40097.3	26677	32009	25563.1	36328.9	47508.7	22719.7	30645.8	30053.8	27945.2	27305.5	36075.3	31629.6	41155.8	30439	35389.6	40408.8	31374.1	0.744138	0.168653	0.887469	-0.172232	insig
LIPID-P-0292	C40H77NO8	HexCer(d18:1/16:0)	SP	HexCer-NS	-	1.12392e+06	992698	656794	1.055e+06	650483	1.01161e+06	1.13999e+06	712424	867475	654377	799853	792313	1.15164e+06	828920	558432	606192	479412	993540	722167	661635	667932	802292	1.01344e+06	793394	0.941561	0.226926	0.887352	-0.172422	insig
LIPID-P-0520	C44H76NO8P	PC(14:0_22:6)	GP	PC	-	1.50648e+06	2.02177e+06	1.5391e+06	2.11027e+06	1.83147e+06	1.61722e+06	1.81254e+06	1.13173e+06	1.74359e+06	1.8887e+06	2.17606e+06	2.94545e+06	1.60885e+06	1.18888e+06	1.74386e+06	1.4932e+06	773205	1.43879e+06	1.46256e+06	2.00351e+06	1.71196e+06	2.21834e+06	2.79901e+06	1.36158e+06	0.707954	0.299497	0.88709	-0.172848	insig
LIPID-N-0274	C46H84NO8P	PC(20:3_18:1)	GP	PC	-	1.06655e+06	1.48001e+06	719245	1.49414e+06	1.329e+06	1.23755e+06	1.08569e+06	879236	998371	1.11647e+06	1.45218e+06	2.03388e+06	1.20725e+06	846302	632904	649606	631267	997937	1.1518e+06	1.513e+06	1.36966e+06	1.50494e+06	1.84326e+06	861966	0.745595	0.368855	0.887027	-0.17295	insig
LIPID-P-1053	C57H102O6	TG(18:1_18:1_18:2)	GL	TG	-	3.83948e+07	4.08358e+07	2.51213e+07	3.94762e+07	3.85327e+07	2.46286e+07	3.31934e+07	2.07039e+07	3.08009e+07	2.78409e+07	2.38498e+07	6.37439e+07	3.62477e+07	1.57052e+07	1.32614e+07	1.90622e+07	2.36031e+07	2.55768e+07	4.77082e+07	3.67333e+07	3.65665e+07	3.90149e+07	4.34756e+07	2.41264e+07	0.711022	0.421784	0.886911	-0.173138	insig
LIPID-N-0440	C42H81O10P	PG(18:0_18:1)	GP	PG	-	25029.7	62407.8	57392.8	83700.9	74474.2	64664.3	67145.1	58949.9	29082.3	45601.9	43071.9	39261.3	31992.4	10628.9	77011.9	75003.9	52455.6	54983.3	46199.8	28597.9	19173.7	43193.5	71640.4	66046.7	0.339026	0.463593	0.886515	-0.173783	insig
LIPID-P-2151	C65H123NO10	HexCer(t17:2/42:1(2OH))	SP	HexCer-AP	-	31722.1	17932.2	21638.2	17374.4	31156.8	28388.4	24465.2	18069.2	26691.6	18065.7	25320.7	25609.9	32262	15282	20490.3	22818.4	12128.7	17343.7	22905.7	22698.9	11710.3	18634.3	25907.5	31725.1	0.851093	0.280764	0.88644	-0.173905	insig
LIPID-P-2061	C41H81NO3	Cer(d17:1/24:0)	SP	Cer-NS	-	18406.3	16033.7	11839.7	25878.3	20770.2	9	31017.8	17359.3	21295.5	20738.3	24167.3	19720.3	13220.8	17046.4	14975.6	8642.33	9003.26	11068.1	25793.9	17872	22031	16806.8	24982.6	19949.1	0.424506	0.446691	0.886268	-0.174185	insig
LIPID-N-0748	C37H72NO7P	PE(O-16:1_16:1)	GP	PE-O	-	39669.6	46424.3	44809.5	67659.6	12503.6	68317	29141	29116.5	27199.2	14259.2	54095	71634.8	25710.9	31365.5	51286.4	58657.5	19325.4	25318	25356.5	38461.1	24020.3	35314.4	73936.3	38637.5	0.142734	0.533744	0.88622	-0.174263	insig
LIPID-N-0258	C46H86NO8P	PC(18:0_20:3)	GP	PC	-	1.06935e+07	8.18742e+06	8.88434e+06	1.03658e+07	1.09992e+07	1.26186e+07	8.40652e+06	7.106e+06	9.8267e+06	6.84483e+06	11849534	1.26595e+07	9.7563e+06	7.46271e+06	7.21362e+06	8.94408e+06	5.30948e+06	8.21582e+06	8.63803e+06	8.73567e+06	8.49472e+06	9.94618e+06	1.32925e+07	8.92185e+06	0.941039	0.171062	0.885927	-0.17474	insig
LIPID-P-2601	C57H111NO4	Cer(d26:2/31:0(2OH))	SP	Cer-AS	-	92226.4	111319	73658.1	86946.9	96853.7	87228.7	70582.4	80348.5	62586.2	90016.1	78641.6	86975.6	88095.9	55862.3	65516.4	53359.2	54725.6	84400.7	90839.5	97400.2	66632	74914	79976.1	89516.6	1.0937	0.111202	0.88584	-0.174882	insig
LIPID-P-2326	C56H98O6	TG(18:1_17:2_18:2)	TG	TG	-	654197	789374	517753	784036	905212	386286	681585	473814	521491	520391	511142	918113	762701	277325	281248	410954	373199	505516	855919	646746	838358	698360	707972	428213	0.7715	0.368177	0.885575	-0.175314	insig
LIPID-P-2332	C53H92O6	TG(16:1_16:2_18:2)	TG	TG	-	567246	689764	386031	667039	856047	309087	433875	396783	470933	468465	359301	820252	592989	252939	458743	296492	283184	360470	614838	625712	576600	553193	633078	439618	0.560414	0.372357	0.885294	-0.175772	insig
LIPID-N-0446	C42H79O10P	PG(18:1_18:1)	GP	PG	-	92881.7	97321.5	89083.2	104371	100576	17732.9	95731.8	95242.2	112368	124615	105378	90958.7	99121.2	81371.8	86208.1	90604.5	68770.4	70888.3	102997	89482.3	86611.4	83343.4	64567.3	72502.2	0.177267	0.20948	0.884758	-0.176645	insig
LIPID-P-2482	C32H61NO4	Cer(d17:1/15:1(2OH))	SP	Cer-AS	-	25972.3	25498.4	17952.9	27758.7	37261.1	19255	20497.3	21999.1	29104.1	21094.5	38617	29549.9	38323.9	4945.81	10748.7	22883.1	10738.7	20209.3	12567.6	25074.5	28183	38472.3	33286.6	32690	0.821829	0.438755	0.884166	-0.177611	insig
LIPID-P-2573	C57H111NO4	Cer(d23:2/34:0(2OH))	SP	Cer-AS	-	63551.9	85273.8	53194.5	70719.7	61887.1	43695.8	70992.7	59367.4	54628.8	63717.3	64075.7	50636.4	88666.5	28778.2	25391.5	47593.1	36552.7	56776.4	66553.1	36257.4	94124.7	69390.8	45628.4	59964.5	0.976239	0.330463	0.88397	-0.17793	insig
LIPID-P-0568	C46H80NO7P	PC(O-16:1_22:6)	GP	PC-O	-	1.00623e+07	1.15107e+07	1.37481e+07	1.05441e+07	1.04781e+07	1.25114e+07	1.2499e+07	1.0526e+07	1.15835e+07	9.60867e+06	1.0389e+07	1.39644e+07	1.00481e+07	9.66145e+06	1.31363e+07	1.19421e+07	9.31654e+06	9.89165e+06	9.32545e+06	7.87238e+06	8.73831e+06	9.38643e+06	9.41209e+06	1.26767e+07	1.09967	0.0439405	0.883444	-0.178789	insig
LIPID-P-0358	C26H54NO7P	LPC(18:0/0:0)	GP	LPC	-	1.90508e+07	1.60845e+07	1.67639e+07	1.71486e+07	1.68059e+07	1.81615e+07	1.64714e+07	1.48519e+07	1.79232e+07	1.48996e+07	1.73383e+07	1.81483e+07	1.73557e+07	1.34567e+07	1.35952e+07	1.63748e+07	1.24306e+07	1.45608e+07	1.50251e+07	1.45621e+07	1.41e+07	1.53848e+07	1.71723e+07	1.58803e+07	1.81581	0.00232239	0.88338	-0.178895	insig
LIPID-N-0813	C43H78NO7P	PE(O-18:0_20:5)	GP	PE-O	-	64861.1	69461.4	81345	111376	94487.7	95561.2	85971.6	59750.8	76913.8	71322.1	132815	138326	69977.2	72666.7	110790	88143.3	15021.4	78227	55135.4	72166.6	64643.8	93679.9	141038	94487.7	0.630334	0.373703	0.883371	-0.178908	insig
LIPID-N-0211	C46H92NO8P	PC(16:0_22:0)	GP	PC	-	13118.3	13828.1	15520.3	12696.1	10915.1	10275.6	15074	11630.2	10988.7	11284.9	15198.9	9758.3	9814.29	12083.9	13208.9	11458.7	8121.85	12304.8	9609.25	12153.6	11239.3	8895.14	11802.1	12048.9	1.03643	0.0608028	0.883238	-0.179126	insig
LIPID-P-0657	C41H72NO7P	PE(P-16:0_20:5)	GP	PE-P	-	240442	278766	237762	267762	309261	432071	284619	221324	329564	215074	255985	488395	285566	206354	334276	282292	236513	253792	212199	227973	223545	255127	372085	253574	0.614422	0.234413	0.882693	-0.180016	insig
LIPID-P-0300	C49H95NO8	HexCer(d18:1/25:0)	SP	HexCer-NS	-	29780	35481.7	30466.6	40538.2	40929.3	35471.7	27562.4	24829.7	40063.3	31858.7	43344.7	46546	40538.2	15127.6	20174.2	28374	13793.6	34909.1	37372.3	20017.7	21812	38692.2	57363.6	48492.8	0.888846	0.35888	0.882388	-0.180515	insig
LIPID-N-1322	C44H84NO10P	PS(18:1_20:3)	GP	PS	-	81599.7	78572	82592.6	102008	98952.1	85681.9	94440.2	75241.2	84047.7	82332.2	98550.2	88302.9	87440.6	67307.4	68213.6	105134	59041.4	69749.5	79367.9	70979.9	65559.5	90355.7	77052.9	87747.7	1.26604	0.0350571	0.881813	-0.181455	insig
LIPID-P-1095	C55H96O6	TG(16:1_18:2_18:2)	GL	TG	-	8.13273e+07	1.01944e+08	7.31953e+07	9.94977e+07	1.19296e+08	5.73377e+07	7.378e+07	7.61643e+07	8.11477e+07	8.79494e+07	5.87173e+07	1.17119e+08	9.80246e+07	4.29868e+07	4.81687e+07	5.29392e+07	4.6837e+07	7.28716e+07	1.0415e+08	9.13507e+07	1.05412e+08	9.05533e+07	8.67368e+07	6.46014e+07	0.879881	0.266361	0.88044	-0.183703	insig
LIPID-P-2524	C58H113NO4	Cer(d18:1/40:1(2OH))	SP	Cer-AS	-	12163.3	15701.2	14295.5	24565.2	7869.96	15635.7	15982.8	14611	6043.92	10226.9	19676.8	18943.5	3822.01	6686.01	19423.9	22376.7	11474.5	9598.61	20417.1	9916.02	13908	15470.2	15195.4	6375.05	0.362719	0.447601	0.880191	-0.184111	insig
LIPID-P-0483	C43H84NO8P	PC(17:0_18:1)	GP	PC	-	2.72015e+07	2.62768e+07	2.48578e+07	3.50552e+07	3.27711e+07	3.22703e+07	3.40398e+07	2.32443e+07	2.83361e+07	2.4997e+07	3.80005e+07	4.11428e+07	2.95805e+07	2.01473e+07	2.55967e+07	2.69435e+07	1.50645e+07	2.55103e+07	2.63204e+07	3.34235e+07	2.67273e+07	3.34216e+07	3.29353e+07	2.8401e+07	0.941898	0.119368	0.880168	-0.18415	insig
LIPID-N-1341	C43H72NO10P	PS(15:1_22:5)	GP	PS	-	131681	300261	120302	268182	268076	252149	184133	277067	157580	40828.8	160019	239776	127399	82531	262033	141588	123583	134085	222000	145188	212396	325385	304667	31201	0.33892	0.495234	0.880003	-0.184419	insig
LIPID-N-0213	C50H100NO8P	PC(16:0_26:0)	GP	PC	-	2684.08	4495.22	3571.31	3726.71	3100.65	2490.67	3751.29	3124.83	4008.61	3387.13	3617.56	2424.36	4045.06	2455.64	2767.25	2972.84	2259.42	2328.82	2763.9	2721.72	4031.2	2966.18	2480.79	3741.09	0.961244	0.131052	0.879935	-0.184531	insig
LIPID-P-1927	C34H68NO7P	LPC(26:1)	GP	LPC	-	241771	199291	203315	197187	203731	206396	220473	160033	214396	171886	241272	210481	162599	156579	166217	179172	141593	157405	178121	276228	164896	195512	237874	156604	1.24099	0.0758035	0.879594	-0.18509	insig
LIPID-P-0489	C40H76NO8P	PC(14:0_18:2)	GP	PC	-	544772	728550	520762	956760	874790	779165	767244	523886	617187	808952	925810	1.10988e+06	566145	550131	606866	627420	266192	651355	638815	957214	653547	911796	987470	632680	0.69552	0.255034	0.878996	-0.186072	insig
LIPID-P-0392	C30H50NO7P	LPC(22:6/0:0)	GP	LPC	-	8.55985e+07	9.23428e+07	8.48368e+07	1.06383e+08	9.57426e+07	1.05284e+08	1.00195e+08	7.65531e+07	9.55119e+07	8.86687e+07	111723593	1.25557e+08	8.82761e+07	7.05111e+07	8.63365e+07	1.05486e+08	5.23571e+07	8.1251e+07	8.63446e+07	8.3633e+07	7.87526e+07	9.48696e+07	1.09998e+08	8.9051e+07	1.09171	0.0555809	0.878868	-0.186282	insig
LIPID-P-0033	C17H31NO4	Carnitine C10:1	FA	CAR	-	282065	221416	302716	281210	256115	211345	269016	306740	284947	339988	266630	257973	250855	168480	275974	270825	220028	241286	242391	239712	208880	272301	216607	272535	1.24854	0.0249443	0.877967	-0.187761	insig
LIPID-N-0238	C45H86NO8P	PC(18:1_19:1)	GP	PC	-	48462.4	214394	129094	181699	157506	202188	82016.2	100479	180326	195806	215537	301989	130688	104799	120994	74519.2	70413	133183	200641	146662	208242	191069	262810	120252	0.358603	0.440543	0.877967	-0.187761	insig
LIPID-P-0739	C40H81N2O6P	SM(d18:1/17:0)	SP	SM	-	1.27639e+07	1.36003e+07	1.82393e+07	1.30226e+07	1.38455e+07	1.51396e+07	1.44203e+07	1.17117e+07	1.34649e+07	1.04911e+07	1.20631e+07	1.13976e+07	1.16804e+07	1.0418e+07	1.34885e+07	1.37734e+07	1.1769e+07	1.26906e+07	1.13698e+07	1.11143e+07	9.49402e+06	1.16146e+07	1.02818e+07	1.28989e+07	1.21748	0.0306486	0.877831	-0.187985	insig
LIPID-P-0977	C54H98O6	TG(16:1_17:1_18:1)	GL	TG	-	1.22814e+06	1.99374e+06	780599	1.42243e+06	1.42557e+06	767933	1.41963e+06	629160	1.08616e+06	813164	1.18055e+06	2.56395e+06	1.15546e+06	505196	632391	656917	497440	984214	1.73504e+06	1.43492e+06	1.15871e+06	1.55701e+06	2.35393e+06	763775	0.577736	0.503658	0.877473	-0.188574	insig
LIPID-P-1627	C48H78O2	SE(28:1_20:4)	ST	CASE	-	1.20063e+07	8.67879e+06	9.45858e+06	8.25175e+06	6.82588e+06	1.15614e+07	9.63694e+06	6.49552e+06	8.77937e+06	5.25893e+06	9.74293e+06	1.20329e+07	8.03062e+06	8.33012e+06	7.90954e+06	8.47694e+06	4.96689e+06	7.74705e+06	8.42293e+06	7.83377e+06	6.82667e+06	9.23788e+06	8.5318e+06	9.06935e+06	0.861918	0.133931	0.877257	-0.188928	insig
LIPID-P-2433	C41H77NO4	Cer(t17:2/24:1)	SP	Cer-NP	-	2.46152e+06	1.59178e+06	1.87946e+06	3.15549e+06	2.05708e+06	2.3846e+06	1.10474e+06	4.21511e+06	2.73092e+06	3.88752e+06	2.09483e+06	3.33249e+06	1.4095e+06	2.58472e+06	2.78558e+06	2.72214e+06	1.15969e+06	2.13908e+06	2.49443e+06	1.47599e+06	2.26836e+06	2.5362e+06	2.46743e+06	3.05889e+06	0.452688	0.335075	0.877215	-0.188997	insig
LIPID-N-0572	C44H84NO10P	PS(18:1_20:0)	GP	PS	-	100154	123420	109142	107511	108468	122602	112303	94582.2	109244	104170	108471	112330	34936.9	103671	117763	101415	89258.5	110936	90240.1	112068	95743.5	115262	136526	42946.6	0.752079	0.153834	0.876843	-0.189609	insig
LIPID-P-0525	C50H88NO8P	PC(20:0_22:6)	GP	PC	-	2.49775e+06	1.8842e+06	1.64961e+06	2.42671e+06	2.19977e+06	2.64389e+06	2.28111e+06	1.73331e+06	2.06163e+06	1.74605e+06	2.91925e+06	3.2794e+06	2.38164e+06	1.49302e+06	2.19865e+06	2.30353e+06	976198	1768778	2.13435e+06	1.88989e+06	1.85669e+06	2.36728e+06	2.56656e+06	1.97254e+06	0.864886	0.155988	0.875066	-0.192536	insig
LIPID-P-2624	C57H111NO4	Cer(d29:1/28:1(2OH))	SP	Cer-AS	-	113278	127163	113790	90705.1	121978	59368.9	87969.9	86983.7	110306	114803	79452.8	94802.1	131464	60383.9	51771.5	48615.2	65769.9	91559.9	124387	93809.1	91738.9	103374	87582.7	99234.5	1.03984	0.204747	0.874304	-0.193794	insig
LIPID-P-0035	C19H35NO4	Carnitine C12:1	FA	CAR	-	533176	361249	574647	456248	350802	327054	487957	474264	512716	459628	423315	485183	427463	237931	547740	511414	301418	337267	391825	456173	287885	431674	349121	481197	0.946276	0.120185	0.874201	-0.193963	insig
LIPID-N-0831	C41H72NO7P	PE(O-16:1_20:5)	GP	PE-O	-	106119	93681.7	78030.7	120083	110383	157196	107669	57233.7	87121.7	60026.1	117716	174051	94600.1	88716	96824	120124	39552.9	81627.7	97850.8	93744.2	58319.2	109686	115101	113477	0.53624	0.287707	0.874194	-0.193975	insig
LIPID-N-0523	C46H81O13P	PI(17:0_20.4)	GP	PI	-	293840	285843	324894	305088	352580	141726	206041	119725	276569	283603	413194	442589	246632	207580	310076	206303	127868	235444	232265	347473	262470	273874	263379	298193	0.451767	0.27718	0.874007	-0.194284	insig
LIPID-P-0379	C26H50NO7P	LPC(18:2/0:0)	GP	LPC	22252-07-9	7.0808e+06	8.45721e+06	6.80234e+06	9.54679e+06	7.95788e+06	7.6082e+06	7.47385e+06	6.34913e+06	7.36127e+06	5.70378e+06	7.03466e+06	8.95981e+06	7.07602e+06	5.35073e+06	6.9827e+06	6.75157e+06	5.99247e+06	5.79082e+06	7.85314e+06	7.3157e+06	4.7792e+06	7.24115e+06	7.86369e+06	5.91767e+06	1.13649	0.0353009	0.873573	-0.195	insig
LIPID-P-0055	C42H74O2	CE(15:0)	ST	CE	-	101130	103114	120087	141207	120138	104287	157811	92763.6	109423	82487.5	159757	143913	100268	89285.1	106296	75750.4	73039.4	87500.6	128881	149631	94449.8	125748	143731	79646.8	0.897009	0.167429	0.873345	-0.195376	insig
LIPID-P-0554	C44H82NO7P	PC(O-16:0_20:4)	GP	PC-O	-	4.35085e+07	5.34212e+07	5.54557e+07	5.97012e+07	5.74776e+07	6.73217e+07	5.70541e+07	4.02938e+07	5.44004e+07	4.34565e+07	5.65038e+07	6.61553e+07	4.50768e+07	4.45035e+07	5.3833e+07	4.43834e+07	3.39032e+07	4.97235e+07	4.41744e+07	4.61912e+07	4.77818e+07	5.47704e+07	5.32469e+07	5.36204e+07	1.1581	0.0308965	0.872407	-0.196926	insig
LIPID-P-2342	C56H98O6	TG(17:0_18:2_18:3)	TG	TG	-	699314	794286	616283	733167	970083	463043	704362	515433	683438	605902	458280	1.00281e+06	1.03997e+06	325939	416568	505752	523146	512065	880295	762987	199352	714346	725537	585004	0.777734	0.313814	0.872013	-0.197579	insig
LIPID-P-0473	C39H78NO8P	PC(15:0_16:0)	GP	PC	-	4.45052e+06	3.8907e+06	4.47693e+06	5.0411e+06	5.15258e+06	4.86254e+06	4.32307e+06	3.94782e+06	4.19754e+06	4.30496e+06	4.58536e+06	4.7686e+06	4.35851e+06	3.85172e+06	3.75678e+06	3.8481e+06	2.80919e+06	3.67393e+06	4.13272e+06	4.3076e+06	3.80208e+06	4.6775e+06	3.60553e+06	4.25559e+06	1.67966	0.00423205	0.87181	-0.197914	insig
LIPID-N-1201	C50H91O10P	PG(24:0_20:4)	GP	PG	-	57650	53762	45768.4	62646	39108.9	56763.2	48388.5	39628.1	40840.5	58319.6	49768.7	55608.2	48073.5	40672	35998	31561.3	19249	42559.8	54240.4	54269	54149.2	58777.8	49141.1	41130.2	1.13102	0.119687	0.871055	-0.199164	insig
LIPID-N-0609	C36H70NO6P	CerP(d18:1/18:1)	SP	CerP	-	312685	235227	84750.4	316683	227917	302363	273019	110971	221237	246646	396245	258917	234978	122535	175981	169386	124602	269352	230119	236933	158720	290577	315630	270691	0.424109	0.311783	0.870372	-0.200295	insig
LIPID-N-0906	C41H80NO8P	PC(15:0_18:1)	GP	PC	-	17106.9	26167.5	30594.1	41432.6	24358.9	34272.9	45325.9	30859.5	31503.4	31814	23454	44969.3	21779.4	21617.7	25261.7	18912	8129.03	26156.8	26174.6	45276.2	37866.4	32467.1	34253.5	34307.4	0.748391	0.286749	0.869959	-0.20098	insig
LIPID-P-1355	C43H78NO7P	PE(P-16:0_22:4)	GP	PE-P	-	2.05576e+06	1.82283e+06	2.27768e+06	2.26641e+06	1.98144e+06	2.24575e+06	2.0673e+06	1.81272e+06	1.97635e+06	1.63365e+06	2.01964e+06	2.10817e+06	1.92214e+06	1.61243e+06	2.03765e+06	2.26387e+06	1.14592e+06	1.45611e+06	1.34239e+06	1.76699e+06	1.71862e+06	1.85219e+06	1.85727e+06	2.12818e+06	1.28282	0.0277977	0.869623	-0.201537	insig
LIPID-P-1137	C55H94O6	TG(16:1_18:2_18:3)	GL	TG	-	6.54052e+06	7.8989e+06	4.86934e+06	7.92308e+06	1.05316e+07	3.24136e+06	5.51221e+06	5.35536e+06	5.458e+06	5.71058e+06	3.85455e+06	8.67572e+06	7.23602e+06	2.84663e+06	3.85239e+06	3.89128e+06	3.49997e+06	5.19749e+06	8.23344e+06	6.13554e+06	7.59492e+06	6.8485e+06	5.75255e+06	4.60703e+06	0.675954	0.311341	0.869322	-0.202037	insig
LIPID-P-0432	C25H44NO7P	LPE(20:4/0:0)	GP	LPE	-	1.08469e+07	1.07511e+07	1.06706e+07	1.17395e+07	1.06815e+07	1.24627e+07	1.04253e+07	9.13416e+06	1.09195e+07	1.08111e+07	1.16734e+07	1.2943e+07	1.03668e+07	9.2558e+06	8.27334e+06	9.43008e+06	5.1407e+06	9.71277e+06	1.1244e+07	1.04124e+07	1.01388e+07	1.07082e+07	1.15825e+07	9.38763e+06	1.41911	0.0195386	0.869187	-0.202261	insig
LIPID-P-0512	C50H92NO8P	PC(20:3_22:1)	GP	PC	-	1.15323e+06	1.04515e+06	1.25217e+06	1.09418e+06	1.02673e+06	1.16012e+06	1.07502e+06	891731	1.14818e+06	879749	1.22132e+06	1.15426e+06	1.10289e+06	817008	1.0949e+06	1.08466e+06	671061	948303	887591	896254	868639	926227	1.04884e+06	1.0354e+06	1.47958	0.00983441	0.868716	-0.203043	insig
LIPID-P-0729	C37H77N2O6P	SM(d18:0/14:0)	SP	SM	-	190516	313026	267058	288025	323500	395769	195320	190519	250547	177147	273597	352212	209315	185526	305636	237707	118372	240364	228386	252038	194484	308785	293074	220846	0.699498	0.185898	0.868613	-0.203214	insig
LIPID-P-0474	C40H80NO8P	PC(16:0_16:0)	GP	PC	-	2.24249e+06	2.17996e+06	2.00467e+06	2.24734e+06	2.07156e+06	2.34614e+06	2.36108e+06	2.04609e+06	2.18739e+06	2.4099e+06	2.28884e+06	2.2454e+06	1.98604e+06	1.90516e+06	2.07343e+06	1.84604e+06	1.25735e+06	1.93172e+06	2.08276e+06	2.25845e+06	2.28291e+06	1.96266e+06	1.752e+06	1.78227e+06	1.6782	0.00369083	0.868196	-0.203908	insig
LIPID-N-1269	C43H82NO10P	PS(19:0_18:1)	GP	PS	-	575945	911807	494636	863730	731067	871932	725940	484645	603872	812563	913786	1.37665e+06	542594	492659	510597	527653	310250	610780	708119	882031	771033	878987	1.38826e+06	508751	0.722622	0.34854	0.868163	-0.203963	insig
LIPID-P-1631	C50H80O2	SE(28:1_22:5)	ST	CASE	-	51579.6	64511.3	55347.8	53844.5	47267.6	80631.7	37803.7	43700.9	75723.7	32165.8	76825.7	96249.7	57594.3	30815.2	51684.5	49774.2	40392.9	63693.8	51845	37219.7	47118.3	72170.5	71861.5	47014.3	0.646298	0.254927	0.867998	-0.204237	insig
LIPID-N-0426	C45H76NO8P	PE(22:6_18:1)	GP	PE	-	136446	171125	145863	168984	98035.3	89619.2	128620	148957	152031	162147	207740	89503	137333	87411.1	135983	189371	41796	138548	145880	114595	85459.3	114410	140810	142821	0.739377	0.225742	0.867779	-0.2046	insig
LIPID-P-1375	C43H76NO7P	PE(P-18:0_20:5)	GP	PE-P	-	221400	517372	486747	487270	393554	771494	588102	415904	543266	336302	556627	781066	345547	467886	636448	533444	369884	482755	258853	367979	405730	448352	634672	340415	0.389799	0.257175	0.867663	-0.204794	insig
LIPID-N-0785	C47H90NO7P	PE(O-24:2_18:1)	GP	PE-O	-	9294.56	9050.16	13462.9	9659.47	10559.5	16152.7	11745.6	10822.6	10423.2	8207.43	11772.2	11882.1	10406.2	10282.8	12159.3	10729.1	5673.46	9330.11	8356.44	7955.79	7094.89	8806.23	12399.7	12220.6	0.991474	0.108421	0.867568	-0.204952	insig
LIPID-P-0538	C42H84NO7P	PC(O-18:1_16:0)	GP	PC-O	-	4.8218e+07	4.47178e+07	5.3834e+07	5.16355e+07	4.90323e+07	5.83733e+07	5.45484e+07	4.2066e+07	5.11472e+07	4.13856e+07	4.82966e+07	5.51566e+07	4.18925e+07	4.39647e+07	4.74057e+07	4.26705e+07	2.04367e+07	4.33047e+07	3.88174e+07	4.58111e+07	4.10691e+07	5.14343e+07	5.2926e+07	4.92428e+07	1.21697	0.0319675	0.867255	-0.205471	insig
LIPID-P-2612	C59H113NO4	Cer(d27:2/32:1(2OH))	SP	Cer-AS	-	45007.3	42657.7	30972.7	42451.9	24877.7	22012.6	36894.3	35616.6	25652.9	60861	16566.5	51048.1	34851.5	15422.3	17845	25589	27622.8	26036.2	51194.1	37657.1	30972.7	39404.1	36765.8	33562.2	0.62148	0.316763	0.867248	-0.205483	insig
LIPID-N-0235	C44H84NO8P	PC(18:1_18:1)	GP	PC	68737-67-7	3.59911e+06	4.14031e+06	3.0725e+06	5.04824e+06	4.14131e+06	4.35104e+06	3.89154e+06	3.20377e+06	4.05073e+06	4.4676e+06	5.029e+06	7.30173e+06	3.56795e+06	2.73111e+06	3.02709e+06	2.79022e+06	2.29854e+06	3.52829e+06	4.46785e+06	4.71136e+06	4.61539e+06	4.8081e+06	5.6953e+06	3.10382e+06	0.91263	0.203135	0.867069	-0.20578	insig
LIPID-P-1164	C55H92O6	TG(14:0_18:3_20:4)	GL	TG	-	283540	461717	228332	438622	561207	175954	295111	311334	251499	293252	213636	487376	363217	162545	209305	193706	208610	222529	453214	331149	329347	376932	354616	264006	0.563508	0.326439	0.866952	-0.205977	insig
LIPID-N-1244	C43H70NO10P	PS(17:0_21:0)	GP	PS	-	192942	201159	180057	230915	212655	240657	218353	171532	208172	186588	231646	226143	221837	143077	159412	158905	124020	153818	193235	260469	183783	187252	194790	185254	1.412	0.0366549	0.866056	-0.207467	insig
LIPID-N-0083	C17H32O2	FFA(17:1)	FA	FFA	-	1.29026e+06	1.42478e+06	1.15654e+06	1.21661e+06	1.26099e+06	999385	1.24387e+06	957405	1.00291e+06	1.00268e+06	1.06435e+06	1.25169e+06	1.343e+06	175136	953043	838892	772216	890077	1.06666e+06	1.34077e+06	1.33595e+06	1.22941e+06	988951	1.07362e+06	0.862875	0.155012	0.865643	-0.208157	insig
LIPID-P-0764	C46H89N2O6P	SM(d18:2/23:1)	SP	SM	-	6.75674e+06	6.79619e+06	8.10744e+06	7.3899e+06	6.2952e+06	7.36796e+06	7.63266e+06	5.41659e+06	6.89871e+06	6.0261e+06	7.85843e+06	9.14629e+06	5.94249e+06	5.85877e+06	7.21661e+06	6.6809e+06	4.08258e+06	6.51826e+06	4.93885e+06	5.96968e+06	6.07603e+06	6.37292e+06	7.58437e+06	6.91072e+06	1.23948	0.0253961	0.865332	-0.208675	insig
LIPID-P-2466	C42H83NO4	Cer(t24:0/18:1)	SP	Cer-NP	-	51528	31455	20693.3	25966.2	37946.4	33989.9	28395.8	9999.41	25153	20011.5	37176.5	40168	38028.1	22850.8	22639.1	23658	20193.5	24381.1	24928.9	26573.3	31093.4	20820.6	26545.8	31919.9	0.48192	0.26328	0.865233	-0.208839	insig
LIPID-P-0410	C23H48NO7P	LPE(0:0/18:0)	GP	LPE	-	4.63055e+06	3.88659e+06	3.8466e+06	3.73502e+06	3.30266e+06	4.17997e+06	4.14742e+06	4.04194e+06	4.53478e+06	3.62476e+06	3.13525e+06	4.08158e+06	4.70884e+06	3.48741e+06	3.55394e+06	3.91546e+06	2.71839e+06	3.87143e+06	9	3.92701e+06	3.59166e+06	3.65034e+06	3.72461e+06	3.64003e+06	0.558822	0.161326	0.865146	-0.208984	insig
LIPID-N-1286	C39H76NO10P	PS(15:0_18:2)	GP	PS	-	1.38646e+06	1.80805e+06	396217	1.28224e+06	1.27448e+06	1.34264e+06	869797	1.38612e+06	1.97588e+06	1490816	975144	1.49869e+06	1.28613e+06	1.20962e+06	1.43296e+06	874332	733927	670465	1.41101e+06	994522	1.40545e+06	1.44884e+06	1.06859e+06	1.03158e+06	0.444485	0.236796	0.864909	-0.209381	insig
LIPID-P-1398	C45H76NO7P	PE(P-18:2_22:5)	GP	PE-P	-	17811.3	32605.7	41743.9	17841.2	32033.1	28727.2	28774.5	18744.3	31606.2	27512.6	19516.6	22292.3	24333.5	19451.3	29198.5	23064.3	22355.2	9	23058.1	29530.5	24737.3	24724.5	33183.5	22368.7	0.580663	0.272407	0.864682	-0.209758	insig
LIPID-P-0274	C19H38O4	MG(16:0)	GL	MG	32899-41-5	4.24481e+06	2.85124e+06	3.1845e+06	2.93987e+06	2.73901e+06	2.84757e+06	2.64259e+06	2.09643e+06	2.93661e+06	2.68053e+06	1.89216e+06	2.7327e+06	2.2251e+06	2.80175e+06	1.56881e+06	2.7448e+06	1.12483e+06	1.74184e+06	2.96304e+06	2.65376e+06	3.66014e+06	2.6494e+06	2.89441e+06	2.1561e+06	1.10091	0.156991	0.863738	-0.211335	insig
LIPID-P-2074	C41H79NO3	Cer(d18:1/23:1)	SP	Cer-NS	-	95988.3	118533	107934	129184	158350	101654	114488	82840.7	112657	120956	96987.9	151548	114394	75287.8	95945.3	69621.5	68383.4	90879.2	114528	114997	114540	116012	150874	75752.5	1.05818	0.11594	0.863486	-0.211755	insig
LIPID-P-1380	C47H84NO7P	PE(P-20:0_22:5)	GP	PE-P	-	91887.8	138463	157818	141537	110229	155166	132691	98524.7	125970	79504.1	125253	143399	99961.8	101031	145826	136420	71278.3	104497	86802.7	99903	82493.5	114108	132527	120687	0.836738	0.0946339	0.863436	-0.211839	insig
LIPID-P-0371	C26H52NO7P	LPC(18:1/0:0)	GP	LPC	-	1.19512e+07	11758780	9.94688e+06	1.36038e+07	1.20708e+07	1.26791e+07	1.16764e+07	1.00551e+07	1.2099e+07	1.21349e+07	1.40289e+07	1.77378e+07	1.06416e+07	8.22664e+06	8.85623e+06	9.55879e+06	7.33792e+06	9.96089e+06	1.18542e+07	1.35063e+07	1.16903e+07	1.263e+07	1.50056e+07	9.89669e+06	1.24233	0.0631616	0.862582	-0.213266	insig
LIPID-P-0758	C47H93N2O6P	SM(d18:1/24:1)	SP	SM	-	7.24769e+06	5.72475e+06	6.74977e+06	6.7876e+06	5.39014e+06	7.77142e+06	6.7656e+06	6.71629e+06	6.89552e+06	5.93894e+06	6.53575e+06	6.62655e+06	6.38389e+06	4.54773e+06	6.6052e+06	7.03603e+06	3.67141e+06	5.44135e+06	5.39456e+06	4.98447e+06	5.21181e+06	6.1147e+06	6.48656e+06	6.39328e+06	1.42971	0.0154787	0.862552	-0.213317	insig
LIPID-P-1359	C43H78NO7P	PE(P-18:2_20:2)	GP	PE-P	-	16990.4	10752.2	25134.5	24066.2	14077	13360.7	19829	18508.5	17058.8	28043.1	23365.4	13553.1	13457.7	11552	11799.8	22108.8	7071.36	20154.9	12337.3	20945.5	21946.5	16661	11200.1	24592.9	0.81247	0.266634	0.862457	-0.213475	insig
LIPID-P-2085	C43H83NO3	Cer(d18:2/25:0)	SP	Cer-NS	-	51171.3	58628	33648.7	58316.8	135203	40408.2	48060.6	39054	42163.4	51913	45370.4	51704.6	55853.3	26125	50153.5	41614.4	39517.6	34532.9	72159.1	64926.5	39398.9	60195.1	41408.8	39393.8	0.473092	0.393761	0.862176	-0.213946	insig
LIPID-P-0731	C40H83N2O6P	SM(d18:0/17:0)	SP	SM	-	68233.7	77516	78386.2	73274.6	150276	153678	53172.6	57344.7	53650.1	50505.1	92058.8	171692	68834.6	68750.6	91316.5	90493	26803.2	59722	52695.5	111844	75087.5	131201	65600.7	88559.7	0.424303	0.413659	0.862121	-0.214037	insig
LIPID-N-0850	C49H88NO7P	PE(O-22:0_22:6)	GP	PE-O	-	33340.4	36436.3	42639.5	40884.8	29034.2	32645.4	36516.1	32895.5	29220.5	31492.7	38905.9	41009	27758.2	30787.7	42241.4	35351.2	18550.4	27072.3	25432	28805.5	28828.4	29776.2	33083.3	38720.9	1.13171	0.0422024	0.862094	-0.214082	insig
LIPID-P-0752	C41H81N2O6P	SM(d18:1/18:1)	SP	SM	108392-10-5	355460	422900	328090	375956	451916	463954	385055	321809	408661	289306	351465	342922	318153	336143	332426	362948	267616	316168	329033	270579	293642	357471	271258	420967	1.29482	0.0179669	0.861903	-0.214403	insig
LIPID-P-1323	C43H84NO7P	PE(P-18:0_20:1)	GP	PE-P	-	34454.9	49354.5	62162.4	80772.3	47834.6	61624.3	59578.3	51187.5	52430.6	33656.2	45436.5	59221.3	37931.4	27525.6	67570.5	55787.3	49661.6	50053.3	42049.2	29559.9	31438.3	49667.9	50706.2	57566.4	0.626727	0.167234	0.8617	-0.214743	insig
LIPID-P-0528	C50H86NO8P	PC(20:1_22:6)	GP	PC	-	8.65391e+06	8.33203e+06	6.08526e+06	9.79753e+06	7.77381e+06	8.7173e+06	7.93654e+06	7.32917e+06	7.75865e+06	8.37809e+06	1.13551e+07	1.4394e+07	6.89831e+06	6.48381e+06	6.49495e+06	6.75851e+06	4.74951e+06	7.38413e+06	9.46259e+06	8.84954e+06	7.8436e+06	9.89518e+06	9.9641e+06	6.91372e+06	0.992227	0.127898	0.860922	-0.216046	insig
LIPID-P-0494	C46H88NO8P	PC(18:0_20:2)	GP	PC	-	5.06151e+07	4.05616e+07	3.74727e+07	5.89381e+07	4.73832e+07	5.49832e+07	4.26215e+07	3.80819e+07	4.74556e+07	3.40951e+07	5.86738e+07	7.80603e+07	5.39799e+07	3.33651e+07	3.54388e+07	3.74327e+07	2.11424e+07	3.8351e+07	4.48777e+07	4.17705e+07	4.1133e+07	4.56814e+07	6.70333e+07	4.6534e+07	0.98437	0.169332	0.860424	-0.21688	insig
LIPID-N-1432	C46H81O13P	PI(15:0_22:4)	GP	PI	-	135453	109860	148787	184518	161544	86859.7	217723	112353	110833	113296	163202	169827	147372	82684.4	118542	134928	56177.6	168764	119278	173662	146143	128540	119686	78705.9	0.820055	0.198958	0.860131	-0.217372	insig
LIPID-N-1208	C48H85O10P	PG(22:0_20:5)	GP	PG	-	17311.8	36605	21393.8	29150.4	26512.5	41591.2	41043.7	24327	32968.7	15084.5	31651.6	42368.7	19875.7	20004.7	23295.6	12463	10777.5	16458.6	23329.5	40183	29123	24227.2	70709.1	19128.9	0.777239	0.445027	0.859912	-0.217739	insig
LIPID-P-0173	C36H70O5	DG(15:0_18:0)	GL	DG	-	37815.3	36987.9	17742.6	22294.8	13141.6	17444.6	13408.3	6917.26	22325.6	15389	10531.9	14134	10930.3	33004.3	2311.04	16669.1	12347.5	11247.9	20225.8	15907.2	29999.5	8822.37	15075.2	19599.9	0.67249	0.482759	0.859761	-0.217992	insig
LIPID-N-0763	C45H88NO7P	PE(O-18:1_22:1)	GP	PE-O	-	3990.14	4786.47	3993.96	5410.54	3374.4	6870.76	4558.95	3743.04	3921.52	3671.73	4163.05	3824.8	3155.69	2758.14	4511.14	3701.26	3691.74	3705.6	1905.85	3845.82	3012.17	4644.88	5552.62	4445.21	0.84225	0.134321	0.858931	-0.219386	insig
LIPID-P-1322	C43H84NO7P	PE(P-20:0_18:1)	GP	PE-P	-	169016	204926	277582	231006	233879	347771	266062	184947	267220	169305	263710	329753	185639	165237	260288	239137	151648	195008	175348	239746	149844	223756	296025	247071	0.821638	0.12247	0.858606	-0.219931	insig
LIPID-N-1014	C41H80NO8P	PC(16:0_17:1)	GP	PC	-	3.56939e+06	5.68633e+06	6.45343e+06	7.10529e+06	3.73774e+06	4.32279e+06	3.39413e+06	4.50781e+06	6.68308e+06	5.18719e+06	6.24123e+06	8.25323e+06	7.7697e+06	2.407e+06	5.85657e+06	4.06249e+06	2.15243e+06	4.23238e+06	5.78289e+06	3.90503e+06	5.68491e+06	3.21541e+06	4.40035e+06	6.41865e+06	0.83805	0.256654	0.857943	-0.221047	insig
LIPID-P-1101	C56H98O6	TG(17:1_18:2_18:2)	GL	TG	-	5.04508e+06	4.69234e+06	3.79395e+06	4.55744e+06	6.00219e+06	2.23059e+06	4.05952e+06	3.31581e+06	3.80575e+06	3.25498e+06	2.95255e+06	5.136e+06	5.0515e+06	1.98954e+06	1.57468e+06	2.32655e+06	2.40477e+06	3.52407e+06	5.83825e+06	4.73667e+06	4.60243e+06	4.08968e+06	3.00861e+06	2.75953e+06	0.972807	0.258966	0.857923	-0.22108	insig
LIPID-P-0012	C16H31NO4	Carnitine C9:0	FA	CAR	-	41338.7	33160.3	36036	45035	47686.9	31594	39741.4	55898.5	37217	50322.3	41218.9	39237.4	38997.3	29487.3	47862.5	16649.5	36241.8	37798.8	33999.1	39261.1	33576.6	36505.9	35831.6	41293.4	1.07866	0.0602781	0.857606	-0.221613	insig
LIPID-P-0230	C39H70O5	DG(14:1_22:2)	GL	DG	-	14780.7	19022.6	12678.9	18687.9	27535	11030.7	20826.6	17433.6	17660.3	23580.6	13839.3	28252.4	23154.5	9434.57	7705.82	8696.07	6093.61	24875	31879.9	22182.2	18222.9	15026.7	14424.8	11432.7	0.944613	0.352451	0.857097	-0.22247	insig
LIPID-P-0387	C30H54NO7P	LPC(0:0/22:4)	GP	LPC	-	1.35708e+06	1.44934e+06	1.49524e+06	1.97232e+06	2.20315e+06	2.76772e+06	1.55098e+06	1.31512e+06	2.09421e+06	1.50032e+06	2.77776e+06	3.56434e+06	1.77367e+06	1.47709e+06	1.73763e+06	2.21312e+06	900535	1.38563e+06	1.80639e+06	2.02794e+06	1.82513e+06	1.86478e+06	2.09101e+06	1.50727e+06	0.642281	0.230898	0.857059	-0.222534	insig
LIPID-N-0056	C20H32O5	PGE2	FA	Eicosanoid	363-24-6	140830	98758.8	102384	151213	125548	281863	61308.2	98602	120534	200675	184499	145836	164732	122059	63911.9	119148	104087	74760.2	116601	95776.7	92345.7	110150	286957	115103	0.733013	0.395859	0.856068	-0.224203	insig
LIPID-P-0367	C23H46NO7P	LPC(15:1/0:0)	GP	LPC	-	79446.1	157525	186451	163228	219724	193636	95686.6	284965	76220.1	90158	165118	139814	117696	65916.5	76545.4	177981	69193.1	79233.5	80104	248277	186832	241784	109665	130745	0.614967	0.406369	0.85529	-0.225515	insig
LIPID-P-1379	C45H80NO7P	PE(P-20:4_20:1)	GP	PE-P	-	9052.41	13274	9333.73	12173.8	11553.9	8082.85	11934.8	6495.08	10468.2	8330.74	17492.7	19251.8	13508.7	11693.4	6988.15	15280.7	3902.98	4832.31	5989.02	9330.58	6666.76	13813.4	13643.7	11886.1	0.695583	0.307489	0.855155	-0.225743	insig
LIPID-P-1981	C56H107NO5	Cer(t22:1/34:2(2OH))	SP	Cer-AP	-	178924	164441	122035	168732	210955	114777	151772	152352	116839	133633	146420	200567	243580	78423.9	81461.8	102418	83270.2	98995.3	192514	139441	161559	149809	81787.8	178050	1.09696	0.226091	0.854879	-0.226209	insig
LIPID-N-1253	C33H62NO10P	PS(12:0_15:1)	GP	PS	-	33224.9	21013.3	28723.6	30693.4	28392.9	30300	24485.4	14953	29951.1	32161.1	33718.8	24713	27344.5	24371	15938.4	19027.5	22635	23982.9	24148.3	25622.5	35410	24825	14819.3	25797.9	1.15489	0.0844909	0.854338	-0.227122	insig
LIPID-N-0881	C38H71O8P	PMeOH(16:0_18:2)	GP	PMeOH	-	12578.6	33598	28550.3	47352.9	35799.4	51144.7	46525.6	35439.4	48200	51719.4	58193	37058.6	33541.1	27021.3	35891.5	57311.9	21685.6	32031.7	39127.4	36073.2	10017.7	52373.9	36042.8	34057.1	0.434464	0.257569	0.853989	-0.227711	insig
LIPID-P-2493	C57H111NO4	Cer(d17:2/40:0(2OH))	SP	Cer-AS	-	86457.5	55653.6	23915.5	25109	35975.8	27878.8	27170.5	62376.5	36108	47316.2	30780.4	33927.5	45729.6	27826.9	30760.3	13400.4	28255.1	37615.5	50550.2	24798.5	49829	53953.5	38097	19478.4	0.718457	0.372655	0.853097	-0.229218	insig
LIPID-N-0777	C43H82NO7P	PE(O-20:1_18:2)	GP	PE-O	-	244004	267030	386981	321549	333361	434544	312847	239971	297250	195175	330240	356121	242320	243427	336012	326943	177730	261267	204288	267726	211655	284197	321252	295522	0.940211	0.0744938	0.852992	-0.229396	insig
LIPID-N-1354	C49H96NO10P	PS(21:0_22:6)	GP	PS	-	528016	722744	484224	647333	600031	691402	631868	470661	612698	718082	792015	950629	594780	450810	522072	415219	333438	544746	519758	735294	674321	693308	760704	451203	1.07443	0.0957715	0.852982	-0.229413	insig
LIPID-P-0650	C45H84NO7P	PE(P-18:0_22:3)	GP	PE-P	-	36607	16899.4	27374.7	20726.6	16828.9	40789.7	10797.6	24313.1	29713.1	15878.9	31216.7	21140.1	24798.9	15687	13196.7	14532.5	25468.8	15697.2	12146.9	17454.4	22185	29438.6	27044.2	31627.2	0.778001	0.284315	0.852855	-0.229627	insig
LIPID-P-0114	C39H77NO3	Cer(d18:1/21:0)	SP	Cer-NS	-	44509.2	43246.1	46498.2	42667.1	62661.9	45487.8	38004.3	41413.7	57321.6	44039.7	39734.4	51830	44601	40065	37408.3	22284.4	37877.2	45001.9	40467.5	33248	40039.6	50130.4	46079.6	38105.9	1.36669	0.0298331	0.852703	-0.229884	insig
LIPID-N-0320	C48H80NO8P	PC(18:2_22:6)	GP	PC	-	412482	566135	480581	617409	595138	535186	472187	392218	544665	463806	638819	907541	563580	378075	366618	475551	275742	460880	371749	573634	507208	529255	663598	478672	1.01059	0.118607	0.851859	-0.231313	insig
LIPID-P-2619	C57H111NO4	Cer(d28:2/29:0(2OH))	SP	Cer-AS	-	57402.3	75061.4	49251.8	77743.9	67531.6	71139.5	84040.2	68754.4	61560	75693.1	54128	77251.3	100765	34336.6	30242.3	43498.6	50121.1	40935.5	102369	71522	55753.2	74196.5	33804.3	60358.3	1.13893	0.212164	0.85156	-0.231819	insig
LIPID-P-1033	C51H90O6	TG(14:0_16:1_18:3)	GL	TG	-	189342	426143	135445	307064	345652	34136.5	270034	127736	159859	225499	172502	354987	203880	83383.8	55389.3	91408	94411.4	181927	383730	299991	277841	112555	389626	166086	0.443632	0.479206	0.851488	-0.231943	insig
LIPID-N-0524	C47H83O13P	PI(18:0_20:4)	GP	PI	-	8.02277e+06	9.52623e+06	1.04258e+07	8.06543e+06	6.16069e+06	9.92178e+06	9.78655e+06	6.8436e+06	9.10417e+06	8.17503e+06	1.09476e+07	1.1392e+07	4.57196e+06	7.41167e+06	8.26008e+06	1.02098e+07	4.98835e+06	4.38626e+06	9.36763e+06	9.6905e+06	8.54653e+06	9.02147e+06	1.02802e+07	5.53057e+06	0.949108	0.107839	0.851376	-0.232132	insig
LIPID-P-0519	C52H94NO8P	PC(24:1_20:4)	GP	PC	-	503941	532916	433971	543478	533947	558007	569453	312205	478479	115506	600363	330582	422285	342982	383076	390167	273253	334784	368444	472464	358481	440559	502604	395671	0.436125	0.142507	0.849791	-0.234819	insig
LIPID-N-1185	C48H89O10P	PG(22:0_20:3)	GP	PG	-	244786	350976	186328	347701	297604	311262	282525	183203	242614	289922	334769	479046	245349	188898	145676	159803	136993	214536	274889	382547	296392	363394	411969	195202	0.921892	0.228255	0.849301	-0.235651	insig
LIPID-N-1086	C42H74NO8P	PE(15:1_22:4)	GP	PE	-	444023	416621	441690	501067	453005	540090	489563	385934	422851	346019	354731	513704	426874	327194	445700	487126	258435	322146	275134	332882	333362	378771	488227	430918	1.22814	0.0308163	0.848844	-0.236428	insig
LIPID-N-1493	C43H75O8P	PA(18:0_22:5)	GP	PA	-	16326.8	50710.1	15206.4	33365.7	20639.2	58401.9	34449.7	14358	18992.7	34054.1	51893.4	31588.9	23085.8	21623.2	34598.4	19243.7	25317	23079.4	22567.8	28285.8	11661.5	42117.4	37187.1	33706.4	0.193076	0.358339	0.848644	-0.236769	insig
LIPID-P-0298	C47H91NO8	HexCer(d18:1/23:0)	SP	HexCer-NS	-	761007	675516	740013	787274	608696	814817	966824	646690	755539	649111	795431	828553	924506	431678	540763	673747	380659	489033	713151	696401	548003	670009	885881	708654	1.32414	0.0575835	0.848608	-0.236829	insig
LIPID-P-2422	C33H63NO4	Cer(t17:2/16:0)	SP	Cer-NP	-	395826	422951	522417	467177	402415	462105	316619	524995	447574	470020	393773	430213	262193	420142	438362	388147	300754	381225	341732	307803	356672	493315	341352	428531	1.32327	0.016311	0.848584	-0.236871	insig
LIPID-P-0119	C44H87NO3	Cer(d18:1/26:0)	SP	Cer-NS	-	43593.3	30450.5	38757.9	53351.8	63988	39756.7	59366.5	37002.9	68958.5	60367.8	65282.1	42339.7	47990.5	20860.4	49897.8	44803.3	27000.6	33000.8	58618.5	42599.5	56375.3	35738.9	52106.7	42844.9	0.855638	0.145387	0.848515	-0.236988	insig
LIPID-P-0116	C41H81NO3	Cer(d18:1/23:0)	SP	Cer-NS	67605-84-9	1.18478e+06	928224	1.33691e+06	1.66745e+06	1.69219e+06	1.33353e+06	1.34607e+06	1.29608e+06	1.4318e+06	1.33389e+06	1.50781e+06	1.73058e+06	1.40319e+06	698254	1.25387e+06	1.19017e+06	800613	1.5136e+06	1.30423e+06	1.22128e+06	1.12211e+06	1.15766e+06	1.3935e+06	1.18329e+06	1.21542	0.0353329	0.848263	-0.237416	insig
LIPID-N-0508	C45H81O13P	PI(18:1_18:2)	GP	PI	-	406878	516814	484613	657361	570870	420623	497788	417988	514732	530779	650198	785802	558401	345167	364207	446605	300065	484501	413617	586686	505435	498837	491992	479395	1.16152	0.0598022	0.848238	-0.237458	insig
LIPID-P-0653	C42H76NO7P	PE(P-17:0_20:4)	GP	PE-P	-	130187	125842	170079	156010	97786.9	145131	176556	104314	153599	104310	124667	210579	103332	90045.7	148213	110832	91288.3	104333	113275	125598	110112	161462	162054	120221	0.98378	0.0901565	0.847978	-0.237902	insig
LIPID-P-0032	C15H27NO5	Carnitine C8:1-OH	FA	CAR	-	29129.2	28508.7	33713.9	31794.3	35090.1	31433.4	23865.7	36689.2	27724.3	34281.1	34364.2	30123.6	31222.9	24146.8	32947.9	15868.2	26326.7	25654.9	25138.6	25948.3	24927.9	26692	25533	34897.3	1.45113	0.013029	0.847596	-0.238551	insig
LIPID-N-1080	C42H76NO8P	PE(15:1_22:3)	GP	PE	-	20714	8460.61	13967.9	14995.3	15016.6	18936.6	15012.7	14747.3	14123.1	14633.9	17039.3	15600.1	15263.2	10249	14291.8	12900.8	10017.1	10372.4	11175.1	12001.1	15618.1	13109.7	14764.4	15528.9	1.25651	0.039327	0.847444	-0.238811	insig
LIPID-N-1143	C45H87O10P	PG(17:0_22:1)	GP	PG	-	129508	120168	159974	202771	224288	157192	180269	139654	160541	142262	184201	222222	137365	133307	135053	156019	96819.8	149663	137280	177676	142292	145545	157439	144972	1.16549	0.0370791	0.846955	-0.239643	insig
LIPID-P-2146	C47H85NO10	HexCer(t17:2/24:2(2OH))	SP	HexCer-AP	-	27723.2	24804.7	21298.5	12278.9	25349.6	23022	24209.7	18394.5	32185.2	17497.3	32577.3	46031.8	26452.3	18967.8	28274.4	17600.8	20480.8	11186.2	13163.8	16093.4	21454.1	31071	35570.3	18160.1	0.690007	0.248952	0.846425	-0.240546	insig
LIPID-P-1049	C56H100O6	TG(17:1_18:1_18:2)	GL	TG	-	4.80565e+06	5.47345e+06	3.51843e+06	5.21866e+06	5.92296e+06	3.10948e+06	5.42033e+06	3.00194e+06	4.38072e+06	3.64402e+06	3.21333e+06	7.97319e+06	5.51643e+06	1.87054e+06	1.83149e+06	2.35054e+06	2.33913e+06	2.94437e+06	6.15418e+06	5.68217e+06	4.84269e+06	4.73913e+06	5.83626e+06	3.02188e+06	0.923495	0.281303	0.84639	-0.240605	insig
LIPID-P-1086	C53H92O6	TG(16:1_16:1_18:3)	GL	TG	-	857408	1.95935e+06	483912	1.15605e+06	1.57946e+06	541514	768817	600550	836906	777781	555516	1.50531e+06	801565	360167	609426	429422	303351	704435	1.38512e+06	996033	969378	1.26137e+06	1.43984e+06	573085	0.562907	0.412984	0.846043	-0.241198	insig
LIPID-P-0491	C43H82NO8P	PC(17:1_18:1)	GP	PC	-	7.41203e+07	7.60538e+07	8.8194e+07	1.01169e+08	100909321	1.25965e+08	1.11422e+08	6.69215e+07	8.82762e+07	8.19469e+07	1.04711e+08	1.07007e+08	9.22873e+07	6.49389e+07	8.23651e+07	8.40509e+07	5.59801e+07	7.5546e+07	7.77088e+07	9.31388e+07	7.96137e+07	8.36279e+07	8.58214e+07	7.80187e+07	1.28558	0.0245753	0.845922	-0.241403	insig
LIPID-P-0253	C41H70O5	DG(16:0_22:5)	GL	DG	-	184262	210638	138394	129644	135377	122369	114683	98903.8	106797	118898	103251	111635	114317	194241	77921.9	103937	109727	110133	27391.4	98959.4	167030	102408	108088	117790	0.861386	0.200558	0.845758	-0.241682	insig
LIPID-N-1258	C39H76NO10P	PS(15:0_18:1)	GP	PS	-	54807.7	57490.3	53881.7	44018.9	56576.7	47298	53151.2	52602.8	64535.5	36008.7	40019.6	54876.2	44737.6	46686.3	42087.3	31603.6	36157.4	46823.2	40905.3	47765.8	35955.1	54244.8	48012.2	45295.9	1.43845	0.0139727	0.845607	-0.241941	insig
LIPID-P-2604	C59H111NO4	Cer(d26:3/33:1(2OH))	SP	Cer-AS	-	22744.4	14009.5	22044.7	14155.4	17969.5	12262.9	3673	12892.1	16818.7	11536.2	8304.59	19403.6	15925.2	3234.84	13215.2	19066.9	15332.5	10183.1	7440.69	11980.7	20088.3	8616.59	7317.89	16267.3	0.574867	0.312676	0.845602	-0.241948	insig
LIPID-P-1929	C24H46NO7P	LPC(16:2)	GP	LPC	-	2.04774e+06	2.4043e+06	2.70363e+06	2.87189e+06	3.07059e+06	2.06638e+06	2.80605e+06	2.38454e+06	2.55689e+06	2.8092e+06	2.60577e+06	2.95692e+06	2.24661e+06	1.66064e+06	1.81832e+06	2.27925e+06	1.66969e+06	1.88391e+06	2.04268e+06	3.15116e+06	2.3519e+06	2.50439e+06	2.69675e+06	2.1446e+06	1.39778	0.0192478	0.84548	-0.242157	insig
LIPID-N-1035	C44H80NO8P	PC(16:1_20:3)	GP	PC	-	43299.1	52903.7	29088.4	64360	53630	42902.3	42476.8	21236.3	50402.4	40841	48671.7	88122.6	26554.3	37181	29304.3	23897.5	20613.2	28995.5	15460.9	69824.7	57216.1	61482	92257.6	25729.2	0.774589	0.387315	0.84528	-0.242499	insig
LIPID-P-0655	C45H82NO7P	PE(P-18:0_22:4)	GP	PE-P	-	657979	761702	877351	704292	672385	879743	763193	598807	802740	500053	667554	759842	630082	517466	901399	723914	434820	505976	407254	526531	492102	646086	803957	715036	1.10158	0.0544194	0.844891	-0.243164	insig
LIPID-P-2053	C35H69NO3	Cer(d17:1/18:0)	SP	Cer-NS	-	48497	42629	25440.8	36077.9	45271.6	41333.5	44146.8	23484.7	42699.1	42888.7	33125.5	44654.7	35196.9	24579.5	22023.9	19228	29570	36324.1	47205.7	31739.4	26088.6	35134.5	46226.1	43558.3	1.06605	0.098373	0.843967	-0.244741	insig
LIPID-P-1392	C47H82NO7P	PE(P-18:0_24:6)	GP	PE-P	-	23123.6	18528.5	29713.9	29278	23885.6	12205.8	23319.1	14499	25376.7	5861.66	22224	17538.9	14702.6	16664	24346.3	25447.5	9957.44	14362.2	11482	17496.2	10313.1	15331.4	22549.1	24493.7	0.434481	0.233412	0.843581	-0.245401	insig
LIPID-N-0760	C43H84NO7P	PE(O-20:1_18:1)	GP	PE-O	-	92899.8	82020.5	130818	101425	104265	165641	96619	85450.8	97365.3	72357.3	109589	133123	82159.8	75768.6	116007	98631.8	60766.4	86222.9	78051.9	92058.6	76986.4	93431.1	106874	105321	1.06166	0.0741086	0.843271	-0.245932	insig
LIPID-P-0332	C40H77NO11S	SHexCer(d18:1/16:0)	SP	SHexCer	-	1.84838e+06	1.55277e+06	1.865e+06	1.72585e+06	1.66216e+06	1.73703e+06	1.75141e+06	1.33195e+06	1.82483e+06	1.36354e+06	1.72358e+06	1.85992e+06	2.00402e+06	1.00144e+06	1.22285e+06	1.39725e+06	725918	1.50964e+06	1.41812e+06	1.53662e+06	1.27014e+06	1.57597e+06	1.79813e+06	1.60379e+06	1.43133	0.0298244	0.84281	-0.246721	insig
LIPID-N-0765	C45H88NO7P	PE(O-22:1_18:1)	GP	PE-O	-	13347	12429.1	17450.8	16587.2	14178.4	22526.2	16182	10696.2	15662.6	7980.6	11971.8	16176.1	11033.8	12258.6	16283.3	11409.4	8762.51	10509.4	11373.3	11027.3	11896.1	12465.2	14428.4	16156.5	0.941154	0.0846127	0.842544	-0.247176	insig
LIPID-N-0844	C45H80NO7P	PE(O-20:1_20:5)	GP	PE-O	-	32658.4	41094.7	23409.8	50600	46485.4	76312.9	59277.1	29313.4	50035.6	24871.8	44714.4	52015.4	36428.8	31038.9	54667.9	45481.1	24958.5	42555.3	26871.8	35365.7	31907.8	39033.1	32823	45921.4	0.51455	0.186451	0.842243	-0.247692	insig
LIPID-P-2625	C57H109NO4	Cer(d29:1/28:2(2OH))	SP	Cer-AS	-	7939.97	37857.4	22162.4	14580.5	38952.2	9530.4	9819.04	10266.4	23621.6	15586	16601.4	7822.58	14988.2	9851.59	9305.88	2934.93	5173.1	25903.2	16743.3	3963.47	34611.5	23585	14815.6	18973.2	0.628684	0.507978	0.842176	-0.247806	insig
LIPID-P-0521	C45H78NO8P	PC(15:1_22:5)	GP	PC	-	4.14451e+06	5.24252e+06	5.21391e+06	6.61114e+06	5.51267e+06	4.29088e+06	5.3977e+06	3.44374e+06	4.78519e+06	4.58949e+06	6.40889e+06	6.84619e+06	4.55497e+06	3.32901e+06	4.43426e+06	4.53303e+06	2.06247e+06	3.91329e+06	4.29136e+06	6.25085e+06	4.69353e+06	5.55185e+06	4.53597e+06	4.46138e+06	1.06021	0.0646826	0.841969	-0.24816	insig
LIPID-P-0661	C43H74NO7P	PE(P-16:0_22:6)	GP	PE-P	-	2.11391e+07	2.30206e+07	2.79718e+07	2.8289e+07	2.23069e+07	2.96293e+07	2.73406e+07	1.81334e+07	2.6178e+07	2.09309e+07	2.51753e+07	3.0771e+07	1.88892e+07	1.64959e+07	2.67523e+07	2.69373e+07	1.48158e+07	2.17375e+07	2.19737e+07	1.89489e+07	1.64933e+07	2.23919e+07	2.34717e+07	2.43354e+07	1.20435	0.0228388	0.841657	-0.248695	insig
LIPID-N-1387	C40H75O13P	PI(13:0_18:1)	GP	PI	-	124471	127556	127514	171022	97647.3	206524	147307	70246.7	19818.2	105653	125491	163211	109076	97357.3	61724.6	52596.9	41677.1	102230	167026	149308	92865.7	95145.5	146772	135029	0.470403	0.290482	0.841466	-0.249023	insig
LIPID-P-0037	C21H39NO4	Carnitine C14:1	FA	CAR	835598-21-5	3.48637e+06	2.68928e+06	4.04656e+06	2.78419e+06	2.33534e+06	1.90572e+06	2.86835e+06	3.15438e+06	3.04209e+06	2.90914e+06	2.59961e+06	2.80289e+06	2.52502e+06	1.74717e+06	3.13783e+06	2.58836e+06	1.78524e+06	2.01308e+06	2.50478e+06	2.63061e+06	2.52374e+06	2.60307e+06	2.32938e+06	2.74565e+06	1.30337	0.028806	0.841439	-0.249069	insig
LIPID-P-0511	C48H88NO8P	PC(18:0_22:4)	GP	PC	-	1.7832e+07	1.62253e+07	1.77591e+07	2.05115e+07	1.79713e+07	2.2925e+07	1.63549e+07	1.37147e+07	1.85574e+07	1.46843e+07	2.18905e+07	2.64217e+07	1.7285e+07	1.25353e+07	1.81905e+07	1.59248e+07	9.6655e+06	1.3846e+07	1.55672e+07	1.45808e+07	1.36559e+07	1.83532e+07	2.24959e+07	1.70578e+07	1.20742	0.0475577	0.841271	-0.249357	insig
LIPID-N-1271	C44H84NO10P	PS(17:0_21:1)	GP	PS	-	659501	700654	842454	898980	792488	633569	906789	644338	760811	626014	966705	911980	850665	541050	518183	750990	522498	669699	610200	775377	622750	673695	651732	669779	1.45698	0.0145326	0.840794	-0.250175	insig
LIPID-N-0231	C42H80NO8P	PC(16:1_18:1)	GP	PC	-	560725	753750	403744	797175	692988	711758	571537	472739	551972	651120	735993	1.12496e+06	464295	410264	410480	382094	280301	504017	543927	850285	688481	797810	938367	478239	0.929811	0.199305	0.84058	-0.250543	insig
LIPID-N-1398	C45H85O13P	PI(19:0_17:1)	GP	PI	-	16112.7	5070.2	12798.1	31209.5	32636.3	15693.4	17507.5	14647.1	24179.4	20205.5	33394.2	41718.8	20374.3	10913.3	13736.5	24457.4	13280.8	11753.9	17030.1	22197.3	16107.3	20362.7	28414.1	24164.1	0.29962	0.323652	0.840177	-0.251235	insig
LIPID-N-0599	C46H76NO10P	PS(18:1_22:6)	GP	PS	-	10866.5	23629.5	17397.3	18502.2	14684.6	4181.76	18307.9	20687.9	15266.2	12328.7	11083.2	6710.38	18623.2	3856.42	9577.95	25799.4	12809.7	4838.04	8906.71	4786.36	12334.9	12970.9	5794.13	25592.6	0.565464	0.41093	0.840159	-0.251267	insig
LIPID-P-2057	C39H77NO3	Cer(d17:1/22:0)	SP	Cer-NS	-	60264.2	61098.4	57139	57470	54698.1	43630.4	54166.1	28502.7	36603	20266.5	35315.9	64320.1	67186.7	22698.8	21562.7	47209.5	10123.3	37870.4	44884.9	40567.1	38087.3	36165.9	74978.8	40411.5	0.874092	0.265628	0.84005	-0.251453	insig
LIPID-N-0788	C41H76NO7P	PE(O-16:0_20:4)	GP	PE-O	-	537521	608681	768229	389746	525230	748826	645825	353613	263542	501763	823001	1.06733e+06	546269	289152	453499	588493	418858	435970	433342	637272	477321	560583	697404	538168	0.586847	0.201816	0.840049	-0.251455	insig
LIPID-P-0398	C22H46NO6P	LPC(O-14:1)	GP	LPC-O	-	62244.6	94120.5	114496	75735	53636.3	70601	89135.3	69693.4	81679.6	67296.3	59436.3	100082	70603.1	55049.9	78667.7	58369.6	79125.3	51455.6	79200.6	56793.9	58316	56765.8	54249.2	89009.2	1.05063	0.0653954	0.839525	-0.252354	insig
LIPID-P-0497	C40H74NO8P	PC(14:0_18:3)	GP	PC	-	1.02863e+06	1.39562e+06	1.07622e+06	1.4309e+06	1.30722e+06	1.28635e+06	1.39121e+06	1.04136e+06	1.17369e+06	1.08325e+06	1.31225e+06	1.59508e+06	1.26692e+06	1.04197e+06	1.23219e+06	1.17115e+06	619926	1.23395e+06	842199	910394	849430	1.2085e+06	1.14684e+06	1.17161e+06	1.24308	0.0178799	0.839523	-0.252359	insig
LIPID-P-0736	C37H75N2O6P	SM(d18:1/14:0)	SP	SM	-	134387	185769	101070	179180	123523	200462	135645	95348.4	149249	123967	158486	145020	112427	112521	111313	110905	79819.6	130767	134369	123711	109524	169368	149402	109065	1.10344	0.0562707	0.838974	-0.253301	insig
LIPID-P-1330	C41H78NO7P	PE(P-16:0_20:2)	GP	PE-P	-	23370.9	34476.6	27237.8	44004.3	32765.4	43156.7	33098	11004.9	42448.7	17924.5	44841.4	58512.8	24721.2	19157.5	11973	42300.2	28989.1	24097.2	11820.6	25595.6	30955.1	36389.3	54835.6	35528	0.528439	0.300413	0.838971	-0.253307	insig
LIPID-P-0523	C47H82NO8P	PC(22:6_17:0)	GP	PC	-	2.30654e+07	2.02164e+07	2.44407e+07	2.33547e+07	2.36996e+07	2.17764e+07	2.61765e+07	1.76525e+07	2.21168e+07	1.60534e+07	2.2473e+07	1.88797e+07	2.20976e+07	1.32469e+07	1.76134e+07	2.29728e+07	1.49217e+07	1.92398e+07	1.90584e+07	1.71024e+07	1.55788e+07	1.91547e+07	1.71698e+07	1.98876e+07	1.50908	0.00728055	0.838937	-0.253366	insig
LIPID-P-0561	C48H88NO7P	PC(O-20:1_20:4)	GP	PC-O	-	2.56147e+06	2.9869e+06	3.93063e+06	3.57832e+06	3.44232e+06	3.63182e+06	3.18069e+06	2.40043e+06	2.99358e+06	3.02098e+06	3.71178e+06	4.69438e+06	2.67221e+06	2.67874e+06	3.30261e+06	3.08288e+06	1.90473e+06	2.65603e+06	2.31044e+06	2.32068e+06	2.51932e+06	2.99881e+06	3.84686e+06	3.36718e+06	1.17425	0.0343715	0.838717	-0.253745	insig
LIPID-N-1396	C44H83O13P	PI(19:0_16:1)	GP	PI	-	39223.5	67902.4	28306.9	65035.1	55247.2	50613.1	48268	38764.4	39902.4	61582.6	75642.2	82049.5	37816.9	37093	44679.1	41244.2	21502.9	37929.2	42996.7	61397.7	56101.9	60073.9	68748.6	37535.9	0.723242	0.166081	0.83845	-0.254203	insig
LIPID-P-2406	C42H83NO4	Cer(t16:1/26:0)	SP	Cer-NP	-	758437	470487	430647	676965	575906	500917	466223	535872	437084	602768	494486	573137	529841	321793	406996	454030	328546	408440	481308	521383	486554	495865	609150	424780	1.41272	0.0287932	0.838379	-0.254325	insig
LIPID-P-0761	C41H79N2O6P	SM(d18:2/18:1)	SP	SM	-	3.61432e+06	4.90427e+06	4.07295e+06	4.6719e+06	4.68624e+06	5.13424e+06	4.25248e+06	3.5039e+06	4.0952e+06	3.63519e+06	4.42353e+06	4.75187e+06	3.63182e+06	3.23639e+06	4.01997e+06	3.219e+06	2.44083e+06	3.69619e+06	3.42814e+06	4.12393e+06	3.67231e+06	4.287e+06	3.6445e+06	3.97461e+06	1.56538	0.00336445	0.838222	-0.254596	insig
LIPID-N-1077	C41H74NO8P	PE(14:0_22:4)	GP	PE	-	14175.4	10238.5	7174.03	10477.1	11526.3	3986.5	7523.32	3763.67	11354.5	10813.1	9596.96	19471.8	7210.96	7483.45	5934.3	9421.13	1259.83	4925.24	7350.25	13906.6	11541.8	11226.4	12608.5	7765.93	0.639836	0.324453	0.837915	-0.255124	insig
LIPID-P-0732	C41H85N2O6P	SM(d18:0/18:0)	SP	SM	-	2.06634e+06	1.88996e+06	2.2896e+06	1.90563e+06	1.69977e+06	4.92089e+06	2.25515e+06	1.71071e+06	2.28821e+06	1.52105e+06	1.88123e+06	2.1113e+06	1.76391e+06	1.65112e+06	2.41002e+06	2.37274e+06	1.33498e+06	1.99787e+06	1.6619e+06	1.37701e+06	1.58377e+06	1.7611e+06	1.91534e+06	2.39455e+06	0.818922	0.216422	0.837395	-0.25602	insig
LIPID-P-1989	C58H111NO5	Cer(t24:1/34:2(2OH))	SP	Cer-AP	-	22096.1	39460.7	11850.4	12302.7	27185.7	7068.98	15159.3	17245	14531.8	17980.1	15698.4	43489.8	34211.7	8463.64	6559.94	2842.26	6092.08	15938.4	22152.3	19245.8	23041.5	19710.1	22094.7	23858.6	0.746509	0.435815	0.836693	-0.257229	insig
LIPID-N-1320	C41H80NO10P	PS(17:2_18:2)	GP	PS	-	1.34158e+06	4.61075e+06	1.25271e+06	4.06737e+06	4.8571e+06	6.47136e+06	3.01287e+06	3.52486e+06	5.06142e+06	2.47296e+06	6.92533e+06	7.677e+06	4.08624e+06	2.12309e+06	4.6212e+06	3.10724e+06	3.7172e+06	4.17717e+06	3.0882e+06	3.0881e+06	4.69465e+06	1.11331e+06	6.42949e+06	2.63052e+06	0.211929	0.343649	0.8362	-0.25808	insig
LIPID-P-2564	C59H113NO4	Cer(d21:2/38:1(2OH))	SP	Cer-AS	-	38438.8	23305.3	31206.2	30690.5	40162.8	11750.4	15861.4	24377.1	22374.8	10211.8	26818.8	29608	33314.5	18887.9	15182.6	19499	26085.9	32543.5	15319.6	15291.1	15316.1	12369.7	33292.8	17775.1	0.641263	0.255827	0.836198	-0.258084	insig
LIPID-P-0765	C47H91N2O6P	SM(d18:2/24:1)	SP	SM	2256062-31-2	2.12179e+06	2.00928e+06	1.91281e+06	2.05512e+06	2.12842e+06	2.32165e+06	2.39013e+06	1.80174e+06	2.13254e+06	1.61052e+06	2.14861e+06	2.14518e+06	1917679	1.35074e+06	1.77311e+06	1.77336e+06	1.22647e+06	1.703e+06	1.7955e+06	1.78088e+06	1.75564e+06	1.9109e+06	1.76807e+06	1.96174e+06	1.76413	0.000917362	0.836115	-0.258227	insig
LIPID-N-1046	C48H78NO8P	PC(20:4_20:5)	GP	PC	-	61701	71060.8	78444.9	91861.6	61757.6	52856.4	72782.3	43742	58830.1	50331.4	82598.2	78364	75088	52582.5	63057.2	32916.1	26440.5	52013.4	65657.2	74468.3	58837.9	64586.9	59433.3	47421.5	1.12461	0.08101	0.836103	-0.258248	insig
LIPID-P-1377	C45H80NO7P	PE(P-18:1_22:4)	GP	PE-P	-	378047	389161	482594	420008	402784	462552	449728	303282	418475	323500	437400	473077	368263	331053	361073	419878	239164	293615	276843	328629	288097	399125	404919	419833	1.41081	0.00997014	0.83603	-0.258374	insig
LIPID-N-1216	C50H87O10P	PG(22:0_22:6)	GP	PG	-	344899	379088	316525	413244	391628	359090	407548	283542	314475	317080	383016	563709	329855	289814	265199	229555	192341	303803	371706	427756	330683	320237	385401	293490	1.31681	0.0419182	0.835934	-0.258539	insig
LIPID-N-0840	C43H76NO7P	PE(O-16:1_22:5)	GP	PE-O	-	423707	586415	490493	577240	455560	743611	540836	345940	515408	374040	700500	682024	478294	372532	525461	521322	262338	392604	382837	446316	385473	462375	581934	566143	0.980902	0.0677839	0.835584	-0.259143	insig
LIPID-P-2133	C37H69NO10	HexCer(t15:0/16:2(2OH))	SP	HexCer-AP	-	95747.3	106875	145087	107890	97909.1	98462	111468	94301.9	97192.6	70592.7	84385.9	125884	86762.1	92581.7	87470.9	86875.3	79504.2	88658.6	67825.6	75056.1	82076	88069.4	85704.2	111761	1.40218	0.0153771	0.835369	-0.259515	insig
LIPID-P-0015	C20H39NO4	Carnitine C13:0	FA	CAR	-	103151	79034.5	119212	93978.6	91618	68213.3	95047.3	107471	98499.4	96661.1	95613.6	82645.4	85216.8	59111.3	100106	90405.3	63256.2	59528.3	81493.4	89808.5	73078.1	78377.1	63461.6	99951.2	1.41968	0.0133111	0.834371	-0.261239	insig
LIPID-N-0803	C49H92NO7P	PE(O-24:0_20:4)	GP	PE-O	-	15668.4	16482.3	20092.2	12516.4	15195.5	18145.1	18347.1	14878.8	15819.5	15675.7	17684.2	22568.5	13652.9	14604.3	20581.8	17194.3	10484.7	13392	10433	13286.8	13418.7	13355.5	12428.7	16551.7	1.29927	0.020488	0.834103	-0.261703	insig
[truncated: 341 more rows]

## Sheet: C vs TAC >1.5 or <0.67
Index	Formula	Compounds	Class I	Class II	CAS	C1	C2	C3	C4	C5	C6	C7	C8	C9	C10	C11	C12	TAC1	TAC2	TAC3	TAC4	TAC5	TAC6	TAC7	TAC8	TAC9	TAC10	TAC11	TAC12	AverageC	AverageTAC	C vs TAC	P-value
[truncated: 174 more rows]
