# Supplementary material for: ATP5O Hypo-crotonylation Caused by HDAC2 Hyper-Phosphorylation Is a Primary Detrimental Factor for Downregulated Phospholipid Metabolism under Chronic Stress
Source: Research (Wash D C). 2022 Nov 24;2022:9834963. doi: 10.34133/2022/9834963 (PMC11030818; doi:10.34133/2022/9834963)
Supplement: Supplementary Materials — Supplementary figure 1: pan-crotonylation level was the most downregulated in the hypothalamus of CS mice. Supplementary figure 2: pan-crotonylation level was the most downregulated in the liver of CS mice Supplementary figure 3: pan-crotonylation level was the most downregulated in the ovary of CS mice. Supplementary figure 4: there were no significant differences for various pan-PTMs in the kidney. Supplementary figure 5: there were no significant differences for pan-crotonylation in various tissues. Supplementary figure 6: plasma of clinical females with high HAM-A scores has downregulated crotonylation. Supplementary figure 7: pan-crotonylation was still the most downregulated in preabsorbed plasma of clinical females with high HAM-A scores. Supplementary figure 8: there were no significant differences for the lipid metabolism-related enzymes in the kidneys. Supplementary figure 9: TAC is pharmacologically active and the TAC crotonylation was reversible. Supplementary figure 10: TAC sequence is highly specific for ATP5O. Supplementary figure 11: TAC is highly specific for ATP5O-K51cr. Supplementary figure 12: THP sequence is highly specific for HDAC2. Supplementary figure 13: protein sequence alignment between mouse and human ATP5O. Supplementary dataset 1, Supplementary dataset 2, Supplementary dataset 3, Supplementary dataset 4, Supplementary dataset 5, and Supplementary dataset 6. Supplementary table 1: radom mating table Supplementary table 2. Primer for qPCR Supplementary table 3. Plasmid construction primers for mouse HDAC2 and ATP5O Supplementary table 4. Mutagenesis primers of HDAC2 and ATP5O Supplementary table 5. In-vitro ubiquitination reaction components. [file 9834963.f1.zip › Supplementary dataset 4.xlsx]

## Sheet: All Site_quant Normalized
Modification sites information															Protein quantitation				Normalized modification sites quantitation
Protein accession	Position	Amino acid	Protein description	Gene name	Localization probability	PEP	Score	Charge	Modified sequence	Mass error [ppm]	Con_1	Con_2	Stress_1	Stress_2	Con_1	Con_2	Stress_1	Stress_2	Con_1	Con_2	Stress_1	Stress_2	Stress/Control Ratio	Stress/Control CV
A0A087WPF7	318	S	Autism susceptibility gene 2 protein homolog OS=Mus musculus OX=10090 GN=Auts2 PE=1 SV=2	Auts2	0.999993	2.38316e-06	82.726	4	DPHPQLPQLPSQAQAEPQLQIPS(1)PGPDLVPR	2.1232	0.957	1.144	0.939	1.004
A0A087WPF7	956	S	Autism susceptibility gene 2 protein homolog OS=Mus musculus OX=10090 GN=Auts2 PE=1 SV=2	Auts2	0.944221	7.32322e-07	133.35	3	TPGVDSTRPNS(0.944)T(0.052)S(0.004)SR	-0.39108	0.96	0.875	1.077	0.908
A1A5B6	560	S	TBC1 domain family member 25 OS=Mus musculus OX=10090 GN=Tbc1d25 PE=1 SV=1	Tbc1d25	1	0.000108221	104.66	2	QAS(1)LDGLQQLR	0.026168	1.065	1.148	0.899	1.028
A2A3V1	753	S	A-kinase anchor protein 17B OS=Mus musculus OX=10090 GN=Akap17b PE=1 SV=2	Akap17b	0.99239	0.000126291	79.177	4	SMAVYNS(0.992)S(0.921)PEKRPLGT(0.087)DK	-0.2174	1.064	1.071	0.855	0.97
A2A3V1	754	S	A-kinase anchor protein 17B OS=Mus musculus OX=10090 GN=Akap17b PE=1 SV=2	Akap17b	0.920509	0.000126291	79.177	4	SMAVYNS(0.992)S(0.921)PEKRPLGT(0.087)DK	-0.2174	1.064	1.071	0.855	0.97
A2A4P0	484	S	ATP-dependent RNA helicase DHX8 OS=Mus musculus OX=10090 GN=Dhx8 PE=2 SV=1	Dhx8	0.999962	0.000169002	117.93	3	QSMDMS(1)PIK	-0.30689	1.153	1.053	1.007	0.974	0.853	1.04	1.126	0.894	1.352	1.012	0.894	1.089	0.868	0.337881
A2A5R2	218	S	Brefeldin A-inhibited guanine nucleotide-exchange protein 2 OS=Mus musculus OX=10090 GN=Arfgef2 PE=1 SV=1	Arfgef2	0.999999	1.30371e-05	87.357	3	PQS(1)PVIQAT(0.284)AGS(0.716)PK	0.5996	1.131	0.983	0.812	1.003	1.077	1.05	1.046	0.977	1.05	0.936	0.776	1.027	0.918	0.275756
A2A5R2	227	S	Brefeldin A-inhibited guanine nucleotide-exchange protein 2 OS=Mus musculus OX=10090 GN=Arfgef2 PE=1 SV=1	Arfgef2	0.990472	1.30371e-05	92.551	2	PQSPVIQAT(0.01)AGS(0.99)PK	0.060771	1.181	1.09	0.812	0.992	1.077	1.05	1.046	0.977	1.097	1.038	0.776	1.015	0.842	0.227449
A2A5R2	276	S	Brefeldin A-inhibited guanine nucleotide-exchange protein 2 OS=Mus musculus OX=10090 GN=Arfgef2 PE=1 SV=1	Arfgef2	0.998831	0.000491864	92.969	3	ERGS(0.999)PVS(0.001)GR	-0.043264	1.11	1.026	1.191	0.979	1.077	1.05	1.046	0.977	1.031	0.977	1.139	1.002	1.066	0.0524274
A2A5R2	1535	S	Brefeldin A-inhibited guanine nucleotide-exchange protein 2 OS=Mus musculus OX=10090 GN=Arfgef2 PE=1 SV=1	Arfgef2	0.999186	1.20002e-05	115.26	3	GQSQLS(0.999)NPTDDSWK	0.47549	1.178	0.907	0.967	1.034	1.077	1.05	1.046	0.977	1.094	0.864	0.924	1.058	1.035	0.259614
A2A5R2	1518	S	Brefeldin A-inhibited guanine nucleotide-exchange protein 2 OS=Mus musculus OX=10090 GN=Arfgef2 PE=1 SV=1	Arfgef2	0.974748	1.12277e-07	131.56	4	HLDVDLDRQS(0.975)LS(0.02)S(0.006)IDR	0.64106	1.065	1.265	0.838	0.949	1.077	1.05	1.046	0.977	0.989	1.205	0.801	0.971	0.808	0.00350053
A2A5R2	1521	S	Brefeldin A-inhibited guanine nucleotide-exchange protein 2 OS=Mus musculus OX=10090 GN=Arfgef2 PE=1 SV=1	Arfgef2	0.762353	1.12277e-07	131.56	3	HLDVDLDRQS(0.832)LS(0.406)S(0.762)IDR	-0.044771	1.07	1.339	0.841	0.915	1.077	1.05	1.046	0.977	0.994	1.275	0.804	0.937	0.772	0.0677797
A2A5R2	621	S	Brefeldin A-inhibited guanine nucleotide-exchange protein 2 OS=Mus musculus OX=10090 GN=Arfgef2 PE=1 SV=1	Arfgef2	0.98355	9.30626e-55	274.22	4	RCS(0.984)VT(0.013)S(0.003)VESTVSSGTQTAIQDDPEQFEVIK	0.052344	1.133	1.085	0.88	0.873	1.077	1.05	1.046	0.977	1.052	1.033	0.841	0.894	0.832	0.0560926
A2A5R2	624	S	Brefeldin A-inhibited guanine nucleotide-exchange protein 2 OS=Mus musculus OX=10090 GN=Arfgef2 PE=1 SV=1	Arfgef2	0.786946	1.98586e-06	89.681	4	RCS(0.871)VT(0.318)S(0.787)VES(0.008)T(0.009)VS(0.003)S(0.002)GT(0.002)QTAIQDDPEQFEVIK	-0.25137	1.1	1.08	0.805	0.809	1.077	1.05	1.046	0.977	1.021	1.029	0.77	0.828	0.78	0.0462636
A2A690	1549	S	Protein TANC2 OS=Mus musculus OX=10090 GN=Tanc2 PE=1 SV=1	Tanc2	0.999803	2.60953e-05	131.03	3	AS(1)PPAESMSVYR	-0.36482	1.008	0.934	0.971	1.133
A2A690	169	S	Protein TANC2 OS=Mus musculus OX=10090 GN=Tanc2 PE=1 SV=1	Tanc2	0.8736	1.0358e-23	221.51	3	DCSY(0.001)GAVT(0.096)S(0.874)PT(0.013)S(0.013)T(0.003)LESR	0.026194	1.098	0.81	1.254	1.05
A2A690	1462	S	Protein TANC2 OS=Mus musculus OX=10090 GN=Tanc2 PE=1 SV=1	Tanc2	0.989339	1.54355e-17	188.19	3	DSAYISS(0.011)S(0.989)PLGSHQVFDFR	0.21053	0.91	0.909	1.012	1.041
A2A690	1534	S	Protein TANC2 OS=Mus musculus OX=10090 GN=Tanc2 PE=1 SV=1	Tanc2	0.999921	0.00024884	101.52	2	EYPS(1)PPPS(1)PLR	-0.060084	0.989	0.993	0.974	1.063
A2A690	1538	S	Protein TANC2 OS=Mus musculus OX=10090 GN=Tanc2 PE=1 SV=1	Tanc2	1	0.00024884	101.52	2	EYPS(1)PPPS(1)PLR	-0.060084	0.976	0.995	0.986	1.05
A2A690	1521	S	Protein TANC2 OS=Mus musculus OX=10090 GN=Tanc2 PE=1 SV=1	Tanc2	1	7.95691e-05	106.29	3	FS(1)PPPVGGQSK	0.16291	1.016	0.847	1.028	1.072
A2A690	1583	S	Protein TANC2 OS=Mus musculus OX=10090 GN=Tanc2 PE=1 SV=1	Tanc2	0.995243	0.00204283	87.258	3	PKS(0.995)PLS(0.005)K	0.49058	1.11	1.037	0.845	1.123
A2A690	1446	S	Protein TANC2 OS=Mus musculus OX=10090 GN=Tanc2 PE=1 SV=1	Tanc2	0.998859	4.17318e-08	125.16	3	PSQGLPVIQS(0.999)PPS(0.319)S(0.683)PAHR	0.31961	0.945	0.952	1.27	0.914
A2A690	400	S	Protein TANC2 OS=Mus musculus OX=10090 GN=Tanc2 PE=1 SV=1	Tanc2	0.993347	5.39849e-05	111.27	3	QIAS(0.007)DS(0.993)PHAS(1)PK	-0.47616	1.055	1.066	0.801	1.157
A2A690	404	S	Protein TANC2 OS=Mus musculus OX=10090 GN=Tanc2 PE=1 SV=1	Tanc2	0.999995	5.39849e-05	111.27	3	QIAS(0.007)DS(0.993)PHAS(1)PK	-0.47616	1.055	1.066	0.801	1.157
A2A690	35	S	Protein TANC2 OS=Mus musculus OX=10090 GN=Tanc2 PE=1 SV=1	Tanc2	0.86857	0.0193284	58.511	2	RQS(0.869)S(0.126)VDS(0.005)R	-0.43788	0.822	1.242	0.856	0.763
A2A690	1831	S	Protein TANC2 OS=Mus musculus OX=10090 GN=Tanc2 PE=1 SV=1	Tanc2	0.999544	3.26219e-17	183.35	3	SCDELSPVS(1)PTQGGYPSEPTR	0.58517	1.137	0.986	1.025	0.926
A2A690	1480	S	Protein TANC2 OS=Mus musculus OX=10090 GN=Tanc2 PE=1 SV=1	Tanc2	0.993952	0.000113657	122.78	2	SNSSVGS(0.994)PT(0.006)R	-0.61986	1.17	0.8	0.921	0.975
A2A690	1744	S	Protein TANC2 OS=Mus musculus OX=10090 GN=Tanc2 PE=1 SV=1	Tanc2	0.951178	3.10985e-30	243.68	2	SS(0.049)S(0.951)QLGSPDVSHLIR	0.056341	0.799	0.865	1.005	0.985
A2A690	238	S	Protein TANC2 OS=Mus musculus OX=10090 GN=Tanc2 PE=1 SV=1	Tanc2	0.984788	1.11248e-10	153.87	3	VDENMAAST(0.015)YS(0.985)LNKIPER	-0.028602	0.514	1.151	0.921	1.015
A2A699	785	S	Protein FAM171A2 OS=Mus musculus OX=10090 GN=Fam171a2 PE=1 SV=1	Fam171a2	0.946516	4.02804e-46	279.95	3	RDS(0.947)LT(0.053)S(0.001)PEDELGAEVGDEAGDK	-0.18456	1.028	0.972	0.917	1.104
A2A699	777	S	Protein FAM171A2 OS=Mus musculus OX=10090 GN=Fam171a2 PE=1 SV=1	Fam171a2	0.818873	0.00567957	74.269	2	S(0.173)S(0.819)AS(0.009)ELR	-0.067954	1.033	0.965	0.772	1.007
A2A699	445	S	Protein FAM171A2 OS=Mus musculus OX=10090 GN=Fam171a2 PE=1 SV=1	Fam171a2	1	6.76205e-10	147.06	3	S(1)VEGPGGLEPSLDEYR	0.17897	1.234	1.028	0.98	0.909
A2A6A1	503	S	G patch domain-containing protein 8 OS=Mus musculus OX=10090 GN=Gpatch8 PE=1 SV=1	Gpatch8	0.936978	0.033259	47.548	2	ET(0.012)S(0.045)ES(0.937)PMCES(0.006)NPK	0.39636	0.948	1.172	1.007	1.071	0.952	0.926	1.093	0.995	0.996	1.266	0.921	1.076	0.888	0.0597555
A2A6A1	1179	S	G patch domain-containing protein 8 OS=Mus musculus OX=10090 GN=Gpatch8 PE=1 SV=1	Gpatch8	1	3.42387e-11	179.7	3	GEEQEHS(1)EPEEGS(1)PR	-0.4382	0.983	0.933	1.135	1.068	0.952	0.926	1.093	0.995	1.033	1.008	1.038	1.073	1.034	0.040328
A2A6A1	1185	S	G patch domain-containing protein 8 OS=Mus musculus OX=10090 GN=Gpatch8 PE=1 SV=1	Gpatch8	1	3.42387e-11	179.7	3	GEEQEHS(1)EPEEGS(1)PR	-0.4382	1.049	1.039	1.065	1.102	0.952	0.926	1.093	0.995	1.102	1.122	0.974	1.108	0.936	0.0785674
A2A6A1	1018	S	G patch domain-containing protein 8 OS=Mus musculus OX=10090 GN=Gpatch8 PE=1 SV=1	Gpatch8	1	1.06067e-05	137.31	3	GSWGHES(1)PEER	0.18377	0.872	1.123	1.355	0.879	0.952	0.926	1.093	0.995	0.916	1.213	1.24	0.883	1.041	0.425215
A2A6A1	1037	S	G patch domain-containing protein 8 OS=Mus musculus OX=10090 GN=Gpatch8 PE=1 SV=1	Gpatch8	0.99899	0.000200025	92.613	3	IY(0.038)RS(0.999)QS(0.928)PHY(0.036)FQSGR	-0.51166	0.81	0.961	0.999	0.977	0.952	0.926	1.093	0.995	0.851	1.038	0.914	0.982	1.01	0.0896135
A2A6A1	1039	S	G patch domain-containing protein 8 OS=Mus musculus OX=10090 GN=Gpatch8 PE=1 SV=1	Gpatch8	0.927518	0.000180339	93.859	3	IY(0.038)RS(0.999)QS(0.928)PHY(0.036)FQSGR	-0.51166	0.797	0.949	1.141	1.083	0.952	0.926	1.093	0.995	0.837	1.025	1.044	1.088	1.154	0.11397
A2A6A1	648	S	G patch domain-containing protein 8 OS=Mus musculus OX=10090 GN=Gpatch8 PE=1 SV=1	Gpatch8	0.99455	6.64444e-24	230.24	3	QEPGGS(0.002)HMS(0.995)ET(0.003)EDTGR	-0.15207	0.958	1.037	1.046	0.958	0.952	0.926	1.093	0.995	1.006	1.12	0.957	0.963	0.906	0.0710621
A2A6A1	735	S	G patch domain-containing protein 8 OS=Mus musculus OX=10090 GN=Gpatch8 PE=1 SV=1	Gpatch8	0.998055	6.04813e-07	146.1	2	SEPPGS(0.002)GS(0.998)PAPPR	-0.17072	0.999	0.921	1.117	1.031	0.952	0.926	1.093	0.995	1.049	0.995	1.022	1.036	1.007	0.0470235
A2A6A1	915	S	G patch domain-containing protein 8 OS=Mus musculus OX=10090 GN=Gpatch8 PE=1 SV=1	Gpatch8	0.982616	5.0442e-05	106.87	3	S(0.017)HDS(0.983)DDS(1)DYTSSK	-1.2327	0.903	0.845	1.198	0.91	0.952	0.926	1.093	0.995	0.949	0.913	1.096	0.915	1.078	0.100313
A2A6A1	918	S	G patch domain-containing protein 8 OS=Mus musculus OX=10090 GN=Gpatch8 PE=1 SV=1	Gpatch8	0.999985	5.0442e-05	106.87	3	S(0.017)HDS(0.983)DDS(1)DYTSSK	-1.2327	0.903	0.845	1.198	0.91	0.952	0.926	1.093	0.995	0.949	0.913	1.096	0.915	1.078	0.100313
A2A6A1	753	S	G patch domain-containing protein 8 OS=Mus musculus OX=10090 GN=Gpatch8 PE=1 SV=1	Gpatch8	1	2.43828e-09	165.86	2	S(1)LPAEEGNSGK	0.044492	0.95	0.923	1.052	0.956	0.952	0.926	1.093	0.995	0.998	0.997	0.962	0.961	0.964	0
A2A6A1	978	S	G patch domain-containing protein 8 OS=Mus musculus OX=10090 GN=Gpatch8 PE=1 SV=1	Gpatch8	0.983704	0.00108932	72.359	2	S(0.984)RS(0.421)T(0.417)T(0.617)AHS(0.562)WQR	0.34739	1.062	0.967	0.953	1.045	0.952	0.926	1.093	0.995	1.116	1.044	0.872	1.05	0.894	0.178063
A2A6A1	451	S	G patch domain-containing protein 8 OS=Mus musculus OX=10090 GN=Gpatch8 PE=1 SV=1	Gpatch8	0.99968	0.000356293	101.57	2	TAAS(1)PGAER	0.090886	1.003	1.122	0.978	1.003	0.952	0.926	1.093	0.995	1.054	1.212	0.895	1.008	0.84	0.014302
A2A6T1	393	S	Cerebellar degeneration-related protein 2-like OS=Mus musculus OX=10090 GN=Cdr2l PE=1 SV=1	Cdr2l	0.999226	0.00893065	57.796	3	HAGVQTS(0.001)RPIS(0.999)R	-0.28104	1.031	0.897	0.942	1.028
A2A6T1	179	S	Cerebellar degeneration-related protein 2-like OS=Mus musculus OX=10090 GN=Cdr2l PE=1 SV=1	Cdr2l	0.964178	7.87653e-13	157.3	3	LHS(0.032)S(0.964)S(0.004)LELGPRPLEQENER	-0.0073472	0.761	0.946	1.027	0.954
A2A791	121	S	Zinc finger MYM-type protein 4 OS=Mus musculus OX=10090 GN=Zmym4 PE=1 SV=1	Zmym4	1	1.09055e-21	203.06	3	AAHQES(1)DNENEIQIQNQLK	-0.06392	1.106	0.917	0.974	1.054	1.034	0.968	0.933	1.06	1.07	0.947	1.044	0.994	1.013	0.0516544
A2A791	1543	S	Zinc finger MYM-type protein 4 OS=Mus musculus OX=10090 GN=Zmym4 PE=1 SV=1	Zmym4	0.988696	0.000174339	110.74	2	AKS(0.011)EDS(0.989)DAELS(1)D	0.20393	1.019	1.121	0.919	0.906	1.034	0.968	0.933	1.06	0.985	1.158	0.985	0.855	0.869	0.21319
A2A791	1548	S	Zinc finger MYM-type protein 4 OS=Mus musculus OX=10090 GN=Zmym4 PE=1 SV=1	Zmym4	1	0.000174339	110.74	2	AKS(0.011)EDS(0.989)DAELS(1)D	0.20393	1.019	1.121	0.919	0.906	1.034	0.968	0.933	1.06	0.985	1.158	0.985	0.855	0.869	0.21319
A2A7S8	340	S	Uncharacterized protein KIAA1522 OS=Mus musculus OX=10090 GN=Kiaa1522 PE=1 SV=1	Kiaa1522	0.993825	5.03599e-05	125.72	3	FSSAS(0.006)S(0.994)PRPR	0.46313	0.951	1.101	0.888	0.848	0.972	0.684	0.986	1.084	0.978	1.61	0.901	0.782	0.704	0.43723
A2A7S8	543	S	Uncharacterized protein KIAA1522 OS=Mus musculus OX=10090 GN=Kiaa1522 PE=1 SV=1	Kiaa1522	1	0.000115683	114.21	2	GLAVAPAS(1)PGK	0.083015	0.929	1.001	0.944	1.059	0.972	0.684	0.986	1.084	0.956	1.463	0.957	0.977	0.834	0.282165
A2A7S8	402	S	Uncharacterized protein KIAA1522 OS=Mus musculus OX=10090 GN=Kiaa1522 PE=1 SV=1	Kiaa1522	0.95542	9.13915e-32	239.1	3	GS(0.955)PS(0.045)GGSTAETSDTASIR	0.6614	0.886	0.839	1.026	1.034	0.972	0.684	0.986	1.084	0.912	1.227	1.041	0.954	0.96	0.267514
A2A7S8	959	S	Uncharacterized protein KIAA1522 OS=Mus musculus OX=10090 GN=Kiaa1522 PE=1 SV=1	Kiaa1522	0.98387	0.0043783	64.522	3	KPS(0.001)VGVPPPS(0.984)PS(0.015)LPR	0.55758	1.021	1.06	0.904	0.859	0.972	0.684	0.986	1.084	1.05	1.55	0.917	0.792	0.692	0.369903
A2A7S8	909	S	Uncharacterized protein KIAA1522 OS=Mus musculus OX=10090 GN=Kiaa1522 PE=1 SV=1	Kiaa1522	1	1.20774e-08	140.2	3	LQLERPVS(1)PEAQADLQR	0.46169	0.93	0.9	1.072	1.022	0.972	0.684	0.986	1.084	0.957	1.316	1.087	0.943	0.926	0.319782
A2A7S8	445	S	Uncharacterized protein KIAA1522 OS=Mus musculus OX=10090 GN=Kiaa1522 PE=1 SV=1	Kiaa1522	0.934321	0.00553438	68.016	3	T(0.002)Y(0.064)S(0.934)LHQR	0.046238	0.492	1.212	0.851	1.116	0.972	0.684	0.986	1.084	0.506	1.772	0.863	1.03	1.144	0.695667
A2A7S8	610	S	Uncharacterized protein KIAA1522 OS=Mus musculus OX=10090 GN=Kiaa1522 PE=1 SV=1	Kiaa1522	0.999602	0.0126418	50.222	3	VPAPFS(1)PPPSK	-0.24093	0.729	0.99	1.108	1.016	0.972	0.684	0.986	1.084	0.75	1.447	1.124	0.937	1.074	0.560548
A2A884	1991	S	Transcription factor HIVEP3 OS=Mus musculus OX=10090 GN=Hivep3 PE=1 SV=1	Hivep3	1	0.00720157	60.549	3	DLGPHLCGS(1)PR	0.79411	0.978	1.045	1.063	1.071
A2A884	787	S	Transcription factor HIVEP3 OS=Mus musculus OX=10090 GN=Hivep3 PE=1 SV=1	Hivep3	0.759425	2.8938e-05	112.34	3	EISVIQHT(0.149)S(0.759)S(0.091)FEK	-0.34908	0.781	0.836	1.304	0.857
A2A884	555	S	Transcription factor HIVEP3 OS=Mus musculus OX=10090 GN=Hivep3 PE=1 SV=1	Hivep3	0.810271	5.50231e-08	131.54	3	GS(0.19)YS(0.81)FDDHVADPEVPSR	-0.38377	0.934	0.856	1.136	1.04
A2A884	1032	S	Transcription factor HIVEP3 OS=Mus musculus OX=10090 GN=Hivep3 PE=1 SV=1	Hivep3	1	4.27619e-06	110.26	3	QAS(1)LNRPPEAELEAVPK	0.24689	0.983	0.992	0.956	1.072
A2A884	930	S	Transcription factor HIVEP3 OS=Mus musculus OX=10090 GN=Hivep3 PE=1 SV=1	Hivep3	0.958676	0.000231307	92.269	4	S(0.041)AS(0.959)FDREDHGK	-0.23738	0.921	0.872	0.943	1.111
A2A8U2	454	S	Transmembrane protein 201 OS=Mus musculus OX=10090 GN=Tmem201 PE=1 SV=1	Tmem201	0.998292	0.00395517	69.431	3	ALS(0.998)LGT(0.002)IPPLTR	-0.5258	0.898	0.953	1.071	1.021	0.982	1.04	0.972	1.08	0.914	0.916	1.102	0.945	1.119	0.109952
A2A8U2	441	S	Transmembrane protein 201 OS=Mus musculus OX=10090 GN=Tmem201 PE=1 SV=1	Tmem201	0.977405	0.00143771	79.875	2	RVS(0.977)PS(0.017)S(0.006)LPGR	0.071049	0.93	1.041	1.137	1.104	0.982	1.04	0.972	1.08	0.947	1.001	1.17	1.022	1.128	0.13415
A2A8Z1	325	S	Oxysterol-binding protein-related protein 9 OS=Mus musculus OX=10090 GN=Osbpl9 PE=1 SV=1	Osbpl9	0.91292	1.95748e-44	272.38	3	LIDSSGSASVLTHS(0.02)S(0.913)S(0.067)GNSLK	0.19287	0.817	0.808	1.619	0.747	1.122	0.944	1.08	0.984	0.728	0.856	1.499	0.759	1.473	0.562613
A2A8Z1	326	S	Oxysterol-binding protein-related protein 9 OS=Mus musculus OX=10090 GN=Osbpl9 PE=1 SV=1	Osbpl9	0.797347	7.11257e-22	193.73	3	LIDSSGSASVLTHS(0.007)S(0.213)S(0.797)GNS(0.982)LK	0.12404	0.908	0.904	1.27	0.998	1.122	0.944	1.08	0.984	0.809	0.958	1.176	1.014	1.256	0.222941
A2A8Z1	329	S	Oxysterol-binding protein-related protein 9 OS=Mus musculus OX=10090 GN=Osbpl9 PE=1 SV=1	Osbpl9	0.981961	1.05327e-22	209.3	3	LIDSSGSASVLTHS(0.007)S(0.213)S(0.797)GNS(0.982)LK	0.12404	0.878	0.836	1.358	0.987	1.122	0.944	1.08	0.984	0.783	0.886	1.257	1.003	1.368	0.2444
A2A9C3	1641	S	KICSTOR complex protein SZT2 OS=Mus musculus OX=10090 GN=Szt2 PE=1 SV=1	Szt2	0.851608	6.7817e-05	124.47	2	S(0.071)T(0.071)S(0.852)ES(0.005)S(0.001)ASFPR	-0.62304	0.998	0.821	1.373	0.91	1.064	0.913	0.925	1.042	0.938	0.899	1.484	0.873	1.276	0.338458
A2A9T0	336	S	TANK-binding kinase 1-binding protein 1 OS=Mus musculus OX=10090 GN=Tbkbp1 PE=1 SV=1	Tbkbp1	0.998316	0.00304625	86.882	2	HS(0.998)PLS(0.002)QR	-0.22388	1.096	0.99	0.919	1.018	0.955	0.991	1.125	1.017	1.148	0.999	0.817	1.001	0.857	0.239278
A2AAE1	4308	S	Transmembrane protein KIAA1109 OS=Mus musculus OX=10090 GN=Kiaa1109 PE=1 SV=4	Kiaa1109	0.800903	2.91292e-07	92.819	4	LFLGDQTVNLPTSGPGTPDS(0.001)IEGVS(0.029)QHLS(0.801)PES(0.075)S(0.094)R	0.29021	0.994	0.995	0.962	1.258	4.315		0.362	0.281	0.23		2.657	4.477	11.552
A2AAE1	1808	S	Transmembrane protein KIAA1109 OS=Mus musculus OX=10090 GN=Kiaa1109 PE=1 SV=4	Kiaa1109	0.999753	1.30719e-07	121.94	3	MQPQS(0.215)S(0.147)GS(0.639)LRS(1)NAGAEK	-1.66	0.603	1.013	1.056	1.054	4.315		0.362	0.281	0.14		2.917	3.751	20.836
A2AAE1	1312	S	Transmembrane protein KIAA1109 OS=Mus musculus OX=10090 GN=Kiaa1109 PE=1 SV=4	Kiaa1109	0.980712	0.0028947	80.69	2	QAS(0.981)VCS(0.019)TR	0.71707	1.108	1.052	1.139	0.967	4.315		0.362	0.281	0.257		3.146	3.441	12.241
A2AAE1	1355	S	Transmembrane protein KIAA1109 OS=Mus musculus OX=10090 GN=Kiaa1109 PE=1 SV=4	Kiaa1109	1	0.00154829	71.513	3	SDENVLDS(1)PK	0.34501	1.01	1.085	0.733	1.05	4.315		0.362	0.281	0.234		2.025	3.737	8.654
A2AAE1	3653	S	Transmembrane protein KIAA1109 OS=Mus musculus OX=10090 GN=Kiaa1109 PE=1 SV=4	Kiaa1109	1	0.0137823	63.473	2	VDAAS(1)PGPR	-0.029689	0.933	0.878	1.147	0.829	4.315		0.362	0.281	0.216		3.169	2.95	14.671
A2AAE1	2603	S	Transmembrane protein KIAA1109 OS=Mus musculus OX=10090 GN=Kiaa1109 PE=1 SV=4	Kiaa1109	0.933494	5.71669e-05	112.67	3	Y(0.012)T(0.003)AGS(0.031)AS(0.933)PT(0.019)PTFK	-0.53504	1.011	0.912	1.035	1.025	4.315		0.362	0.281	0.234		2.859	3.648	12.218
A2AAY5	551	S	SH3 and PX domain-containing protein 2B OS=Mus musculus OX=10090 GN=Sh3pxd2b PE=1 SV=1	Sh3pxd2b	0.838574	3.69151e-08	135.54	3	GS(0.161)S(0.839)PKPPGMILPMIPAK	-0.086352	1.059	1.05	1.055	0.929
A2AAY5	717	S	SH3 and PX domain-containing protein 2B OS=Mus musculus OX=10090 GN=Sh3pxd2b PE=1 SV=1	Sh3pxd2b	1	0.0268763	55.314	2	QDGLS(1)PK	-0.037929	1.209	1.089	0.784	0.894
A2AAY5	769	S	SH3 and PX domain-containing protein 2B OS=Mus musculus OX=10090 GN=Sh3pxd2b PE=1 SV=1	Sh3pxd2b	0.808035	0.000775916	92.409	2	T(0.033)S(0.033)S(0.125)S(0.808)PLS(0.001)CR	-0.15261	1.128	0.949	1.092	0.869
A2AB59	462	S	Rho GTPase-activating protein 27 OS=Mus musculus OX=10090 GN=Arhgap27 PE=1 SV=1	Arhgap27	0.909931	3.46468e-08	125.83	3	KS(0.602)S(0.417)QDS(0.91)DT(0.072)PAQASPPEEK	0.097052	0.976	0.843	1.394	0.941
A2AB59	155	S	Rho GTPase-activating protein 27 OS=Mus musculus OX=10090 GN=Arhgap27 PE=1 SV=1	Arhgap27	1	0.000327544	80.277	3	PAAPVRPAQS(1)LDDLAR	0.42875	0.906	0.962	1.015	0.879
A2AB59	241	S	Rho GTPase-activating protein 27 OS=Mus musculus OX=10090 GN=Arhgap27 PE=1 SV=1	Arhgap27	1	0.0297939	52.937	2	S(1)AAAPPR	0.55487	1.063	1.019	0.889	1.01
A2AB59	249	S	Rho GTPase-activating protein 27 OS=Mus musculus OX=10090 GN=Arhgap27 PE=1 SV=1	Arhgap27	0.993525	3.37211e-08	109.25	4	SAAAPPRLS(0.994)PVWET(0.006)HTDTGTGR	-0.66258	0.988	0.969	1.093	1.059
A2ABV5	1133	S	Mediator of RNA polymerase II transcription subunit 14 OS=Mus musculus OX=10090 GN=Med14 PE=1 SV=1	Med14	0.991694	0.00414941	49.561	4	LPGMS(0.992)PANPS(0.13)LHS(0.877)PVPDVS(0.378)HS(0.624)PR	0.47913	0.786	0.948	0.912	0.877	1.044	0.909	1.017	0.952	0.753	1.043	0.897	0.921	1.037	0.210018
A2ABV5	1141	S	Mediator of RNA polymerase II transcription subunit 14 OS=Mus musculus OX=10090 GN=Med14 PE=1 SV=1	Med14	0.998103	2.66348e-11	120.18	4	LPGMSPANPS(0.002)LHS(0.998)PVPDVSHSPR	-0.5782	0.979	0.967	1.007	0.895	1.044	0.909	1.017	0.952	0.938	1.064	0.99	0.94	0.969	0.125513
A2ABV5	1149	S	Mediator of RNA polymerase II transcription subunit 14 OS=Mus musculus OX=10090 GN=Med14 PE=1 SV=1	Med14	0.964288	5.7365e-21	186.18	4	LPGMSPANPSLHSPVPDVS(0.036)HS(0.964)PR	-0.41413	0.964	0.943	1.027	0.946	1.044	0.909	1.017	0.952	0.923	1.037	1.01	0.994	1.026	0.092995
A2ABV5	992	S	Mediator of RNA polymerase II transcription subunit 14 OS=Mus musculus OX=10090 GN=Med14 PE=1 SV=1	Med14	0.848578	0.00056223	56.504	5	S(0.009)VNEDDNPPS(0.849)PIGGDMMDS(0.071)LIS(0.071)QLQPPQQQPFPK	-0.30095	1.158	1.063	0.853	0.867	1.044	0.909	1.017	0.952	1.109	1.169	0.839	0.911	0.768	0.0202557
A2ADY9	194	S	Protein DDI1 homolog 2 OS=Mus musculus OX=10090 GN=Ddi2 PE=1 SV=1	Ddi2	1	5.50403e-06	118.21	3	LFS(1)ADPFDLEAQAK	0.11683	0.976	0.764	0.639	1.112	0.992	0.958	1.004	1.022	0.984	0.797	0.636	1.088	1.006	0.505629
A2ADY9	121	S	Protein DDI1 homolog 2 OS=Mus musculus OX=10090 GN=Ddi2 PE=1 SV=1	Ddi2	0.82739	1.17221e-20	173.76	3	T(0.007)QAQHS(0.165)S(0.827)PGEMASSPQGLDNPALLR	0.16732	0.859	1.013	0.874	1.291	0.992	0.958	1.004	1.022	0.866	1.057	0.871	1.263	1.1	0.121439
A2AG58	592	S	BCLAF1 and THRAP3 family member 3 OS=Mus musculus OX=10090 GN=Bclaf3 PE=1 SV=1	Bclaf3	0.994975	3.42174e-10	150.28	3	LQNEDENIFHMAS(0.995)PT(0.005)ER	-0.63976	0.947	1.006	1.065	1.003
A2AG58	15	S	BCLAF1 and THRAP3 family member 3 OS=Mus musculus OX=10090 GN=Bclaf3 PE=1 SV=1	Bclaf3	0.999954	0.00567443	71.03	2	S(1)LS(0.995)PQS(0.005)R	0.13513	0.867	0.981	1.022	1.053
A2AG58	17	S	BCLAF1 and THRAP3 family member 3 OS=Mus musculus OX=10090 GN=Bclaf3 PE=1 SV=1	Bclaf3	0.995222	0.0050992	77.049	2	S(1)LS(0.995)PQS(0.005)R	0.13513	0.87	0.979	1.231	0.994
A2AG58	78	S	BCLAF1 and THRAP3 family member 3 OS=Mus musculus OX=10090 GN=Bclaf3 PE=1 SV=1	Bclaf3	0.878278	0.000400004	73.831	4	S(0.003)Y(0.132)VNRS(0.878)PS(0.987)PNVKPVEK	0.22615	1.132	0.902	0.964	1.091
A2AG58	80	S	BCLAF1 and THRAP3 family member 3 OS=Mus musculus OX=10090 GN=Bclaf3 PE=1 SV=1	Bclaf3	0.986962	0.000400004	73.831	4	S(0.003)Y(0.132)VNRS(0.878)PS(0.987)PNVKPVEK	0.22615	1.132	0.902	0.964	1.091
A2AG58	205	S	BCLAF1 and THRAP3 family member 3 OS=Mus musculus OX=10090 GN=Bclaf3 PE=1 SV=1	Bclaf3	1	2.20332e-09	168.1	2	VQEESYPQS(1)PR	-0.24353	0.907	0.823	1.187	1.028
A2AGH6	636	S	Mediator of RNA polymerase II transcription subunit 12 OS=Mus musculus OX=10090 GN=Med12 PE=1 SV=1	Med12	0.999802	1.17875e-21	170.6	4	GDLAFGAPGPRPPS(1)PFDDPTDDPER	-1.1521	1.054	1.004	0.991	1.007	1.096	1	0.935	1.048	0.962	1.004	1.06	0.961	1.03	0.0995925
A2AGH6	699	S	Mediator of RNA polymerase II transcription subunit 12 OS=Mus musculus OX=10090 GN=Med12 PE=1 SV=1	Med12	0.975055	0.00256417	69.485	3	GS(0.975)PS(0.025)PEKPDVEK	-0.18948	0.956	1.3	0.779	1.035	1.096	1	0.935	1.048	0.872	1.3	0.833	0.988	0.857	0.1608
A2AH22	1206	S	Activating molecule in BECN1-regulated autophagy protein 1 OS=Mus musculus OX=10090 GN=Ambra1 PE=1 SV=1	Ambra1	0.858927	4.72154e-06	142.12	2	T(0.055)S(0.086)S(0.859)PQPSTSR	-0.0074709	1.16	0.822	0.965	1.067	1.004	0.939	0.94	0.958	1.155	0.875	1.027	1.114	1.081	0.251183
A2AHC3	1069	S	Calmodulin-regulated spectrin-associated protein 1 OS=Mus musculus OX=10090 GN=Camsap1 PE=1 SV=1	Camsap1	0.999443	8.74495e-11	155.86	4	APVHFVEPLS(0.999)PT(0.001)GVPGHR	-0.22111	0.821	0.977	1.158	0.985
A2AHC3	823	S	Calmodulin-regulated spectrin-associated protein 1 OS=Mus musculus OX=10090 GN=Camsap1 PE=1 SV=1	Camsap1	0.971409	0.00754712	71.066	2	LNS(0.971)CET(0.029)K	-0.23694	1.08	1.047	1.382	0.994
A2AHC3	734	S	Calmodulin-regulated spectrin-associated protein 1 OS=Mus musculus OX=10090 GN=Camsap1 PE=1 SV=1	Camsap1	0.920154	5.14811e-06	89.186	3	QDS(0.92)DS(0.08)DVVDVEDTEQDFIGEDHPVVIPR	-0.26636	1.131	0.93	0.85	1.077
A2AHC3	1133	S	Calmodulin-regulated spectrin-associated protein 1 OS=Mus musculus OX=10090 GN=Camsap1 PE=1 SV=1	Camsap1	0.967521	1.56723e-05	128.22	2	S(0.968)PS(0.032)DPGGELPEK	1.2843	1.026	0.986	0.994	1.047
A2AHC3	1353	S	Calmodulin-regulated spectrin-associated protein 1 OS=Mus musculus OX=10090 GN=Camsap1 PE=1 SV=1	Camsap1	0.999132	7.10352e-11	167.63	3	S(0.999)VHREESY(0.001)SDSGTK	-1.1435	0.92	1.032	1.039	0.991
A2AHC3	1359	S	Calmodulin-regulated spectrin-associated protein 1 OS=Mus musculus OX=10090 GN=Camsap1 PE=1 SV=1	Camsap1	0.99542	0.000643159	79.489	3	S(0.001)VHREES(0.995)Y(0.001)S(0.002)DSGTK	-0.19492	0.449	1.175	1.088	0.769
A2AHC3	553	S	Calmodulin-regulated spectrin-associated protein 1 OS=Mus musculus OX=10090 GN=Camsap1 PE=1 SV=1	Camsap1	0.972814	0.00418706	66.059	3	T(0.001)DVS(0.026)PPS(0.973)PQMPR	-0.2218	1.043	1.019	0.905	0.914
A2AI08	184	S	Taperin OS=Mus musculus OX=10090 GN=Tprn PE=1 SV=1	Tprn	0.999986	0.00239144	77.674	2	SLAPAS(1)PVR	-0.35199	1.001	0.939	1.045	1.062	0.968	1.152	0.868	0.811	1.034	0.815	1.204	1.309	1.385	0.225662
A2AIV2	173	S	Protein virilizer homolog OS=Mus musculus OX=10090 GN=Virma PE=1 SV=1	Virma	1	4.10569e-07	110.83	4	HADGEKEDQFNGS(1)PPRPQPR	-0.015752	1.081	0.936	1.082	1.002	0.965	1.119	0.917	1.058	1.12	0.836	1.18	0.947	1.094	0.051085
A2AIV2	1758	S	Protein virilizer homolog OS=Mus musculus OX=10090 GN=Virma PE=1 SV=1	Virma	0.887725	6.12221e-05	80.412	4	GPLPPLRPLS(0.888)S(0.056)T(0.056)GYRPSPR	-0.057601	0.886	0.887	1.361	1.004	0.965	1.119	0.917	1.058	0.918	0.793	1.484	0.949	1.407	0.211077
A2AIV2	1578	S	Protein virilizer homolog OS=Mus musculus OX=10090 GN=Virma PE=1 SV=1	Virma	0.998117	1.68352e-09	173.06	2	SFLSEPS(0.002)S(0.998)PGR	0.15597	1.018	0.951	1.261	0.957	0.965	1.119	0.917	1.058	1.055	0.85	1.375	0.905	1.184	0.142138
A2AIV2	138	S	Protein virilizer homolog OS=Mus musculus OX=10090 GN=Virma PE=1 SV=1	Virma	0.939252	6.49763e-17	148.78	4	VIS(0.061)HDRDS(0.939)PPPPPPPPPPPQPQPTLK	-0.18083	1.077	0.914	1.057	1.007	0.965	1.119	0.917	1.058	1.116	0.817	1.153	0.952	1.099	0.08493
A2AIV8	461	S	Caspase recruitment domain-containing protein 9 OS=Mus musculus OX=10090 GN=Card9 PE=1 SV=1	Card9	1	0.00350512	63.869	4	GVLADRES(1)PEQPFMALNK	-0.20573	1.014	0.975	0.947	1.035
A2AIW0	241	S	Endosome-associated-trafficking regulator 1 OS=Mus musculus OX=10090 GN=Entr1 PE=1 SV=1	Entr1	0.998769	1.09843e-20	176.01	3	IS(0.001)PAS(0.999)PAGS(1)PNADFAAHEESLGDR	-0.29868	0.965	1.001	1.028	1.075
A2AIW0	245	S	Endosome-associated-trafficking regulator 1 OS=Mus musculus OX=10090 GN=Entr1 PE=1 SV=1	Entr1	1	1.09843e-20	176.01	3	IS(0.001)PAS(0.999)PAGS(1)PNADFAAHEESLGDR	-0.29868	0.965	1.001	1.028	1.075
A2AJ15	102	S	Endoplasmic reticulum mannosyl-oligosaccharide 1,2-alpha-mannosidase OS=Mus musculus OX=10090 GN=Man1b1 PE=1 SV=1	Man1b1	1	4.2205e-37	230.35	3	QEVLPVLPAPQKES(1)AEQEGFADILSQK	-0.46918	1.014	0.96	0.873	1.057	1.058	0.998	0.939	1.048	0.958	0.962	0.93	1.009	1.01	0.0546082
A2AJ88	1257	S	Patatin-like phospholipase domain-containing protein 7 OS=Mus musculus OX=10090 GN=Pnpla7 PE=1 SV=1	Pnpla7	0.948044	6.37461e-13	144.26	3	DCGVFTCPNS(0.045)S(0.948)FT(0.007)DLAEIVSR	-0.74056	1.114	1.003	1.23	0.946
A2AJ88	1280	S	Patatin-like phospholipase domain-containing protein 7 OS=Mus musculus OX=10090 GN=Pnpla7 PE=1 SV=1	Pnpla7	0.999855	1.7457e-08	109.23	3	VAAVDDES(1)DYQTEYEEELPAIPK	0.78191	1.066	0.977	1	1.002
A2AJI0	544	S	MAP7 domain-containing protein 1 OS=Mus musculus OX=10090 GN=Map7d1 PE=1 SV=1	Map7d1	0.999982	6.23997e-06	87.544	4	AAEEKEPAAPAS(1)PAPS(1)PVPS(0.935)PT(0.065)PAQPQK	-0.043476	1.041	1.025	1.085	0.912	1.13	1.106	0.948	1.016	0.921	0.927	1.145	0.898	1.106	0.175178
A2AJI0	548	S	MAP7 domain-containing protein 1 OS=Mus musculus OX=10090 GN=Map7d1 PE=1 SV=1	Map7d1	0.999958	9.36829e-06	81.078	4	AAEEKEPAAPAS(1)PAPS(1)PVPS(0.935)PT(0.065)PAQPQK	-0.043476	1.099	1.052	1.246	0.875	1.13	1.106	0.948	1.016	0.973	0.951	1.314	0.861	1.128	0.27908
A2AJI0	552	S	MAP7 domain-containing protein 1 OS=Mus musculus OX=10090 GN=Map7d1 PE=1 SV=1	Map7d1	0.935193	6.23997e-06	87.544	4	AAEEKEPAAPAS(1)PAPS(1)PVPS(0.935)PT(0.065)PAQPQK	-0.043476	1.041	1.025	1.085	0.912	1.13	1.106	0.948	1.016	0.921	0.927	1.145	0.898	1.106	0.175178
A2AJI0	469	S	MAP7 domain-containing protein 1 OS=Mus musculus OX=10090 GN=Map7d1 PE=1 SV=1	Map7d1	0.939609	0.000678464	79.86	3	PS(0.03)S(0.94)PS(0.03)T(0.001)TWHR	0.44166	0.998	1.08	1.098	0.997	1.13	1.106	0.948	1.016	0.883	0.976	1.158	0.981	1.158	0.186852
A2AJI0	401	S	MAP7 domain-containing protein 1 OS=Mus musculus OX=10090 GN=Map7d1 PE=1 SV=1	Map7d1	1	2.28382e-05	114.01	4	RKPGAGGS(1)PALAR	-0.047577	0.968	1.398	1.121	0.834	1.13	1.106	0.948	1.016	0.857	1.264	1.182	0.821	1.014	0.508113
A2AJI0	460	S	MAP7 domain-containing protein 1 OS=Mus musculus OX=10090 GN=Map7d1 PE=1 SV=1	Map7d1	0.995846	0.00137054	83.087	2	LSTGS(0.004)ELS(0.996)PK	0.12934	0.988	1.064	0.926	0.945	1.13	1.106	0.948	1.016	0.874	0.962	0.977	0.93	1.042	0.10242
A2AJI0	496	S	MAP7 domain-containing protein 1 OS=Mus musculus OX=10090 GN=Map7d1 PE=1 SV=1	Map7d1	0.999454	2.4843e-07	95.523	3	PASPCPS(0.001)PGPGHALPPKPPS(0.999)PR	-0.49597	1.114	1.142	0.821	0.976	1.13	1.106	0.948	1.016	0.986	1.033	0.866	0.961	0.904	0.0406743
A2AJI0	444	S	MAP7 domain-containing protein 1 OS=Mus musculus OX=10090 GN=Map7d1 PE=1 SV=1	Map7d1	0.999977	0.00635155	65.12	3	RQS(1)LPASIRPR	-0.047189	0.784	1.263	0.711	0.993	1.13	1.106	0.948	1.016	0.694	1.142	0.75	0.977	0.968	0.164274
A2AJI0	95	S	MAP7 domain-containing protein 1 OS=Mus musculus OX=10090 GN=Map7d1 PE=1 SV=1	Map7d1	0.99919	0.0127872	61.211	3	S(0.999)RGPT(0.987)PT(0.011)AT(0.003)GPR	0.40076	0.911	1.158	0.98	1.008	1.13	1.106	0.948	1.016	0.806	1.047	1.034	0.992	1.115	0.213083
A2AJT4	779	S	Arginine/serine-rich protein PNISR OS=Mus musculus OX=10090 GN=Pnisr PE=1 SV=1	Pnisr	1	0.0145746	50.102	2	HS(1)RS(1)RS(1)LEK	-0.021484	1.049	1.591	0.669	1.219
A2AJT4	781	S	Arginine/serine-rich protein PNISR OS=Mus musculus OX=10090 GN=Pnisr PE=1 SV=1	Pnisr	1	0.0145746	50.102	2	HS(1)RS(1)RS(1)LEK	-0.021484	1.049	1.591	0.669	1.219
A2AJT4	783	S	Arginine/serine-rich protein PNISR OS=Mus musculus OX=10090 GN=Pnisr PE=1 SV=1	Pnisr	1	0.0145746	50.102	2	HS(1)RS(1)RS(1)LEK	-0.021484	1.049	1.591	0.669	1.219
A2AJT4	211	S	Arginine/serine-rich protein PNISR OS=Mus musculus OX=10090 GN=Pnisr PE=1 SV=1	Pnisr	1	1.29606e-05	139.61	3	S(1)PIALPVK	-0.31276	0.943	1.002	1.106	1.039
A2AJT4	290	S	Arginine/serine-rich protein PNISR OS=Mus musculus OX=10090 GN=Pnisr PE=1 SV=1	Pnisr	0.93662	7.76112e-29	218.63	3	S(0.063)KFDS(0.937)DEEDEDAENLEAVSSGK	0.31896	1.193	0.989	0.807	1
P62996	81	S	Transformer-2 protein homolog beta OS=Mus musculus OX=10090 GN=Tra2b PE=1 SV=1	Tra2b	0.984277	0.00327791	69.201	2	S(0.984)RS(0.769)RS(0.923)Y(0.323)S(1)R	0.95033	1.011	0.965	0.881	1.386	0.92	1.044	1.052	0.948	1.099	0.924	0.837	1.462	1.172	0.494733
A2AJT4	573	S	Arginine/serine-rich protein PNISR OS=Mus musculus OX=10090 GN=Pnisr PE=1 SV=1	Pnisr	0.76901	0.00327791	69.201	2	S(0.984)RS(0.769)RS(0.923)Y(0.323)S(1)R	0.95033	0.899	0.966	0.904	1.421
A2AJT4	575	S	Arginine/serine-rich protein PNISR OS=Mus musculus OX=10090 GN=Pnisr PE=1 SV=1	Pnisr	0.924916	0.00327791	69.201	2	S(0.493)RS(0.53)RS(0.925)Y(0.066)S(0.986)R	-0.19709	0.899	0.966	0.904	1.421
A2AJT4	577	S	Arginine/serine-rich protein PNISR OS=Mus musculus OX=10090 GN=Pnisr PE=1 SV=1	Pnisr	0.999989	0.00327791	69.201	2	S(0.984)RS(0.769)RS(0.923)Y(0.323)S(1)R	0.95033	0.899	0.966	0.904	1.421
A2AJT4	672	S	Arginine/serine-rich protein PNISR OS=Mus musculus OX=10090 GN=Pnisr PE=1 SV=1	Pnisr	0.959098	0.0445109	41.383	3	S(0.041)RS(0.959)VDKDR	-0.15481	0.859	0.93	1.145	0.979
A2AKB9	50	S	DDB1- and CUL4-associated factor 10 OS=Mus musculus OX=10090 GN=Dcaf10 PE=1 SV=1	Dcaf10	0.999954	4.6272e-05	103.71	2	GADAAS(1)PPPVAGSPR	3.1519	0.98	0.877	1.419	0.894
A2AKB9	67	S	DDB1- and CUL4-associated factor 10 OS=Mus musculus OX=10090 GN=Dcaf10 PE=1 SV=1	Dcaf10	1	0.00114095	83.633	2	LPGGPAVS(1)PAER	1.0658	0.975	0.96	1.136	0.993
A2AKB9	96	S	DDB1- and CUL4-associated factor 10 OS=Mus musculus OX=10090 GN=Dcaf10 PE=1 SV=1	Dcaf10	0.927043	0.0241699	61.344	2	LS(0.927)PS(0.74)S(0.203)S(0.13)PR	0.84197
A2AKB9	356	S	DDB1- and CUL4-associated factor 10 OS=Mus musculus OX=10090 GN=Dcaf10 PE=1 SV=1	Dcaf10	0.909709	1.45018e-23	215.77	2	T(0.005)T(0.001)S(0.91)S(0.084)SDLTTTSSSSGSR	-2.4121	0.974	1.019	1	0.82
A2ALK8	367	S	Tyrosine-protein phosphatase non-receptor type 3 OS=Mus musculus OX=10090 GN=Ptpn3 PE=1 SV=1	Ptpn3	0.994967	0.000918784	74.364	3	S(0.995)LPS(0.011)RS(0.994)PPIT(1)PNWR	0.074642	0.912	1.075	1.023	1.038
A2ALK8	372	S	Tyrosine-protein phosphatase non-receptor type 3 OS=Mus musculus OX=10090 GN=Ptpn3 PE=1 SV=1	Ptpn3	0.993889	0.000918784	74.364	3	S(0.995)LPS(0.011)RS(0.994)PPIT(1)PNWR	0.074642	0.912	1.075	1.023	1.038
A2ALS5	515	S	Rap1 GTPase-activating protein 1 OS=Mus musculus OX=10090 GN=Rap1gap PE=1 SV=2	Rap1gap	1	0.000991309	81.278	3	RES(1)PPAGQK	-0.050188	1.149	0.985	1.004	0.965
A2ALU4	236	S	Protein Shroom2 OS=Mus musculus OX=10090 GN=Shroom2 PE=1 SV=1	Shroom2	0.879838	1.89629e-10	186.72	2	ADAS(0.037)S(0.88)T(0.084)ENILYK	0.31671	1.037	0.911	1.157	1.006	1.006	0.967	1.115	0.995	1.031	0.942	1.038	1.011	1.04	0.0448741
A2ALU4	318	S	Protein Shroom2 OS=Mus musculus OX=10090 GN=Shroom2 PE=1 SV=1	Shroom2	1	2.93113e-05	112.34	3	KAPS(1)PPPLGLPLR	0.18979	1.002	1.014	0.98	1.019	1.006	0.967	1.115	0.995	0.996	1.049	0.879	1.024	0.93	0.0707487
A2ALU4	198	S	Protein Shroom2 OS=Mus musculus OX=10090 GN=Shroom2 PE=1 SV=1	Shroom2	0.809199	0.0118162	54.008	3	S(0.809)NS(0.71)S(0.48)IDHLGGHS(0.001)K	-0.85592	0.708	1.039	1.072	1.196	1.006	0.967	1.115	0.995	0.704	1.074	0.961	1.202	1.242	0.140055
A2ALU4	959	S	Protein Shroom2 OS=Mus musculus OX=10090 GN=Shroom2 PE=1 SV=1	Shroom2	0.934595	2.69967e-13	162.07	3	S(0.016)RS(0.935)S(0.741)PS(0.118)T(0.118)DHY(0.06)S(0.011)QEVPVEPNR	-0.031498	0.746	0.802	1.729	0.824	1.006	0.967	1.115	0.995	0.742	0.829	1.551	0.828	1.544	0.499484
Q9QXN0	1014	S	Protein Shroom3 OS=Mus musculus OX=10090 GN=Shroom3 PE=1 SV=2	Shroom3	0.939506	0.000687469	113.62	2	S(0.001)Y(0.06)S(0.94)EPEK	0.73523	0.959	1.144	1.118	1.021	1.015	1.033	1.158	1.009	0.945	1.107	0.965	1.012	0.968	0.078202
A2ALU4	935	S	Protein Shroom2 OS=Mus musculus OX=10090 GN=Shroom2 PE=1 SV=1	Shroom2	0.999943	3.52181e-32	218	4	YHS(1)ADDILDAGLDQQQRPQYIHER	0.11541	1.009	0.849	0.833	1.021	1.006	0.967	1.115	0.995	1.003	0.878	0.747	1.026	0.957	0.313285
A2AM05	506	S	Centlein OS=Mus musculus OX=10090 GN=Cntln PE=1 SV=1	Cntln	1	0.015565	59.198	2	S(1)RS(1)LS(1)PK	-0.41729	1.061	1.026	0.596	1.198
A2AM05	508	S	Centlein OS=Mus musculus OX=10090 GN=Cntln PE=1 SV=1	Cntln	1	0.015565	59.198	2	S(1)RS(1)LS(1)PK	-0.41729	1.061	1.026	0.596	1.198
A2AM05	510	S	Centlein OS=Mus musculus OX=10090 GN=Cntln PE=1 SV=1	Cntln	1	0.015565	59.198	2	S(1)RS(1)LS(1)PK	-0.41729	1.061	1.026	0.596	1.198
A2AM29	291	S	Protein AF-9 OS=Mus musculus OX=10090 GN=Mllt3 PE=1 SV=1	Mllt3	0.761325	0.000896337	75.018	3	RPPAS(0.239)DS(0.761)EELSAK	0.34067	0.87	0.947	1.101	1.039
A2AN08	178	S	E3 ubiquitin-protein ligase UBR4 OS=Mus musculus OX=10090 GN=Ubr4 PE=1 SV=1	Ubr4	0.99248	0.000181066	103.11	2	ELAS(0.992)PVS(0.008)PELR	-0.3073	0.968	1.072	0.928	0.957	1.032	1.004	0.982	0.996	0.938	1.068	0.945	0.961	0.954	0.0793502
A2AN08	181	S	E3 ubiquitin-protein ligase UBR4 OS=Mus musculus OX=10090 GN=Ubr4 PE=1 SV=1	Ubr4	0.999637	0.000155545	107.44	2	ELASPVS(1)PELR	-0.38725	0.942	1.021	0.996	1.048	1.032	1.004	0.982	0.996	0.913	1.017	1.014	1.052	1.072	0.0507666
A2AN08	1759	S	E3 ubiquitin-protein ligase UBR4 OS=Mus musculus OX=10090 GN=Ubr4 PE=1 SV=1	Ubr4	0.825173	2.84391e-05	138.63	3	HAS(0.825)T(0.145)S(0.03)PADK	0.33891	0.915	0.819	0.988	1.133	1.032	1.004	0.982	0.996	0.887	0.816	1.006	1.138	1.264	0.145951
A2AN08	1761	S	E3 ubiquitin-protein ligase UBR4 OS=Mus musculus OX=10090 GN=Ubr4 PE=1 SV=1	Ubr4	0.795157	2.84391e-05	138.63	2	HAS(0.002)T(0.203)S(0.795)PADK	0.073471	0.981	0.915	1.041	1.028	1.032	1.004	0.982	0.996	0.951	0.911	1.06	1.032	1.124	0.0113238
A2AN08	2716	S	E3 ubiquitin-protein ligase UBR4 OS=Mus musculus OX=10090 GN=Ubr4 PE=1 SV=1	Ubr4	0.979152	1.97335e-18	150.63	2	HVTLPS(0.021)S(0.979)PR	0.45689	1.221	1.089	0.91	0.982	1.032	1.004	0.982	0.996	1.183	1.085	0.927	0.986	0.846	0.104416
A2AN08	2719	S	E3 ubiquitin-protein ligase UBR4 OS=Mus musculus OX=10090 GN=Ubr4 PE=1 SV=1	Ubr4	0.999966	1.97335e-18	150.63	4	HVT(0.001)LPS(0.152)S(0.847)PRS(1)NT(1)PMGDKDDDDDDDADEK	-0.18502	1.613	1.261	0.477	0.977	1.032	1.004	0.982	0.996	1.563	1.256	0.486	0.981	0.546	0.608682
A2AP18	708	S	1-phosphatidylinositol 4,5-bisphosphate phosphodiesterase eta-2 OS=Mus musculus OX=10090 GN=Plch2 PE=1 SV=2	Plch2	1	0.0320892	51.066	2	ALS(1)DLVK	0.38966
A2APB8	486	S	Targeting protein for Xklp2 OS=Mus musculus OX=10090 GN=Tpx2 PE=1 SV=1	Tpx2	1	0.012497	67.032	2	S(1)PVFALK	-0.516	1.061	0.703	0.972	1.034	0.652	1.051	1.074	1.04	1.627	0.669	0.905	0.994	1.021	0.644084
A2APB8	737	S	Targeting protein for Xklp2 OS=Mus musculus OX=10090 GN=Tpx2 PE=1 SV=1	Tpx2	0.99904	0.000151775	95.954	3	SSELPLT(0.001)VPVS(0.999)PK	-0.021093	1.126	0.975	0.787	1.002	0.652	1.051	1.074	1.04	1.727	0.928	0.733	0.963	0.731	0.593931
A2APV2	1015	S	Formin-like protein 2 OS=Mus musculus OX=10090 GN=Fmnl2 PE=1 SV=2	Fmnl2	0.996784	2.44623e-13	162.82	4	LLEQEALMEQQDAKS(0.997)PS(0.003)HK	-0.12325	1.083	0.853	0.975	1.078	1.142	1.062	1.049	1.021	0.948	0.803	0.929	1.056	1.148	0.206432
A2APV2	171	S	Formin-like protein 2 OS=Mus musculus OX=10090 GN=Fmnl2 PE=1 SV=2	Fmnl2	1	3.49354e-05	139.74	2	S(1)IEDLHR	0.090995	1.115	1.013	1.083	0.888	1.142	1.062	1.049	1.021	0.976	0.954	1.032	0.87	0.984	0.104145
A2AQ19	702	S	RNA polymerase-associated protein RTF1 homolog OS=Mus musculus OX=10090 GN=Rtf1 PE=1 SV=1	Rtf1	0.973057	0.000609993	88.282	3	RS(0.973)LNLEDY(0.027)K	-0.43464	1.015	0.888	0.987	0.99	0.881	0.975	1.005	0.99	1.152	0.911	0.982	1	0.975	0.178408
A2AQ25	1868	S	Sickle tail protein OS=Mus musculus OX=10090 GN=Skt PE=1 SV=1	Skt	1	0.0300688	42.425	3	FQS(1)PPHAGK	0.78232	0.997	0.883	1.007	0.976	0.991	1.028	1.002	0.982	1.006	0.859	1.005	0.994	1.078	0.103639
A2AQ25	1049	S	Sickle tail protein OS=Mus musculus OX=10090 GN=Skt PE=1 SV=1	Skt	1	0.000323018	88.319	3	IGGKS(1)PPPPPPPPR	0.40188	1.208	0.979	0.926	1.006	0.991	1.028	1.002	0.982	1.219	0.952	0.924	1.024	0.917	0.245213
A2AQ25	353	S	Sickle tail protein OS=Mus musculus OX=10090 GN=Skt PE=1 SV=1	Skt	0.987165	0.000512926	104.39	2	LS(0.013)S(0.987)LPVSR	-0.2079	0.622	1.031	1.351	0.958	0.991	1.028	1.002	0.982	0.628	1.003	1.348	0.976	1.56	0.53186
A2AQ25	361	S	Sickle tail protein OS=Mus musculus OX=10090 GN=Skt PE=1 SV=1	Skt	0.996394	3.05375e-21	219.01	2	S(0.004)IS(0.996)PSPSAILER	-0.043289	0.924	1.067	1.096	0.989	0.991	1.028	1.002	0.982	0.932	1.038	1.094	1.007	1.072	0.134561
A2AQ25	474	S	Sickle tail protein OS=Mus musculus OX=10090 GN=Skt PE=1 SV=1	Skt	1	0.0197064	55.776	3	T(1)PPAS(1)PHR	0.11513	0.986	1.12	1.064	0.903	0.991	1.028	1.002	0.982	0.995	1.089	1.062	0.92	0.956	0.164203
A2AR02	685	S	Peptidyl-prolyl cis-trans isomerase G OS=Mus musculus OX=10090 GN=Ppig PE=1 SV=1	Ppig	0.999986	0.00095327	82.925	2	ADREQS(1)PVSK	0.69829	1.046	1.036	0.986	1.069	0.98	0.971	1.019	0.982	1.067	1.067	0.968	1.089	0.964	0.0836205
A2AR02	742	S	Peptidyl-prolyl cis-trans isomerase G OS=Mus musculus OX=10090 GN=Ppig PE=1 SV=1	Ppig	0.999939	4.24351e-06	113.89	3	KCDHES(1)S(1)PGT(0.871)DEDKS(0.129)G	-0.36063	1.178	0.958	0.719	1.1	0.98	0.971	1.019	0.982	1.202	0.987	0.706	1.12	0.861	0.450052
A2AR02	743	S	Peptidyl-prolyl cis-trans isomerase G OS=Mus musculus OX=10090 GN=Ppig PE=1 SV=1	Ppig	0.999948	4.24351e-06	113.89	3	KCDHES(1)S(1)PGT(0.871)DEDKS(0.129)G	-0.36063	1.104	1.014	0.785	1.066	0.98	0.971	1.019	0.982	1.127	1.044	0.77	1.086	0.862	0.29302
A2AR02	395	S	Peptidyl-prolyl cis-trans isomerase G OS=Mus musculus OX=10090 GN=Ppig PE=1 SV=1	Ppig	1	0.000844928	97.175	2	ENQRS(1)PVR	0.055755	0.96	1.066	1.014	1.081	0.98	0.971	1.019	0.982	0.98	1.098	0.995	1.101	1.009	0.0084096
A2AR02	354	S	Peptidyl-prolyl cis-trans isomerase G OS=Mus musculus OX=10090 GN=Ppig PE=1 SV=1	Ppig	1	0.00116501	77.204	2	RS(1)ET(1)PPHWR	0.97857	0.957	0.971	0.987	0.989	0.98	0.971	1.019	0.982	0.977	1	0.969	1.007	1	0.0106119
A2AR02	411	S	Peptidyl-prolyl cis-trans isomerase G OS=Mus musculus OX=10090 GN=Ppig PE=1 SV=1	Ppig	1	0.000157228	115.04	2	HMS(1)ES(1)PNRK	-0.43425	1.128	1.107	0.772	1.062	0.98	0.971	1.019	0.982	1.151	1.14	0.758	1.081	0.804	0.25433
A2AR02	413	S	Peptidyl-prolyl cis-trans isomerase G OS=Mus musculus OX=10090 GN=Ppig PE=1 SV=1	Ppig	1	5.00271e-05	130.41	2	HMS(1)ES(1)PNRK	-0.43425	1.087	1.06	0.921	1.031	0.98	0.971	1.019	0.982	1.109	1.092	0.904	1.05	0.888	0.116989
A2AR02	656	S	Peptidyl-prolyl cis-trans isomerase G OS=Mus musculus OX=10090 GN=Ppig PE=1 SV=1	Ppig	1	0.00769356	61.11	4	KENS(1)EGEKR	-0.065065	1.048	1.009	0.956	0.869	0.98	0.971	1.019	0.982	1.069	1.039	0.938	0.885	0.864	0.0204484
A2AR02	288	S	Peptidyl-prolyl cis-trans isomerase G OS=Mus musculus OX=10090 GN=Ppig PE=1 SV=1	Ppig	1	0.00118329	76.073	4	S(1)PPKADDKER	0.93109	1.152	1.054	0.648	1.068	0.98	0.971	1.019	0.982	1.176	1.085	0.636	1.088	0.772	0.423165
A2AR02	254	S	Peptidyl-prolyl cis-trans isomerase G OS=Mus musculus OX=10090 GN=Ppig PE=1 SV=1	Ppig	0.839371	0.000786268	53.866	5	KS(0.508)PS(0.839)S(0.839)ES(0.814)EAENVDAQPQSTVRPEEIPPIPENR	-0.17377	0.999	0.704	1.015	0.833	0.98	0.971	1.019	0.982	1.019	0.725	0.996	0.848	1.074	0.127128
A2AR02	255	S	Peptidyl-prolyl cis-trans isomerase G OS=Mus musculus OX=10090 GN=Ppig PE=1 SV=1	Ppig	0.839371	0.000786268	53.866	5	KS(0.508)PS(0.839)S(0.839)ES(0.814)EAENVDAQPQSTVRPEEIPPIPENR	-0.17377	0.999	0.704	1.015	0.833	0.98	0.971	1.019	0.982	1.019	0.725	0.996	0.848	1.074	0.127128
A2AR02	257	S	Peptidyl-prolyl cis-trans isomerase G OS=Mus musculus OX=10090 GN=Ppig PE=1 SV=1	Ppig	0.813689	0.000786268	53.866	5	KS(0.508)PS(0.839)S(0.839)ES(0.814)EAENVDAQPQSTVRPEEIPPIPENR	-0.17377	0.999	0.704	1.015	0.833	0.98	0.971	1.019	0.982	1.019	0.725	0.996	0.848	1.074	0.127128
A2AR02	626	S	Peptidyl-prolyl cis-trans isomerase G OS=Mus musculus OX=10090 GN=Ppig PE=1 SV=1	Ppig	0.961664	0.0351419	44.598	3	RDS(0.962)RS(0.036)S(0.002)ER	3.0099	0.933	1.004	1.247	1.034	0.98	0.971	1.019	0.982	0.952	1.034	1.224	1.053	1.152	0.164501
A2AR02	584	S	Peptidyl-prolyl cis-trans isomerase G OS=Mus musculus OX=10090 GN=Ppig PE=1 SV=1	Ppig	0.99147	0.00733523	63.091	4	S(0.991)RS(0.992)KEY(0.017)HR	1.2576	1.191	1.114	0.563	1.049	0.98	0.971	1.019	0.982	1.215	1.147	0.553	1.068	0.693	0.48569
A2AR02	586	S	Peptidyl-prolyl cis-trans isomerase G OS=Mus musculus OX=10090 GN=Ppig PE=1 SV=1	Ppig	0.991568	0.00733523	63.091	4	S(0.991)RS(0.992)KEY(0.017)HR	1.2576	1.191	1.114	0.563	1.049	0.98	0.971	1.019	0.982	1.215	1.147	0.553	1.068	0.693	0.48569
A2AR02	576	S	Peptidyl-prolyl cis-trans isomerase G OS=Mus musculus OX=10090 GN=Ppig PE=1 SV=1	Ppig	1	0.0290692	67.952	2	VRS(1)RS(1)HDR	0.50345	1.062	0.887	1.106	1.04	0.98	0.971	1.019	0.982	1.084	0.913	1.085	1.059	1.08	0.104054
A2AR02	578	S	Peptidyl-prolyl cis-trans isomerase G OS=Mus musculus OX=10090 GN=Ppig PE=1 SV=1	Ppig	1	0.0290692	67.952	2	VRS(1)RS(1)HDR	0.50345	1.062	0.887	1.106	1.04	0.98	0.971	1.019	0.982	1.084	0.913	1.085	1.059	1.08	0.104054
A2AR02	345	S	Peptidyl-prolyl cis-trans isomerase G OS=Mus musculus OX=10090 GN=Ppig PE=1 SV=1	Ppig	0.999499	0.00645424	68.108	2	Y(0.978)RT(0.021)PS(0.002)RS(0.999)R	-0.95013	1.07	0.986	1.061	1.04	0.98	0.971	1.019	0.982	1.092	1.015	1.041	1.059	0.998	0.0637671
A2ARP1	1147	S	Inositol hexakisphosphate and diphosphoinositol-pentakisphosphate kinase 1 OS=Mus musculus OX=10090 GN=Ppip5k1 PE=1 SV=1	Ppip5k1	0.998491	0.000751606	81.239	3	T(0.002)LHS(0.998)PPLQLR	-0.30993	0.949	0.99	1.112	0.889
A2ARS0	203	S	Ankyrin repeat domain-containing protein 63 OS=Mus musculus OX=10090 GN=Ankrd63 PE=1 SV=1	Ankrd63	1	6.91494e-07	109.98	3	GSNSDSPPGHPAPAPS(1)PER	-0.0009544	0.823	0.979	1.113	1.029
A2ARV4	4624	S	Low-density lipoprotein receptor-related protein 2 OS=Mus musculus OX=10090 GN=Lrp2 PE=1 SV=1	Lrp2	0.963108	0.000249371	83.423	3	EAVAVAPPPS(0.963)PS(0.037)LPAK	-0.1926	0.912	1.056	1.047	0.991
A2ARV4	4464	S	Low-density lipoprotein receptor-related protein 2 OS=Mus musculus OX=10090 GN=Lrp2 PE=1 SV=1	Lrp2	0.888625	0.0100099	66.538	2	LPS(0.889)LS(0.104)S(0.007)LAK	0.31052	0.959	0.815	0.882	0.971
A2AT37	8	S	Regulator of nonsense transcripts 2 OS=Mus musculus OX=10090 GN=Upf2 PE=1 SV=1	Upf2	0.99404	0.00122201	95.642	4	KKS(0.994)AS(0.006)MEEK	-0.57631	1.269	0.941	0.853	0.908	0.998	1.078	0.842	1.03	1.272	0.873	1.013	0.882	0.903	0.167576
A2AUM9	1575	S	Centrosomal protein of 152 kDa OS=Mus musculus OX=10090 GN=Cep152 PE=1 SV=1	Cep152	0.849089	9.05662e-06	99.092	3	ALMCGS(0.849)PT(0.151)ETDSIASEK	-2.7205	1.071	1.083	0.954	1.045
A2AUM9	1561	S	Centrosomal protein of 152 kDa OS=Mus musculus OX=10090 GN=Cep152 PE=1 SV=1	Cep152	0.988999	9.17705e-05	97.45	3	HT(0.001)T(0.003)LRS(0.989)PS(0.008)EMPR	0.094164	0.791	1.062	1.172	1.037
A2AWA9	56	S	Rab GTPase-activating protein 1 OS=Mus musculus OX=10090 GN=Rabgap1 PE=1 SV=1	Rabgap1	1	0.000874744	78.814	3	IVGNGS(1)EQQLQK	0.11394	0.897	1.09	1.116	1.001	1.014	0.971	1.006	1.066	0.885	1.123	1.109	0.939	1.044	0.282301
A2AWA9	496	S	Rab GTPase-activating protein 1 OS=Mus musculus OX=10090 GN=Rabgap1 PE=1 SV=1	Rabgap1	0.849576	4.648e-10	102.29	4	LPQS(0.05)GS(0.85)QS(0.098)S(0.003)MIPSPPEDDEEEDNDEPLLSGFGDVSK	-0.11667	1.009	1.172	1.037	0.896	1.014	0.971	1.006	1.066	0.995	1.207	1.031	0.841	0.866	0.276641
A2AWA9	486	S	Rab GTPase-activating protein 1 OS=Mus musculus OX=10090 GN=Rabgap1 PE=1 SV=1	Rabgap1	0.769845	0.0259981	55.649	2	T(0.016)T(0.049)AS(0.77)PS(0.166)VR	-0.050395	1.052	0.926	0.971	0.988	1.014	0.971	1.006	1.066	1.037	0.954	0.965	0.927	0.952	0.0304691
A2AWL7	352	S	MAX gene-associated protein OS=Mus musculus OX=10090 GN=Mga PE=2 SV=1	Mga	0.997453	0.0147868	70.908	2	HEIS(0.997)ES(0.003)R	-0.32174
A2AWL7	531	S	MAX gene-associated protein OS=Mus musculus OX=10090 GN=Mga PE=2 SV=1	Mga	1	0.00521529	68.657	3	KHS(1)PDLR	0.37183	0.957	0.841	1.052	1.105
A2AWL7	2338	S	MAX gene-associated protein OS=Mus musculus OX=10090 GN=Mga PE=2 SV=1	Mga	0.95346	0.0269381	44.564	3	KVS(0.953)LIS(0.017)S(0.03)K	0.053463	0.923	0.948	1.07	1.018
A2AWL7	2860	S	MAX gene-associated protein OS=Mus musculus OX=10090 GN=Mga PE=2 SV=1	Mga	0.976611	0.000114303	102.57	2	QLGDT(0.023)AS(0.977)EPDVLK	0.44303	1.02	1.065	0.968	1.045
A2AWL7	921	S	MAX gene-associated protein OS=Mus musculus OX=10090 GN=Mga PE=2 SV=1	Mga	0.988891	0.0126288	51.726	3	SILPY(0.011)PVS(0.989)PK	-0.26474	0.604	1.377	0.887	1.09
A2AWL7	604	S	MAX gene-associated protein OS=Mus musculus OX=10090 GN=Mga PE=2 SV=1	Mga	0.994739	5.77127e-06	116.06	3	TVTASHS(0.005)AS(0.995)PNTPGK	-0.61059	0.816	1.178	1.122	0.961
A2AWL7	448	S	MAX gene-associated protein OS=Mus musculus OX=10090 GN=Mga PE=2 SV=1	Mga	1	0.0284679	49.356	2	WLPNS(1)PGVAK	0.57342
A2AWT3	163	S	Ataxin-7-like protein 3 OS=Mus musculus OX=10090 GN=Atxn7l3 PE=1 SV=1	Atxn7l3	0.999999	0.000605111	88.075	3	KSDKNPNS(1)PR	-2.37	1.053	0.976	1.036	1.026
A2AWT3	281	S	Ataxin-7-like protein 3 OS=Mus musculus OX=10090 GN=Atxn7l3 PE=1 SV=1	Atxn7l3	0.999964	1.89527e-14	180.45	3	LQWDGSSDLS(1)PSDSGSSK	0.73199	1.033	1.029	0.863	0.963
A2BE28	238	S	Ribosomal biogenesis protein LAS1L OS=Mus musculus OX=10090 GN=Las1l PE=1 SV=1	Las1l	0.999969	0.000635776	78.674	3	GNEEVAS(1)HPEPSSR	0.99747	0.902	0.893	1.106	1.063	1.011	0.956	0.923	0.966	0.892	0.934	1.198	1.1	1.26	0.0925606
A2BH40	605	S	AT-rich interactive domain-containing protein 1A OS=Mus musculus OX=10090 GN=Arid1a PE=1 SV=1	Arid1a	0.994504	1.93523e-12	122.57	4	FPPPQELS(0.995)QDS(0.005)FGSQASSAPSMTSSK	-0.11046	0.826	0.875	0.956	1.058	0.988	1.019	0.951	1.016	0.836	0.859	1.005	1.041	1.207	0.00585838
A2BH40	697	S	AT-rich interactive domain-containing protein 1A OS=Mus musculus OX=10090 GN=Arid1a PE=1 SV=1	Arid1a	1	1.31208e-17	196.1	3	GPS(1)PS(1)PVGS(1)PASVAQSR	-0.39113	1.003	1.019	0.96	0.988	0.988	1.019	0.951	1.016	1.015	1	1.009	0.972	0.983	0.0158254
A2BH40	699	S	AT-rich interactive domain-containing protein 1A OS=Mus musculus OX=10090 GN=Arid1a PE=1 SV=1	Arid1a	1	1.09577e-07	129.66	3	GPS(1)PS(1)PVGS(1)PASVAQSR	-0.39113	1.016	1.017	0.883	0.974	0.988	1.019	0.951	1.016	1.028	0.998	0.928	0.959	0.932	0.0440045
A2BH40	703	S	AT-rich interactive domain-containing protein 1A OS=Mus musculus OX=10090 GN=Arid1a PE=1 SV=1	Arid1a	0.999976	1.31208e-17	196.1	3	GPS(1)PS(1)PVGS(1)PASVAQSR	-0.39113	1.024	0.973	0.971	0.932	0.988	1.019	0.951	1.016	1.036	0.955	1.021	0.917	0.973	0.0188949
A2BH40	773	S	AT-rich interactive domain-containing protein 1A OS=Mus musculus OX=10090 GN=Arid1a PE=1 SV=1	Arid1a	0.997087	2.53571e-21	199.92	2	NPQMPQYTSPQPGS(0.003)ALS(0.997)PR	0.12762	1.18	1.005	0.869	0.952	0.988	1.019	0.951	1.016	1.194	0.986	0.914	0.937	0.857	0.152554
A2BH40	365	S	AT-rich interactive domain-containing protein 1A OS=Mus musculus OX=10090 GN=Arid1a PE=1 SV=1	Arid1a	0.999943	1.24804e-16	177.91	3	SHHAPMS(1)PGSSGGGGQPLAR	-0.48184	0.874	0.895	1.22	0.987	0.988	1.019	0.951	1.016	0.885	0.878	1.283	0.971	1.278	0.190332
A2BH40	1927	S	AT-rich interactive domain-containing protein 1A OS=Mus musculus OX=10090 GN=Arid1a PE=1 SV=1	Arid1a	0.999955	4.17356e-10	154.84	3	SSTLTDEGAKS(1)AEATK	0.50111	1.006	1.055	0.865	0.98	0.988	1.019	0.951	1.016	1.018	1.035	0.91	0.965	0.913	0.0294305
A2CG49	1686	S	Kalirin OS=Mus musculus OX=10090 GN=Kalrn PE=1 SV=1	Kalrn	0.897619	1.30371e-29	237.46	2	S(0.898)S(0.102)VEMDCFFPLK	-0.12031	1.026	0.958	1	0.946	1.017	0.911	1.071	1.125	1.009	1.052	0.934	0.841	0.862	0.104119
Q0KL02	1779	S	Triple functional domain protein OS=Mus musculus OX=10090 GN=Trio PE=1 SV=3	Trio	0.990515	0.0162662	63.961	2	WLT(0.009)S(0.991)PVR	-0.58655	0.681	0.816	1.353	1.122
A2CG63	790	S	AT-rich interactive domain-containing protein 4B OS=Mus musculus OX=10090 GN=Arid4b PE=1 SV=1	Arid4b	1	1.92729e-09	134.68	3	DMEAIS(1)EDT(1)DFEEEDEITK	-0.67875	0.917	1.026	0.903	0.989
A2CG63	666	S	AT-rich interactive domain-containing protein 4B OS=Mus musculus OX=10090 GN=Arid4b PE=1 SV=1	Arid4b	0.960269	3.73831e-06	101.58	4	RLS(0.96)KS(0.969)PFQS(0.078)NPS(0.993)PEMVS(0.001)K	-0.1599	1.035	0.877	0.936	0.992
A2CG63	668	S	AT-rich interactive domain-containing protein 4B OS=Mus musculus OX=10090 GN=Arid4b PE=1 SV=1	Arid4b	0.968538	3.73831e-06	101.58	4	RLS(0.96)KS(0.969)PFQS(0.078)NPS(0.993)PEMVS(0.001)K	-0.1599	1.035	0.877	0.936	0.992
A2CG63	675	S	AT-rich interactive domain-containing protein 4B OS=Mus musculus OX=10090 GN=Arid4b PE=1 SV=1	Arid4b	0.999795	4.62165e-06	116.73	3	SPFQSNPS(1)PEMVSK	-0.39535	1.054	0.913	0.934	0.98
A2CG63	482	S	AT-rich interactive domain-containing protein 4B OS=Mus musculus OX=10090 GN=Arid4b PE=1 SV=1	Arid4b	1	7.56652e-10	134.91	4	SLLECIPAQS(1)DEEKEAHITK	-0.23736	0.954	1.104	0.935	1.002
A2CG63	778	S	AT-rich interactive domain-containing protein 4B OS=Mus musculus OX=10090 GN=Arid4b PE=1 SV=1	Arid4b	0.950028	0.00257117	74.962	2	TVS(0.05)KS(0.95)PER	0.40998	1.129	0.967	0.984	1.023
A2RSJ4	414	S	UHRF1-binding protein 1-like OS=Mus musculus OX=10090 GN=Uhrf1bp1l PE=1 SV=2	Uhrf1bp1l	1	0.0189426	61.78	2	NLGS(1)PPK	0.73415	1.147	1.148	0.793	0.877	1.048	1.064	1.1	0.926	1.094	1.079	0.721	0.947	0.768	0.201505
A2RSJ4	952	S	UHRF1-binding protein 1-like OS=Mus musculus OX=10090 GN=Uhrf1bp1l PE=1 SV=2	Uhrf1bp1l	0.953621	9.3543e-05	128.68	2	S(0.02)AS(0.954)DT(0.026)NLQK	0.36425	1.085	1.059	0.89	0.911	1.048	1.064	1.1	0.926	1.035	0.995	0.809	0.984	0.886	0.165298
A2RSQ0	833	S	DENN domain-containing protein 5B OS=Mus musculus OX=10090 GN=Dennd5b PE=1 SV=2	Dennd5b	0.971343	5.39557e-06	133.78	3	RKS(0.971)DS(0.029)GVMLPTLR	0.004705	1.195	0.958	1.086	0.904
A2RSQ0	1076	S	DENN domain-containing protein 5B OS=Mus musculus OX=10090 GN=Dennd5b PE=1 SV=2	Dennd5b	0.999888	9.25471e-05	109.95	3	RLS(1)ITSLTGK	-0.47941	1.055	1.013	1.025	0.954
A2RSY1	511	S	KAT8 regulatory NSL complex subunit 3 OS=Mus musculus OX=10090 GN=Kansl3 PE=1 SV=1	Kansl3	1	0.0286291	41.047	4	DLAFEIPERGS(1)RPAS(1)PAAR	0.010119	0.733	1.147	1.09	1.217
A2RSY1	515	S	KAT8 regulatory NSL complex subunit 3 OS=Mus musculus OX=10090 GN=Kansl3 PE=1 SV=1	Kansl3	1	0.000126196	99.941	4	DLAFEIPERGS(1)RPAS(1)PAAR	0.010119	0.86	1.106	1.126	0.952
A2RSY1	633	S	KAT8 regulatory NSL complex subunit 3 OS=Mus musculus OX=10090 GN=Kansl3 PE=1 SV=1	Kansl3	0.811605	0.0081328	58.781	3	HHS(0.033)S(0.156)S(0.812)PLPGAK	-0.38602	0.905	0.997	1.049	1.018
A2RSY1	770	S	KAT8 regulatory NSL complex subunit 3 OS=Mus musculus OX=10090 GN=Kansl3 PE=1 SV=1	Kansl3	0.968555	9.49614e-07	100.39	3	T(0.005)S(0.005)GLPGS(0.969)PS(0.021)PGPAPQATSVK	0.045845	0.985	1.062	0.83	0.983
A2RSY1	772	S	KAT8 regulatory NSL complex subunit 3 OS=Mus musculus OX=10090 GN=Kansl3 PE=1 SV=1	Kansl3	0.992574	1.01566e-12	148.29	3	TSGLPGS(0.007)PS(0.993)PGPAPQATSVK	0.6802	1.089	0.961	0.936	1.055
A2RTL5	45	S	Arginine/serine-rich coiled-coil protein 2 OS=Mus musculus OX=10090 GN=Rsrc2 PE=2 SV=1	Rsrc2	0.928127	1.75387e-06	158.31	2	ERLNS(0.928)S(0.072)ENGEDR	-0.37623	0.961	0.921	1.074	1.019	0.984	0.974	0.942	1.016	0.977	0.946	1.14	1.003	1.114	0.0679483
A2RTL5	46	S	Arginine/serine-rich coiled-coil protein 2 OS=Mus musculus OX=10090 GN=Rsrc2 PE=2 SV=1	Rsrc2	0.957413	1.75387e-06	158.31	2	LNS(0.043)S(0.957)ENGEDR	-0.43419	1.018	0.951	0.95	1.104	0.984	0.974	0.942	1.016	1.035	0.976	1.008	1.087	1.044	0.0948227
A2TJV2	270	S	Paralemmin-3 OS=Mus musculus OX=10090 GN=Palm3 PE=1 SV=1	Palm3	0.848525	0.000474152	85.469	3	QGT(0.021)S(0.13)S(0.849)PELPTWVK	-0.062682	0.942	1.127	1.076	0.986	0.943	0.916	1.003	1.093	0.999	1.23	1.073	0.902	0.904	0.266877
A3KGB4	952	S	TBC1 domain family member 8B OS=Mus musculus OX=10090 GN=Tbc1d8b PE=1 SV=1	Tbc1d8b	0.999977	9.18613e-06	104.95	3	ETESGRNS(1)PEK	0.76985	1.047	1.051	0.749	1.131	0.981	1.054	0.932	0.974	1.067	0.997	0.804	1.161	0.959	0.302308
A3KGS3	373	S	Ral GTPase-activating protein subunit alpha-2 OS=Mus musculus OX=10090 GN=Ralgapa2 PE=1 SV=2	Ralgapa2	0.993151	1.95442e-11	174.97	3	RLS(0.993)NS(0.007)SLCSIEEEHR	-0.60043	1.168	0.867	0.986	1.022
A3KGS3	376	S	Ral GTPase-activating protein subunit alpha-2 OS=Mus musculus OX=10090 GN=Ralgapa2 PE=1 SV=2	Ralgapa2	0.80032	0.000145274	91.733	3	RLS(0.919)NS(0.283)S(0.8)LCS(0.998)IEEEHR	0.010565	1.144	0.836	0.885	1.094
A3KGS3	379	S	Ral GTPase-activating protein subunit alpha-2 OS=Mus musculus OX=10090 GN=Ralgapa2 PE=1 SV=2	Ralgapa2	0.997674	0.000145274	91.733	3	RLS(0.919)NS(0.283)S(0.8)LCS(0.998)IEEEHR	0.010565	1.144	0.836	0.885	1.094
A3KGS3	820	S	Ral GTPase-activating protein subunit alpha-2 OS=Mus musculus OX=10090 GN=Ralgapa2 PE=1 SV=2	Ralgapa2	0.99718	9.55778e-10	174.89	2	S(0.002)S(0.001)S(0.997)PAELELK	-0.31398	1.017	0.931	0.977	1.003
A3KGS3	765	S	Ral GTPase-activating protein subunit alpha-2 OS=Mus musculus OX=10090 GN=Ralgapa2 PE=1 SV=2	Ralgapa2	0.952023	1.13161e-09	172.28	2	S(0.005)S(0.01)S(0.952)T(0.03)S(0.002)DITER	0.23648	0.999	1.062	1.244	0.812
A6H5X4	17	S	PHD finger protein 11 OS=Mus musculus OX=10090 GN=Phf11 PE=2 SV=1	Phf11	1	9.39678e-05	131.42	3	GDS(1)PIIEK	0.16532	1.149	1.026	1.092	0.909
A6H5X4	169	S	PHD finger protein 11 OS=Mus musculus OX=10090 GN=Phf11 PE=2 SV=1	Phf11	0.845583	0.000294899	91.076	3	RLS(0.846)S(0.154)GPPAQPK	0.59025	0.907	0.99	0.922	1.113
A6H619	1201	S	PHD and RING finger domain-containing protein 1 OS=Mus musculus OX=10090 GN=Phrf1 PE=1 SV=2	Phrf1	1	3.58078e-10	176.17	2	EVS(1)PAPATQGESR	-1.3149	0.834	0.895	1.63	0.891	0.967	0.938	0.954	0.996	0.862	0.954	1.709	0.895	1.461	0.505941
A6H619	731	S	PHD and RING finger domain-containing protein 1 OS=Mus musculus OX=10090 GN=Phrf1 PE=1 SV=2	Phrf1	0.998888	0.00021057	95.183	2	GRVDS(0.999)EPS(0.001)SR	0.64655	0.698	0.81	1.171	1.148	0.967	0.938	0.954	0.996	0.722	0.864	1.227	1.153	1.517	0.170191
A6H619	919	S	PHD and RING finger domain-containing protein 1 OS=Mus musculus OX=10090 GN=Phrf1 PE=1 SV=2	Phrf1	0.871213	3.92042e-20	171.63	3	GSAEGT(0.129)S(0.871)DLEQEGLGEIEPTEIR	-0.033701	0.916	1.049	1.04	1.123	0.967	0.938	0.954	0.996	0.947	1.118	1.09	1.128	1.08	0.0929714
A6H619	98	S	PHD and RING finger domain-containing protein 1 OS=Mus musculus OX=10090 GN=Phrf1 PE=1 SV=2	Phrf1	0.823884	2.00999e-08	109.74	3	LEAS(0.176)S(0.824)VPNS(1)DDDAESCPICLNAFR	-0.63512	1.25	0.913	0.833	0.854	0.967	0.938	0.954	0.996	1.293	0.973	0.873	0.857	0.778	0.187229
A6H619	102	S	PHD and RING finger domain-containing protein 1 OS=Mus musculus OX=10090 GN=Phrf1 PE=1 SV=2	Phrf1	0.999927	2.00999e-08	109.74	3	LEAS(0.176)S(0.824)VPNS(1)DDDAESCPICLNAFR	-0.63512	1.25	0.913	0.833	0.854	0.967	0.938	0.954	0.996	1.293	0.973	0.873	0.857	0.778	0.187229
A6H619	664	S	PHD and RING finger domain-containing protein 1 OS=Mus musculus OX=10090 GN=Phrf1 PE=1 SV=2	Phrf1	1	0.022326	44.71	2	NT(1)AS(1)GLPQR	-3.5579	0.851	0.947	1.106	1.05	0.967	0.938	0.954	0.996	0.88	1.01	1.159	1.054	1.18	0.163524
A6H619	1190	S	PHD and RING finger domain-containing protein 1 OS=Mus musculus OX=10090 GN=Phrf1 PE=1 SV=2	Phrf1	1	0.00483841	69.275	3	RAHS(1)PEK	-0.17848	1.159	0.935	0.975	0.922	0.967	0.938	0.954	0.996	1.199	0.997	1.022	0.926	0.891	0.0611423
A6H619	1092	S	PHD and RING finger domain-containing protein 1 OS=Mus musculus OX=10090 GN=Phrf1 PE=1 SV=2	Phrf1	1	0.000321346	98.254	3	RGS(1)WGHGR	0.04333	1.12	0.86	0.897	0.934	0.967	0.938	0.954	0.996	1.158	0.917	0.94	0.938	0.918	0.162615
A6H619	1134	S	PHD and RING finger domain-containing protein 1 OS=Mus musculus OX=10090 GN=Phrf1 PE=1 SV=2	Phrf1	0.998925	0.00499907	69.261	3	S(0.001)RGS(0.999)S(1)LER	-0.1287	0.963	0.983	1.137	1.143	0.967	0.938	0.954	0.996	0.996	1.048	1.192	1.148	1.146	0.0629362
A6H619	1135	S	PHD and RING finger domain-containing protein 1 OS=Mus musculus OX=10090 GN=Phrf1 PE=1 SV=2	Phrf1	0.999634	0.00499907	69.261	3	S(0.001)RGS(0.999)S(1)LER	-0.1287	0.963	0.983	1.137	1.143	0.967	0.938	0.954	0.996	0.996	1.048	1.192	1.148	1.146	0.0629362
A6H619	1043	S	PHD and RING finger domain-containing protein 1 OS=Mus musculus OX=10090 GN=Phrf1 PE=1 SV=2	Phrf1	1	6.85525e-05	128.74	2	S(1)VS(1)PVAEEHTR	-0.3328	0.966	0.987	1.051	1.058	0.967	0.938	0.954	0.996	0.999	1.052	1.102	1.062	1.056	0.0622441
A6H619	1045	S	PHD and RING finger domain-containing protein 1 OS=Mus musculus OX=10090 GN=Phrf1 PE=1 SV=2	Phrf1	1	6.85525e-05	128.74	2	S(1)VS(1)PVAEEHTR	-0.3328	0.966	0.987	1.051	1.058	0.967	0.938	0.954	0.996	0.999	1.052	1.102	1.062	1.056	0.0622441
A6H619	867	S	PHD and RING finger domain-containing protein 1 OS=Mus musculus OX=10090 GN=Phrf1 PE=1 SV=2	Phrf1	0.999182	0.0140702	53.597	3	TIS(0.001)INS(0.999)PK	-0.40406	1.189	0.999	0.877	0.962	0.967	0.938	0.954	0.996	1.23	1.065	0.919	0.966	0.827	0.136804
A6H619	622	S	PHD and RING finger domain-containing protein 1 OS=Mus musculus OX=10090 GN=Phrf1 PE=1 SV=2	Phrf1	0.999814	0.000135913	108.01	2	TLS(1)DENRPSR	0.50954	0.878	0.847	1.034	1.185	0.967	0.938	0.954	0.996	0.908	0.903	1.084	1.19	1.256	0.0698099
A6H619	982	S	PHD and RING finger domain-containing protein 1 OS=Mus musculus OX=10090 GN=Phrf1 PE=1 SV=2	Phrf1	0.999966	2.93324e-12	136.66	3	TVTCVTVEEPGVLPS(1)PDAPQITTHR	-0.36213	1.011	1.112	1.005	0.89	0.967	0.938	0.954	0.996	1.046	1.186	1.053	0.894	0.88	0.203178
A6H6A9	119	S	Rab GTPase-activating protein 1-like OS=Mus musculus OX=10090 GN=Rabgap1l PE=1 SV=1	Rabgap1l	0.967864	7.02313e-24	217.11	3	PS(0.018)S(0.968)PS(0.014)RFPEEDSVLFNK	-0.35743	1.117	1.136	0.78	1.034	0.877	0.872	1.064	1.077	1.274	1.303	0.733	0.96	0.656	0.174621
A6H6A9	121	S	Rab GTPase-activating protein 1-like OS=Mus musculus OX=10090 GN=Rabgap1l PE=1 SV=1	Rabgap1l	0.830089	2.91466e-10	151.87	4	PS(0.009)S(0.161)PS(0.83)RFPEEDSVLFNK	-0.17648	1.097	0.96	0.914	1.014	0.877	0.872	1.064	1.077	1.251	1.101	0.859	0.942	0.772	0.154894
A6H8H2	1213	S	DENN domain-containing protein 4C OS=Mus musculus OX=10090 GN=Dennd4c PE=1 SV=1	Dennd4c	0.804604	0.000464085	80.236	3	T(0.193)S(0.805)DS(0.003)EDKLFSPVISR	-0.34657	0.912	1.176	0.817	1.048	1.014	0.971	0.984	1.014	0.899	1.211	0.83	1.034	0.889	0.0549132
A6H8H2	971	S	DENN domain-containing protein 4C OS=Mus musculus OX=10090 GN=Dennd4c PE=1 SV=1	Dennd4c	0.98987	3.02122e-15	142.46	3	HLQPTPEPQS(0.99)PT(0.01)EPPAWGSSIVK	-0.18199	1.1	0.989	0.883	1.007	1.014	0.971	0.984	1.014	1.085	1.019	0.897	0.993	0.9	0.11543
A6H8H2	740	S	DENN domain-containing protein 4C OS=Mus musculus OX=10090 GN=Dennd4c PE=1 SV=1	Dennd4c	0.999435	6.32879e-10	148.26	3	HPPGSSIT(0.001)NS(0.999)PALMAK	0.62807	0.952	0.944	1.052	0.901	1.014	0.971	0.984	1.014	0.939	0.972	1.069	0.889	1.026	0.153614
A6H8H2	720	S	DENN domain-containing protein 4C OS=Mus musculus OX=10090 GN=Dennd4c PE=1 SV=1	Dennd4c	1	0.00375246	83.499	2	LFDS(1)PQK	-0.36319	1.014	1.188	0.961	1.364	1.014	0.971	0.984	1.014	1	1.223	0.977	1.345	1.038	0.0837498
A6H8H2	1659	S	DENN domain-containing protein 4C OS=Mus musculus OX=10090 GN=Dennd4c PE=1 SV=1	Dennd4c	0.957317	4.24006e-20	167.51	4	PFHGVS(0.001)T(0.041)VS(0.957)LPSSLQEDVDHLGK	0.18997	0.843	0.96	1.227	1.049	1.014	0.971	0.984	1.014	0.831	0.989	1.247	1.035	1.274	0.251983
A6H8H2	1631	S	DENN domain-containing protein 4C OS=Mus musculus OX=10090 GN=Dennd4c PE=1 SV=1	Dennd4c	0.982004	0.0255477	48.073	2	RNVS(0.982)LT(0.018)R	-1.5529					1.014	0.971	0.984	1.014
A6H8H2	1637	S	DENN domain-containing protein 4C OS=Mus musculus OX=10090 GN=Dennd4c PE=1 SV=1	Dennd4c	0.998021	5.29422e-41	267.93	2	S(0.002)HS(0.998)VGGPLQNIDFSQR	0.13659	0.963	1.027	0.916	1.079	1.014	0.971	0.984	1.014	0.95	1.058	0.931	1.064	0.993	0.0185144
A6H8H2	1274	S	DENN domain-containing protein 4C OS=Mus musculus OX=10090 GN=Dennd4c PE=1 SV=1	Dennd4c	0.980168	0.000343828	112.13	2	S(0.006)S(0.012)S(0.98)LPS(0.002)DR	0.37904	1.044	1.003	1.102	1.038	1.014	0.971	0.984	1.014	1.03	1.033	1.12	1.024	1.039	0.0653342
A6H8H2	1182	S	DENN domain-containing protein 4C OS=Mus musculus OX=10090 GN=Dennd4c PE=1 SV=1	Dennd4c	0.949075	0.000431838	123.35	2	S(0.012)S(0.014)S(0.949)Y(0.025)ATR	0.35947	0.884	1.141	1.096	0.899	1.014	0.971	0.984	1.014	0.872	1.175	1.114	0.887	1.016	0.363814
A6H8H2	1321	S	DENN domain-containing protein 4C OS=Mus musculus OX=10090 GN=Dennd4c PE=1 SV=1	Dennd4c	0.960311	3.68349e-06	144.27	2	S(0.019)T(0.019)S(0.96)LS(0.002)ALVR	-0.18649	0.582	1.019	1.283	1.097	1.014	0.971	0.984	1.014	0.574	1.049	1.304	1.082	1.652	0.531347
A6H8H2	1096	S	DENN domain-containing protein 4C OS=Mus musculus OX=10090 GN=Dennd4c PE=1 SV=1	Dennd4c	0.965701	1.09119e-06	128.01	3	T(0.034)HS(0.966)FENVNCHLADSR	0.11373	1.209	1.117	0.751	0.874	1.014	0.971	0.984	1.014	1.192	1.15	0.763	0.862	0.695	0.111916
A6H8H2	1221	S	DENN domain-containing protein 4C OS=Mus musculus OX=10090 GN=Dennd4c PE=1 SV=1	Dennd4c	0.999823	2.89595e-05	100.28	3	TSDSEDKLFS(1)PVISR	0.19314	0.975	0.891	0.708	0.928	1.014	0.971	0.984	1.014	0.962	0.918	0.72	0.915	0.872	0.201799
A6H8H2	987	S	DENN domain-containing protein 4C OS=Mus musculus OX=10090 GN=Dennd4c PE=1 SV=1	Dennd4c	1	0.000158707	114.31	3	VPS(1)GLFDTNNR	-0.33951	0.954	1.025	1.119	0.942	1.014	0.971	0.984	1.014	0.941	1.056	1.137	0.929	1.044	0.222156
A6X8Z5	563	S	Rho GTPase-activating protein 31 OS=Mus musculus OX=10090 GN=Arhgap31 PE=1 SV=1	Arhgap31	0.917399	2.46993e-05	94.564	3	AECS(0.083)QS(0.917)PPLDPGTQVEK	0.012847	1.011	0.864	1.116	1.078	0.994	0.984	0.942	0.995	1.017	0.878	1.185	1.083	1.199	0.0401028
A6X8Z5	1242	S	Rho GTPase-activating protein 31 OS=Mus musculus OX=10090 GN=Arhgap31 PE=1 SV=1	Arhgap31	0.996582	8.45361e-10	142.39	3	DDSPSS(0.003)LGS(0.997)PEEEQPK	-0.23185	0.912	0.947	0.881	1.07	0.994	0.984	0.942	0.995	0.918	0.962	0.935	1.075	1.068	0.0648843
A6X8Z5	272	S	Rho GTPase-activating protein 31 OS=Mus musculus OX=10090 GN=Arhgap31 PE=1 SV=1	Arhgap31	1	1.74562e-08	107.04	4	RENS(1)LPEIVPPPFHTVLELPDNKR	0.68072	0.962	1.001	0.978	1.081	0.994	0.984	0.942	0.995	0.968	1.017	1.038	1.086	1.07	0.00264339
A6X8Z5	850	S	Rho GTPase-activating protein 31 OS=Mus musculus OX=10090 GN=Arhgap31 PE=1 SV=1	Arhgap31	0.99018	0.00989368	58.274	3	GPGLPS(0.99)PT(0.01)K	-0.12359	0.892	0.919	0.967	1.212	0.994	0.984	0.942	0.995	0.897	0.934	1.027	1.218	1.224	0.0918171
A6X8Z5	1093	S	Rho GTPase-activating protein 31 OS=Mus musculus OX=10090 GN=Arhgap31 PE=1 SV=1	Arhgap31	0.869097	3.20399e-27	217.21	3	HRPS(0.131)S(0.869)LNLDSATPIADLFR	-0.16079	1.071	1.039	0.887	1.04	0.994	0.984	0.942	0.995	1.077	1.056	0.942	1.045	0.932	0.0872035
A6X8Z5	658	S	Rho GTPase-activating protein 31 OS=Mus musculus OX=10090 GN=Arhgap31 PE=1 SV=1	Arhgap31	0.831102	2.89018e-06	112.82	3	IIESEEEFS(0.169)S(0.831)LPPAAQK	0.54624	0.894	1.082	0.919	0.868	0.994	0.984	0.942	0.995	0.899	1.1	0.976	0.872	0.94	0.220524
A6X8Z5	935	S	Rho GTPase-activating protein 31 OS=Mus musculus OX=10090 GN=Arhgap31 PE=1 SV=1	Arhgap31	1	0.0017319	77.662	3	LCHRPS(1)LR	-0.30241	0.791	1	1.131	1.193	0.994	0.984	0.942	0.995	0.796	1.016	1.201	1.199	1.344	0.173029
A6X8Z5	1116	S	Rho GTPase-activating protein 31 OS=Mus musculus OX=10090 GN=Arhgap31 PE=1 SV=1	Arhgap31	0.803081	4.75853e-05	80.406	3	LENGAPFS(0.197)S(0.803)PGIELSELGDTK	-0.053476	1.052	1.221	0.761	0.911	0.994	0.984	0.942	0.995	1.058	1.241	0.808	0.916	0.751	0.0244804
A6X8Z5	765	S	Rho GTPase-activating protein 31 OS=Mus musculus OX=10090 GN=Arhgap31 PE=1 SV=1	Arhgap31	0.990219	3.05634e-08	102.47	4	NLS(0.99)PPLT(0.01)PAPPPPTPLEEEPEVLLSK	0.33959	1.046	0.929	0.915	1.112	0.994	0.984	0.942	0.995	1.052	0.944	0.971	1.118	1.054	0.175183
A6X8Z5	941	S	Rho GTPase-activating protein 31 OS=Mus musculus OX=10090 GN=Arhgap31 PE=1 SV=1	Arhgap31	0.996645	0.000140782	114.72	3	QS(0.003)HS(0.997)LDSK	-0.32775	1.01	0.933	1.149	0.972	0.994	0.984	0.942	0.995	1.016	0.948	1.22	0.977	1.116	0.107713
A6X8Z5	1163	S	Rho GTPase-activating protein 31 OS=Mus musculus OX=10090 GN=Arhgap31 PE=1 SV=1	Arhgap31	0.999958	6.7103e-07	152.33	3	RNS(1)APVSVSAVR	-0.15453	1.139	0.883	1.136	0.887	0.994	0.984	0.942	0.995	1.146	0.897	1.206	0.891	1.022	0.0408013
A6X8Z5	343	S	Rho GTPase-activating protein 31 OS=Mus musculus OX=10090 GN=Arhgap31 PE=1 SV=1	Arhgap31	0.990513	1.3428e-18	169.4	2	S(0.991)MDS(0.009)LCSVPVEGK	-1.6365	0.782	1.066	1.122	0.768	0.994	0.984	0.942	0.995	0.787	1.083	1.191	0.772	1.113	0.508253
A6X8Z5	464	S	Rho GTPase-activating protein 31 OS=Mus musculus OX=10090 GN=Arhgap31 PE=1 SV=1	Arhgap31	1	1.57899e-08	146.67	3	SVFTSSLFQMEPS(1)PR	0.2307	1.056	1.224	1.015	0.867	0.994	0.984	0.942	0.995	1.062	1.244	1.077	0.871	0.857	0.25908
A6X8Z5	1413	S	Rho GTPase-activating protein 31 OS=Mus musculus OX=10090 GN=Arhgap31 PE=1 SV=1	Arhgap31	1	0.00299043	87.149	2	S(1)VILDGR	0.020624	1.08	1.247	0.748	0.856	0.994	0.984	0.942	0.995	1.087	1.267	0.794	0.86	0.704	0.0511887
A6X8Z5	960	S	Rho GTPase-activating protein 31 OS=Mus musculus OX=10090 GN=Arhgap31 PE=1 SV=1	Arhgap31	0.773329	6.03035e-12	135.91	3	TTGNSHWTLEAPFS(0.208)S(0.773)S(0.018)CANLETER	-1.9027	0.956	0.991	1.177	1.038	0.994	0.984	0.942	0.995	0.962	1.007	1.249	1.043	1.167	0.158751
A6X8Z5	1355	S	Rho GTPase-activating protein 31 OS=Mus musculus OX=10090 GN=Arhgap31 PE=1 SV=1	Arhgap31	1	0.0389365	47.96	2	VLLS(1)PIR	-0.98396	0.872	1.058	1.06	1.025	0.994	0.984	0.942	0.995	0.877	1.075	1.125	1.03	1.12	0.205096
A6X919	22	S	Probable C-mannosyltransferase DPY19L1 OS=Mus musculus OX=10090 GN=Dpy19l1 PE=1 SV=1	Dpy19l1	0.977143	1.83712e-44	273.01	2	S(0.977)S(0.023)PPPLSGASEVDAGELGSER	0.26337	0.958	1.054	0.991	1.069	1.038	0.99	1.012	0.96	0.923	1.065	0.979	1.114	1.054	0.010068
A6X919	46	S	Probable C-mannosyltransferase DPY19L1 OS=Mus musculus OX=10090 GN=Dpy19l1 PE=1 SV=1	Dpy19l1	0.998161	0.00186349	74.941	2	T(0.002)PPS(0.998)PGR	0.05455	1.029	1.05	1.063	1.015	1.038	0.99	1.012	0.96	0.991	1.061	1.05	1.057	1.028	0.0440222
A8C756	1006	S	Thyroid adenoma-associated protein homolog OS=Mus musculus OX=10090 GN=Thada PE=1 SV=1	Thada	0.999927	0.000424795	70.145	3	ECDS(1)FDLEDLSTSVSNIDSSAEVK	0.094409	1.022	0.778	0.794	1.131	0.934	0.913	0.917	1.062	1.094	0.852	0.866	1.065	1.021	0.317194
A9JSM3	124	S	Transmembrane protein 238 OS=Mus musculus OX=10090 GN=Tmem238 PE=2 SV=1	Tmem238	0.952483	0.0129022	50.04	3	RWS(0.952)APAT(0.047)AS(0.001)PR	-0.4099	1.139	1.053	0.868	1.234
B0V2N1	1292	S	Receptor-type tyrosine-protein phosphatase S OS=Mus musculus OX=10090 GN=Ptprs PE=1 SV=1	Ptprs	1	0.01248	61.56	3	RKDS(1)EPR	0.18367	1.185	1.015	0.97	0.96	1.094	0.987	0.909	0.943	1.083	1.028	1.067	1.018	0.988	0.00358029
B1AQJ2	578	S	Ubiquitin carboxyl-terminal hydrolase 36 OS=Mus musculus OX=10090 GN=Usp36 PE=1 SV=1	Usp36	0.815598	0.00272732	74.611	2	DTIFS(0.03)T(0.154)S(0.816)PK	1.0965	1.204	1.008	0.735	0.954
B1AVY7	582	S	Kinesin-like protein KIF16B OS=Mus musculus OX=10090 GN=Kif16b PE=1 SV=1	Kif16b	0.981282	0.000799272	70.452	3	S(0.981)CENLS(0.019)AVMLYNPGLEFER	-0.15985	0.912	1.008	0.991	1.01
B1AVY7	662	S	Kinesin-like protein KIF16B OS=Mus musculus OX=10090 GN=Kif16b PE=1 SV=1	Kif16b	1	0.00231886	78.816	2	S(1)FHIENK	1.0265	0.914	1.206	0.892	0.811
B1AVZ0	23	S	Uracil phosphoribosyltransferase homolog OS=Mus musculus OX=10090 GN=Uprt PE=1 SV=1	Uprt	0.935483	1.80214e-18	197.4	3	QVNS(0.001)T(0.003)S(0.063)S(0.935)PS(0.998)PEHLLAEDR	0.038488	0.935	0.938	1.073	1.041	1.007	0.962	1.013	0.966	0.929	0.975	1.059	1.078	1.123	0.0214084
B1AVZ0	25	S	Uracil phosphoribosyltransferase homolog OS=Mus musculus OX=10090 GN=Uprt PE=1 SV=1	Uprt	0.998384	5.0918e-08	121.35	3	QVNS(0.001)T(0.003)S(0.063)S(0.935)PS(0.998)PEHLLAEDR	0.038488	0.934	0.945	1.011	1.07	1.007	0.962	1.013	0.966	0.928	0.982	0.998	1.108	1.102	0.0340233
B1AWL2	681	S	Zinc finger protein 462 OS=Mus musculus OX=10090 GN=Znf462 PE=1 SV=1	Znf462	1	0.000119689	94.487	3	LASDFPLDLS(1)PVK	0.79685	0.961	1.101	0.887	0.928
B1AX39	517	S	Zinc finger CCHC domain-containing protein 7 OS=Mus musculus OX=10090 GN=Zcchc7 PE=2 SV=1	Zcchc7	0.869057	2.51711e-09	164.41	3	S(0.869)T(0.125)EDGS(0.006)HDDLFLIK	1.3041	1.014	0.971	0.759	0.92
B1AXD8	18	S	Akirin-2 OS=Mus musculus OX=10090 GN=Akirin2 PE=1 SV=1	Akirin2	0.999984	0.00082436	71.853	3	TLDFDPLLS(1)PAS(1)PKR	0.094396	1.034	0.755	1.215	1
B1AXD8	21	S	Akirin-2 OS=Mus musculus OX=10090 GN=Akirin2 PE=1 SV=1	Akirin2	0.999999	1.96147e-06	130.4	3	TLDFDPLLS(1)PAS(1)PKR	0.094396	0.964	0.988	0.96	1.069
B1AXH1	301	S	NHS-like protein 2 OS=Mus musculus OX=10090 GN=Nhsl2 PE=1 SV=2	Nhsl2	0.883773	2.15793e-05	115.91	2	DQGHS(0.003)S(0.053)S(0.884)PT(0.053)GS(0.006)LAR	-0.5994	0.985	0.981	1.209	0.833	0.932	0.918	1.014	1.106	1.057	1.069	1.192	0.753	0.916	0.327307
B1AXH1	1067	S	NHS-like protein 2 OS=Mus musculus OX=10090 GN=Nhsl2 PE=1 SV=2	Nhsl2	1	0.0399737	47.732	2	EAIS(1)PGR	0.285	0.909	0.881	1.183	1.025	0.932	0.918	1.014	1.106	0.975	0.96	1.167	0.927	1.082	0.151033
B1AXH1	349	S	NHS-like protein 2 OS=Mus musculus OX=10090 GN=Nhsl2 PE=1 SV=2	Nhsl2	0.944535	0.000145437	97.073	2	HS(0.008)S(0.047)S(0.945)EPGDAHQAR	-0.26718	0.937	1.114	0.93	1.095	0.932	0.918	1.014	1.106	1.005	1.214	0.917	0.99	0.863	0.0794318
B1AXH1	1028	S	NHS-like protein 2 OS=Mus musculus OX=10090 GN=Nhsl2 PE=1 SV=2	Nhsl2	0.993038	0.022497	44.998	3	LPFS(0.993)PIIT(0.007)LEEDGK	-0.41958					0.932	0.918	1.014	1.106
B1AXH1	499	S	NHS-like protein 2 OS=Mus musculus OX=10090 GN=Nhsl2 PE=1 SV=2	Nhsl2	0.854691	8.20184e-17	181.75	3	S(0.144)LS(0.855)VPT(0.001)DSGVTSVDYDEEQK	-0.30589	0.916	0.966	0.971	1.021	0.932	0.918	1.014	1.106	0.983	1.052	0.958	0.923	0.926	0.0748342
B1AY10	147	S	Transcriptional repressor NF-X1 OS=Mus musculus OX=10090 GN=Nfx1 PE=1 SV=1	Nfx1	0.994719	4.06024e-10	181.31	3	EHS(0.995)PS(0.005)ESEK	0.76961	1.136	1.025	0.807	1.044	0.925	1.004	0.914	1.06	1.228	1.021	0.883	0.985	0.842	0.206589
B1AY10	151	S	Transcriptional repressor NF-X1 OS=Mus musculus OX=10090 GN=Nfx1 PE=1 SV=1	Nfx1	0.769644	1.28167e-07	122.34	3	EHS(0.806)PS(0.424)ES(0.77)EKEVVIADPR	0.69962	1.141	1.147	0.744	1.067	0.925	1.004	0.914	1.06	1.234	1.142	0.814	1.007	0.771	0.203603
B1AY10	51	S	Transcriptional repressor NF-X1 OS=Mus musculus OX=10090 GN=Nfx1 PE=1 SV=1	Nfx1	0.768064	0.000897544	74.962	3	NY(0.041)S(0.026)S(0.165)S(0.768)PPCHLPR	2.0579	1.058	1.065	1.113	0.825	0.925	1.004	0.914	1.06	1.144	1.061	1.218	0.778	0.899	0.261134
B1AY13	1609	S	Ubiquitin carboxyl-terminal hydrolase 24 OS=Mus musculus OX=10090 GN=Usp24 PE=1 SV=1	Usp24	0.864236	3.54835e-05	72.566	5	IIVNS(0.089)HS(0.864)PAS(0.023)S(0.023)AAISQQDFHPK	0.37452	0.766	1.009	1.174	0.681	1	1.014	1.014	0.99	0.766	0.995	1.158	0.688	1.102	0.52704
B1AY13	1940	S	Ubiquitin carboxyl-terminal hydrolase 24 OS=Mus musculus OX=10090 GN=Usp24 PE=1 SV=1	Usp24	1	1.21989e-05	139.94	2	NMDQGGGGS(1)PR	-0.31786	1.1	1.046	0.891	1.046	1	1.014	1.014	0.99	1.1	1.032	0.879	1.057	0.912	0.174546
B1AY13	1138	S	Ubiquitin carboxyl-terminal hydrolase 24 OS=Mus musculus OX=10090 GN=Usp24 PE=1 SV=1	Usp24	0.999994	3.5719e-36	258.83	2	S(1)PS(0.998)LS(0.001)SK	-0.3652	1.071	0.97	1.044	1.004	1	1.014	1.014	0.99	1.071	0.957	1.03	1.014	1.011	0.0685425
B1AY13	1140	S	Ubiquitin carboxyl-terminal hydrolase 24 OS=Mus musculus OX=10090 GN=Usp24 PE=1 SV=1	Usp24	0.998238	0.00136077	88.177	2	S(1)PS(0.998)LS(0.001)SK	-0.3652	1.051	0.977	0.968	1.062	1	1.014	1.014	0.99	1.051	0.964	0.955	1.073	1.011	0.14268
B1AY13	2558	S	Ubiquitin carboxyl-terminal hydrolase 24 OS=Mus musculus OX=10090 GN=Usp24 PE=1 SV=1	Usp24	0.992544	3.69382e-19	210.96	2	T(0.001)IS(0.993)AQDT(0.006)LAYATALLNEK	-0.90456	1.084	1.044	1.034	0.981	1	1.014	1.014	0.99	1.084	1.03	1.02	0.991	0.952	0.0156061
B1AY13	2044	S	Ubiquitin carboxyl-terminal hydrolase 24 OS=Mus musculus OX=10090 GN=Usp24 PE=1 SV=1	Usp24	0.999998	2.61685e-08	165.57	2	VSDQNS(1)PVLPK	-0.37664	1.121	1.116	0.978	0.962	1	1.014	1.014	0.99	1.121	1.101	0.964	0.972	0.871	0.0186615
B1AYB6	300	S	Methyl-CpG-binding domain protein 5 OS=Mus musculus OX=10090 GN=Mbd5 PE=2 SV=1	Mbd5	0.985963	0.00834961	57.973	3	T(0.007)NIPLS(0.986)PT(0.007)LTTK	0.09508	1.054	1.009	0.979	1.057
B1AZA5	12	S	Transmembrane protein 245 OS=Mus musculus OX=10090 GN=Tmem245 PE=1 SV=1	Tmem245	1	0.000128713	98.406	3	GGPAEAPS(1)PR	-0.10074	1.019	1.006	0.996	0.941	0.981	0.963	0.999	1.046	1.039	1.045	0.997	0.9	0.91	0.0768848
B1AZA5	95	S	Transmembrane protein 245 OS=Mus musculus OX=10090 GN=Tmem245 PE=1 SV=1	Tmem245	0.786581	0.0311457	43.272	3	S(0.787)S(0.213)LT(0.001)RLGR	-2.0633	1.028	1.069	0.971	1.082	0.981	0.963	0.999	1.046	1.048	1.11	0.972	1.034	0.93	0.00380369
B1AZA5	329	S	Transmembrane protein 245 OS=Mus musculus OX=10090 GN=Tmem245 PE=1 SV=1	Tmem245	0.97633	0.000992657	72.523	3	SSPSS(0.004)PS(0.976)PT(0.019)LGR	0.67049	1.02	1.044	1.02	0.979	0.981	0.963	0.999	1.046	1.04	1.084	1.021	0.936	0.922	0.0912149
B1AZI6	1364	S	THO complex subunit 2 OS=Mus musculus OX=10090 GN=Thoc2 PE=1 SV=1	Thoc2	1	0.0173137	48.284	4	EKEPS(1)RER	0.081816	1.222	0.924	0.808	0.952	1.2	0.915	0.984	0.994	1.018	1.01	0.821	0.958	0.878	0.115232
B1AZI6	1417	S	THO complex subunit 2 OS=Mus musculus OX=10090 GN=Thoc2 PE=1 SV=1	Thoc2	0.964791	3.71428e-08	145.69	4	IDS(0.025)HPS(0.965)PS(0.01)HSSTVK	0.23419	0.918	0.723	1.491	0.863	1.2	0.915	0.984	0.994	0.765	0.79	1.515	0.868	1.539	0.404652
B1AZI6	1393	S	THO complex subunit 2 OS=Mus musculus OX=10090 GN=Thoc2 PE=1 SV=1	Thoc2	0.998826	5.60752e-05	103.67	3	TPVSGS(0.001)LKS(0.999)PVPR	0.46058	1.192	0.947	1.001	0.964	1.2	0.915	0.984	0.994	0.993	1.035	1.017	0.97	0.98	0.0627418
B1AZP2	763	S	Disks large-associated protein 4 OS=Mus musculus OX=10090 GN=Dlgap4 PE=1 SV=1	Dlgap4	0.998678	3.29049e-21	152.7	4	NLS(0.999)YGDNS(0.001)DPALEASSLPPPDPWLETSSSSPAEPAQPGACR	-0.4506	1.092	0.897	1.015	0.323	0.954	1.024	1.012	1.054	1.145	0.876	1.003	0.306	0.612	0.6084
B1AZP2	973	S	Disks large-associated protein 4 OS=Mus musculus OX=10090 GN=Dlgap4 PE=1 SV=1	Dlgap4	0.935059	5.37398e-10	132.63	3	QNS(0.935)AT(0.064)ES(0.001)ADSIEIYVPEAQTR	0.0099414	1.075	0.863	1.04	1.195	0.954	1.024	1.012	1.054	1.127	0.843	1.028	1.134	1.128	0.271313
B2KF05	399	S	Bromodomain and PHD finger-containing protein 3 OS=Mus musculus OX=10090 GN=Brpf3 PE=1 SV=1	Brpf3	1	8.76094e-05	85.185	3	KGDS(1)PRS(1)LS(1)EVGDEDGPK	-0.031566	1.091	0.931	0.795	0.98
B2KF05	402	S	Bromodomain and PHD finger-containing protein 3 OS=Mus musculus OX=10090 GN=Brpf3 PE=1 SV=1	Brpf3	1	8.76094e-05	85.185	3	KGDS(1)PRS(1)LS(1)EVGDEDGPK	-0.031566	1.091	0.931	0.795	0.98
B2KF05	404	S	Bromodomain and PHD finger-containing protein 3 OS=Mus musculus OX=10090 GN=Brpf3 PE=1 SV=1	Brpf3	1	8.76094e-05	85.185	3	KGDS(1)PRS(1)LS(1)EVGDEDGPK	-0.031566	1.091	0.931	0.795	0.98
B2KF05	17	S	Bromodomain and PHD finger-containing protein 3 OS=Mus musculus OX=10090 GN=Brpf3 PE=1 SV=1	Brpf3	0.984492	0.00207479	72.681	3	RS(0.984)PS(0.797)PY(0.214)S(0.005)LK	0.36232	1.076	1.035	1.047	1.037
B2KF05	19	S	Bromodomain and PHD finger-containing protein 3 OS=Mus musculus OX=10090 GN=Brpf3 PE=1 SV=1	Brpf3	0.796697	0.00207479	72.681	3	RS(0.984)PS(0.797)PY(0.214)S(0.005)LK	0.36232	1.076	1.035	1.047	1.037
B2KF05	927	S	Bromodomain and PHD finger-containing protein 3 OS=Mus musculus OX=10090 GN=Brpf3 PE=1 SV=1	Brpf3	0.959682	0.00415408	70.399	3	RT(0.04)S(0.96)VLFK	-0.044931	0.858	0.987	0.988	0.974
B2RQC2	858	S	Ubiquitin carboxyl-terminal hydrolase 42 OS=Mus musculus OX=10090 GN=Usp42 PE=1 SV=1	Usp42	0.915003	5.39303e-09	114.76	4	AQDS(0.001)AMAEVVERLS(0.915)PAPS(0.084)VLTGDGCEQK	0.76344	0.936	0.945	1.02	0.838
B2RQC2	936	S	Ubiquitin carboxyl-terminal hydrolase 42 OS=Mus musculus OX=10090 GN=Usp42 PE=1 SV=1	Usp42	1	0.00112908	73.927	4	AQEPS(1)PAKEK	0.31744	0.922	1.025	0.949	1.085
B2RQC2	960	S	Ubiquitin carboxyl-terminal hydrolase 42 OS=Mus musculus OX=10090 GN=Usp42 PE=1 SV=1	Usp42	1	0.00125931	90.498	3	ERS(1)S(1)S(1)GEHVR	-0.12249	0.993	0.931	1.049	0.954
B2RQC2	961	S	Ubiquitin carboxyl-terminal hydrolase 42 OS=Mus musculus OX=10090 GN=Usp42 PE=1 SV=1	Usp42	1	0.0128469	54.402	3	ERS(1)S(1)S(1)GEHVR	-0.12249	1.018	0.928	0.986	0.995
B2RQC2	962	S	Ubiquitin carboxyl-terminal hydrolase 42 OS=Mus musculus OX=10090 GN=Usp42 PE=1 SV=1	Usp42	1	0.00125931	90.498	3	ERS(1)S(1)S(1)GEHVR	-0.12249	0.993	0.931	1.049	0.954
B2RQC2	1189	S	Ubiquitin carboxyl-terminal hydrolase 42 OS=Mus musculus OX=10090 GN=Usp42 PE=1 SV=1	Usp42	0.984235	0.00572604	63.947	3	S(0.984)LEKDT(0.016)LEEPR	1.4274	1.102	0.897	0.795	0.98
B2RQC6	1859	S	CAD protein OS=Mus musculus OX=10090 GN=Cad PE=1 SV=1	Cad	1	5.74894e-10	181.87	5	IHRAS(1)DPGLPAEEPK	-0.026402	0.989	0.967	0.882	1.056	0.944	0.957	0.992	1.01	1.048	1.01	0.889	1.046	0.942	0.141121
B2RQC6	1406	S	CAD protein OS=Mus musculus OX=10090 GN=Cad PE=1 SV=1	Cad	0.771011	0.000244226	108.24	3	RLS(0.771)S(0.229)FVTK	-0.3944	0.917	0.907	1.1	0.905	0.944	0.957	0.992	1.01	0.971	0.948	1.109	0.896	1.043	0.133493
B2RQE8	778	S	Rho GTPase-activating protein 42 OS=Mus musculus OX=10090 GN=Arhgap42 PE=1 SV=1	Arhgap42	0.998382	1.17982e-07	120.33	3	AQLFENAGS(0.998)PKPVS(0.001)SGR	0.41094	1.022	0.952	0.922	0.97	1.051	0.965	0.931	1.05	0.972	0.987	0.99	0.924	0.978	0.0600408
B2RQE8	553	S	Rho GTPase-activating protein 42 OS=Mus musculus OX=10090 GN=Arhgap42 PE=1 SV=1	Arhgap42	1	4.61873e-06	99.078	3	IFHTAPDPNIPLPQPQS(1)R	0.80363	1.044	1.028	0.918	1.039	1.051	0.965	0.931	1.05	0.993	1.065	0.986	0.99	0.962	0.0463315
B2RQE8	700	S	Rho GTPase-activating protein 42 OS=Mus musculus OX=10090 GN=Arhgap42 PE=1 SV=1	Arhgap42	0.975131	0.00158614	82.914	2	RS(0.01)S(0.975)AS(0.011)S(0.003)S(0.001)LR	1.042	1.06	0.896	1.084	1.012	1.051	0.965	0.931	1.05	1.009	0.928	1.164	0.964	1.096	0.0741608
B2RQE8	680	S	Rho GTPase-activating protein 42 OS=Mus musculus OX=10090 GN=Arhgap42 PE=1 SV=1	Arhgap42	0.985223	1.94403e-05	73.758	4	TDVESDCQSVAS(0.007)IT(0.007)IPGNVS(0.985)PPIDLVK	-0.1376	0.907	1.147	1.044	0.947	1.051	0.965	0.931	1.05	0.863	1.189	1.121	0.902	1.029	0.371076
B2RRE7	1016	S	OTU domain-containing protein 4 OS=Mus musculus OX=10090 GN=Otud4 PE=1 SV=1	Otud4	1	1.21563e-22	233.29	3	EES(1)S(1)EDENEVSNILR	0.24515	1.101	1.02	0.917	0.987	0.96	0.928	0.975	1.139	1.147	1.099	0.941	0.867	0.804	0.0272471
B2RRE7	1017	S	OTU domain-containing protein 4 OS=Mus musculus OX=10090 GN=Otud4 PE=1 SV=1	Otud4	1	1.21563e-22	233.29	3	EES(1)S(1)EDENEVSNILR	0.24515	1.062	1.008	0.995	0.981	0.96	0.928	0.975	1.139	1.106	1.086	1.021	0.861	0.858	0.107137
B2RRE7	442	S	OTU domain-containing protein 4 OS=Mus musculus OX=10090 GN=Otud4 PE=1 SV=1	Otud4	0.994495	0.00158272	78.081	2	ESY(0.003)Y(0.003)FGLS(0.994)PEER	0.83546	1.061	1.033	0.894	0.964	0.96	0.928	0.975	1.139	1.105	1.113	0.917	0.846	0.795	0.062261
B2RRE7	1000	S	OTU domain-containing protein 4 OS=Mus musculus OX=10090 GN=Otud4 PE=1 SV=1	Otud4	0.999919	9.07933e-06	117.03	2	TAADVVS(1)PGANSVDR	-0.71211	0.975	0.968	0.978	1.014	0.96	0.928	0.975	1.139	1.016	1.043	1.003	0.89	0.92	0.102992
B2RRF6	515	S	Zinc finger protein 518A OS=Mus musculus OX=10090 GN=Znf518a PE=2 SV=1	Znf518a	0.805721	1.02861e-05	125.75	2	AAPPACS(0.194)S(0.806)PVLAR	0.92088	0.788	0.78	1.745	0.741
B2RU40	725	S	Proline-rich transmembrane protein 4 OS=Mus musculus OX=10090 GN=Prrt4 PE=1 SV=3	Prrt4	0.981043	2.87169e-19	147.14	5	GFEGAGANPTQSTASSPSSDCT(0.019)VDFRPPS(0.981)PINLR	0.099847	1.134	1.038	0.935	1.09
B2RUJ5	317	S	Amyloid-beta A4 precursor protein-binding family A member 1 OS=Mus musculus OX=10090 GN=Apba1 PE=1 SV=2	Apba1	1	2.19941e-08	111.09	3	APT(1)PGGGHPDS(1)PGLPAPAGQQQR	0.60681	0.968	0.908	0.856	1.015
B2RUJ5	246	S	Amyloid-beta A4 precursor protein-binding family A member 1 OS=Mus musculus OX=10090 GN=Apba1 PE=1 SV=2	Apba1	0.999845	2.90272e-10	153.34	4	LHHYDERS(1)DGESDSPEK	-0.6895	0.993	0.856	1.083	1.038
B2RUJ5	267	S	Amyloid-beta A4 precursor protein-binding family A member 1 OS=Mus musculus OX=10090 GN=Apba1 PE=1 SV=2	Apba1	0.999878	1.48218e-10	149	3	MDS(1)YEQEEDIDQIVAEVK	-0.20897	0.975	0.974	0.918	0.953
B2RUP2	149	S	Protein unc-13 homolog D OS=Mus musculus OX=10090 GN=Unc13d PE=1 SV=2	Unc13d	0.999104	0.000220758	96.371	2	VGVAEGS(0.999)PVS(0.001)R	-0.24708	1.235	1.004	1.353	0.797	1.101	1.025	0.968	1.072	1.122	0.98	1.398	0.743	1.002	0.344379
B2RUR8	464	S	OTU domain-containing protein 7B OS=Mus musculus OX=10090 GN=Otud7b PE=1 SV=1	Otud7b	0.877533	2.24855e-05	80.538	4	S(0.065)T(0.065)PES(0.878)GES(0.989)DKES(0.003)VGSSSLGNEGSR	0.42851	1.229	0.935	0.881	1.087
B2RUR8	467	S	OTU domain-containing protein 7B OS=Mus musculus OX=10090 GN=Otud7b PE=1 SV=1	Otud7b	0.988937	2.24855e-05	80.538	4	S(0.065)T(0.065)PES(0.878)GES(0.989)DKES(0.003)VGSSSLGNEGSR	0.42851	1.229	0.935	0.881	1.087
B2RUR8	449	S	OTU domain-containing protein 7B OS=Mus musculus OX=10090 GN=Otud7b PE=1 SV=1	Otud7b	0.921128	2.91996e-18	143.48	3	WIPLSSDSQAPLAQPES(0.921)PT(0.075)AS(0.004)AGDEPR	-1.2309	0.924	0.991	0.895	0.952
B2RWS6	500	S	Histone acetyltransferase p300 OS=Mus musculus OX=10090 GN=Ep300 PE=1 SV=2	Ep300	0.8591	1.13381e-06	135.18	2	NQQSQPS(0.141)GQS(0.859)PQGMR	0.37156	1.235	1.058	0.944	1.152	0.931	1.007	0.915	0.959	1.327	1.051	1.032	1.201	0.96	0.268708
P45481	2360	S	Histone lysine acetyltransferase CREBBP OS=Mus musculus OX=10090 GN=Crebbp PE=1 SV=3	Crebbp	0.860954	4.91341e-05	105.06	3	PQSQPPHS(0.861)S(0.137)PS(0.002)PR	-0.094053	0.877	0.954	1.504	0.864	0.958	1.044	0.994	0.9	0.915	0.914	1.513	0.96	1.352	0.315897
P45481	2361	S	Histone lysine acetyltransferase CREBBP OS=Mus musculus OX=10090 GN=Crebbp PE=1 SV=3	Crebbp	0.960326	1.66777e-05	128.74	2	PQSQPPHS(0.04)S(0.96)PS(1)PR	-0.047156	0.847	0.947	1.232	0.987	0.958	1.044	0.994	0.9	0.884	0.907	1.239	1.097	1.305	0.104536
P45481	2363	S	Histone lysine acetyltransferase CREBBP OS=Mus musculus OX=10090 GN=Crebbp PE=1 SV=3	Crebbp	0.999853	1.66777e-05	128.74	2	PQSQPPHS(0.04)S(0.96)PS(1)PR	-0.047156	0.829	0.862	1.177	1.083	0.958	1.044	0.994	0.9	0.865	0.826	1.184	1.203	1.412	0.0435528
B2RWS6	1037	S	Histone acetyltransferase p300 OS=Mus musculus OX=10090 GN=Ep300 PE=1 SV=2	Ep300	0.971342	6.12869e-21	180.65	4	TDGKEEEEQPSTSATQS(0.029)S(0.971)PAPGQSK	0.65239	1.167	0.951	0.711	1.25	0.931	1.007	0.915	0.959	1.253	0.944	0.777	1.303	1	0.537401
B2RX12	923	S	Canalicular multispecific organic anion transporter 2 OS=Mus musculus OX=10090 GN=Abcc3 PE=1 SV=1	Abcc3	0.99875	0.000221852	102.52	4	KHT(0.001)NS(0.999)LEK	0.1197	0.903	1.104	0.955	1
B2RX14	102	S	Terminal uridylyltransferase 4 OS=Mus musculus OX=10090 GN=Tut4 PE=1 SV=2	Tut4	1	0.0289072	43.68	3	KLPNS(1)PMK	-0.6665	1.152	0.955	0.867	0.847	1.018	0.942	0.958	1.058	1.132	1.014	0.905	0.801	0.794	0.00801002
B2RX14	176	S	Terminal uridylyltransferase 4 OS=Mus musculus OX=10090 GN=Tut4 PE=1 SV=2	Tut4	1	2.62327e-15	199.01	2	S(1)PLEPENVPSLLLK	-0.70908	1.062	0.893	1.086	1.081	1.018	0.942	0.958	1.058	1.043	0.948	1.134	1.022	1.082	0.00587895
B2RX14	131	S	Terminal uridylyltransferase 4 OS=Mus musculus OX=10090 GN=Tut4 PE=1 SV=2	Tut4	1	0.00505036	77.282	3	VPKS(1)PNLPVK	0.19297	1.047	0.888	1.086	1.039	1.018	0.942	0.958	1.058	1.028	0.943	1.134	0.982	1.072	0.0408961
B2RX88	915	S	Centrosome and spindle pole associated protein 1 OS=Mus musculus OX=10090 GN=Cspp1 PE=1 SV=2	Cspp1	1	5.9806e-06	129.38	3	LLHLDS(1)DDEIPMR	-1.2188	0.728	1.039	0.989	0.95
B2RY04	1832	S	Dedicator of cytokinesis protein 5 OS=Mus musculus OX=10090 GN=Dock5 PE=1 SV=2	Dock5	1	0.000110925	108.77	3	NS(1)AEIAPPLPVR	0.16406	1.187	0.968	0.808	0.977	0.968	0.991	1.298	0.932	1.226	0.977	0.622	1.048	0.79	0.506611
B2RY04	1765	S	Dedicator of cytokinesis protein 5 OS=Mus musculus OX=10090 GN=Dock5 PE=1 SV=2	Dock5	0.999987	0.000125553	104.24	2	S(1)LQLVDSR	0.2536					0.968	0.991	1.298	0.932
B2RY56	698	S	RNA-binding protein 25 OS=Mus musculus OX=10090 GN=Rbm25 PE=1 SV=2	Rbm25	1	7.45801e-28	221.29	3	LPVDSVFNKFEDEDS(1)DDVPR	0.22257	0.975	1.012	1.077	0.968	1.027	0.966	0.987	1.028	0.949	1.048	1.091	0.942	1.024	0.173239
B2RY56	672	S	RNA-binding protein 25 OS=Mus musculus OX=10090 GN=Rbm25 PE=1 SV=2	Rbm25	0.999258	3.58044e-15	194.1	2	LGAS(0.001)NS(0.999)PGQPNSVK	-0.17208	1.037	1.034	0.962	0.993	1.027	0.966	0.987	1.028	1.01	1.07	0.975	0.966	0.934	0.0469386
B2RY56	578	S	RNA-binding protein 25 OS=Mus musculus OX=10090 GN=Rbm25 PE=1 SV=2	Rbm25	1	3.15157e-18	192.58	3	QEPES(1)EEEEEEKQEKEEK	0.0017716	1.16	1.102	0.639	1.19	1.027	0.966	0.987	1.028	1.13	1.141	0.647	1.158	0.794	0.393629
B5TVM2	562	S	Immunoglobulin-like domain-containing receptor 2 OS=Mus musculus OX=10090 GN=Ildr2 PE=1 SV=2	Ildr2	0.999632	0.00757538	68.515	2	GGS(1)LETPSK	-1.2512	1.108	1.024	0.834	0.997
B7ZNG0	662	S	Kinesin-like protein KIF7 OS=Mus musculus OX=10090 GN=Kif7 PE=1 SV=1	Kif7	0.941974	0.00413362	70.373	2	AGLS(0.058)PGS(0.942)PPDR	-0.55511	0.99	0.932	0.927	0.943
B9EJ80	515	S	PDZ domain-containing protein 8 OS=Mus musculus OX=10090 GN=Pdzd8 PE=1 SV=1	Pdzd8	0.989374	7.98023e-07	117.38	4	VQTELKEETQPLS(0.011)HS(0.989)PK	0.072089	0.982	1.026	0.889	1.03	1.103	1.07	1.006	0.941	0.89	0.959	0.884	1.095	1.068	0.0986969
B9EJ80	968	S	PDZ domain-containing protein 8 OS=Mus musculus OX=10090 GN=Pdzd8 PE=1 SV=1	Pdzd8	0.780325	3.49421e-21	187.55	3	HT(0.005)PNT(0.215)S(0.78)DNEGSDTEVCGSNSPSK	-0.33534	1.132	1.222	0.78	0.848	1.103	1.07	1.006	0.941	1.026	1.142	0.775	0.901	0.772	0.031142
B9EJ80	532	S	PDZ domain-containing protein 8 OS=Mus musculus OX=10090 GN=Pdzd8 PE=1 SV=1	Pdzd8	1	8.60951e-05	119.39	2	PLGAIS(1)PVLNR	0.97149	1.054	1.083	0.838	1.044	1.103	1.07	1.006	0.941	0.956	1.012	0.833	1.109	0.984	0.161768
B9EJ86	65	S	Oxysterol-binding protein-related protein 8 OS=Mus musculus OX=10090 GN=Osbpl8 PE=1 SV=1	Osbpl8	0.996176	3.47433e-16	168.55	3	DLPQPS(0.004)LS(0.996)PASLHSQGFER	1.5484	1.009	0.862	1.257	0.801	1.029	1.059	1.02	1.015	0.981	0.814	1.232	0.789	1.112	0.182418
B9EJ86	807	S	Oxysterol-binding protein-related protein 8 OS=Mus musculus OX=10090 GN=Osbpl8 PE=1 SV=1	Osbpl8	0.999996	2.53377e-16	160.77	3	GYSSPEPDIQDS(1)S(1)GS(1)EAQSVKPSTR	0.056886	1.386	1.055	1.003	0.946	1.029	1.059	1.02	1.015	1.347	0.996	0.983	0.932	0.833	0.174867
B9EJ86	808	S	Oxysterol-binding protein-related protein 8 OS=Mus musculus OX=10090 GN=Osbpl8 PE=1 SV=1	Osbpl8	0.999981	2.53377e-16	160.77	3	GYSSPEPDIQDS(1)S(1)GS(1)EAQSVKPSTR	0.056886	1.386	1.055	1.003	0.946	1.029	1.059	1.02	1.015	1.347	0.996	0.983	0.932	0.833	0.174867
B9EJ86	810	S	Oxysterol-binding protein-related protein 8 OS=Mus musculus OX=10090 GN=Osbpl8 PE=1 SV=1	Osbpl8	0.999869	2.53377e-16	160.77	3	GYSSPEPDIQDS(1)S(1)GS(1)EAQSVKPSTR	0.056886	1.386	1.055	1.003	0.946	1.029	1.059	1.02	1.015	1.347	0.996	0.983	0.932	0.833	0.174867
B9EJA2	472	S	Cortactin-binding protein 2 OS=Mus musculus OX=10090 GN=Cttnbp2 PE=1 SV=2	Cttnbp2	0.949037	0.00167126	93.467	2	DVS(0.949)PT(0.051)SR	-1.7421	0.92	0.954	1.163	1.086
B9EJA2	1510	S	Cortactin-binding protein 2 OS=Mus musculus OX=10090 GN=Cttnbp2 PE=1 SV=2	Cttnbp2	0.978166	4.53504e-05	106.42	3	LS(0.022)LGS(0.978)DDEADLVK	-1.0018	1.189	0.949	0.86	1.02
B9EKI3	334	S	TATA element modulatory factor OS=Mus musculus OX=10090 GN=Tmf1 PE=1 SV=2	Tmf1	0.878702	5.61121e-05	98.429	3	S(0.879)VS(0.122)EINS(1)DDELPGK	0.29987	0.927	1.078	0.976	0.924	0.951	1.054	1.08	1.1	0.975	1.023	0.904	0.84	0.874	0.0857589
B9EKI3	340	S	TATA element modulatory factor OS=Mus musculus OX=10090 GN=Tmf1 PE=1 SV=2	Tmf1	0.999952	1.92293e-15	202.61	2	SVSEINS(1)DDELPGK	-0.11929	1.033	1.057	1.036	0.969	0.951	1.054	1.08	1.1	1.086	1.003	0.959	0.881	0.881	0.00401537
C0HKD9	94	S	Microfibrillar-associated protein 1B OS=Mus musculus OX=10090 GN=Mfap1b PE=1 SV=1	Mfap1b	1	0.00288114	80.782	2	IS(1)EDVEER	-1.1509	1.033	1.07	0.881	1.091	0.972	0.954	0.962	1.015	1.063	1.122	0.916	1.075	0.91	0.0745959
C0HKD9	116	S	Microfibrillar-associated protein 1B OS=Mus musculus OX=10090 GN=Mfap1b PE=1 SV=1	Mfap1b	1	1.03287e-82	345.28	3	KIVEPEVVGES(1)DS(1)EVEGDAWR	-0.0097339	1.094	0.958	1.097	0.987	0.972	0.954	0.962	1.015	1.126	1.004	1.14	0.972	0.99	0.031427
C0HKD9	118	S	Microfibrillar-associated protein 1B OS=Mus musculus OX=10090 GN=Mfap1b PE=1 SV=1	Mfap1b	1	4.98122e-44	277.64	3	KIVEPEVVGES(1)DS(1)EVEGDAWR	-0.0097339	0.846	1.014	1.144	1.006	0.972	0.954	0.962	1.015	0.87	1.063	1.189	0.991	1.15	0.267587
C0HKD9	132	S	Microfibrillar-associated protein 1B OS=Mus musculus OX=10090 GN=Mfap1b PE=1 SV=1	Mfap1b	1	5.60618e-44	259.47	3	LEREDS(1)S(1)EEEEEEIDDEEIER	-0.1782	1.494	0.608	0.809	0.959	0.972	0.954	0.962	1.015	1.537	0.637	0.841	0.945	1.016	0.652446
C0HKD9	133	S	Microfibrillar-associated protein 1B OS=Mus musculus OX=10090 GN=Mfap1b PE=1 SV=1	Mfap1b	1	5.60618e-44	259.47	3	LEREDS(1)S(1)EEEEEEIDDEEIER	-0.1782	1.062	0.907	1.016	1.009	0.972	0.954	0.962	1.015	1.093	0.951	1.056	0.994	1.006	0.0555559
C0HKD9	52	S	Microfibrillar-associated protein 1B OS=Mus musculus OX=10090 GN=Mfap1b PE=1 SV=1	Mfap1b	1	9.51964e-17	168.55	5	RPDYAPMES(1)S(1)DEEDEEFQFIK	-0.17962	1.017	0.965	1.069	1.027	0.972	0.954	0.962	1.015	1.046	1.012	1.111	1.012	1.031	0.0425224
C0HKD9	53	S	Microfibrillar-associated protein 1B OS=Mus musculus OX=10090 GN=Mfap1b PE=1 SV=1	Mfap1b	1	9.7412e-28	218.19	5	RPDYAPMES(1)S(1)DEEDEEFQFIK	-0.17962	0.898	1.002	1.129	1.039	0.972	0.954	0.962	1.015	0.924	1.05	1.174	1.024	1.123	0.186379
D2EAC2	383	S	Zinc finger BED domain-containing protein 6 OS=Mus musculus OX=10090 GN=Zbed6 PE=1 SV=1	Zbed6	0.857248	9.91235e-22	202.46	3	S(0.143)ES(0.857)PIPVADQDNPVHAQER	-0.003623	1.064	0.893	0.913	1.046
D3YXK1	150	S	Atherin OS=Mus musculus OX=10090 GN=Samd1 PE=1 SV=1	Samd1	0.99819	1.5889e-08	138.77	2	AAAAT(0.002)APPS(0.998)PGPAQPGPR	-0.79703	0.872	0.853	1.02	1.14	0.965	0.929	0.999	1.101	0.904	0.918	1.021	1.035	1.128	0.00125374
D3YXK1	362	S	Atherin OS=Mus musculus OX=10090 GN=Samd1 PE=1 SV=1	Samd1	0.978569	0.000246161	79.037	3	VKEWS(0.979)PCGPY(0.021)QGQDEGR	-2.8994	1.235	0.964	0.961	0.913	0.965	0.929	0.999	1.101	1.28	1.038	0.962	0.829	0.776	0.042855
D3YXK2	366	S	Scaffold attachment factor B1 OS=Mus musculus OX=10090 GN=Safb PE=1 SV=2	Safb	0.999994	4.83325e-32	238.7	4	APTAALS(1)PEPQDSKEDVK	0.21449	1.081	0.991	0.962	1.006	0.999	0.973	1.001	1.001	1.082	1.018	0.961	1.005	0.938	0.0746705
D3YXK2	926	S	Scaffold attachment factor B1 OS=Mus musculus OX=10090 GN=Safb PE=1 SV=2	Safb	0.999268	0.00919605	65.241	2	GS(0.999)RPS(0.001)DAR	0.22644	0.763	0.844	1.353	1.036	0.999	0.973	1.001	1.001	0.764	0.867	1.352	1.035	1.482	0.274827
D3YXK2	235	S	Scaffold attachment factor B1 OS=Mus musculus OX=10090 GN=Safb PE=1 SV=2	Safb	0.999985	5.04952e-27	202.16	3	SEPVKEEGS(1)ELEQPFAQATSSVGPDR	0.027696	0.868	1.07	0.894	1.172	0.999	0.973	1.001	1.001	0.869	1.1	0.893	1.171	1.046	0.0250004
D3YXK2	247	S	Scaffold attachment factor B1 OS=Mus musculus OX=10090 GN=Safb PE=1 SV=2	Safb	0.813858	7.64919e-27	196.85	3	SEPVKEEGSELEQPFAQAT(0.006)S(0.18)S(0.814)VGPDR	-0.1873	0.984	0.959	0.961	1.039	0.999	0.973	1.001	1.001	0.985	0.986	0.96	1.038	1.014	0.0543928
D3YXK2	298	S	Scaffold attachment factor B1 OS=Mus musculus OX=10090 GN=Safb PE=1 SV=2	Safb	0.983353	1.07552e-05	147.24	2	S(0.009)ES(0.983)PS(0.007)T(0.001)R	-0.26804	1.152	0.95	0.988	1.073	0.999	0.973	1.001	1.001	1.153	0.976	0.987	1.072	0.977	0.175148
D3YXK2	623	S	Scaffold attachment factor B1 OS=Mus musculus OX=10090 GN=Safb PE=1 SV=2	Safb	1	0.000908779	106.18	3	S(1)VVS(1)FDKVK	-0.20305	0.613	0.983	1.022	1.055	0.999	0.973	1.001	1.001	0.614	1.01	1.021	1.054	1.354	0.323383
D3YXK2	626	S	Scaffold attachment factor B1 OS=Mus musculus OX=10090 GN=Safb PE=1 SV=2	Safb	1	0.000122105	117.2	3	S(1)VVS(1)FDKVK	-0.20305	0.881	0.943	0.942	0.997	0.999	0.973	1.001	1.001	0.882	0.969	0.941	0.996	1.047	0.0263266
D3YXK2	783	S	Scaffold attachment factor B1 OS=Mus musculus OX=10090 GN=Safb PE=1 SV=2	Safb	0.999927	0.00104754	80.245	3	YPNHS(1)VDRR	-0.079244	0.725	0.932	1.358	1.036	0.999	0.973	1.001	1.001	0.726	0.958	1.357	1.035	1.474	0.37837
D3YYU8	10	S	Obscurin-like protein 1 OS=Mus musculus OX=10090 GN=Obsl1 PE=1 SV=1	Obsl1	0.999987	5.43597e-06	126.01	3	AGSGDQGS(1)PPCFLR	-1.2727	1.054	1.053	0.989	1.039	1.004	0.913	1.004	1.058	1.05	1.153	0.985	0.982	0.895	0.0679455
D3YZP9	233	S	Coiled-coil domain-containing protein 6 OS=Mus musculus OX=10090 GN=Ccdc6 PE=1 SV=1	Ccdc6	1	3.00569e-05	132.51	3	LDQPVS(1)APPS(1)PR	0.24147	0.931	0.976	1.06	1.01	1.007	1.058	1.007	1.014	0.925	0.922	1.053	0.996	1.109	0.0369812
D3YZP9	237	S	Coiled-coil domain-containing protein 6 OS=Mus musculus OX=10090 GN=Ccdc6 PE=1 SV=1	Ccdc6	1	1.36027e-06	152.25	3	LDQPVS(1)APPS(1)PR	0.24147	1.012	1.017	0.992	1.007	1.007	1.058	1.007	1.014	1.005	0.961	0.985	0.993	1.006	0.0372346
D3YZP9	360	S	Coiled-coil domain-containing protein 6 OS=Mus musculus OX=10090 GN=Ccdc6 PE=1 SV=1	Ccdc6	0.999101	1.19343e-58	290.54	3	PIS(0.999)PGLS(0.001)YASHTVGFTPPTSLTR	-0.17497	0.904	1.064	1.118	0.964	1.007	1.058	1.007	1.014	0.898	1.006	1.11	0.951	1.09	0.188691
D3YZP9	316	S	Coiled-coil domain-containing protein 6 OS=Mus musculus OX=10090 GN=Ccdc6 PE=1 SV=1	Ccdc6	0.826172	1.06478e-65	313.08	3	QLS(0.826)ES(0.173)ESSLEMDDER	0.33543	0.996	1.097	1.099	0.964	1.007	1.058	1.007	1.014	0.989	1.037	1.091	0.951	1.01	0.13022
D3YZP9	321	S	Coiled-coil domain-containing protein 6 OS=Mus musculus OX=10090 GN=Ccdc6 PE=1 SV=1	Ccdc6	0.836905	0.000225028	121.4	2	QLS(0.037)ES(0.044)ES(0.082)S(0.837)LEMDDER	0.76572	0.861	0.778	1.256	0.939	1.007	1.058	1.007	1.014	0.855	0.735	1.247	0.926	1.359	0.103022
D3YZP9	411	S	Coiled-coil domain-containing protein 6 OS=Mus musculus OX=10090 GN=Ccdc6 PE=1 SV=1	Ccdc6	0.892576	1.37295e-06	157.97	4	RS(0.328)S(0.893)S(0.78)PDKFK	0.12379	1.165	1.106	0.814	0.992	1.007	1.058	1.007	1.014	1.157	1.045	0.808	0.978	0.817	0.205987
D3YZP9	412	S	Coiled-coil domain-containing protein 6 OS=Mus musculus OX=10090 GN=Ccdc6 PE=1 SV=1	Ccdc6	0.993726	3.36001e-06	146.71	2	SS(0.006)S(0.994)PDKFK	-0.19182	1.071	1.189	0.82	1.073	1.007	1.058	1.007	1.014	1.064	1.124	0.814	1.058	0.853	0.145898
D3YZP9	45	S	Coiled-coil domain-containing protein 6 OS=Mus musculus OX=10090 GN=Ccdc6 PE=1 SV=1	Ccdc6	0.993003	0.0501117	44.406	2	S(0.007)GGIVIS(0.993)PFR	-0.44139	0.855	0.919	1.037	0.923	1.007	1.058	1.007	1.014	0.849	0.869	1.03	0.91	1.13	0.103876
D3YZP9	344	S	Coiled-coil domain-containing protein 6 OS=Mus musculus OX=10090 GN=Ccdc6 PE=1 SV=1	Ccdc6	0.989153	2.4788e-13	175.56	2	T(0.011)VS(0.989)S(0.998)PIPY(0.001)TPSPSSSR	0.30191	1.256	0.965	1.087	0.842	1.007	1.058	1.007	1.014	1.247	0.912	1.079	0.83	0.888	0.0358533
D3YZP9	345	S	Coiled-coil domain-containing protein 6 OS=Mus musculus OX=10090 GN=Ccdc6 PE=1 SV=1	Ccdc6	0.998382	1.48235e-14	188.3	2	T(0.011)VS(0.989)S(0.998)PIPY(0.001)TPSPSSSR	0.30191	1.064	0.99	1.098	0.917	1.007	1.058	1.007	1.014	1.057	0.936	1.09	0.904	0.998	0.046031
D3YZV8	317	S	Coiled-coil domain-containing protein 8 homolog OS=Mus musculus OX=10090 GN=Ccdc8 PE=1 SV=2	Ccdc8	1	0.0201805	60.064	2	AEPLAS(1)PR	0.092345	0.867	0.882	1.071	1.06	0.987	0.966	0.888	0.91	0.878	0.913	1.206	1.165	1.325	0.0522992
D3YZV8	201	S	Coiled-coil domain-containing protein 8 homolog OS=Mus musculus OX=10090 GN=Ccdc8 PE=1 SV=2	Ccdc8	0.938745	0.0106491	55.261	3	EY(0.054)VS(0.007)QVS(0.939)WGK	-1.0905					0.987	0.966	0.888	0.91
D3Z2R5	13	S	Selenoprotein N OS=Mus musculus OX=10090 GN=Selenon PE=3 SV=2	Selenon	1	1.48421e-06	123	3	RPHS(1)PDPGAQPAPPR	-0.10556	1.15	0.937	1.154	1.002
D3Z6Q9	133	S	Bridging integrator 2 OS=Mus musculus OX=10090 GN=Bin2 PE=1 SV=1	Bin2	0.978102	0.0246147	44.252	3	T(0.004)MENY(0.014)VS(0.003)QFS(0.978)EIK	0.31167	0.522	0.476	0.932	0.484
E0CYV9	206	S	Uncharacterized protein C4orf54 homolog OS=Mus musculus OX=10090 PE=1 SV=1	--	0.999765	0.0019516	73.632	3	RES(1)PQTLK	-0.028065	1.063	1.07	1.17	0.831
E1U8D0	1300	S	Protein SOGA1 OS=Mus musculus OX=10090 GN=Soga1 PE=1 SV=3	Soga1	0.813819	6.00093e-08	149.86	3	APS(0.814)PT(0.093)T(0.093)AAGEESCK	0.21085	1.062	1.209	0.966	0.964	0.947	0.94	0.919	0.995	1.121	1.286	1.051	0.969	0.845	0.154719
E1U8D0	1015	S	Protein SOGA1 OS=Mus musculus OX=10090 GN=Soga1 PE=1 SV=3	Soga1	0.984864	0.00222402	79.201	3	VY(0.002)Y(0.014)S(0.985)PPVAR	0.18693	0.929	0.997	1.083	1.163	0.947	0.94	0.919	0.995	0.981	1.061	1.178	1.169	1.152	0.0607934
E2JF22	1646	S	Piezo-type mechanosensitive ion channel component 1 OS=Mus musculus OX=10090 GN=Piezo1 PE=1 SV=1	Piezo1	0.987298	4.10536e-05	136.7	2	T(0.013)AS(0.987)ELLLDR	-0.2235	0.92	1.059	0.922	1.135	1.051	0.9	1.08	1.04	0.875	1.177	0.854	1.091	0.952	0.0364143
E9PV24	279	S	Fibrinogen alpha chain OS=Mus musculus OX=10090 GN=Fga PE=1 SV=1	Fga	0.999095	2.51175e-05	120.37	3	GDSPGDS(0.999)RGDS(0.001)R	0.64424	1.017	0.99	1.123	0.835	1.051	1.005	1.064	0.946	0.968	0.985	1.055	0.883	0.993	0.138146
E9PV82	180	S	Protein FAM53A OS=Mus musculus OX=10090 GN=Fam53a PE=1 SV=1	Fam53a	0.999948	0.000479157	86.637	3	RPVS(1)PAGPTSPLTPR	-0.13049	1.025	1.036	0.923	1.012
E9PV82	306	S	Protein FAM53A OS=Mus musculus OX=10090 GN=Fam53a PE=1 SV=1	Fam53a	0.895691	5.71585e-11	163.16	3	S(0.896)LCS(0.104)LDYEDDEDDTQEK	1.3822	0.87	0.862	1.355	0.881
E9PV82	119	S	Protein FAM53A OS=Mus musculus OX=10090 GN=Fam53a PE=1 SV=1	Fam53a	0.930606	3.19956e-06	143.42	2	S(0.069)LS(0.931)EPEELAR	0.010005	1.052	1.083	1.002	1.121
E9PV86	94	S	Multiple C2 and transmembrane domain-containing protein 1 OS=Mus musculus OX=10090 GN=Mctp1 PE=1 SV=1	Mctp1	0.803176	1.11629e-05	88.395	3	VFS(0.031)S(0.165)S(0.803)QPNLCCSSPEPLEPGGAGR	-0.342	1.189	1.008	0.875	0.959
E9PV87	84	S	Protein TALPID3 OS=Mus musculus OX=10090 GN=Talpid3 PE=1 SV=1	Talpid3	0.941383	0.00725798	59.372	3	LY(0.046)HQPLLES(0.941)PPAS(0.013)K	-0.29117
E9PV87	415	S	Protein TALPID3 OS=Mus musculus OX=10090 GN=Talpid3 PE=1 SV=1	Talpid3	0.964051	2.37965e-24	219.18	3	RDS(0.964)T(0.032)ET(0.004)LHSQIFPSSEER	0.75732	1.164	0.9	0.968	1.071
E9PVX6	517	S	Proliferation marker protein Ki-67 OS=Mus musculus OX=10090 GN=Mki67 PE=1 SV=1	Mki67	1	0.0137138	55.314	3	ERPQS(1)PGK	-1.2705	1.275	1.215	0.833	1.04	1.057	0.971	0.876	0.959	1.206	1.251	0.951	1.084	0.828	0.0666115
E9PVX6	2980	S	Proliferation marker protein Ki-67 OS=Mus musculus OX=10090 GN=Mki67 PE=1 SV=1	Mki67	1	0.00610255	65.933	3	HVS(1)PEPVK	0.79584	1.16	1.139	0.941	0.819	1.057	0.971	0.876	0.959	1.097	1.173	1.074	0.854	0.853	0.207948
E9PVX6	2425	S	Proliferation marker protein Ki-67 OS=Mus musculus OX=10090 GN=Mki67 PE=1 SV=1	Mki67	0.844758	2.90939e-08	128.67	2	LPS(0.022)S(0.133)S(0.845)PPLEPTDTSVTSR	0.42526	1.099	0.964	0.853	1.017	1.057	0.971	0.876	0.959	1.04	0.993	0.974	1.06	1.002	0.0917404
E9PVX6	337	S	Proliferation marker protein Ki-67 OS=Mus musculus OX=10090 GN=Mki67 PE=1 SV=1	Mki67	0.999998	9.99494e-05	88.872	5	RHS(1)VNLDEGESAQAVHK	0.033124	0.88	0.844	0.967	1.241	1.057	0.971	0.876	0.959	0.833	0.869	1.104	1.294	1.407	0.0824204
E9PVX6	2392	S	Proliferation marker protein Ki-67 OS=Mus musculus OX=10090 GN=Mki67 PE=1 SV=1	Mki67	0.800421	1.13195e-16	169.13	3	S(0.199)QS(0.8)PEDLSGVQEVFQTSGHNK	-0.90437	1.018	1.157	0.923	0.909	1.057	0.971	0.876	0.959	0.963	1.192	1.054	0.948	0.945	0.223849
E9PY46	1445	S	Intraflagellar transport protein 140 homolog OS=Mus musculus OX=10090 GN=Ift140 PE=1 SV=1	Ift140	1	0.0117661	57.164	3	HNS(1)MEDHK	-0.29953	1.196	1.046	0.627	1.151
E9PYH6	1110	S	Histone-lysine N-methyltransferase SETD1A OS=Mus musculus OX=10090 GN=Setd1a PE=1 SV=1	Setd1a	0.989799	1.77604e-08	99.357	4	EVPEPLPAPDEKPET(0.01)DGLVDS(0.99)PVMPLSEK	-0.19641	1.042	0.983	0.991	1.025	0.97	0.925	0.929	1.05	1.074	1.063	1.067	0.976	0.956	0.0555029
E9PYH6	521	S	Histone-lysine N-methyltransferase SETD1A OS=Mus musculus OX=10090 GN=Setd1a PE=1 SV=1	Setd1a	0.999135	5.70355e-29	222.46	3	FS(0.001)FLAS(0.999)DT(1)EEEEENSSAGPGAR	-0.28233	0.977	1.054	0.932	0.953	0.97	0.925	0.929	1.05	1.007	1.139	1.003	0.908	0.897	0.15696
E9PYH6	1160	S	Histone-lysine N-methyltransferase SETD1A OS=Mus musculus OX=10090 GN=Setd1a PE=1 SV=1	Setd1a	0.839057	8.04586e-06	108.12	3	PS(0.161)S(0.839)PIPLLPPPK	-0.17075	1.01	1.02	1.081	1.096	0.97	0.925	0.929	1.05	1.041	1.103	1.164	1.044	1.032	0.117109
E9PYL2	330	S	Proline-rich protein 12 OS=Mus musculus OX=10090 GN=Prr12 PE=1 SV=1	Prr12	0.975956	0.0019376	65.795	3	AS(0.024)LACS(0.976)PLGGGEPS(1)PGAGEPSK	-1.8658	0.948	0.951	0.81	0.921	0.897	0.868	1.041	1.016	1.057	1.096	0.778	0.906	0.782	0.0823374
E9PYL2	338	S	Proline-rich protein 12 OS=Mus musculus OX=10090 GN=Prr12 PE=1 SV=1	Prr12	0.999589	0.0019376	65.795	3	AS(0.024)LACS(0.976)PLGGGEPS(1)PGAGEPSK	-1.8658	0.948	0.951	0.81	0.921	0.897	0.868	1.041	1.016	1.057	1.096	0.778	0.906	0.782	0.0823374
E9PYL2	859	S	Proline-rich protein 12 OS=Mus musculus OX=10090 GN=Prr12 PE=1 SV=1	Prr12	0.999833	5.41168e-05	118.51	2	GHGLEPTAPS(1)PR	2.2584	0.879	0.904	1.078	0.979	0.897	0.868	1.041	1.016	0.98	1.041	1.036	0.964	0.992	0.0934251
E9PYL2	1299	S	Proline-rich protein 12 OS=Mus musculus OX=10090 GN=Prr12 PE=1 SV=1	Prr12	0.998554	4.22299e-05	93.255	4	HPPLY(0.001)QAGLTPPLS(0.999)PPK	-0.50486	0.895	1.125	0.824	1.076	0.897	0.868	1.041	1.016	0.998	1.296	0.792	1.059	0.806	0.0201905
E9PYL2	1562	S	Proline-rich protein 12 OS=Mus musculus OX=10090 GN=Prr12 PE=1 SV=1	Prr12	1	9.53981e-26	195.74	3	KQETAAVCGET(1)DEEAGES(1)GGEGIFR	-0.33431	1.055	0.867	1.073	0.922	0.897	0.868	1.041	1.016	1.176	0.999	1.031	0.907	0.893	0.0245606
E9PYL2	1924	S	Proline-rich protein 12 OS=Mus musculus OX=10090 GN=Prr12 PE=1 SV=1	Prr12	0.969902	2.60295e-06	75.544	4	LSLSPALQDALHTFPQLQVEQT(0.03)GEGS(0.97)PEEGAVR	-0.23293	1.242	0.938	1.072	1.047	0.897	0.868	1.041	1.016	1.385	1.081	1.03	1.031	0.849	0.174903
E9PYL2	1372	S	Proline-rich protein 12 OS=Mus musculus OX=10090 GN=Prr12 PE=1 SV=1	Prr12	0.998735	5.08077e-06	99.838	3	NLETLPS(0.003)FS(0.999)S(0.998)DEEDSVAK	0.34597	1.016	1.048	0.887	1.094	0.897	0.868	1.041	1.016	1.133	1.207	0.852	1.077	0.822	0.120432
E9PYL2	1373	S	Proline-rich protein 12 OS=Mus musculus OX=10090 GN=Prr12 PE=1 SV=1	Prr12	0.998386	5.08077e-06	99.838	3	NLETLPS(0.003)FS(0.999)S(0.998)DEEDSVAK	0.34597	1.016	1.048	0.887	1.094	0.897	0.868	1.041	1.016	1.133	1.207	0.852	1.077	0.822	0.120432
E9PYL2	579	S	Proline-rich protein 12 OS=Mus musculus OX=10090 GN=Prr12 PE=1 SV=1	Prr12	0.993691	8.06174e-08	95.652	4	PLQSPPAT(0.006)GRPPGVGS(0.994)PGAPGK	0.27239	0.864	1.14	0.956	0.994	0.897	0.868	1.041	1.016	0.963	1.313	0.918	0.978	0.849	0.173237
E9PYL2	911	S	Proline-rich protein 12 OS=Mus musculus OX=10090 GN=Prr12 PE=1 SV=1	Prr12	0.880522	0.0265086	55.261	2	S(0.076)PS(0.881)PQGT(0.044)K	-0.5577	1.065	1.092	0.928	0.923	0.897	0.868	1.041	1.016	1.187	1.258	0.891	0.908	0.736	0.0278426
E9PYL2	1128	S	Proline-rich protein 12 OS=Mus musculus OX=10090 GN=Prr12 PE=1 SV=1	Prr12	0.987798	8.75411e-16	156.13	3	S(0.012)RPALS(0.988)PLGDIDFCPPNPGPDGPR	-0.42188	1.028	1.007	1.031	0.979	0.897	0.868	1.041	1.016	1.146	1.16	0.99	0.964	0.847	0.0275334
E9PYL2	648	S	Proline-rich protein 12 OS=Mus musculus OX=10090 GN=Prr12 PE=1 SV=1	Prr12	1	1.29391e-21	197.54	4	TEDEEFLIQHLLQAPS(1)PPR	-0.37531	0.88	1.006	0.917	0.987	0.897	0.868	1.041	1.016	0.981	1.159	0.881	0.971	0.868	0.0488783
E9PYL2	1070	S	Proline-rich protein 12 OS=Mus musculus OX=10090 GN=Prr12 PE=1 SV=1	Prr12	0.943768	0.000172869	121.6	2	T(0.004)S(0.052)S(0.944)FHLLR	-0.057956	0.77	0.878	1.351	1.05	0.897	0.868	1.041	1.016	0.858	1.012	1.298	1.033	1.267	0.274583
E9PZM4	207	S	Chromodomain-helicase-DNA-binding protein 2 OS=Mus musculus OX=10090 GN=Chd2 PE=1 SV=1	Chd2	1	0.000149516	84.327	4	KQES(1)S(1)DDDDDDDEAPKR	-0.18914	1.472	0.836	0.681	1.264	1.211	0.936	0.875	0.904	1.216	0.893	0.778	1.398	1.103	0.593636
E9PZM4	208	S	Chromodomain-helicase-DNA-binding protein 2 OS=Mus musculus OX=10090 GN=Chd2 PE=1 SV=1	Chd2	1	0.000149516	84.327	4	KQES(1)S(1)DDDDDDDEAPKR	-0.18914	1.472	0.836	0.681	1.264	1.211	0.936	0.875	0.904	1.216	0.893	0.778	1.398	1.103	0.593636
E9PZM4	1365	S	Chromodomain-helicase-DNA-binding protein 2 OS=Mus musculus OX=10090 GN=Chd2 PE=1 SV=1	Chd2	1	0.00854133	58.427	3	LKDEHGLEPAS(1)PR	1.9584					1.211	0.936	0.875	0.904
E9Q0B3	233	S	Uncharacterized membrane protein C3orf80 homolog OS=Mus musculus OX=10090 PE=2 SV=1	--	0.993654	0.00814765	66.387	2	GGS(0.994)AGDS(0.006)DGGQVR	0.93104	0.978	0.955	1.149	1.248
E9Q1P8	250	S	Interferon regulatory factor 2-binding protein 2 OS=Mus musculus OX=10090 GN=Irf2bp2 PE=1 SV=1	Irf2bp2	0.965352	1.63493e-84	349.96	4	AQPAHRS(0.965)PADS(0.035)LSSAAGASELSAEGAGK	-0.012943	0.986	0.976	1.075	1.016	0.918	1.01	1.062	0.999	1.074	0.966	1.012	1.017	0.997	0.0786856
E9Q1P8	300	S	Interferon regulatory factor 2-binding protein 2 OS=Mus musculus OX=10090 GN=Irf2bp2 PE=1 SV=1	Irf2bp2	0.999996	3.3731e-08	124.19	4	DTLLALHQHGHS(1)GPFESK	0.44755	0.773	0.837	1.4	1.075	0.918	1.01	1.062	0.999	0.842	0.829	1.318	1.076	1.432	0.131888
E9Q1P8	382	S	Interferon regulatory factor 2-binding protein 2 OS=Mus musculus OX=10090 GN=Irf2bp2 PE=1 SV=1	Irf2bp2	0.96334	0.00149634	68.046	3	IPIT(0.001)PT(0.003)S(0.008)S(0.025)FVS(0.963)PPPPT(0.493)AS(0.388)PHS(0.119)NR	0.28167	0.996	0.995	0.971	0.989	0.918	1.01	1.062	0.999	1.085	0.985	0.914	0.99	0.924	0.124806
E9Q1P8	389	S	Interferon regulatory factor 2-binding protein 2 OS=Mus musculus OX=10090 GN=Irf2bp2 PE=1 SV=1	Irf2bp2	0.872734	9.0818e-09	113.92	3	IPITPTSSFVSPPPPT(0.041)AS(0.873)PHS(0.086)NR	-0.56107	0.974	1.003	0.915	1.059	0.918	1.01	1.062	0.999	1.061	0.993	0.862	1.06	0.94	0.191924
E9Q1P8	343	S	Interferon regulatory factor 2-binding protein 2 OS=Mus musculus OX=10090 GN=Irf2bp2 PE=1 SV=1	Irf2bp2	1	0.000267474	87.676	4	RKPS(1)PEPEGEVGPPK	0.028992	1.071	0.955	1.029	1.085	0.918	1.01	1.062	0.999	1.167	0.946	0.969	1.086	0.989	0.227361
E9Q1P8	169	S	Interferon regulatory factor 2-binding protein 2 OS=Mus musculus OX=10090 GN=Irf2bp2 PE=1 SV=1	Irf2bp2	1	1.30872e-30	249.72	3	LEEPPELNRQS(1)PNPR	1.6959	0.945	1.023	1.049	0.95	0.918	1.01	1.062	0.999	1.029	1.013	0.988	0.951	0.95	0.015639
E9Q1P8	438	S	Interferon regulatory factor 2-binding protein 2 OS=Mus musculus OX=10090 GN=Irf2bp2 PE=1 SV=1	Irf2bp2	0.963524	1.28971e-05	113.73	3	RNS(0.964)S(0.136)S(0.901)PPSPSSMNQR	-0.7575	0.929	0.915	1.117	1.09	0.918	1.01	1.062	0.999	1.012	0.906	1.052	1.091	1.122	0.103356
E9Q1P8	440	S	Interferon regulatory factor 2-binding protein 2 OS=Mus musculus OX=10090 GN=Irf2bp2 PE=1 SV=1	Irf2bp2	0.944789	9.98545e-11	177.12	2	NS(0.001)S(0.054)S(0.945)PPS(0.995)PS(0.004)S(0.001)MNQR	-0.79813	1.017	0.942	0.992	1.103	0.918	1.01	1.062	0.999	1.108	0.933	0.934	1.104	1.013	0.237331
E9Q1P8	443	S	Interferon regulatory factor 2-binding protein 2 OS=Mus musculus OX=10090 GN=Irf2bp2 PE=1 SV=1	Irf2bp2	0.995467	9.74235e-22	223.93	2	NS(0.001)S(0.054)S(0.945)PPS(0.995)PS(0.004)S(0.001)MNQR	-0.79813	0.996	1.054	0.944	1.073	0.918	1.01	1.062	0.999	1.085	1.044	0.889	1.074	0.924	0.160706
E9Q1P8	226	S	Interferon regulatory factor 2-binding protein 2 OS=Mus musculus OX=10090 GN=Irf2bp2 PE=1 SV=1	Irf2bp2	0.999326	5.60272e-07	135.21	2	RPAS(0.999)VS(0.001)SAAAEHEAR	-0.03917	0.813	0.779	1.219	0.977	0.918	1.01	1.062	0.999	0.886	0.771	1.148	0.978	1.282	0.0154438
E9Q1P8	71	S	Interferon regulatory factor 2-binding protein 2 OS=Mus musculus OX=10090 GN=Irf2bp2 PE=1 SV=1	Irf2bp2	0.988935	2.1842e-09	141.48	3	S(0.989)PT(0.011)GAQPAAAKPPPLSAK	-0.073628	0.985	0.94	1.097	1.034	0.918	1.01	1.062	0.999	1.073	0.931	1.033	1.035	1.038	0.101551
E9Q286	1841	S	Little elongation complex subunit 1 OS=Mus musculus OX=10090 GN=Ice1 PE=1 SV=1	Ice1	0.999526	1.60604e-07	87.926	4	EVTGEGVPEDPQGGS(1)PLAEVVPAEEEQADVPVCSAASLLR	-1.5361	1.17	0.836	0.995	1.052
E9Q286	1677	S	Little elongation complex subunit 1 OS=Mus musculus OX=10090 GN=Ice1 PE=1 SV=1	Ice1	0.982207	1.1753e-21	221.47	2	IVS(0.018)S(0.982)PLQFCAATPK	0.53306	1.059	0.896	1.035	1.028
E9Q286	1820	S	Little elongation complex subunit 1 OS=Mus musculus OX=10090 GN=Ice1 PE=1 SV=1	Ice1	0.998946	0.000327667	92.528	2	LDNKS(0.999)PEPDT(0.001)R	-0.80827	1.163	0.961	0.784	1.113
E9Q286	1616	S	Little elongation complex subunit 1 OS=Mus musculus OX=10090 GN=Ice1 PE=1 SV=1	Ice1	0.910974	0.00654375	57.981	3	S(0.018)S(0.018)QT(0.052)LS(0.911)PLVPNSGPSSR	-0.3933	1.045	0.934	1.058	0.842
E9Q309	468	S	Centrosome-associated protein 350 OS=Mus musculus OX=10090 GN=Cep350 PE=1 SV=1	Cep350	0.999856	1.8752e-05	124.25	4	AES(1)DPKLDVSHK	0.14823	1	1.168	0.788	1.015
E9Q309	874	S	Centrosome-associated protein 350 OS=Mus musculus OX=10090 GN=Cep350 PE=1 SV=1	Cep350	0.999998	7.98653e-06	102.45	3	AIS(1)PPVKEDIEDAFSAR	0.50595	0.98	0.914	1.037	0.923
E9Q309	2421	S	Centrosome-associated protein 350 OS=Mus musculus OX=10090 GN=Cep350 PE=1 SV=1	Cep350	0.977037	2.97225e-24	227.46	3	AT(0.001)GS(0.022)GS(0.977)DEEISECLGEK	0.42301	1.087	0.959	1.031	0.945
E9Q309	2221	S	Centrosome-associated protein 350 OS=Mus musculus OX=10090 GN=Cep350 PE=1 SV=1	Cep350	0.99657	1.08371e-05	130.92	2	DSLESAPS(0.003)LS(0.997)PVK	1.1295	0.953	1.004	1.021	0.959
E9Q309	1641	S	Centrosome-associated protein 350 OS=Mus musculus OX=10090 GN=Cep350 PE=1 SV=1	Cep350	0.999996	2.33372e-05	99.413	4	RGHHDDS(1)DEDASPDK	-0.33735	0.993	0.888	0.862	1.012
E9Q309	1930	S	Centrosome-associated protein 350 OS=Mus musculus OX=10090 GN=Cep350 PE=1 SV=1	Cep350	0.983018	1.30921e-06	117.35	3	GIASEEGSPMPS(0.017)YS(0.983)PR	0.2559	1.061	1.023	0.949	1.016
E9Q309	2450	S	Centrosome-associated protein 350 OS=Mus musculus OX=10090 GN=Cep350 PE=1 SV=1	Cep350	0.990487	2.56023e-05	119.92	3	LLELRS(0.99)PT(0.01)ELMK	0.30034	1.188	0.87	1.041	0.976
E9Q394	1218	S	A-kinase anchor protein 13 OS=Mus musculus OX=10090 GN=Akap13 PE=1 SV=1	Akap13	0.994892	6.13916e-05	132.06	2	ADS(0.995)IEET(0.005)ATR	-0.091845	1	1.266	1.114	0.937	1.027	0.977	1.018	0.961	0.974	1.296	1.094	0.975	0.938	0.279826
E9Q394	2361	S	A-kinase anchor protein 13 OS=Mus musculus OX=10090 GN=Akap13 PE=1 SV=1	Akap13	0.944462	5.98849e-10	136.77	3	DMTECSTPLPEDCS(0.944)PT(0.052)HS(0.003)PR	-1.1045	1.127	0.921	1.014	0.947	1.027	0.977	1.018	0.961	1.097	0.943	0.996	0.985	0.976	0.0992049
E9Q394	2365	S	A-kinase anchor protein 13 OS=Mus musculus OX=10090 GN=Akap13 PE=1 SV=1	Akap13	0.975677	0.00283953	65.248	3	DMTECS(0.001)T(0.003)PLPEDCS(0.733)PT(0.288)HS(0.976)PR	-1.3453	1.028	0.863	1.096	0.92	1.027	0.977	1.018	0.961	1.001	0.883	1.077	0.957	1.08	0.00523783
E9Q394	1892	S	A-kinase anchor protein 13 OS=Mus musculus OX=10090 GN=Akap13 PE=1 SV=1	Akap13	0.976728	8.18662e-10	173.19	4	FLS(0.008)HS(0.977)T(0.015)DSLNK	-0.32188	0.763	1.051	1.13	0.923	1.027	0.977	1.018	0.961	0.743	1.076	1.11	0.96	1.193	0.356813
E9Q394	1895	S	A-kinase anchor protein 13 OS=Mus musculus OX=10090 GN=Akap13 PE=1 SV=1	Akap13	0.994874	0.000116183	108.14	2	FLS(0.021)HS(0.932)T(0.053)DS(0.995)LNK	-0.47512	0.727	1.123	0.968	0.912	1.027	0.977	1.018	0.961	0.708	1.149	0.951	0.949	1.084	0.33709
E9Q394	1532	S	A-kinase anchor protein 13 OS=Mus musculus OX=10090 GN=Akap13 PE=1 SV=1	Akap13	1	0.000550287	94.82	2	RHS(1)WGPGK	-0.42338	1.128	1.255	1.01	0.971	1.027	0.977	1.018	0.961	1.098	1.285	0.992	1.01	0.844	0.0979651
E9Q394	2663	S	A-kinase anchor protein 13 OS=Mus musculus OX=10090 GN=Akap13 PE=1 SV=1	Akap13	0.99886	6.05953e-07	96.351	3	IPS(0.999)FLPNS(0.001)DEFSSPSAPSVTK	1.2535	0.865	0.962	1.057	0.999	1.027	0.977	1.018	0.961	0.842	0.985	1.038	1.04	1.144	0.109356
E9Q394	1608	S	A-kinase anchor protein 13 OS=Mus musculus OX=10090 GN=Akap13 PE=1 SV=1	Akap13	0.95991	0.00336661	58.919	4	NPFGGEEQRNS(0.96)LMS(0.028)LS(0.012)EEHLEPDQR	-3.5688	0.921	1.002	0.898	0.929	1.027	0.977	1.018	0.961	0.897	1.026	0.882	0.967	0.962	0.0301209
E9Q394	1611	S	A-kinase anchor protein 13 OS=Mus musculus OX=10090 GN=Akap13 PE=1 SV=1	Akap13	0.988003	0.0112898	51.577	3	NS(0.02)LMS(0.988)LS(0.992)EEHLEPDQR	-1.0555	1.172	1.014	1.038	0.883	1.027	0.977	1.018	0.961	1.141	1.038	1.02	0.919	0.89	0.00715454
E9Q394	1613	S	A-kinase anchor protein 13 OS=Mus musculus OX=10090 GN=Akap13 PE=1 SV=1	Akap13	0.996203	1.02592e-17	191.65	3	NSLMS(0.004)LS(0.996)EEHLEPDQR	-0.30935	1.148	1.022	0.918	1.033	1.027	0.977	1.018	0.961	1.118	1.046	0.902	1.075	0.918	0.170322
E9Q394	2462	S	A-kinase anchor protein 13 OS=Mus musculus OX=10090 GN=Akap13 PE=1 SV=1	Akap13	0.991358	6.20967e-05	132.06	2	RTES(0.991)DS(0.008)GLK	-0.079427	0.976	1.244	0.979	1.058	1.027	0.977	1.018	0.961	0.95	1.273	0.962	1.101	0.939	0.11145
E9Q394	1839	S	A-kinase anchor protein 13 OS=Mus musculus OX=10090 GN=Akap13 PE=1 SV=1	Akap13	1	3.56708e-24	223.44	2	S(1)AVLLADEATAAPMFTNR	0.19615	0.939	0.976	1.116	0.912	1.027	0.977	1.018	0.961	0.914	0.999	1.096	0.949	1.074	0.163862
E9Q394	1569	S	A-kinase anchor protein 13 OS=Mus musculus OX=10090 GN=Akap13 PE=1 SV=1	Akap13	0.988284	2.16538e-20	165.17	3	S(0.01)FS(0.988)LEGLT(0.001)GGGVGNKPSSSLEMSSANSSELR	-1.4557	1.037	1.052	1.022	0.954	1.027	0.977	1.018	0.961	1.01	1.077	1.004	0.993	0.958	0.0531437
E9Q394	2692	S	A-kinase anchor protein 13 OS=Mus musculus OX=10090 GN=Akap13 PE=1 SV=1	Akap13	0.983907	3.60006e-05	109.79	2	SGSLDSELS(0.016)VS(0.984)PK	-0.34535	1.136	1.059	0.817	1.092	1.027	0.977	1.018	0.961	1.106	1.084	0.803	1.136	0.887	0.256695
E9Q394	1526	S	A-kinase anchor protein 13 OS=Mus musculus OX=10090 GN=Akap13 PE=1 SV=1	Akap13	0.997589	0.011959	57.59	3	S(0.002)LS(0.998)PFRR	-0.28418	1.023	1.106	1.153	0.765	1.027	0.977	1.018	0.961	0.996	1.132	1.133	0.796	0.92	0.334157
E9Q394	1858	S	A-kinase anchor protein 13 OS=Mus musculus OX=10090 GN=Akap13 PE=1 SV=1	Akap13	0.99408	0.0340851	48.363	2	S(0.994)QQS(0.005)VS(0.001)LSK	1.2562	0.868	1.03	0.938	0.866	1.027	0.977	1.018	0.961	0.845	1.054	0.921	0.901	0.972	0.170869
E9Q394	1869	S	A-kinase anchor protein 13 OS=Mus musculus OX=10090 GN=Akap13 PE=1 SV=1	Akap13	0.973169	5.56061e-35	240.02	3	S(0.027)VS(0.973)IQNITGVGNDENMSNTWK	0.70922	0.757	1.147	1.105	0.974	1.027	0.977	1.018	0.961	0.737	1.174	1.085	1.014	1.168	0.368083
E9Q3C1	436	S	C2 domain-containing protein 2 OS=Mus musculus OX=10090 GN=C2cd2 PE=1 SV=1	C2cd2	0.916802	0.00963741	65.251	2	ATPLNS(0.083)ES(0.917)PVR	0.24814	1.081	0.877	1.216	0.907
E9Q3C1	649	S	C2 domain-containing protein 2 OS=Mus musculus OX=10090 GN=C2cd2 PE=1 SV=1	C2cd2	0.863792	3.91506e-11	142.01	3	DPGLS(0.136)QS(0.864)HNDLVFLQQPEGR	0.55471	0.778	1.16	0.977	0.701
E9Q3C1	506	S	C2 domain-containing protein 2 OS=Mus musculus OX=10090 GN=C2cd2 PE=1 SV=1	C2cd2	0.967346	0.00131733	83.692	2	S(0.967)T(0.033)IIISGISK	0.074702	0.887	1.068	0.924	1.092
E9Q3L2	259	S	Phosphatidylinositol 4-kinase alpha OS=Mus musculus OX=10090 GN=Pi4ka PE=1 SV=2	Pi4ka	0.973893	7.22427e-09	157.14	3	KT(0.027)S(0.974)S(0.982)VS(0.015)S(0.002)ISQVSPER	0.66688	0.797	1.215	1.093	0.928	1.04	1.02	0.94	0.958	0.766	1.191	1.163	0.969	1.166	0.426932
E9Q3L2	260	S	Phosphatidylinositol 4-kinase alpha OS=Mus musculus OX=10090 GN=Pi4ka PE=1 SV=2	Pi4ka	0.981903	2.41042e-05	102.45	3	KT(0.027)S(0.974)S(0.982)VS(0.015)S(0.002)ISQVSPER	0.66688	0.956	0.991	0.875	0.902	1.04	1.02	0.94	0.958	0.919	0.972	0.931	0.942	0.991	0.0313953
E9Q3L2	263	S	Phosphatidylinositol 4-kinase alpha OS=Mus musculus OX=10090 GN=Pi4ka PE=1 SV=2	Pi4ka	0.89806	7.46249e-08	145.99	2	T(0.017)S(0.084)S(0.897)VS(0.101)S(0.898)IS(0.002)QVSPER	0.72918	0.966	1.01	0.783	0.881	1.04	1.02	0.94	0.958	0.929	0.99	0.833	0.92	0.913	0.0247836
E9Q3L2	268	S	Phosphatidylinositol 4-kinase alpha OS=Mus musculus OX=10090 GN=Pi4ka PE=1 SV=2	Pi4ka	0.999803	3.67953e-06	119.68	3	TSSVSSISQVS(1)PER	0.24154	1.035	0.954	1.33	1.032	1.04	1.02	0.94	0.958	0.995	0.935	1.415	1.077	1.287	0.148344
E9Q3L2	1482	S	Phosphatidylinositol 4-kinase alpha OS=Mus musculus OX=10090 GN=Pi4ka PE=1 SV=2	Pi4ka	0.76897	0.0260495	44.847	3	T(0.231)NRGS(0.769)QLHK	1.4082	1.159	1.257	0.792	0.95	1.04	1.02	0.94	0.958	1.114	1.232	0.843	0.992	0.781	0.0434585
E9Q4F7	2139	S	Ankyrin repeat domain-containing protein 11 OS=Mus musculus OX=10090 GN=Ankrd11 PE=1 SV=1	Ankrd11	1	5.75577e-05	127.32	2	DAS(1)DVEAEAAK	-0.98023	0.965	0.9	1.005	1.007
E9Q4F7	1676	S	Ankyrin repeat domain-containing protein 11 OS=Mus musculus OX=10090 GN=Ankrd11 PE=1 SV=1	Ankrd11	1	0.00173472	88.596	2	EVLPAS(1)PR	0.50065	0.918	0.934	1.178	1.091
E9Q4F7	1832	S	Ankyrin repeat domain-containing protein 11 OS=Mus musculus OX=10090 GN=Ankrd11 PE=1 SV=1	Ankrd11	0.997798	7.5909e-05	80.102	3	FACLS(0.998)PGY(0.003)Y(0.01)S(0.887)PDY(0.082)GIPS(0.021)PK	-1.6339
E9Q4F7	1837	S	Ankyrin repeat domain-containing protein 11 OS=Mus musculus OX=10090 GN=Ankrd11 PE=1 SV=1	Ankrd11	0.994363	7.5909e-05	80.102	3	FACLS(0.002)PGY(0.001)Y(0.001)S(0.994)PDY(0.007)GIPS(0.994)PK	2.4667	1.107	1.048	0.924	1.23
E9Q4F7	1844	S	Ankyrin repeat domain-containing protein 11 OS=Mus musculus OX=10090 GN=Ankrd11 PE=1 SV=1	Ankrd11	0.994448	0.00010699	73.574	3	FACLS(0.002)PGY(0.001)Y(0.001)S(0.994)PDY(0.007)GIPS(0.994)PK	2.4667	1.107	1.048	0.924	1.23
E9Q4F7	838	S	Ankyrin repeat domain-containing protein 11 OS=Mus musculus OX=10090 GN=Ankrd11 PE=1 SV=1	Ankrd11	0.998395	5.62796e-05	132.97	2	FS(0.002)LS(0.998)DDQQER	-0.13911	0.911	1.036	0.963	1.099
E9Q4F7	2354	S	Ankyrin repeat domain-containing protein 11 OS=Mus musculus OX=10090 GN=Ankrd11 PE=1 SV=1	Ankrd11	1	1.31799e-08	150.7	3	GRAS(1)EEEDAQAQHPR	-0.6384	0.747	1.044	1.276	1.143
E9Q4F7	505	S	Ankyrin repeat domain-containing protein 11 OS=Mus musculus OX=10090 GN=Ankrd11 PE=1 SV=1	Ankrd11	1	0.0211028	60.019	2	GS(1)PLVLK	-0.08098	0.959	0.929	1.11	1.046
E9Q4F7	961	S	Ankyrin repeat domain-containing protein 11 OS=Mus musculus OX=10090 GN=Ankrd11 PE=1 SV=1	Ankrd11	1	0.00316883	67.646	4	IRS(1)EEVHREDLK	0.4474	0.732	1.042	1.097	1.126
E9Q4F7	1070	S	Ankyrin repeat domain-containing protein 11 OS=Mus musculus OX=10090 GN=Ankrd11 PE=1 SV=1	Ankrd11	1	0.000880204	88.338	3	KAS(1)FDQLR	0.14126	0.967	1.053	0.928	1.044
E9Q4F7	1799	S	Ankyrin repeat domain-containing protein 11 OS=Mus musculus OX=10090 GN=Ankrd11 PE=1 SV=1	Ankrd11	0.999994	6.75315e-24	212.27	4	QQS(1)VPAPS(0.001)S(0.046)FDS(0.954)PVQHLLEEK	-0.13358	0.872	0.962	1.001	1.009
E9Q4F7	1808	S	Ankyrin repeat domain-containing protein 11 OS=Mus musculus OX=10090 GN=Ankrd11 PE=1 SV=1	Ankrd11	0.983127	1.4478e-07	113.15	3	QQS(0.941)VPAPS(0.034)S(0.043)FDS(0.983)PVQHLLEEK	0.12952	0.975	1.05	0.903	1.063
E9Q4F7	276	S	Ankyrin repeat domain-containing protein 11 OS=Mus musculus OX=10090 GN=Ankrd11 PE=1 SV=1	Ankrd11	0.75242	2.94118e-06	124.29	3	VANS(0.752)PT(0.248)MVNLLLGK	-0.59213
E9Q4N7	1550	S	AT-rich interactive domain-containing protein 1B OS=Mus musculus OX=10090 GN=Arid1b PE=1 SV=1	Arid1b	0.999919	5.39317e-05	134.73	2	APS(1)PASFQR	-0.20281	1.028	1.086	1.052	0.921	0.952	0.986	1.014	1.018	1.08	1.101	1.037	0.905	0.891	0.109518
E9Q4N7	1080	S	AT-rich interactive domain-containing protein 1B OS=Mus musculus OX=10090 GN=Arid1b PE=1 SV=1	Arid1b	0.985519	4.07326e-05	113.54	3	GS(0.986)PVS(0.014)SLPAVGK	0.50336	0.953	1.063	1.022	0.928	0.952	0.986	1.014	1.018	1.001	1.078	1.008	0.912	0.926	0.122876
E9Q4N7	1563	S	AT-rich interactive domain-containing protein 1B OS=Mus musculus OX=10090 GN=Arid1b PE=1 SV=1	Arid1b	0.995111	7.26458e-05	102.07	3	MS(0.995)PS(0.318)KS(0.679)PFLPT(0.008)MK	-0.44136	1.035	0.956	0.799	0.994	0.952	0.986	1.014	1.018	1.087	0.97	0.788	0.976	0.865	0.229575
E9Q4N7	1567	S	AT-rich interactive domain-containing protein 1B OS=Mus musculus OX=10090 GN=Arid1b PE=1 SV=1	Arid1b	0.963901	7.26458e-05	102.07	3	MS(0.92)PS(0.109)KS(0.964)PFLPT(0.006)MK	-0.97396	1.035	0.956	0.799	0.994	0.952	0.986	1.014	1.018	1.087	0.97	0.788	0.976	0.865	0.229575
E9Q4N7	454	S	AT-rich interactive domain-containing protein 1B OS=Mus musculus OX=10090 GN=Arid1b PE=1 SV=1	Arid1b	0.999998	2.15878e-08	139.81	3	SHPAMS(1)PGTPGPTMGR	0.38426	1.12	0.982	0.982	0.897	0.952	0.986	1.014	1.018	1.176	0.996	0.968	0.881	0.854	0.0513356
E9Q4N7	1757	S	AT-rich interactive domain-containing protein 1B OS=Mus musculus OX=10090 GN=Arid1b PE=1 SV=1	Arid1b	0.852559	2.71172e-30	245.67	2	S(0.147)S(0.853)PALAAPDASVDPK	0.25663	0.972	0.974	1.005	1.063	0.952	0.986	1.014	1.018	1.021	0.988	0.991	1.044	1.014	0.0599716
E9Q4Z2	1332	S	Acetyl-CoA carboxylase 2 OS=Mus musculus OX=10090 GN=Acacb PE=1 SV=1	Acacb	0.998427	8.76116e-07	137.17	3	MAVPIS(0.002)VS(0.998)NPDLLR	-0.39069	0.961	1.05	0.921	1.031
E9Q555	252	S	E3 ubiquitin-protein ligase RNF213 OS=Mus musculus OX=10090 GN=Rnf213 PE=1 SV=2	Rnf213	1	0.0004845	85.362	3	KVPPIDAAAS(1)PVK	-0.36123	1.205	1.035	0.834	1.045	1.049	0.985	0.975	1.001	1.149	1.051	0.855	1.044	0.868	0.202728
E9Q555	274	S	E3 ubiquitin-protein ligase RNF213 OS=Mus musculus OX=10090 GN=Rnf213 PE=1 SV=2	Rnf213	0.995063	0.000243291	99.941	3	PS(0.002)PVS(0.995)PVAS(0.003)K	-0.35907	1.116	0.955	0.864	1.03	1.049	0.985	0.975	1.001	1.064	0.97	0.886	1.029	0.947	0.170243
E9Q557	22	S	Desmoplakin OS=Mus musculus OX=10090 GN=Dsp PE=1 SV=1	Dsp	1	0.00115629	92.538	2	AES(1)GPDLR	0.51483	0.906	1.357	0.803	0.755	0.954	1.093	0.991	0.989	0.95	1.242	0.81	0.763	0.734	0.2304
E9Q557	2832	S	Desmoplakin OS=Mus musculus OX=10090 GN=Dsp PE=1 SV=1	Dsp	0.999694	0.000790593	88.574	2	GLPSPYNMS(1)APGS(1)R	0.035186	0.802	1.146	0.813	1.085	0.954	1.093	0.991	0.989	0.841	1.048	0.82	1.097	1.011	0.0503578
E9Q557	2836	S	Desmoplakin OS=Mus musculus OX=10090 GN=Dsp PE=1 SV=1	Dsp	0.999999	0.000790593	88.574	2	GLPSPYNMS(1)APGS(1)R	0.035186	0.802	1.146	0.813	1.085	0.954	1.093	0.991	0.989	0.841	1.048	0.82	1.097	1.011	0.0503578
E9Q5C9	563	S	Nucleolar and coiled-body phosphoprotein 1 OS=Mus musculus OX=10090 GN=Nolc1 PE=1 SV=1	Nolc1	1	2.42567e-66	313.03	4	AAKES(1)EEEEEEEETEEK	0.14099	1.294	0.988	0.684	1.044	0.903	0.981	1.024	1.048	1.433	1.007	0.668	0.996	0.728	0.508339
E9Q5C9	625	S	Nucleolar and coiled-body phosphoprotein 1 OS=Mus musculus OX=10090 GN=Nolc1 PE=1 SV=1	Nolc1	0.944324	0.0212028	57.347	3	RAS(0.944)S(0.056)PFR	-0.38654	0.906	1.016	1.093	1.028	0.903	0.981	1.024	1.048	1.003	1.036	1.067	0.981	1.006	0.082279
E9Q5C9	626	S	Nucleolar and coiled-body phosphoprotein 1 OS=Mus musculus OX=10090 GN=Nolc1 PE=1 SV=1	Nolc1	0.998151	0.00198896	82.287	3	AS(0.002)S(0.998)PFRR	0.21923	0.887	1.02	1.086	0.959	0.903	0.981	1.024	1.048	0.982	1.04	1.061	0.915	0.98	0.144308
E9Q5C9	379	S	Nucleolar and coiled-body phosphoprotein 1 OS=Mus musculus OX=10090 GN=Nolc1 PE=1 SV=1	Nolc1	0.910084	0.00220069	52.678	4	KAES(0.685)S(0.44)S(0.44)DS(0.238)S(0.251)DS(0.119)DS(0.91)S(0.907)EDEAPAKPVS(0.003)T(0.003)T(0.003)K	-0.25649	0.67	1.291	0.861	1.039	0.903	0.981	1.024	1.048	0.742	1.316	0.841	0.991	0.943	0.284942
E9Q5C9	380	S	Nucleolar and coiled-body phosphoprotein 1 OS=Mus musculus OX=10090 GN=Nolc1 PE=1 SV=1	Nolc1	0.907459	0.00220069	52.678	4	KAES(0.685)S(0.44)S(0.44)DS(0.238)S(0.251)DS(0.119)DS(0.91)S(0.907)EDEAPAKPVS(0.003)T(0.003)T(0.003)K	-0.25649	0.67	1.291	0.861	1.039	0.903	0.981	1.024	1.048	0.742	1.316	0.841	0.991	0.943	0.284942
E9Q5C9	394	S	Nucleolar and coiled-body phosphoprotein 1 OS=Mus musculus OX=10090 GN=Nolc1 PE=1 SV=1	Nolc1	0.999978	0.00082999	84.892	3	S(1)PKPAVTPK	0.1337	0.989	0.967	0.926	1.011	0.903	0.981	1.024	1.048	1.095	0.986	0.904	0.965	0.902	0.119875
E9Q5C9	646	S	Nucleolar and coiled-body phosphoprotein 1 OS=Mus musculus OX=10090 GN=Nolc1 PE=1 SV=1	Nolc1	1	0.00287474	73.266	2	VADNS(1)FDAK	-0.084216	0.929	0.996	0.943	1.084	0.903	0.981	1.024	1.048	1.029	1.015	0.921	1.034	0.957	0.0916209
E9Q5F9	532	S	Histone-lysine N-methyltransferase SETD2 OS=Mus musculus OX=10090 GN=Setd2 PE=1 SV=1	Setd2	1	0.000135147	110.9	3	RCCS(1)PPNELGFR	-1.7961	1.071	1.124	0.86	0.992	0.968	1.009	0.929	1.109	1.106	1.114	0.926	0.894	0.82	0.0293191
E9Q5F9	890	S	Histone-lysine N-methyltransferase SETD2 OS=Mus musculus OX=10090 GN=Setd2 PE=1 SV=1	Setd2	0.764262	0.00522878	62.617	3	CEENT(0.196)S(0.764)PT(0.04)LDAVESK	-0.42929	1.032	1.12	0.85	1.057	0.968	1.009	0.929	1.109	1.066	1.11	0.915	0.953	0.858	0.000823654
E9Q5F9	753	S	Histone-lysine N-methyltransferase SETD2 OS=Mus musculus OX=10090 GN=Setd2 PE=1 SV=1	Setd2	1	8.89535e-05	96.673	3	EMEPLLS(1)PHHDK	0.14678	1.184	0.978	0.914	1.073	0.968	1.009	0.929	1.109	1.223	0.969	0.984	0.968	0.902	0.152083
E9Q5F9	460	S	Histone-lysine N-methyltransferase SETD2 OS=Mus musculus OX=10090 GN=Setd2 PE=1 SV=1	Setd2	0.969404	0.000415943	88.075	3	ES(0.029)S(0.969)DS(0.001)EDEYKK	-0.4805	1.009	1.057	1.146	1.184	0.968	1.009	0.929	1.109	1.042	1.048	1.234	1.068	1.102	0.105922
E9Q5F9	94	S	Histone-lysine N-methyltransferase SETD2 OS=Mus musculus OX=10090 GN=Setd2 PE=1 SV=1	Setd2	0.996364	0.000369933	100.38	3	FLT(0.004)ALS(0.996)NEK	0.63872	0.975	0.859	1.147	1.209	0.968	1.009	0.929	1.109	1.007	0.851	1.235	1.09	1.253	0.0310258
E9Q5F9	633	S	Histone-lysine N-methyltransferase SETD2 OS=Mus musculus OX=10090 GN=Setd2 PE=1 SV=1	Setd2	1	3.07834e-06	103.75	4	LDES(1)PVLKPEFIGHDGR	0.27624	0.938	1.103	0.944	1.021	0.968	1.009	0.929	1.109	0.969	1.093	1.016	0.921	0.946	0.153979
E9Q5F9	1926	S	Histone-lysine N-methyltransferase SETD2 OS=Mus musculus OX=10090 GN=Setd2 PE=1 SV=1	Setd2	0.978688	3.76201e-08	143.46	2	LPT(0.021)S(0.979)EPEADTETEPK	-1.4926	1.023	0.965	0.915	1.027	0.968	1.009	0.929	1.109	1.057	0.956	0.985	0.926	0.95	0.0275255
E9Q5F9	132	S	Histone-lysine N-methyltransferase SETD2 OS=Mus musculus OX=10090 GN=Setd2 PE=1 SV=1	Setd2	0.851013	7.91815e-10	148.2	2	MDAGDTFPATEES(0.149)S(0.851)PPK	1.3481	1.094	1.128	0.812	1.042	0.968	1.009	0.929	1.109	1.13	1.118	0.874	0.94	0.807	0.0595827
E9Q5F9	743	S	Histone-lysine N-methyltransferase SETD2 OS=Mus musculus OX=10090 GN=Setd2 PE=1 SV=1	Setd2	0.852841	0.0147664	49.356	3	QHNT(0.039)S(0.108)KS(0.853)PFR	0.10695	0.708	0.75	1.332	0.828	0.968	1.009	0.929	1.109	0.731	0.743	1.434	0.747	1.483	0.456152
E9Q5F9	2053	S	Histone-lysine N-methyltransferase SETD2 OS=Mus musculus OX=10090 GN=Setd2 PE=1 SV=1	Setd2	0.999434	0.000454279	89.507	3	RGS(0.999)LS(0.967)PPS(0.012)S(0.004)AY(0.018)ER	0.98475	0.837	1.098	0.923	1.124	0.968	1.009	0.929	1.109	0.865	1.088	0.994	1.014	1.04	0.14747
E9Q5F9	2055	S	Histone-lysine N-methyltransferase SETD2 OS=Mus musculus OX=10090 GN=Setd2 PE=1 SV=1	Setd2	0.967127	0.000454279	89.507	3	RGS(0.999)LS(0.967)PPS(0.012)S(0.004)AY(0.018)ER	0.98475	0.837	1.098	0.923	1.124	0.968	1.009	0.929	1.109	0.865	1.088	0.994	1.014	1.04	0.14747
E9Q5F9	1387	S	Histone-lysine N-methyltransferase SETD2 OS=Mus musculus OX=10090 GN=Setd2 PE=1 SV=1	Setd2	1	3.56012e-06	111.84	3	RQELES(1)DS(1)ES(1)DGELQAR	-0.49631	1.019	0.989	0.965	0.859	0.968	1.009	0.929	1.109	1.053	0.98	1.039	0.775	0.889	0.155898
E9Q5F9	1389	S	Histone-lysine N-methyltransferase SETD2 OS=Mus musculus OX=10090 GN=Setd2 PE=1 SV=1	Setd2	1	3.56012e-06	111.84	3	RQELES(1)DS(1)ES(1)DGELQAR	-0.49631	1.019	0.989	0.965	0.859	0.968	1.009	0.929	1.109	1.053	0.98	1.039	0.775	0.889	0.155898
E9Q5F9	1391	S	Histone-lysine N-methyltransferase SETD2 OS=Mus musculus OX=10090 GN=Setd2 PE=1 SV=1	Setd2	1	3.56012e-06	111.84	3	RQELES(1)DS(1)ES(1)DGELQAR	-0.49631	1.019	0.989	0.965	0.859	0.968	1.009	0.929	1.109	1.053	0.98	1.039	0.775	0.889	0.155898
E9Q5F9	475	S	Histone-lysine N-methyltransferase SETD2 OS=Mus musculus OX=10090 GN=Setd2 PE=1 SV=1	Setd2	0.831758	0.00769145	63.624	3	RT(0.163)S(0.832)AHSY(0.005)R	0.24791	0.844	0.875	1.204	0.89	0.968	1.009	0.929	1.109	0.872	0.867	1.296	0.803	1.206	0.328341
E9Q5F9	1326	S	Histone-lysine N-methyltransferase SETD2 OS=Mus musculus OX=10090 GN=Setd2 PE=1 SV=1	Setd2	0.96298	0.00432762	66.004	3	SGSHFS(0.036)S(0.963)PS(0.001)NK	0.082854	0.821	0.796	1.425	0.907	0.968	1.009	0.929	1.109	0.848	0.789	1.534	0.818	1.423	0.383617
E9Q5F9	322	S	Histone-lysine N-methyltransferase SETD2 OS=Mus musculus OX=10090 GN=Setd2 PE=1 SV=1	Setd2	0.999651	1.71225e-05	92.449	3	SSQFEGTFLGS(1)ES(0.991)DEDS(0.01)VR	-0.034684	1.182	0.916	0.836	1.033	0.968	1.009	0.929	1.109	1.221	0.908	0.9	0.931	0.881	0.231154
E9Q5F9	324	S	Histone-lysine N-methyltransferase SETD2 OS=Mus musculus OX=10090 GN=Setd2 PE=1 SV=1	Setd2	0.990574	1.71225e-05	92.449	3	SSQFEGTFLGS(1)ES(0.991)DEDS(0.01)VR	-0.034684	1.182	0.916	0.836	1.033	0.968	1.009	0.929	1.109	1.221	0.908	0.9	0.931	0.881	0.231154
E9Q5F9	345	S	Histone-lysine N-methyltransferase SETD2 OS=Mus musculus OX=10090 GN=Setd2 PE=1 SV=1	Setd2	0.826002	0.0297972	46.358	2	S(0.038)S(0.029)T(0.108)S(0.826)IDKER	-0.5935					0.968	1.009	0.929	1.109
E9Q5F9	1818	S	Histone-lysine N-methyltransferase SETD2 OS=Mus musculus OX=10090 GN=Setd2 PE=1 SV=1	Setd2	0.999996	6.14053e-14	165.48	2	TAVPQLSEGDGYS(1)S(0.999)ENTSR	1.1244	1.25	0.941	1.02	1.037	0.968	1.009	0.929	1.109	1.291	0.933	1.098	0.935	0.926	0.115244
E9Q5F9	1819	S	Histone-lysine N-methyltransferase SETD2 OS=Mus musculus OX=10090 GN=Setd2 PE=1 SV=1	Setd2	0.999177	6.14053e-14	165.48	2	TAVPQLSEGDGYS(1)S(0.999)ENTSR	1.1244	1.25	0.941	1.02	1.037	0.968	1.009	0.929	1.109	1.291	0.933	1.098	0.935	0.926	0.115244
E9Q5F9	624	S	Histone-lysine N-methyltransferase SETD2 OS=Mus musculus OX=10090 GN=Setd2 PE=1 SV=1	Setd2	0.999144	3.04054e-14	185.54	3	T(0.06)GS(0.365)PT(0.576)PSNQLNDS(0.999)PT(0.001)FK	0.43815	1.134	1.142	0.715	1.187	0.968	1.009	0.929	1.109	1.171	1.132	0.77	1.07	0.802	0.2532
E9Q5K9	146	S	YTH domain-containing protein 1 OS=Mus musculus OX=10090 GN=Ythdc1 PE=1 SV=2	Ythdc1	0.999886	3.11857e-06	143.46	2	S(1)PT(0.949)PDGS(0.051)ER	0.075257	1.144	1.102	0.78	1.102	1.022	1.022	0.948	1.054	1.119	1.078	0.823	1.046	0.852	0.194921
E9Q5K9	152	S	YTH domain-containing protein 1 OS=Mus musculus OX=10090 GN=Ythdc1 PE=1 SV=2	Ythdc1	0.836294	0.000291411	105.63	2	AKS(0.675)PT(0.488)PDGS(0.836)ER	0.22826	0.878	1.184	0.709	1.206	1.022	1.022	0.948	1.054	0.859	1.159	0.748	1.144	0.929	0.0882932
E9Q5K9	309	S	YTH domain-containing protein 1 OS=Mus musculus OX=10090 GN=Ythdc1 PE=1 SV=2	Ythdc1	1	9.24203e-05	128.85	3	GIS(1)PIVFDR	-0.20742	0.93	0.959	1.245	1.006	1.022	1.022	0.948	1.054	0.91	0.938	1.313	0.954	1.23	0.2449
E9Q5K9	425	S	YTH domain-containing protein 1 OS=Mus musculus OX=10090 GN=Ythdc1 PE=1 SV=2	Ythdc1	0.998925	2.46954e-15	144	4	LSSES(0.001)HHGGS(0.999)PIHWVLPAGMSAK	0.64631	0.61	0.753	1.946	0.696	1.022	1.022	0.948	1.054	0.597	0.737	2.053	0.66	2.168	0.829607
E9Q6B2	259	S	Coiled-coil domain-containing protein 85C OS=Mus musculus OX=10090 GN=Ccdc85c PE=1 SV=1	Ccdc85c	0.999988	1.41279e-09	127.53	3	S(1)IPNGLHDPSSTYIR	0.80948	0.956	0.934	0.942	0.954
E9Q6B2	247	S	Coiled-coil domain-containing protein 85C OS=Mus musculus OX=10090 GN=Ccdc85c PE=1 SV=1	Ccdc85c	0.999969	4.82883e-05	118.16	3	S(1)LDDLSAPPHHR	0.074413	0.83	0.698	1.611	0.778
E9Q6J5	3000	S	Biorientation of chromosomes in cell division protein 1-like 1 OS=Mus musculus OX=10090 GN=Bod1l PE=1 SV=1	Bod1l	0.986335	0.00119093	83.862	3	AQLS(0.986)PS(0.014)VK	-0.098322	0.967	1.009	1.063	1.043	0.957	1	0.981	1.028	1.01	1.009	1.084	1.015	1.039	0.0455759
E9Q6J5	3010	S	Biorientation of chromosomes in cell division protein 1-like 1 OS=Mus musculus OX=10090 GN=Bod1l PE=1 SV=1	Bod1l	1	0.0298758	52.705	2	EVS(1)PPGAR	0.12073	1.019	1.071	1.101	0.896	0.957	1	0.981	1.028	1.065	1.071	1.122	0.872	0.934	0.181698
E9Q6J5	2001	S	Biorientation of chromosomes in cell division protein 1-like 1 OS=Mus musculus OX=10090 GN=Bod1l PE=1 SV=1	Bod1l	1	1.66883e-10	120.64	3	GSDDVLVSGEVPECEVGHMS(1)PR	-0.039172	1.071	0.97	0.986	1.041	0.957	1	0.981	1.028	1.119	0.97	1.005	1.013	0.971	0.106321
E9Q6J5	236	S	Biorientation of chromosomes in cell division protein 1-like 1 OS=Mus musculus OX=10090 GN=Bod1l PE=1 SV=1	Bod1l	0.884902	2.82472e-08	150.69	3	KLS(0.885)S(0.115)QPSTDVSTDK	-0.79732	0.903	0.894	0.938	1.071	0.957	1	0.981	1.028	0.944	0.894	0.956	1.042	1.09	0.0993
E9Q6J5	240	S	Biorientation of chromosomes in cell division protein 1-like 1 OS=Mus musculus OX=10090 GN=Bod1l PE=1 SV=1	Bod1l	0.949734	3.4962e-07	154.39	3	LSS(0.002)QPS(0.95)T(0.048)DVS(0.001)TDKER	0.57142	0.959	0.878	0.844	1.094	0.957	1	0.981	1.028	1.002	0.878	0.86	1.064	1.035	0.241851
E9Q6J5	2968	S	Biorientation of chromosomes in cell division protein 1-like 1 OS=Mus musculus OX=10090 GN=Bod1l PE=1 SV=1	Bod1l	0.987954	0.0253663	52.071	2	LGIPET(0.012)IS(0.988)PR	0.80061	1.099	0.993	1.041	0.985	0.957	1	0.981	1.028	1.148	0.993	1.061	0.958	0.944	0.0306949
E9Q6J5	1470	S	Biorientation of chromosomes in cell division protein 1-like 1 OS=Mus musculus OX=10090 GN=Bod1l PE=1 SV=1	Bod1l	1	0.000100482	122.45	2	RDS(1)APVPQQR	-0.023222	0.78	0.943	1.095	1.065	0.957	1	0.981	1.028	0.815	0.943	1.116	1.036	1.234	0.154715
E9Q6J5	1071	S	Biorientation of chromosomes in cell division protein 1-like 1 OS=Mus musculus OX=10090 GN=Bod1l PE=1 SV=1	Bod1l	0.973911	5.50577e-05	123.28	2	RGS(0.974)T(0.026)SQEMAK	-0.19434	0.944	1.008	0.985	1.113	0.957	1	0.981	1.028	0.986	1.008	1.004	1.083	1.046	0.0378566
E9Q6J5	632	S	Biorientation of chromosomes in cell division protein 1-like 1 OS=Mus musculus OX=10090 GN=Bod1l PE=1 SV=1	Bod1l	0.933676	1.2304e-10	178.01	4	RLS(0.934)ES(0.066)LHSADENK	0.45241	0.803	0.803	1.114	1.172	0.957	1	0.981	1.028	0.839	0.803	1.136	1.14	1.387	0.0336475
E9Q6J5	795	S	Biorientation of chromosomes in cell division protein 1-like 1 OS=Mus musculus OX=10090 GN=Bod1l PE=1 SV=1	Bod1l	1	0.000383668	110.76	2	RLS(1)VLGR	0.5762	0.997	0.976	1.1	1.071	0.957	1	0.981	1.028	1.042	0.976	1.121	1.042	1.072	0.00527692
E9Q6J5	2898	S	Biorientation of chromosomes in cell division protein 1-like 1 OS=Mus musculus OX=10090 GN=Bod1l PE=1 SV=1	Bod1l	0.982851	3.47387e-08	145.17	2	SLTSSDDAES(0.017)S(0.983)EPER	-0.21205	1.052	0.964	0.991	1.05	0.957	1	0.981	1.028	1.099	0.964	1.01	1.021	0.989	0.100096
E9Q6J5	656	S	Biorientation of chromosomes in cell division protein 1-like 1 OS=Mus musculus OX=10090 GN=Bod1l PE=1 SV=1	Bod1l	0.976193	3.23795e-24	222.89	2	RT(0.001)S(0.976)T(0.023)PVILEGAQEETDTR	0.30498	0.962	0.916	1.097	0.933	0.957	1	0.981	1.028	1.005	0.916	1.118	0.908	1.052	0.0813694
E9Q6J5	2554	S	Biorientation of chromosomes in cell division protein 1-like 1 OS=Mus musculus OX=10090 GN=Bod1l PE=1 SV=1	Bod1l	0.98478	1.68453e-05	107.97	3	SDHSGTWT(0.004)S(0.011)EGS(0.985)PEK	0.38655	0.99	0.818	1.156	1.016	0.957	1	0.981	1.028	1.034	0.818	1.178	0.988	1.174	0.0415768
E9Q6J5	2794	S	Biorientation of chromosomes in cell division protein 1-like 1 OS=Mus musculus OX=10090 GN=Bod1l PE=1 SV=1	Bod1l	0.996445	2.02224e-05	84.561	4	T(0.002)EPNEDDGS(0.996)IKS(0.002)QEDDHPIIIK	-0.061373	1.013	1.104	0.755	1.047	0.957	1	0.981	1.028	1.059	1.104	0.77	1.018	0.824	0.167236
E9Q6J5	896	S	Biorientation of chromosomes in cell division protein 1-like 1 OS=Mus musculus OX=10090 GN=Bod1l PE=1 SV=1	Bod1l	0.999972	0.000184837	115.57	2	TKS(1)LLEDK	-0.10914	0.979	0.929	0.714	1.172	0.957	1	0.981	1.028	1.023	0.929	0.728	1.14	0.97	0.375616
E9Q6J5	2777	S	Biorientation of chromosomes in cell division protein 1-like 1 OS=Mus musculus OX=10090 GN=Bod1l PE=1 SV=1	Bod1l	0.961546	9.82753e-18	168.26	3	TNSSTGLEDRDEFS(0.962)S(0.031)S(0.007)EGTGEK	0.15541	1.066	0.972	0.727	0.999	0.957	1	0.981	1.028	1.114	0.972	0.741	0.972	0.832	0.284541
E9Q6J5	2989	S	Biorientation of chromosomes in cell division protein 1-like 1 OS=Mus musculus OX=10090 GN=Bod1l PE=1 SV=1	Bod1l	0.97053	0.0420932	42.466	2	VS(0.029)KS(0.971)PPLGR	0.51531	1.029	0.944	1.068	1.039	0.957	1	0.981	1.028	1.075	0.944	1.089	1.011	1.042	0.0393591
E9Q6J5	480	S	Biorientation of chromosomes in cell division protein 1-like 1 OS=Mus musculus OX=10090 GN=Bod1l PE=1 SV=1	Bod1l	1	2.87602e-09	164.22	3	YYS(1)DS(1)DDELTVEQR	0.073422	0.895	0.998	1.05	1.009	0.957	1	0.981	1.028	0.935	0.998	1.07	0.982	1.064	0.106332
E9Q6J5	482	S	Biorientation of chromosomes in cell division protein 1-like 1 OS=Mus musculus OX=10090 GN=Bod1l PE=1 SV=1	Bod1l	0.999996	1.70708e-06	133.32	3	YYS(1)DS(1)DDELTVEQR	0.073422	0.961	0.942	0.948	0.939	0.957	1	0.981	1.028	1.004	0.942	0.966	0.913	0.966	0.00512662
E9Q6P5	629	S	Tetratricopeptide repeat protein 7B OS=Mus musculus OX=10090 GN=Ttc7b PE=1 SV=1	Ttc7b	1	0.000785058	89.679	2	GS(1)S(1)LLDR	0.21914	1.149	1.148	0.899	0.976	1.089	0.97	0.978	0.975	1.055	1.184	0.919	1.001	0.858	0.0214275
E9Q6P5	630	S	Tetratricopeptide repeat protein 7B OS=Mus musculus OX=10090 GN=Ttc7b PE=1 SV=1	Ttc7b	1	0.000785058	108.57	2	GS(1)S(1)LLDR	0.21914	1.107	1.095	0.966	0.975	1.089	0.97	0.978	0.975	1.017	1.129	0.988	1	0.928	0.0647324
E9Q6P5	160	S	Tetratricopeptide repeat protein 7B OS=Mus musculus OX=10090 GN=Ttc7b PE=1 SV=1	Ttc7b	0.992218	6.8535e-11	167.18	3	LPVSS(0.006)S(0.992)T(0.001)SNLHVDR	-0.22484	1.019	0.984	0.95	0.981	1.089	0.97	0.978	0.975	0.936	1.014	0.971	1.006	1.014	0.031365
E9Q6P5	673	S	Tetratricopeptide repeat protein 7B OS=Mus musculus OX=10090 GN=Ttc7b PE=1 SV=1	Ttc7b	0.993131	2.14014e-05	93.949	4	VEQALS(0.993)EVAS(0.511)S(0.454)LQS(0.032)S(0.01)APK	0.0043196	1.134	1.108	0.932	0.888	1.089	0.97	0.978	0.975	1.041	1.142	0.953	0.911	0.856	0.0965925
E9Q6P5	678	S	Tetratricopeptide repeat protein 7B OS=Mus musculus OX=10090 GN=Ttc7b PE=1 SV=1	Ttc7b	0.949401	1.96403e-32	254.9	3	VEQALSEVAS(0.052)S(0.949)LQS(0.267)S(0.731)APK	0.88418	1.118	1.136	0.983	0.901	1.089	0.97	0.978	0.975	1.027	1.171	1.005	0.924	0.884	0.15198
E9Q6P5	681	S	Tetratricopeptide repeat protein 7B OS=Mus musculus OX=10090 GN=Ttc7b PE=1 SV=1	Ttc7b	0.914126	1.31007e-10	150.95	3	VEQALSEVASSLQS(0.914)S(0.086)APK	2.257	0.629	1.045	0.95	1.086	1.089	0.97	0.978	0.975	0.578	1.077	0.971	1.114	1.357	0.336618
E9Q784	242	S	Zinc finger CCCH domain-containing protein 13 OS=Mus musculus OX=10090 GN=Zc3h13 PE=1 SV=1	Zc3h13	1	4.97927e-07	149.57	3	AAVVAS(1)PLLDQQR	-0.24733	1.037	0.978	0.979	1.064	0.958	0.887	0.988	1.173	1.082	1.103	0.991	0.907	0.869	0.076488
E9Q784	448	S	Zinc finger CCCH domain-containing protein 13 OS=Mus musculus OX=10090 GN=Zc3h13 PE=1 SV=1	Zc3h13	1	0.00777599	64.945	3	DDREPRDS(1)R	-0.0028183					0.958	0.887	0.988	1.173
E9Q784	1484	S	Zinc finger CCCH domain-containing protein 13 OS=Mus musculus OX=10090 GN=Zc3h13 PE=1 SV=1	Zc3h13	1	0.00488765	67.902	3	DLGS(1)VQGFEDVSK	1.7					0.958	0.887	0.988	1.173
E9Q784	703	S	Zinc finger CCCH domain-containing protein 13 OS=Mus musculus OX=10090 GN=Zc3h13 PE=1 SV=1	Zc3h13	0.86454	0.00167606	77.279	2	DQRPS(0.865)S(0.135)PIR	-0.26763	1.006	0.938	1.005	1.16	0.958	0.887	0.988	1.173	1.05	1.057	1.017	0.989	0.952	0.0244982
E9Q784	704	S	Zinc finger CCCH domain-containing protein 13 OS=Mus musculus OX=10090 GN=Zc3h13 PE=1 SV=1	Zc3h13	0.970097	0.000212997	96.82	3	DQRPS(0.03)S(0.97)PIR	0.28663	0.956	1.004	1.097	0.933	0.958	0.887	0.988	1.173	0.998	1.132	1.11	0.795	0.907	0.31964
E9Q784	921	S	Zinc finger CCCH domain-containing protein 13 OS=Mus musculus OX=10090 GN=Zc3h13 PE=1 SV=1	Zc3h13	0.86839	2.49812e-24	217.17	4	EHS(0.868)PDS(0.132)DTYHSGDDKNEK	0.4083	0.882	0.908	0.856	0.851	0.958	0.887	0.988	1.173	0.921	1.024	0.866	0.725	0.824	0.199088
E9Q784	198	S	Zinc finger CCCH domain-containing protein 13 OS=Mus musculus OX=10090 GN=Zc3h13 PE=1 SV=1	Zc3h13	1	0.000469842	106.37	2	EVS(1)PEVVR	0.094477	0.97	0.999	1.19	1.016	0.958	0.887	0.988	1.173	1.013	1.126	1.204	0.866	0.979	0.303355
E9Q784	64	S	Zinc finger CCCH domain-containing protein 13 OS=Mus musculus OX=10090 GN=Zc3h13 PE=1 SV=1	Zc3h13	1	0.000689945	90.827	3	FIHGPS(1)PR	-0.5784	0.919	1.014	0.994	1.05	0.958	0.887	0.988	1.173	0.959	1.143	1.006	0.895	0.916	0.205339
E9Q784	1069	S	Zinc finger CCCH domain-containing protein 13 OS=Mus musculus OX=10090 GN=Zc3h13 PE=1 SV=1	Zc3h13	0.999712	1.9383e-11	174.91	3	GNLETHEDSQVFS(1)PK	0.2833	0.976	0.968	0.936	0.964	0.958	0.887	0.988	1.173	1.019	1.091	0.947	0.822	0.841	0.14798
E9Q784	265	S	Zinc finger CCCH domain-containing protein 13 OS=Mus musculus OX=10090 GN=Zc3h13 PE=1 SV=1	Zc3h13	1	3.84124e-08	139.43	3	T(1)PS(1)PPPPILEDIILGK	-0.23805	0.945	1.007	1.013	1.027	0.958	0.887	0.988	1.173	0.986	1.135	1.025	0.876	0.906	0.209166
E9Q784	355	S	Zinc finger CCCH domain-containing protein 13 OS=Mus musculus OX=10090 GN=Zc3h13 PE=1 SV=1	Zc3h13	0.969887	0.000760099	87.777	2	T(0.998)PS(0.97)PS(0.015)Y(0.017)QR	-0.11694	0.913	1.075	0.983	1.038	0.958	0.887	0.988	1.173	0.953	1.212	0.995	0.885	0.887	0.250317
E9Q784	1273	S	Zinc finger CCCH domain-containing protein 13 OS=Mus musculus OX=10090 GN=Zc3h13 PE=1 SV=1	Zc3h13	1	1.37106e-05	135.14	2	LRS(1)PS(1)NDS(1)AHR	-0.46764	0.815	0.997	1.311	1.024	0.958	0.887	0.988	1.173	0.851	1.124	1.327	0.873	1.168	0.473423
E9Q784	1275	S	Zinc finger CCCH domain-containing protein 13 OS=Mus musculus OX=10090 GN=Zc3h13 PE=1 SV=1	Zc3h13	1	5.87274e-05	120.13	2	LRS(1)PS(1)NDS(1)AHR	-0.46764	0.76	1.01	1.259	1.013	0.958	0.887	0.988	1.173	0.793	1.139	1.274	0.864	1.183	0.506869
E9Q784	1278	S	Zinc finger CCCH domain-containing protein 13 OS=Mus musculus OX=10090 GN=Zc3h13 PE=1 SV=1	Zc3h13	1	5.87274e-05	120.13	2	LRS(1)PS(1)NDS(1)AHR	-0.46764	0.821	0.969	1.394	1.012	0.958	0.887	0.988	1.173	0.857	1.092	1.411	0.863	1.218	0.496949
E9Q784	110	S	Zinc finger CCCH domain-containing protein 13 OS=Mus musculus OX=10090 GN=Zc3h13 PE=1 SV=1	Zc3h13	0.995936	3.47152e-05	132.23	2	NTEEPS(0.004)S(0.996)PVR	-0.39013	0.932	1.041	1.06	0.977	0.958	0.887	0.988	1.173	0.973	1.174	1.073	0.833	0.906	0.306556
E9Q784	25	S	Zinc finger CCCH domain-containing protein 13 OS=Mus musculus OX=10090 GN=Zc3h13 PE=1 SV=1	Zc3h13	1	0.00529554	68.525	3	RPS(1)VFER	1.1176	0.48	1.098	1.154	0.973	0.958	0.887	0.988	1.173	0.501	1.238	1.168	0.829	1.5	0.782742
E9Q784	369	S	Zinc finger CCCH domain-containing protein 13 OS=Mus musculus OX=10090 GN=Zc3h13 PE=1 SV=1	Zc3h13	0.999785	1.15551e-13	189.06	2	S(1)AS(0.993)PY(0.001)PT(0.006)HCLS(0.104)S(0.896)PQR	-0.080269	1.023	1.039	0.966	1.011	0.958	0.887	0.988	1.173	1.068	1.171	0.978	0.862	0.826	0.154091
E9Q784	371	S	Zinc finger CCCH domain-containing protein 13 OS=Mus musculus OX=10090 GN=Zc3h13 PE=1 SV=1	Zc3h13	0.993176	1.15551e-13	189.06	2	S(1)AS(0.993)PY(0.001)PT(0.006)HCLS(0.104)S(0.896)PQR	-0.080269	1.023	1.039	0.966	1.011	0.958	0.887	0.988	1.173	1.068	1.171	0.978	0.862	0.826	0.154091
E9Q784	380	S	Zinc finger CCCH domain-containing protein 13 OS=Mus musculus OX=10090 GN=Zc3h13 PE=1 SV=1	Zc3h13	0.895881	1.15551e-13	189.06	2	S(1)AS(0.993)PY(0.001)PT(0.006)HCLS(0.104)S(0.896)PQR	-0.080269	0.961	1.035	0.949	1.038	0.958	0.887	0.988	1.173	1.003	1.167	0.961	0.885	0.858	0.164827
E9Q784	77	S	Zinc finger CCCH domain-containing protein 13 OS=Mus musculus OX=10090 GN=Zc3h13 PE=1 SV=1	Zc3h13	0.999998	0.000161845	106.54	2	S(1)PERPTGDLR	0.16759	0.954	0.969	1.147	0.98	0.958	0.887	0.988	1.173	0.996	1.092	1.161	0.835	0.966	0.293682
E9Q784	1256	S	Zinc finger CCCH domain-containing protein 13 OS=Mus musculus OX=10090 GN=Zc3h13 PE=1 SV=1	Zc3h13	0.953946	0.0220174	60.641	2	S(0.019)S(0.027)S(0.954)LGS(1)NR	-0.047152	1.083	0.745	1.297	1.056	0.958	0.887	0.988	1.173	1.13	0.84	1.313	0.9	1.116	0.0576325
E9Q784	1259	S	Zinc finger CCCH domain-containing protein 13 OS=Mus musculus OX=10090 GN=Zc3h13 PE=1 SV=1	Zc3h13	0.999708	0.0220174	60.641	2	S(0.019)S(0.027)S(0.954)LGS(1)NR	-0.047152	0.963	0.981	1.077	1.126	0.958	0.887	0.988	1.173	1.005	1.106	1.09	0.96	0.976	0.157135
E9Q784	1086	S	Zinc finger CCCH domain-containing protein 13 OS=Mus musculus OX=10090 GN=Zc3h13 PE=1 SV=1	Zc3h13	1	2.56524e-18	205.73	3	S(1)KGDS(1)DVS(1)DEEAAPQNK	0.29205	0.852	1.129	0.857	1.162	0.958	0.887	0.988	1.173	0.889	1.273	0.867	0.991	0.876	0.158928
E9Q784	1090	S	Zinc finger CCCH domain-containing protein 13 OS=Mus musculus OX=10090 GN=Zc3h13 PE=1 SV=1	Zc3h13	1	4.07468e-14	182.66	3	S(1)KGDS(1)DVS(1)DEEAAPQNK	0.29205	1.094	1.063	0.656	1.141	0.958	0.887	0.988	1.173	1.142	1.198	0.664	0.973	0.696	0.234518
E9Q784	1093	S	Zinc finger CCCH domain-containing protein 13 OS=Mus musculus OX=10090 GN=Zc3h13 PE=1 SV=1	Zc3h13	1	2.56524e-18	205.73	3	S(1)KGDS(1)DVS(1)DEEAAPQNK	0.29205	0.944	1.111	0.827	1.13	0.958	0.887	0.988	1.173	0.985	1.253	0.837	0.963	0.81	0.0707544
E9Q784	207	S	Zinc finger CCCH domain-containing protein 13 OS=Mus musculus OX=10090 GN=Zc3h13 PE=1 SV=1	Zc3h13	0.999405	0.000119149	117.08	2	S(0.001)KLS(0.999)PS(0.998)PS(0.002)LR	-0.84343	1.02	0.984	1.004	1.038	0.958	0.887	0.988	1.173	1.065	1.109	1.016	0.885	0.876	0.125923
E9Q784	209	S	Zinc finger CCCH domain-containing protein 13 OS=Mus musculus OX=10090 GN=Zc3h13 PE=1 SV=1	Zc3h13	0.998047	0.000255748	117.08	2	S(0.001)KLS(0.999)PS(0.998)PS(0.002)LR	-0.84343	0.847	1.009	1.007	1.105	0.958	0.887	0.988	1.173	0.884	1.138	1.019	0.942	0.99	0.232014
E9Q784	211	S	Zinc finger CCCH domain-containing protein 13 OS=Mus musculus OX=10090 GN=Zc3h13 PE=1 SV=1	Zc3h13	0.989832	0.0003841	91.62	3	SKLS(0.324)PS(0.686)PS(0.99)LR	-0.22345	0.654	0.998	1.026	1.161	0.958	0.887	0.988	1.173	0.683	1.125	1.038	0.99	1.2	0.377124
E9Q784	951	S	Zinc finger CCCH domain-containing protein 13 OS=Mus musculus OX=10090 GN=Zc3h13 PE=1 SV=1	Zc3h13	0.99946	1.64027e-06	157.33	3	S(0.999)LS(0.992)PS(0.009)HLTEDR	-0.091686	0.97	0.97	0.948	1.06	0.958	0.887	0.988	1.173	1.013	1.094	0.96	0.904	0.887	0.0972571
E9Q784	953	S	Zinc finger CCCH domain-containing protein 13 OS=Mus musculus OX=10090 GN=Zc3h13 PE=1 SV=1	Zc3h13	0.992024	2.44666e-09	165.78	3	S(0.999)LS(0.992)PS(0.009)HLTEDR	-0.091686	0.946	0.923	1.188	0.991	0.958	0.887	0.988	1.173	0.987	1.041	1.202	0.845	1.015	0.282843
E9Q784	955	S	Zinc finger CCCH domain-containing protein 13 OS=Mus musculus OX=10090 GN=Zc3h13 PE=1 SV=1	Zc3h13	0.970005	1.64027e-06	157.33	2	S(0.968)LS(0.062)PS(0.97)HLTEDR	0.1131	1.003	0.931	0.977	1.027	0.958	0.887	0.988	1.173	1.047	1.05	0.989	0.876	0.89	0.0882393
E9Q784	316	S	Zinc finger CCCH domain-containing protein 13 OS=Mus musculus OX=10090 GN=Zc3h13 PE=1 SV=1	Zc3h13	0.865035	0.00969775	54.225	3	S(0.865)S(0.597)S(0.549)PGQHHS(0.697)PLS(0.146)S(0.147)R	0.10811		0.908	0.775	1.19	0.958	0.887	0.988	1.173		1.024	0.784	1.014	0.99
E9Q784	324	S	Zinc finger CCCH domain-containing protein 13 OS=Mus musculus OX=10090 GN=Zc3h13 PE=1 SV=1	Zc3h13	0.98417	1.0025e-05	116.73	3	S(0.138)S(0.172)S(0.69)PGQHHS(0.984)PLS(0.009)S(0.007)R	0.10911	0.71	0.789	1.184	0.925	0.958	0.887	0.988	1.173	0.741	0.89	1.198	0.789	1.252	0.412291
E9Q784	1295	S	Zinc finger CCCH domain-containing protein 13 OS=Mus musculus OX=10090 GN=Zc3h13 PE=1 SV=1	Zc3h13	1	0.00467952	79.059	2	VLHS(1)GS(1)RDR	0.77262	0.894	0.885	1.263	0.946	0.958	0.887	0.988	1.173	0.933	0.998	1.278	0.806	1.089	0.364916
E9Q784	1297	S	Zinc finger CCCH domain-containing protein 13 OS=Mus musculus OX=10090 GN=Zc3h13 PE=1 SV=1	Zc3h13	1	0.000155403	128.57	2	VLHS(1)GS(1)RDR	0.77262	0.873	0.892	1.239	1.041	0.958	0.887	0.988	1.173	0.911	1.006	1.254	0.887	1.13	0.309887
E9Q7D5	990	S	Rho guanine nucleotide exchange factor 5 OS=Mus musculus OX=10090 GN=Arhgef5 PE=1 SV=1	Arhgef5	0.909996	0.00273557	88.37	3	AS(0.09)S(0.91)WPHR	0.22074	0.891	1.024	1.416	0.837	1.019	1.12	1.095	0.77	0.874	0.914	1.293	1.087	1.334	0.153719
E9Q7D5	169	S	Rho guanine nucleotide exchange factor 5 OS=Mus musculus OX=10090 GN=Arhgef5 PE=1 SV=1	Arhgef5	0.938721	5.14064e-06	116.73	3	EKEEEET(0.061)S(0.939)PDTSIPR	0.17661	1.032	1.218	0.815	1.028	1.019	1.12	1.095	0.77	1.013	1.088	0.744	1.335	0.98	0.355537
E9Q7D5	1110	S	Rho guanine nucleotide exchange factor 5 OS=Mus musculus OX=10090 GN=Arhgef5 PE=1 SV=1	Arhgef5	0.78784	3.17974e-05	106.28	3	LDSLAEPHGLS(0.212)S(0.788)PR	-0.29172	1.168	1.269	0.971	0.928	1.019	1.12	1.095	0.77	1.146	1.133	0.887	1.205	0.919	0.223135
E9Q7D5	782	S	Rho guanine nucleotide exchange factor 5 OS=Mus musculus OX=10090 GN=Arhgef5 PE=1 SV=1	Arhgef5	0.994946	3.57767e-18	180.65	4	QHRPLPS(0.001)T(0.004)PES(0.995)PNHTQTSIPSR	-0.28046	1.324	1.168	0.756	1.099	1.019	1.12	1.095	0.77	1.299	1.043	0.69	1.427	0.95	0.623326
E9Q7D5	742	S	Rho guanine nucleotide exchange factor 5 OS=Mus musculus OX=10090 GN=Arhgef5 PE=1 SV=1	Arhgef5	0.999978	4.21412e-05	94.234	5	RHS(1)HPPPLTLSSGLHR	0.00029238	1.204	1.159	1.51	0.762	1.019	1.12	1.095	0.77	1.182	1.035	1.379	0.99	1.062	0.139823
E9Q7D5	720	S	Rho guanine nucleotide exchange factor 5 OS=Mus musculus OX=10090 GN=Arhgef5 PE=1 SV=1	Arhgef5	0.999894	9.40178e-05	108.23	3	RHS(1)YSHIVER	0.16823	1.112	0.937	1.01	0.849	1.019	1.12	1.095	0.77	1.091	0.837	0.922	1.103	1.082	0.309257
E9Q7D5	1029	S	Rho guanine nucleotide exchange factor 5 OS=Mus musculus OX=10090 GN=Arhgef5 PE=1 SV=1	Arhgef5	1	2.9635e-06	136.43	3	RPS(1)ILPESSSDLR	0.95232	0.927	1.301	0.84	0.977	1.019	1.12	1.095	0.77	0.91	1.162	0.767	1.269	0.968	0.181984
E9Q7D5	851	S	Rho guanine nucleotide exchange factor 5 OS=Mus musculus OX=10090 GN=Arhgef5 PE=1 SV=1	Arhgef5	0.999978	9.0408e-06	116.6	3	S(1)IQGGVIHSGGQAK	-0.41971	1.035	1.127	0.987	0.979	1.019	1.12	1.095	0.77	1.016	1.006	0.901	1.271	1.075	0.247323
E9Q7D5	593	S	Rho guanine nucleotide exchange factor 5 OS=Mus musculus OX=10090 GN=Arhgef5 PE=1 SV=1	Arhgef5	0.850197	0.00774606	61.833	3	S(0.15)NS(0.85)FPGSHR	0.21197	1.038	1.031	1.034	1.121	1.019	1.12	1.095	0.77	1.019	0.921	0.944	1.456	1.254	0.369489
E9Q7E2	631	S	AT-rich interactive domain-containing protein 2 OS=Mus musculus OX=10090 GN=Arid2 PE=1 SV=1	Arid2	0.990686	1.4065e-20	165.53	4	VDAVADLS(0.991)PT(0.009)PSPAGIPHGPQAAGNHFQR	0.48103	0.775	0.95	1.102	0.933	1.025	0.907	1.045	1.074	0.756	1.047	1.055	0.869	1.113	0.359589
E9Q7F2	44	S	E3 ubiquitin-protein ligase RNF169 OS=Mus musculus OX=10090 GN=Rnf169 PE=1 SV=1	Rnf169	0.862819	6.97822e-06	109.04	3	AGAPGPAS(0.137)S(0.863)PALLVLR	0.02625	1.042	1.142	1.159	0.865	1.173	1.089	1.008	1.032	0.888	1.049	1.15	0.838	1.047	0.334981
E9Q7F2	630	S	E3 ubiquitin-protein ligase RNF169 OS=Mus musculus OX=10090 GN=Rnf169 PE=1 SV=1	Rnf169	0.782682	2.6084e-05	113.88	4	LRPPS(0.783)S(0.217)DMDLAPK	-0.44027	1.091	0.982	0.966	0.95	1.173	1.089	1.008	1.032	0.93	0.902	0.958	0.921	1.026	0.00620572
E9Q7F2	234	S	E3 ubiquitin-protein ligase RNF169 OS=Mus musculus OX=10090 GN=Rnf169 PE=1 SV=1	Rnf169	1	4.53358e-17	185.89	3	TSLEQCPARLS(1)DS(1)ENEEPSR	0.34092	0.931	1.086	1.031	1.216	1.173	1.089	1.008	1.032	0.794	0.997	1.023	1.178	1.235	0.0606909
E9Q7F2	236	S	E3 ubiquitin-protein ligase RNF169 OS=Mus musculus OX=10090 GN=Rnf169 PE=1 SV=1	Rnf169	0.999998	4.53358e-17	185.89	3	TSLEQCPARLS(1)DS(1)ENEEPSR	0.34092	0.783	0.818	1.089	0.86	1.173	1.089	1.008	1.032	0.668	0.751	1.08	0.833	1.363	0.263544
E9Q7F2	390	S	E3 ubiquitin-protein ligase RNF169 OS=Mus musculus OX=10090 GN=Rnf169 PE=1 SV=1	Rnf169	1	0.00256259	82.954	3	VLS(1)PLIIK	-0.48479	0.983	1.009	1.118	1.024	1.173	1.089	1.008	1.032	0.838	0.927	1.109	0.992	1.196	0.149518
E9Q7G0	1835	S	Nuclear mitotic apparatus protein 1 OS=Mus musculus OX=10090 GN=Numa1 PE=1 SV=1	Numa1	0.99269	1.02497e-06	158.59	2	ATS(0.005)S(0.993)T(0.003)QSLAR	-0.094528	0.968	1.3	1.169	1.023	0.968	0.957	1.027	1.051	1	1.358	1.138	0.973	0.927	0.321898
E9Q7G0	1771	S	Nuclear mitotic apparatus protein 1 OS=Mus musculus OX=10090 GN=Numa1 PE=1 SV=1	Numa1	0.84204	8.922e-06	92.463	3	GQAPLET(0.158)S(0.842)LDSLGDAFPDSGR	0.43276	1.004	0.996	0.82	1.045	0.968	0.957	1.027	1.051	1.037	1.041	0.798	0.994	0.862	0.151669
E9Q7G0	1822	S	Nuclear mitotic apparatus protein 1 OS=Mus musculus OX=10090 GN=Numa1 PE=1 SV=1	Numa1	0.999882	4.66376e-37	227.11	3	KLELEEPDSANSSFYSTQS(1)APASQANLR	0.15101	0.647	0.97	1.376	1.12	0.968	0.957	1.027	1.051	0.668	1.014	1.34	1.066	1.528	0.441797
E9Q7G0	1751	S	Nuclear mitotic apparatus protein 1 OS=Mus musculus OX=10090 GN=Numa1 PE=1 SV=1	Numa1	0.999799	4.67454e-07	136.36	3	VES(1)LESLYFTPTPAR	-0.18963	0.895	1.036	0.881	1.025	0.968	0.957	1.027	1.051	0.925	1.083	0.858	0.975	0.914	0.0216619
E9Q7G0	398	S	Nuclear mitotic apparatus protein 1 OS=Mus musculus OX=10090 GN=Numa1 PE=1 SV=1	Numa1	1	7.47957e-26	208.37	3	LQES(1)PAPEKGEVLGDALQLDTLK	0.023015	0.936	0.951	1.075	1.025	0.968	0.957	1.027	1.051	0.967	0.994	1.047	0.975	1.032	0.0698885
E9Q7G0	1951	S	Nuclear mitotic apparatus protein 1 OS=Mus musculus OX=10090 GN=Numa1 PE=1 SV=1	Numa1	1	7.18092e-11	157.73	3	RAS(1)MQPAQIAEGVGITTR	1.1911	1.087	0.951	1.038	1.071	0.968	0.957	1.027	1.051	1.123	0.994	1.011	1.019	0.962	0.091832
E9Q7G0	1974	S	Nuclear mitotic apparatus protein 1 OS=Mus musculus OX=10090 GN=Numa1 PE=1 SV=1	Numa1	0.971815	3.64031e-42	282.41	2	VS(0.028)S(0.972)ETHQGPGTPESK	-0.64255	0.867	0.798	1.243	1.028	0.968	0.957	1.027	1.051	0.896	0.834	1.21	0.978	1.262	0.0992136
E9Q7G0	1739	S	Nuclear mitotic apparatus protein 1 OS=Mus musculus OX=10090 GN=Numa1 PE=1 SV=1	Numa1	0.999998	2.32078e-67	307.58	2	TQPDGTSVPGEPAS(1)PISQR	0.052233	0.98	0.992	0.942	1.017	0.968	0.957	1.027	1.051	1.012	1.037	0.917	0.968	0.92	0.0207633
E9Q7G0	167	S	Nuclear mitotic apparatus protein 1 OS=Mus musculus OX=10090 GN=Numa1 PE=1 SV=1	Numa1	0.998663	9.23445e-29	233.91	3	VPYTHASTLS(0.001)EELS(0.999)PPS(0.001)HQTK	0.27095	0.851	0.869	1.368	0.853	0.968	0.957	1.027	1.051	0.879	0.908	1.332	0.812	1.204	0.364561
E9Q7X6	1275	S	Protein HEG homolog 1 OS=Mus musculus OX=10090 GN=Heg1 PE=1 SV=1	Heg1	0.996565	2.14313e-14	208.38	2	EAIEMHENGS(0.997)T(0.003)K	0.37665	0.974	1.228	0.853	0.871	0.915	1.135	0.998	1.016	1.064	1.082	0.855	0.857	0.798	0.0106332
E9Q8D0	283	S	DnaJ homolog subfamily C member 21 OS=Mus musculus OX=10090 GN=Dnajc21 PE=1 SV=1	Dnajc21	1	1.3323e-137	399.48	2	EFGDGS(1)DENEVEDQEPR	-0.12041	1.117	1.184	0.801	0.945
E9Q8I9	1936	S	Protein furry homolog OS=Mus musculus OX=10090 GN=Fry PE=1 SV=1	Fry	0.999896	0.00223148	73.305	2	NSDLFTVLS(1)R	-3.1261	1.02	1.145	1.029	0.965
E9Q8I9	1991	S	Protein furry homolog OS=Mus musculus OX=10090 GN=Fry PE=1 SV=1	Fry	0.996727	0.0127704	56.258	3	S(0.003)FS(0.997)VPKK	-0.47435	0.983	1.181	1.005	0.906
E9Q8I9	2495	S	Protein furry homolog OS=Mus musculus OX=10090 GN=Fry PE=1 SV=1	Fry	0.999979	0.000878238	107.21	2	S(1)LDSLDK	-0.056288	1.144	1.163	0.944	1.001
E9Q8I9	1940	S	Protein furry homolog OS=Mus musculus OX=10090 GN=Fry PE=1 SV=1	Fry	0.998515	2.2851e-09	167.32	2	SS(0.001)S(0.999)PDLSSSSK	0.75368	1.107	0.976	1.157	0.918
E9Q942	59	S	Small integral membrane protein 13 OS=Mus musculus OX=10090 GN=Smim13 PE=1 SV=1	Smim13	0.884864	7.57731e-19	143.27	4	ELVGDTGSQEGDNEQPS(0.885)GS(0.557)ET(0.557)EEDPSASPQK	0.052813	1.005	1.068	1.147	0.976
E9Q9R9	1254	S	Disks large homolog 5 OS=Mus musculus OX=10090 GN=Dlg5 PE=1 SV=1	Dlg5	0.919424	0.00659479	67.873	2	ASQGS(0.045)NS(0.919)LPS(0.033)S(0.002)AR	0.51922					0.81	1.093	1.173	0.882
E9Q9R9	1232	S	Disks large homolog 5 OS=Mus musculus OX=10090 GN=Dlg5 PE=1 SV=1	Dlg5	0.999985	0.00138966	81.099	3	LS(1)LDLSHR	-0.74325	0.913	0.905	0.892	1.036	0.81	1.093	1.173	0.882	1.127	0.828	0.76	1.175	1.046	0.503387
E9Q9R9	841	S	Disks large homolog 5 OS=Mus musculus OX=10090 GN=Dlg5 PE=1 SV=1	Dlg5	0.951557	0.000177438	74.071	3	NLLQHNNS(0.952)T(0.046)QT(0.003)DIFYTDR	0.49015	0.965	0.992	0.88	1.085	0.81	1.093	1.173	0.882	1.191	0.908	0.75	1.23	0.992	0.516526
E9Q9R9	264	S	Disks large homolog 5 OS=Mus musculus OX=10090 GN=Dlg5 PE=1 SV=1	Dlg5	1	7.9481e-05	106.32	3	NLLQQS(1)WEDMK	-0.87826	1.069	1.032	0.781	1.184	0.81	1.093	1.173	0.882	1.32	0.944	0.666	1.342	0.964	0.672981
E9Q9R9	1669	S	Disks large homolog 5 OS=Mus musculus OX=10090 GN=Dlg5 PE=1 SV=1	Dlg5	0.996443	0.0105436	59.265	3	RLS(0.996)MS(0.004)EVK	0.34841	0.783	0.901	0.934	1.078	0.81	1.093	1.173	0.882	0.967	0.824	0.796	1.222	1.153	0.404762
E9Q9R9	1209	S	Disks large homolog 5 OS=Mus musculus OX=10090 GN=Dlg5 PE=1 SV=1	Dlg5	1	0.0200493	46.069	3	VLPCGS(1)PPVPR	-0.32052	0.938	0.954	0.976	0.993	0.81	1.093	1.173	0.882	1.158	0.873	0.832	1.126	1.004	0.402854
E9QAF0	297	S	Spermatogenesis-associated protein 31 OS=Mus musculus OX=10090 GN=Spata31 PE=1 SV=1	Spata31	0.92427	0.0317236	41.689	3	S(0.924)T(0.076)LPLMVQK	-3.8568	0.873	0.763	1.039	1.173
E9QAM5	81	S	Helicase with zinc finger domain 2 OS=Mus musculus OX=10090 GN=Helz2 PE=1 SV=1	Helz2	0.999988	0.00115211	78.324	3	RPS(1)FPTPMR	-0.1377	0.959	1.086	1.024	1.181
E9QAT4	2101	S	Protein transport protein Sec16A OS=Mus musculus OX=10090 GN=Sec16a PE=1 SV=1	Sec16a	0.966921	1.10987e-06	158.31	3	APS(0.967)LT(0.033)SDSEGK	-0.20899	1.062	1.093	1.002	0.973	1.023	1.036	1.008	1.002	1.038	1.055	0.994	0.971	0.939	0.0286156
E9QAT4	1245	S	Protein transport protein Sec16A OS=Mus musculus OX=10090 GN=Sec16a PE=1 SV=1	Sec16a	0.998402	3.77403e-10	181.77	3	ASHY(0.002)S(0.998)DQLAPR	0.17884	0.878	1.175	0.886	0.914	1.023	1.036	1.008	1.002	0.858	1.134	0.879	0.912	0.914	0.170201
E9QAT4	467	S	Protein transport protein Sec16A OS=Mus musculus OX=10090 GN=Sec16a PE=1 SV=1	Sec16a	1	2.6913e-20	171.02	4	CAS(1)GPQCENVENLEFVQNQEVLPR	-0.063563	1.154	0.997	0.918	0.964	1.023	1.036	1.008	1.002	1.128	0.962	0.911	0.962	0.904	0.150182
E9QAT4	1323	S	Protein transport protein Sec16A OS=Mus musculus OX=10090 GN=Sec16a PE=1 SV=1	Sec16a	0.999999	1.03211e-05	137.8	3	DHYAYS(1)DRPEK	-0.61826	0.745	1.166	1.177	0.976	1.023	1.036	1.008	1.002	0.728	1.125	1.168	0.974	1.235	0.422546
E9QAT4	1342	S	Protein transport protein Sec16A OS=Mus musculus OX=10090 GN=Sec16a PE=1 SV=1	Sec16a	0.999972	9.6235e-37	255.21	3	FTGS(1)FDDDAEIHRDPYGEEADR	0.027726	1.204	0.978	0.973	0.956	1.023	1.036	1.008	1.002	1.177	0.944	0.965	0.954	0.916	0.147523
E9QAT4	2053	S	Protein transport protein Sec16A OS=Mus musculus OX=10090 GN=Sec16a PE=1 SV=1	Sec16a	0.99983	4.29783e-31	210.47	4	GS(1)PVRHS(0.958)PPELS(0.042)QEEFGESFADPGSSR	-0.22301	1.057	1.011	1.162	1.036	1.023	1.036	1.008	1.002	1.033	0.976	1.153	1.034	1.088	0.0370621
E9QAT4	2058	S	Protein transport protein Sec16A OS=Mus musculus OX=10090 GN=Sec16a PE=1 SV=1	Sec16a	0.958428	4.29783e-31	210.47	4	GS(1)PVRHS(0.958)PPELS(0.042)QEEFGESFADPGSSR	-0.22301	1.057	1.011	1.162	1.036	1.023	1.036	1.008	1.002	1.033	0.976	1.153	1.034	1.088	0.0370621
E9QAT4	581	S	Protein transport protein Sec16A OS=Mus musculus OX=10090 GN=Sec16a PE=1 SV=1	Sec16a	0.823612	0.00837954	58.313	3	LEDDT(0.174)S(0.824)GS(0.002)FFK	0.24204	0.892	1.197	0.867	0.862	1.023	1.036	1.008	1.002	0.872	1.155	0.86	0.86	0.865	0.196895
E9QAT4	1028	S	Protein transport protein Sec16A OS=Mus musculus OX=10090 GN=Sec16a PE=1 SV=1	Sec16a	0.946371	9.75695e-08	116.2	3	MYS(0.946)PS(0.053)PSDGPASQQPLPNHPR	-1.1345	0.931	1.126	0.545	1.343	1.023	1.036	1.008	1.002	0.91	1.087	0.541	1.34	0.914	0.493582
E9QAT4	1383	S	Protein transport protein Sec16A OS=Mus musculus OX=10090 GN=Sec16a PE=1 SV=1	Sec16a	0.836409	9.75645e-10	165.24	3	S(0.836)S(0.163)LS(0.001)SHSHQSQIYR	-0.090407	0.482	0.522	1.705	0.799	1.023	1.036	1.008	1.002	0.471	0.504	1.691	0.797	2.585	0.54944
E9QAT4	1362	S	Protein transport protein Sec16A OS=Mus musculus OX=10090 GN=Sec16a PE=1 SV=1	Sec16a	1	1.61389e-07	163.83	2	S(1)IHS(1)EHS(1)AR	-0.22859	0.96	0.993	1.111	0.826	1.023	1.036	1.008	1.002	0.938	0.958	1.102	0.824	1.018	0.218908
E9QAT4	1365	S	Protein transport protein Sec16A OS=Mus musculus OX=10090 GN=Sec16a PE=1 SV=1	Sec16a	1	0.000121899	113.69	2	S(1)IHS(1)EHS(1)AR	-0.22859	1.01	0.965	0.992	0.973	1.023	1.036	1.008	1.002	0.987	0.931	0.984	0.971	1.02	0.0318891
E9QAT4	1368	S	Protein transport protein Sec16A OS=Mus musculus OX=10090 GN=Sec16a PE=1 SV=1	Sec16a	1	0.000139486	107.53	2	S(1)IHS(1)EHS(1)AR	-0.22859	1.032	0.837	0.929	0.936	1.023	1.036	1.008	1.002	1.009	0.808	0.922	0.934	1.035	0.165333
E9QAT4	554	S	Protein transport protein Sec16A OS=Mus musculus OX=10090 GN=Sec16a PE=1 SV=1	Sec16a	0.999869	8.32238e-11	127.66	2	S(1)PPGSAR	0.5671	1.046	1.018	1.036	0.92	1.023	1.036	1.008	1.002	1.022	0.983	1.028	0.918	0.97	0.0524863
E9QAT4	1374	S	Protein transport protein Sec16A OS=Mus musculus OX=10090 GN=Sec16a PE=1 SV=1	Sec16a	0.891771	0.00216607	74.077	3	S(0.892)T(0.112)HS(0.986)LPS(0.01)R	-0.11996	0.938	0.988	1.139	1.104	1.023	1.036	1.008	1.002	0.917	0.954	1.13	1.102	1.194	0.0456198
E9QAT4	1377	S	Protein transport protein Sec16A OS=Mus musculus OX=10090 GN=Sec16a PE=1 SV=1	Sec16a	0.995777	0.000306231	99.283	3	S(0.001)T(0.004)HS(0.996)LPSR	0.016661	0.781	0.917	1.588	1.059	1.023	1.036	1.008	1.002	0.763	0.885	1.575	1.057	1.629	0.377645
E9QAT4	1239	S	Protein transport protein Sec16A OS=Mus musculus OX=10090 GN=Sec16a PE=1 SV=1	Sec16a	0.934576	0.00147642	74.29	2	YSEPERPS(0.065)S(0.935)R	0.41258	0.822	1.144	0.902	0.798	1.023	1.036	1.008	1.002	0.804	1.104	0.895	0.796	0.917	0.302275
F6ZDS4	1259	S	Nucleoprotein TPR OS=Mus musculus OX=10090 GN=Tpr PE=1 SV=1	Tpr	1	3.28026e-06	114.46	3	DAVQAPLNVS(1)LNEEGK	-0.30314	0.969	1.036	0.904	0.972	0.963	0.992	0.992	1.043	1.006	1.044	0.911	0.932	0.9	0.0102194
F6ZDS4	453	S	Nucleoprotein TPR OS=Mus musculus OX=10090 GN=Tpr PE=1 SV=1	Tpr	0.998879	1.24981e-34	238.07	3	GAILSEEELAAMS(0.999)PT(0.001)AAAVAK	-0.094968	0.96	0.957	1.149	0.877	0.963	0.992	0.992	1.043	0.997	0.965	1.158	0.841	1.016	0.201037
F6ZDS4	2141	S	Nucleoprotein TPR OS=Mus musculus OX=10090 GN=Tpr PE=1 SV=1	Tpr	1	3.17884e-06	143.56	2	QTPQAPQS(1)PR	-0.38068	0.946	0.962	1.129	0.978	0.963	0.992	0.992	1.043	0.982	0.97	1.138	0.938	1.063	0.127718
F6ZDS4	2223	S	Nucleoprotein TPR OS=Mus musculus OX=10090 GN=Tpr PE=1 SV=1	Tpr	1	5.01339e-14	177.88	3	TDGFAEAIHS(1)PQVAGVPR	0.29417	0.993	1.074	0.939	1.053	0.963	0.992	0.992	1.043	1.031	1.083	0.947	1.01	0.926	0.0106906
F7BJB9	534	S	MORC family CW-type zinc finger protein 3 OS=Mus musculus OX=10090 GN=Morc3 PE=1 SV=1	Morc3	0.999946	8.05041e-07	108.5	3	IINLNLAS(1)PASEPENSSMK	-1.7702	1.112	0.923	0.892	1.009
F7BJB9	563	S	MORC family CW-type zinc finger protein 3 OS=Mus musculus OX=10090 GN=Morc3 PE=1 SV=1	Morc3	0.999993	1.63027e-06	139.46	4	RLS(1)NPPVENSSYK	0.4682	0.938	0.886	1.147	0.979
F8VPQ2	564	S	AT-rich interactive domain-containing protein 4A OS=Mus musculus OX=10090 GN=Arid4a PE=1 SV=1	Arid4a	1	7.52024e-10	135.33	3	CDS(1)EGEDEEDDTEPCLTGTK	-0.12214	1.088	1.047	0.812	1.118	1.177	1.219	0.955	0.858	0.924	0.859	0.85	1.303	1.218	0.346445
F8VPQ2	867	S	AT-rich interactive domain-containing protein 4A OS=Mus musculus OX=10090 GN=Arid4a PE=1 SV=1	Arid4a	1	9.55888e-05	128.36	2	ILGQQS(1)PEK	0.33305	1.035	0.889	0.878	1.093	1.177	1.219	0.955	0.858	0.879	0.729	0.919	1.274	1.397	0.355325
F8VPU2	427	S	FERM, ARHGEF and pleckstrin domain-containing protein 1 OS=Mus musculus OX=10090 GN=Farp1 PE=1 SV=1	Farp1	1	1.52998e-10	161.51	3	ACTLELGPHQS(1)PALPK	-0.61181	1.083	0.965	1.16	0.993	1.055	0.964	1.066	1.054	1.027	1.001	1.088	0.942	1	0.0834386
F8VPU2	1041	S	FERM, ARHGEF and pleckstrin domain-containing protein 1 OS=Mus musculus OX=10090 GN=Farp1 PE=1 SV=1	Farp1	1	0.00225151	79.474	3	AHILS(1)HK	0.17192	0.947	1.008	1.023	1.064	1.055	0.964	1.066	1.054	0.898	1.046	0.96	1.009	1.017	0.0723098
F8VPU2	373	S	FERM, ARHGEF and pleckstrin domain-containing protein 1 OS=Mus musculus OX=10090 GN=Farp1 PE=1 SV=1	Farp1	0.977484	1.31779e-06	124.98	4	S(0.977)LVS(0.023)QPTAPNSEVPK	-0.91174	0.703	0.926	1.252	1.191	1.055	0.964	1.066	1.054	0.666	0.961	1.174	1.13	1.47	0.282458
F8VPU2	892	S	FERM, ARHGEF and pleckstrin domain-containing protein 1 OS=Mus musculus OX=10090 GN=Farp1 PE=1 SV=1	Farp1	1	2.50247e-117	379.27	2	SPDEATAADQES(1)EDDLSASR	0.2971	1.29	1.329	1.22	0.31	1.055	0.964	1.066	1.054	1.223	1.379	1.144	0.294	0.574	0.889427
F8VPZ9	757	S	BRD4-interacting chromatin-remodeling complex-associated protein OS=Mus musculus OX=10090 GN=Bicra PE=1 SV=1	Bicra	1	0.000303461	80.596	4	AS(1)PAPAPQIPAAAPLK	-0.14306	0.869	1.038	1.047	0.936	1.038	0.956	1.03	0.836	0.837	1.086	1.017	1.12	1.123	0.115857
F8VPZ9	1427	S	BRD4-interacting chromatin-remodeling complex-associated protein OS=Mus musculus OX=10090 GN=Bicra PE=1 SV=1	Bicra	0.792706	4.30682e-05	131.35	2	GAGS(0.793)PT(0.207)PLPTK	-0.63589	0.978	1.027	1.071	0.997	1.038	0.956	1.03	0.836	0.942	1.074	1.04	1.193	1.108	0.0044693
F8VQB6	1015	S	Unconventional myosin-X OS=Mus musculus OX=10090 GN=Myo10 PE=1 SV=1	Myo10	0.975331	0.00857782	56.719	3	DS(0.024)PNPS(0.975)EHGHS(0.001)DQR	-0.29391	1.067	0.966	0.965	1.119	1.056	1.04	0.937	0.95	1.01	0.929	1.03	1.178	1.144	0.153289
F8VQB6	1152	S	Unconventional myosin-X OS=Mus musculus OX=10090 GN=Myo10 PE=1 SV=1	Myo10	0.999458	1.8719e-09	124.85	3	FSSEGAQSSFEDS(0.999)EEDFDS(0.001)R	1.3716	1.142	1.038	1.012	1.026	1.056	1.04	0.937	0.95	1.081	0.998	1.08	1.08	1.04	0.0564054
F8VQB6	1887	S	Unconventional myosin-X OS=Mus musculus OX=10090 GN=Myo10 PE=1 SV=1	Myo10	0.982956	5.68393e-05	122.64	3	RT(0.017)S(0.983)FLEGTLR	0.11614	0.962	1.147	0.891	1.003	1.056	1.04	0.937	0.95	0.911	1.103	0.951	1.056	1	0.0614875
F8VQB6	1134	S	Unconventional myosin-X OS=Mus musculus OX=10090 GN=Myo10 PE=1 SV=1	Myo10	0.846779	5.38749e-07	148.25	2	YSVGT(0.014)Y(0.002)NS(0.847)S(0.135)GAY(0.002)R	-0.56313	0.978	0.999	1.211	1.082	1.056	1.04	0.937	0.95	0.926	0.961	1.292	1.139	1.29	0.11511
G3X939	550	S	Sodium/hydrogen exchanger 3 OS=Mus musculus OX=10090 GN=Slc9a3 PE=1 SV=1	Slc9a3	1	0.0293121	44.207	3	RGS(1)LAFIR	0.35775
G3X939	789	S	Sodium/hydrogen exchanger 3 OS=Mus musculus OX=10090 GN=Slc9a3 PE=1 SV=1	Slc9a3	0.949276	0.000150011	108.38	2	VQIPNS(0.949)PS(0.051)NFR	-0.45457	0.912	1.096	1.147	1.038
G3X9J0	94	S	Signal-induced proliferation-associated 1-like protein 3 OS=Mus musculus OX=10090 GN=Sipa1l3 PE=1 SV=1	Sipa1l3	0.998817	1.89572e-08	142.84	3	EQS(0.001)NPS(0.999)PSQDTDGVK	-0.44627	1.098	1.043	1.059	0.953
G3X9J0	1358	S	Signal-induced proliferation-associated 1-like protein 3 OS=Mus musculus OX=10090 GN=Sipa1l3 PE=1 SV=1	Sipa1l3	1	5.26977e-15	201.4	3	REVS(1)PAPVVAGQNK	-1.0548	0.952	0.862	1.187	1.088
G3X9J0	1248	S	Signal-induced proliferation-associated 1-like protein 3 OS=Mus musculus OX=10090 GN=Sipa1l3 PE=1 SV=1	Sipa1l3	1	0.0222457	45.661	3	QDAAGKDS(1)PNR	-0.58577	1.155	1.207	0.97	0.88
G3X9J0	140	S	Signal-induced proliferation-associated 1-like protein 3 OS=Mus musculus OX=10090 GN=Sipa1l3 PE=1 SV=1	Sipa1l3	1	1.87294e-05	126.25	3	S(1)KDVEFQDGWPR	-0.28976	1.082	0.997	0.803	1.186
G3X9K3	1076	S	Brefeldin A-inhibited guanine nucleotide-exchange protein 1 OS=Mus musculus OX=10090 GN=Arfgef1 PE=1 SV=1	Arfgef1	0.773869	0.048864	45.764	2	EGS(0.774)LT(0.206)GT(0.02)K	0.14786	1.406	1.015	0.826	0.961	1.064	1.033	1.042	0.962	1.321	0.983	0.793	0.999	0.808	0.364055
G3X9K3	52	S	Brefeldin A-inhibited guanine nucleotide-exchange protein 1 OS=Mus musculus OX=10090 GN=Arfgef1 PE=1 SV=1	Arfgef1	1	0.00814763	61.167	3	QS(1)PPHGEAK	0.21122	0.955	0.892	1.233	1.029	1.064	1.033	1.042	0.962	0.898	0.864	1.183	1.07	1.277	0.0437272
Q9D620	158	S	Rab11 family-interacting protein 1 OS=Mus musculus OX=10090 GN=Rab11fip1 PE=1 SV=2	Rab11fip1	0.973765	5.01088e-07	149.47	3	NNMT(0.026)AS(0.974)MFDLSMK	-0.42142	0.386	1.131	0.878	1.275
G3XA57	277	S	Rab11 family-interacting protein 2 OS=Mus musculus OX=10090 GN=Rab11fip2 PE=1 SV=1	Rab11fip2	0.985151	0.00100628	93.561	3	T(0.015)LS(0.985)FDTSK	0.017205	0.989	1.037	0.878	1.107
G5E829	1155	S	Plasma membrane calcium-transporting ATPase 1 OS=Mus musculus OX=10090 GN=Atp2b1 PE=1 SV=1	Atp2b1	1	1.68072e-15	150.94	5	IEDS(1)EPHIPLIDDTDAEDDAPTK	-0.19339	0.981	1.096	0.825	0.864	0.977	0.988	0.858	1.069	1.004	1.109	0.962	0.808	0.843	0.191971
G5E829	1177	S	Plasma membrane calcium-transporting ATPase 1 OS=Mus musculus OX=10090 GN=Atp2b1 PE=1 SV=1	Atp2b1	0.999968	0.000586089	83.856	3	RNS(1)S(1)PPPSPNK	0.85481	1.014	0.976	1.025	0.997	0.977	0.988	0.858	1.069	1.038	0.988	1.195	0.933	1.047	0.139734
G5E829	1178	S	Plasma membrane calcium-transporting ATPase 1 OS=Mus musculus OX=10090 GN=Atp2b1 PE=1 SV=1	Atp2b1	0.999899	8.72342e-07	159.66	3	RNS(1)S(1)PPPSPNK	0.85481	1.014	1.052	0.874	1.04	0.977	0.988	0.858	1.069	1.038	1.065	1.019	0.973	0.948	0.0507207
G5E829	1182	S	Plasma membrane calcium-transporting ATPase 1 OS=Mus musculus OX=10090 GN=Atp2b1 PE=1 SV=1	Atp2b1	0.999978	0.000227483	112.12	2	NS(0.026)S(0.974)PPPS(1)PNK	0.19301	1.156	1.023	0.732	1.132	0.977	0.988	0.858	1.069	1.183	1.035	0.853	1.059	0.872	0.244892
G5E829	1140	S	Plasma membrane calcium-transporting ATPase 1 OS=Mus musculus OX=10090 GN=Atp2b1 PE=1 SV=1	Atp2b1	0.781753	4.05851e-15	195.08	2	S(0.207)S(0.782)IHNFMT(0.011)HPEFR	0.025062	1.084	1.015	0.882	0.907	0.977	0.988	0.858	1.069	1.11	1.027	1.028	0.848	0.876	0.08072
G5E861	656	S	Sodium channel and clathrin linker 1 OS=Mus musculus OX=10090 GN=Sclt1 PE=1 SV=1	Sclt1	1	0.00186369	85.813	2	RLS(1)QAEER	0.22331	0.926	0.948	1.116	1.039	0.616	1.057	1.138	1.101	1.503	0.897	0.981	0.944	0.852	0.330951
G5E870	1111	S	E3 ubiquitin-protein ligase TRIP12 OS=Mus musculus OX=10090 GN=Trip12 PE=1 SV=1	Trip12	0.988862	0.00511746	65.038	3	AAS(0.989)KDT(0.01)IS(0.001)NNR	0.064679	1.002	1.263	0.855	0.881	1.094	0.974	0.968	0.978	0.916	1.297	0.883	0.901	0.829	0.229309
G5E870	1460	S	E3 ubiquitin-protein ligase TRIP12 OS=Mus musculus OX=10090 GN=Trip12 PE=1 SV=1	Trip12	0.90301	0.0297788	42.682	3	AQT(0.001)APT(0.009)KT(0.087)S(0.903)PR	0.11761	1.156	1.052	1.208	0.74	1.094	0.974	0.968	0.978	1.057	1.08	1.248	0.757	0.941	0.360692
G5E870	310	S	E3 ubiquitin-protein ligase TRIP12 OS=Mus musculus OX=10090 GN=Trip12 PE=1 SV=1	Trip12	0.999989	0.000604078	81.884	3	KRS(1)ES(1)PPAELPSLR	0.22096	1.227	0.984	1.023	0.925	1.094	0.974	0.968	0.978	1.122	1.01	1.057	0.946	0.94	0.00376321
G5E870	312	S	E3 ubiquitin-protein ligase TRIP12 OS=Mus musculus OX=10090 GN=Trip12 PE=1 SV=1	Trip12	0.999749	8.74351e-08	162.49	3	KRS(1)ES(1)PPAELPSLR	0.22096	1.111	1.029	0.972	0.966	1.094	0.974	0.968	0.978	1.016	1.056	1.004	0.988	0.962	0.038222
G5E870	77	S	E3 ubiquitin-protein ligase TRIP12 OS=Mus musculus OX=10090 GN=Trip12 PE=1 SV=1	Trip12	0.89451	0.00242624	83.883	2	S(0.005)AS(0.895)PDY(0.1)NR	0.3278	1.115	0.943	1.121	0.875	1.094	0.974	0.968	0.978	1.019	0.968	1.158	0.895	1.03	0.144784
G5E870	241	S	E3 ubiquitin-protein ligase TRIP12 OS=Mus musculus OX=10090 GN=Trip12 PE=1 SV=1	Trip12	0.924189	0.0497579	45.565	2	S(0.001)AS(0.012)S(0.063)PS(0.924)PR	0.28969	0.976	0.944	1.023	0.972	1.094	0.974	0.968	0.978	0.892	0.969	1.057	0.994	1.106	0.101701
G5E870	1063	S	E3 ubiquitin-protein ligase TRIP12 OS=Mus musculus OX=10090 GN=Trip12 PE=1 SV=1	Trip12	0.99648	0.000256287	110.31	2	S(0.996)PT(0.003)TTQSPK	1.9609	1.145	0.793	0.982	0.984	1.094	0.974	0.968	0.978	1.047	0.814	1.014	1.006	1.102	0.171964
G5E870	1069	S	E3 ubiquitin-protein ligase TRIP12 OS=Mus musculus OX=10090 GN=Trip12 PE=1 SV=1	Trip12	0.895091	0.000392915	98.368	2	S(0.001)PT(0.019)T(0.077)T(0.008)QS(0.895)PK	0.042613	1.38	1.013	0.928	0.984	1.094	0.974	0.968	0.978	1.261	1.04	0.959	1.006	0.864	0.168593
G5E8K5	1451	S	Ankyrin-3 OS=Mus musculus OX=10090 GN=Ank3 PE=1 SV=1	Ank3	0.999876	1.43245e-06	145.61	3	RQS(1)FASLALR	0.074454	0.794	0.931	1.064	0.887	0.909	1.003	1.033	1.051	0.873	0.928	1.03	0.844	1.044	0.183462
G5E8K5	1883	S	Ankyrin-3 OS=Mus musculus OX=10090 GN=Ank3 PE=1 SV=1	Ank3	0.989891	0.000664258	80.632	3	T(0.005)EEPVS(0.99)PLT(0.005)AYQK	0.6616	0.956	0.832	0.913	1.057	0.909	1.003	1.033	1.051	1.052	0.83	0.884	1.006	1.026	0.256378
G5E8P0	1045	S	Gamma-tubulin complex component 6 OS=Mus musculus OX=10090 GN=Tubgcp6 PE=1 SV=1	Tubgcp6	1	0.006023	66.056	2	HVS(1)DANIK	0.28833	0.933	1.173	0.867	1.002
G5E8P1	1052	S	Bromodomain-containing protein 1 OS=Mus musculus OX=10090 GN=Brd1 PE=1 SV=1	Brd1	1	2.79388e-05	119	2	VHGEPAS(1)DLS(1)DID	-0.41211	1.097	0.945	0.937	0.953	0.923	0.948	1.114	1.02	1.189	0.997	0.841	0.934	0.822	0.197852
G5E8P1	1055	S	Bromodomain-containing protein 1 OS=Mus musculus OX=10090 GN=Brd1 PE=1 SV=1	Brd1	1	2.97583e-07	156.08	2	VHGEPAS(1)DLS(1)DID	-0.41211	1.109	0.975	0.858	1.029	0.923	0.948	1.114	1.02	1.202	1.028	0.77	1.009	0.812	0.297133
O08537	135	S	Estrogen receptor beta OS=Mus musculus OX=10090 GN=Esr2 PE=1 SV=3	Esr2	0.986585	5.79999e-06	110.77	3	LGGS(0.002)GCAS(0.987)PVT(0.012)SPSAK	0.64758	0.939	1.053	1.025	0.957	0.985	0.886	0.982	1.138	0.953	1.188	1.044	0.841	0.902	0.30355
O08539	296	S	Myc box-dependent-interacting protein 1 OS=Mus musculus OX=10090 GN=Bin1 PE=1 SV=1	Bin1	1	1.19794e-16	178.95	3	GNKS(1)PS(1)PPPDGS(1)PAATPEIR	0.36475	1.054	1.03	0.865	0.938	0.968	1.056	0.976	0.97	1.089	0.975	0.886	0.967	0.903	0.139385
O08539	298	S	Myc box-dependent-interacting protein 1 OS=Mus musculus OX=10090 GN=Bin1 PE=1 SV=1	Bin1	1	1.95316e-13	175.74	3	GNKS(1)PS(1)PPPDGS(1)PAATPEIR	0.36475	1.049	1.049	0.857	0.966	0.968	1.056	0.976	0.97	1.084	0.993	0.878	0.996	0.906	0.150548
O08539	304	S	Myc box-dependent-interacting protein 1 OS=Mus musculus OX=10090 GN=Bin1 PE=1 SV=1	Bin1	0.999983	1.95316e-13	175.74	3	SPSPPPDGS(1)PAATPEIR	0.18259	1.091	1.009	0.912	0.983	0.968	1.056	0.976	0.97	1.127	0.955	0.934	1.013	0.945	0.173597
O08539	324	S	Myc box-dependent-interacting protein 1 OS=Mus musculus OX=10090 GN=Bin1 PE=1 SV=1	Bin1	0.999618	3.97316e-13	161.23	3	VNHEPEPASGAS(1)PGATIPK	0.047692	1.038	1.044	0.785	0.98	0.968	1.056	0.976	0.97	1.072	0.989	0.804	1.01	0.886	0.216404
O08539	332	S	Myc box-dependent-interacting protein 1 OS=Mus musculus OX=10090 GN=Bin1 PE=1 SV=1	Bin1	0.758786	6.72204e-26	200.39	4	VNHEPEPASGASPGAT(0.028)IPKS(0.759)PS(0.213)QLR	0.086606	0.987	0.846	1.047	0.96	0.968	1.056	0.976	0.97	1.02	0.801	1.073	0.99	1.144	0.11373
O08547	168	S	Vesicle-trafficking protein SEC22b OS=Mus musculus OX=10090 GN=Sec22b PE=1 SV=3	Sec22b	0.999891	0.000869485	88.78	3	GEALSALDS(1)K	0.20114	0.763	1.211	0.769	0.983	1.027	0.944	1.008	0.978	0.743	1.283	0.763	1.005	0.905	0.190645
O08547	137	S	Vesicle-trafficking protein SEC22b OS=Mus musculus OX=10090 GN=Sec22b PE=1 SV=3	Sec22b	0.998588	4.98423e-30	247.74	2	NLGS(0.999)INT(0.001)ELQDVQR	0.031648	1.004	0.901	0.974	1.069	1.027	0.944	1.008	0.978	0.978	0.954	0.966	1.093	1.067	0.104707
O08550	866	S	Histone-lysine N-methyltransferase 2B OS=Mus musculus OX=10090 GN=Kmt2b PE=1 SV=3	Kmt2b	0.978164	0.00155139	78.474	2	AS(0.022)GPES(0.978)PLQGPR	0.29072	1.116	0.896	1.247	0.956
O08550	639	S	Histone-lysine N-methyltransferase 2B OS=Mus musculus OX=10090 GN=Kmt2b PE=1 SV=3	Kmt2b	0.999068	0.000345943	70.57	3	ELPPPPPAPPPAPS(0.999)PPPAPAT(0.001)PSR	0.72826	1.021	1.055	0.891	1.071
O08550	849	S	Histone-lysine N-methyltransferase 2B OS=Mus musculus OX=10090 GN=Kmt2b PE=1 SV=3	Kmt2b	0.999965	1.07763e-05	119.68	3	GCVRS(1)EDESMEAK	-0.9209	1.11	0.813	1.037	0.96
O08550	1098	S	Histone-lysine N-methyltransferase 2B OS=Mus musculus OX=10090 GN=Kmt2b PE=1 SV=3	Kmt2b	0.999518	5.02788e-09	116.78	3	QRPSY(0.001)DVFEDS(1)DDS(1)EPGGPPAPR	-0.21812	1.107	1.042	0.976	1.078
O08550	1101	S	Histone-lysine N-methyltransferase 2B OS=Mus musculus OX=10090 GN=Kmt2b PE=1 SV=3	Kmt2b	0.999908	5.02788e-09	116.78	3	QRPSY(0.001)DVFEDS(1)DDS(1)EPGGPPAPR	-0.21812	1.107	1.042	0.976	1.078
O08550	1913	S	Histone-lysine N-methyltransferase 2B OS=Mus musculus OX=10090 GN=Kmt2b PE=1 SV=3	Kmt2b	0.99887	0.000767672	76.761	4	RPS(0.999)PLAT(0.001)RPPPSR	-0.14134	0.969	0.96	1.057	0.866
O08550	1037	S	Histone-lysine N-methyltransferase 2B OS=Mus musculus OX=10090 GN=Kmt2b PE=1 SV=3	Kmt2b	0.981289	0.0238903	43.807	3	T(0.022)LLPWDS(0.981)DES(0.996)PEAS(0.001)PGPPGPR	-0.5964
O08550	1040	S	Histone-lysine N-methyltransferase 2B OS=Mus musculus OX=10090 GN=Kmt2b PE=1 SV=3	Kmt2b	0.995757	0.0238903	43.807	3	T(0.022)LLPWDS(0.981)DES(0.996)PEAS(0.001)PGPPGPR	-0.5964
O08550	1932	S	Histone-lysine N-methyltransferase 2B OS=Mus musculus OX=10090 GN=Kmt2b PE=1 SV=3	Kmt2b	0.793687	0.0103822	58.246	3	T(0.153)S(0.153)S(0.7)PLRT(0.199)S(0.794)PQLR	-1.0142	1.087	0.915	0.831	1.05
O08550	826	S	Histone-lysine N-methyltransferase 2B OS=Mus musculus OX=10090 GN=Kmt2b PE=1 SV=3	Kmt2b	0.999581	7.37202e-17	176.1	3	VAASMPLS(1)PAVQTEEAVGTVK	-0.10964	1.047	0.873	1.031	0.903
O08553	518	S	Dihydropyrimidinase-related protein 2 OS=Mus musculus OX=10090 GN=Dpysl2 PE=1 SV=2	Dpysl2	0.966429	0.000110273	126.12	2	TVTPAS(0.034)S(0.966)AK	-0.27887	0.797	0.924	0.97	1.096	1.012	0.968	1.047	0.984	0.788	0.955	0.926	1.114	1.17	0.00543696
O08582	44	S	GTP-binding protein 1 OS=Mus musculus OX=10090 GN=Gtpbp1 PE=1 SV=2	Gtpbp1	1	1.5481e-30	205.44	3	LHGGFDS(1)DCS(1)EDGEALNGEPELDLTSK	-0.55368	1.123	0.972	0.895	1.003	0.99	0.991	0.974	1.002	1.134	0.981	0.919	1.001	0.915	0.162287
O08582	47	S	GTP-binding protein 1 OS=Mus musculus OX=10090 GN=Gtpbp1 PE=1 SV=2	Gtpbp1	1	4.01535e-55	281.98	3	LHGGFDS(1)DCS(1)EDGEALNGEPELDLTSK	-0.55368	1.119	0.969	0.917	1.001	0.99	0.991	0.974	1.002	1.13	0.978	0.941	0.999	0.927	0.143405
O08582	580	S	GTP-binding protein 1 OS=Mus musculus OX=10090 GN=Gtpbp1 PE=1 SV=2	Gtpbp1	0.950044	0.000192916	73.459	3	LLQT(0.003)T(0.011)NNS(0.95)PMNS(0.036)KPQQIK	-1.0796	1.11	0.952	0.975	0.982	0.99	0.991	0.974	1.002	1.121	0.961	1.001	0.98	0.956	0.0938866
O08582	8	S	GTP-binding protein 1 OS=Mus musculus OX=10090 GN=Gtpbp1 PE=1 SV=2	Gtpbp1	0.813104	4.76361e-26	204.79	3	S(0.136)RS(0.813)PVDS(0.05)PVPASMFAPEPSSPGAAR	0.26915	1.038	0.96	0.929	1.043	0.99	0.991	0.974	1.002	1.048	0.969	0.954	1.041	0.992	0.116901
O08582	12	S	GTP-binding protein 1 OS=Mus musculus OX=10090 GN=Gtpbp1 PE=1 SV=2	Gtpbp1	0.998332	8.61115e-16	148.88	3	S(0.501)RS(0.501)PVDS(0.998)PVPASMFAPEPS(0.627)S(0.373)PGAAR	-0.42938	1.041	0.964	0.878	0.933	0.99	0.991	0.974	1.002	1.052	0.973	0.901	0.931	0.906	0.0787841
O08582	25	S	GTP-binding protein 1 OS=Mus musculus OX=10090 GN=Gtpbp1 PE=1 SV=2	Gtpbp1	0.89954	1.56401e-20	172.91	4	S(0.399)RS(0.546)PVDS(0.055)PVPASMFAPEPS(0.1)S(0.9)PGAAR	0.08312	1.038	0.906	0.897	1.079	0.99	0.991	0.974	1.002	1.048	0.914	0.921	1.077	1.028	0.205566
O08585	104	S	Clathrin light chain A OS=Mus musculus OX=10090 GN=Clta PE=1 SV=2	Clta	0.999997	4.55338e-05	136.01	2	LQS(1)EPESIR	-0.11613	1.054	1.16	1.046	1.046	1.03	1.092	0.985	0.984	1.023	1.062	1.062	1.063	1.019	0.0256625
O08599	506	S	Syntaxin-binding protein 1 OS=Mus musculus OX=10090 GN=Stxbp1 PE=1 SV=2	Stxbp1	0.775916	2.94297e-10	178.47	2	S(0.776)S(0.215)AS(0.009)FSTTAVSAR	0.74598	0.951	1.008	0.926	1.006	0.994	1.006	1.018	0.956	0.957	1.002	0.91	1.052	1	0.0699686
O08599	593	S	Syntaxin-binding protein 1 OS=Mus musculus OX=10090 GN=Stxbp1 PE=1 SV=2	Stxbp1	0.782493	0.00907019	69.825	2	TDEEIS(0.782)S(0.218)	0.38934	1.052	0.853	0.869	1.125	0.994	1.006	1.018	0.956	1.058	0.848	0.854	1.177	1.098	0.374332
O08638	1971	S	Myosin-11 OS=Mus musculus OX=10090 GN=Myh11 PE=1 SV=1	Myh11	0.999984	1.24953e-05	138.28	3	DSDFNGTKAS(1)E	1.1915	0.906	0.984	0.788	1.046	0.865	0.897	0.97	0.972	1.047	1.097	0.812	1.076	0.879	0.165005
O08638	8	S	Myosin-11 OS=Mus musculus OX=10090 GN=Myh11 PE=1 SV=1	Myh11	1	7.55323e-11	166.27	4	GQLS(1)DDEKFLFVDK	0.19287	0.882	0.937	0.916	0.946	0.865	0.897	0.97	0.972	1.02	1.045	0.944	0.973	0.928	0.00457181
O08638	1367	S	Myosin-11 OS=Mus musculus OX=10090 GN=Myh11 PE=1 SV=1	Myh11	0.841647	1.00799e-05	119.92	3	HVS(0.842)T(0.158)LNIQLSDSK	1.0196	0.666	1.117	0.984	0.985	0.865	0.897	0.97	0.972	0.77	1.245	1.014	1.013	1.066	0.33381
O08638	638	S	Myosin-11 OS=Mus musculus OX=10090 GN=Myh11 PE=1 SV=1	Myh11	0.939374	4.55653e-05	130.66	2	MTES(0.06)S(0.939)LPS(0.001)ASK	0.41008	0.981	0.984	0.915	1.007	0.865	0.897	0.97	0.972	1.134	1.097	0.943	1.036	0.888	0.0891846
O08638	1954	S	Myosin-11 OS=Mus musculus OX=10090 GN=Myh11 PE=1 SV=1	Myh11	1	5.13613e-41	281.36	2	VIENT(1)DGS(1)EEEMDAR	-0.29195	0.911	0.884	1.081	0.965	0.865	0.897	0.97	0.972	1.053	0.986	1.114	0.993	1.032	0.0349273
O08648	449	S	Mitogen-activated protein kinase kinase kinase 4 OS=Mus musculus OX=10090 GN=Map3k4 PE=1 SV=2	Map3k4	0.969724	1.16745e-41	272.51	3	ELES(0.97)GT(0.03)EES(1)DEEPTPSPR	0.27536	0.916	0.928	1.049	1.076	0.864	1.032	1.06	1.021	1.06	0.899	0.99	1.054	1.053	0.159821
O08648	454	S	Mitogen-activated protein kinase kinase kinase 4 OS=Mus musculus OX=10090 GN=Map3k4 PE=1 SV=2	Map3k4	1	1.16745e-41	272.51	2	ELES(0.946)GT(0.054)EES(1)DEEPTPSPR	0.12791	0.916	0.928	1.049	1.076	0.864	1.032	1.06	1.021	1.06	0.899	0.99	1.054	1.053	0.159821
O08648	1217	S	Mitogen-activated protein kinase kinase kinase 4 OS=Mus musculus OX=10090 GN=Map3k4 PE=1 SV=2	Map3k4	0.994993	0.000939974	90.913	2	GS(0.005)S(0.995)VPENDR	0.22573	1.113	0.853	1.147	1.024	0.864	1.032	1.06	1.021	1.288	0.827	1.082	1.003	1.026	0.256942
O08648	1241	S	Mitogen-activated protein kinase kinase kinase 4 OS=Mus musculus OX=10090 GN=Map3k4 PE=1 SV=2	Map3k4	0.966894	3.35342e-11	165.9	3	HS(0.023)S(0.967)PT(0.01)EERDEPAYPR	-0.046467	1.085	1.031	0.814	1.018	0.864	1.032	1.06	1.021	1.256	0.999	0.768	0.997	0.804	0.34015
O08648	492	S	Mitogen-activated protein kinase kinase kinase 4 OS=Mus musculus OX=10090 GN=Map3k4 PE=1 SV=2	Map3k4	0.999959	5.44485e-17	179.5	3	LES(1)EEDSIGWGTADCGPEASR	-0.98478	1.098	0.964	0.889	1.116	0.864	1.032	1.06	1.021	1.271	0.934	0.839	1.093	0.915	0.394125
O08648	116	S	Mitogen-activated protein kinase kinase kinase 4 OS=Mus musculus OX=10090 GN=Map3k4 PE=1 SV=2	Map3k4	0.999473	0.000671876	83.087	3	MNTPS(0.001)QS(0.999)PHK	-1.2292	0.903	0.697	1.086	1.035	0.864	1.032	1.06	1.021	1.045	0.675	1.025	1.014	1.242	0.29674
O08648	424	S	Mitogen-activated protein kinase kinase kinase 4 OS=Mus musculus OX=10090 GN=Map3k4 PE=1 SV=2	Map3k4	1	0.000128225	89.756	3	NLSDIGWPVFEIPS(1)PR	-0.39517	0.951	1.114	0.769	1.042	0.864	1.032	1.06	1.021	1.101	1.079	0.725	1.021	0.802	0.253924
O08648	1126	S	Mitogen-activated protein kinase kinase kinase 4 OS=Mus musculus OX=10090 GN=Map3k4 PE=1 SV=2	Map3k4	0.999979	0.000123542	98.407	3	PHS(1)PVTAIHR	-0.13141	1.252	1.025	0.839	1.033	0.864	1.032	1.06	1.021	1.449	0.993	0.792	1.012	0.783	0.426251
O08664	114	S	B-cell CLL/lymphoma 7 protein family member C OS=Mus musculus OX=10090 GN=Bcl7c PE=1 SV=1	Bcl7c	0.99984	3.97958e-15	120.69	4	GAEPS(1)PGGT(0.997)PQPS(0.012)RPGS(0.831)PT(0.16)GPPEVITEDTQPPQLGQER	0.22487	1.034	0.924	1.108	1.041	0.997	0.957	0.999	1.007	1.037	0.966	1.109	1.034	1.07	0.000661156
O08664	122	S	B-cell CLL/lymphoma 7 protein family member C OS=Mus musculus OX=10090 GN=Bcl7c PE=1 SV=1	Bcl7c	0.941979	7.73219e-07	72.542	4	GAEPS(0.994)PGGT(0.995)PQPS(0.942)RPGS(0.765)PT(0.302)GPPEVIT(0.002)EDTQPPQLGQER	-0.98054	0.9	0.99	1.138	1.071	0.997	0.957	0.999	1.007	0.903	1.034	1.139	1.064	1.145	0.143274
O08664	126	S	B-cell CLL/lymphoma 7 protein family member C OS=Mus musculus OX=10090 GN=Bcl7c PE=1 SV=1	Bcl7c	0.970433	3.0417e-15	130.44	4	GAEPS(0.049)PGGT(0.879)PQPS(0.08)RPGS(0.97)PT(0.021)GPPEVITEDTQPPQLGQER	0.60994	1.046	0.877	1.195	0.982	0.997	0.957	0.999	1.007	1.049	0.916	1.196	0.975	1.102	0.048766
O08709	194	S	Peroxiredoxin-6 OS=Mus musculus OX=10090 GN=Prdx6 PE=1 SV=3	Prdx6	0.987211	8.41451e-06	100.76	3	KGESVMVVPT(0.013)LS(0.987)EEEAK	-1.1586	0.975	1.106	0.928	0.964	0.914	0.999	1.015	1.022	1.067	1.107	0.914	0.943	0.854	0.00413755
O08715	55	S	A-kinase anchor protein 1, mitochondrial OS=Mus musculus OX=10090 GN=Akap1 PE=1 SV=4	Akap1	1	3.84579e-39	245.53	2	RLS(1)EEACPGVLSVAPTVTQPPGR	0.18939	0.919	1.007	1.206	0.911	0.992	1.065	0.962	1.028	0.926	0.946	1.254	0.886	1.146	0.25741
O08715	101	S	A-kinase anchor protein 1, mitochondrial OS=Mus musculus OX=10090 GN=Akap1 PE=1 SV=4	Akap1	0.921602	9.06698e-30	238.33	3	RRS(0.922)ES(0.031)S(0.047)GNLPSVADTR	0.084445	0.968	0.854	0.967	0.996	0.992	1.065	0.962	1.028	0.976	0.802	1.005	0.969	1.119	0.11248
O08715	103	S	A-kinase anchor protein 1, mitochondrial OS=Mus musculus OX=10090 GN=Akap1 PE=1 SV=4	Akap1	0.882233	9.06698e-30	238.33	3	RS(0.072)ES(0.882)S(0.045)GNLPSVADTR	0.22531	0.968	1.126	0.924	0.92	0.992	1.065	0.962	1.028	0.976	1.057	0.96	0.895	0.916	0.105815
O08715	104	S	A-kinase anchor protein 1, mitochondrial OS=Mus musculus OX=10090 GN=Akap1 PE=1 SV=4	Akap1	0.779607	0.00485695	63.979	3	RRS(0.506)ES(0.714)S(0.78)GNLPSVADTR	0.085789	0.903	0.874	0.874	0.963	0.992	1.065	0.962	1.028	0.91	0.821	0.909	0.937	1.07	0.0938403
O08715	395	S	A-kinase anchor protein 1, mitochondrial OS=Mus musculus OX=10090 GN=Akap1 PE=1 SV=4	Akap1	0.786529	0.000355199	83.404	3	TY(0.01)VSCLS(0.202)S(0.787)PLS(0.001)GPTK	-0.024566	0.886	0.919	0.956	1.041	0.992	1.065	0.962	1.028	0.893	0.863	0.994	1.013	1.144	0.0377206
O08736	104	S	Caspase-12 OS=Mus musculus OX=10090 GN=Casp12 PE=1 SV=1	Casp12	0.976589	1.24013e-06	157.43	3	ICT(0.003)PS(0.015)S(0.977)PS(0.006)ESK	-0.01802	1.065	0.997	0.966	0.865	1.013	1.022	1.038	0.982	1.051	0.976	0.931	0.881	0.895	0.0134386
O08738	62	S	Caspase-6 OS=Mus musculus OX=10090 GN=Casp6 PE=1 SV=1	Casp6	1	0.000436802	92.952	2	RFS(1)DLGFEVK	0.3853	1.052	1.1	0.98	1.037	1.06	1.006	1.035	1.032	0.992	1.093	0.947	1.005	0.937	0.0271674
O08750	301	S	Nuclear factor interleukin-3-regulated protein OS=Mus musculus OX=10090 GN=Nfil3 PE=1 SV=1	Nfil3	1	0.00069397	80.96	3	GPIHS(1)PVELQR	0.092568	0.997	1.053	1.127	0.866
O08750	286	S	Nuclear factor interleukin-3-regulated protein OS=Mus musculus OX=10090 GN=Nfil3 PE=1 SV=1	Nfil3	0.837244	2.04119e-21	224.59	2	S(0.163)S(0.837)DGEDEQQVPK	-0.3532	1.01	1.239	0.783	0.944
O08784	794	S	Treacle protein OS=Mus musculus OX=10090 GN=Tcof1 PE=1 SV=1	Tcof1	0.999999	4.36471e-06	141.57	2	AASAPAKES(1)PK	-0.13774	1.174	1.089	0.599	1.221	0.94	0.938	1.038	1.018	1.249	1.161	0.577	1.199	0.747	0.540144
O08784	1216	S	Treacle protein OS=Mus musculus OX=10090 GN=Tcof1 PE=1 SV=1	Tcof1	0.999934	0.000440211	90.422	2	ASAVS(1)PEK	-0.10189	0.936	0.924	1.036	1.031	0.94	0.938	1.038	1.018	0.996	0.985	0.998	1.013	1.015	0.0181131
O08784	1303	S	Treacle protein OS=Mus musculus OX=10090 GN=Tcof1 PE=1 SV=1	Tcof1	0.997731	0.000578529	101.39	2	DS(0.002)AS(0.998)PIQK	0.079228	1.007	0.824	1.108	1.116	0.94	0.938	1.038	1.018	1.071	0.878	1.067	1.096	1.122	0.158815
O08784	1242	S	Treacle protein OS=Mus musculus OX=10090 GN=Tcof1 PE=1 SV=1	Tcof1	1	0.00076234	84.753	3	GKGS(1)PGPQGAK	0.054886	1.083	0.91	1.035	1.034	0.94	0.938	1.038	1.018	1.152	0.97	0.997	1.016	0.956	0.134617
O08784	1191	S	Treacle protein OS=Mus musculus OX=10090 GN=Tcof1 PE=1 SV=1	Tcof1	1	4.18651e-05	113.33	2	KLS(1)GDLEAGAPK	-0.27007	0.947	0.851	1.086	0.954	0.94	0.938	1.038	1.018	1.007	0.907	1.046	0.937	1.036	0.00409521
O08784	169	S	Treacle protein OS=Mus musculus OX=10090 GN=Tcof1 PE=1 SV=1	Tcof1	0.996757	5.34057e-37	225.71	3	SAEPLANTVLAS(0.997)ET(0.003)EEEGNAQALGPTAK	0.013236	0.745	0.928	1.068	1.044	0.94	0.938	1.038	1.018	0.793	0.989	1.029	1.026	1.168	0.158077
O08784	843	S	Treacle protein OS=Mus musculus OX=10090 GN=Tcof1 PE=1 SV=1	Tcof1	0.999956	0.00908683	68.484	2	S(1)PPVSVNR	0.096729	0.951	0.986	1.088	1.084	0.94	0.938	1.038	1.018	1.012	1.051	1.048	1.065	1.024	0.0158745
O08785	845	S	Circadian locomoter output cycles protein kaput OS=Mus musculus OX=10090 GN=Clock PE=1 SV=1	Clock	0.953939	0.000994243	74.789	3	HRT(0.044)DS(0.954)LT(0.002)DPSK	1.2535
O08788	320	S	Dynactin subunit 1 OS=Mus musculus OX=10090 GN=Dctn1 PE=1 SV=3	Dctn1	1	0.000752133	78.69	3	AES(1)LQQEVEALK	0.24597	0.995	1.113	1.072	0.988	1.019	0.981	1.022	0.987	0.976	1.135	1.049	1.001	0.978	0.13947
O08796	444	S	Eukaryotic elongation factor 2 kinase OS=Mus musculus OX=10090 GN=Eef2k PE=1 SV=1	Eef2k	0.999988	4.96381e-11	181.32	2	DSENSGDSGYPS(1)EK	0.47009	0.915	0.939	0.868	1.117	0.963	0.96	1.008	1.042	0.95	0.978	0.861	1.072	1.001	0.134216
O08796	469	S	Eukaryotic elongation factor 2 kinase OS=Mus musculus OX=10090 GN=Eef2k PE=1 SV=1	Eef2k	1	1.05077e-05	115.88	2	RHES(1)DEDS(1)LGS(0.562)S(0.438)GR	-0.74827	0.876	0.933	1.089	1.019	0.963	0.96	1.008	1.042	0.91	0.972	1.08	0.978	1.096	0.116723
O08796	473	S	Eukaryotic elongation factor 2 kinase OS=Mus musculus OX=10090 GN=Eef2k PE=1 SV=1	Eef2k	0.999657	0.00045374	88.182	2	RHES(1)DEDS(1)LGS(0.562)S(0.438)GR	-0.74827	0.836	0.894	1.02	1.001	0.963	0.96	1.008	1.042	0.868	0.931	1.012	0.961	1.099	0.0862168
O08796	476	S	Eukaryotic elongation factor 2 kinase OS=Mus musculus OX=10090 GN=Eef2k PE=1 SV=1	Eef2k	0.922363	1.05077e-05	115.88	3	RHES(1)DEDS(0.034)LGS(0.922)S(0.044)GR	-0.4502	0.84	0.917	1.095	1.048	0.963	0.96	1.008	1.042	0.872	0.955	1.086	1.006	1.149	0.118159
O08796	365	S	Eukaryotic elongation factor 2 kinase OS=Mus musculus OX=10090 GN=Eef2k PE=1 SV=1	Eef2k	0.828466	6.06564e-05	107.74	3	T(0.031)LS(0.828)S(0.137)S(0.003)RPPLLLR	-0.23132	0.856	0.985	1.155	1.117	0.963	0.96	1.008	1.042	0.889	1.026	1.146	1.072	1.167	0.147844
O08856	300	S	RNA polymerase II elongation factor ELL OS=Mus musculus OX=10090 GN=Ell PE=2 SV=2	Ell	0.988959	6.15735e-22	218.88	2	LCQPQNATTDS(0.011)S(0.989)PPR	0.32857	0.974	0.975	1.11	1.003	0.964	0.97	0.857	0.888	1.01	1.005	1.295	1.13	1.203	0.0928702
O08919	411	S	Numb-like protein OS=Mus musculus OX=10090 GN=Numbl PE=1 SV=3	Numbl	0.899734	0.000996279	92.611	2	RT(0.1)PS(0.9)EAER	-0.28698	1.016	0.987	0.97	1.063	0.96	0.946	1.104	0.956	1.058	1.043	0.879	1.112	0.948	0.175193
O08999	491	S	Latent-transforming growth factor beta-binding protein 2 OS=Mus musculus OX=10090 GN=Ltbp2 PE=1 SV=2	Ltbp2	0.992668	0.0208772	52.095	2	GELDPVLEDNS(0.993)VET(0.007)R	3.3421	1.092	1.063	0.849	0.944	1.08	0.857	0.976	0.858	1.011	1.24	0.87	1.1	0.874	0.0210352
O09000	847	S	Nuclear receptor coactivator 3 OS=Mus musculus OX=10090 GN=Ncoa3 PE=1 SV=2	Ncoa3	0.993849	1.72967e-24	233.46	3	AVS(0.994)LDS(0.006)PVSVGSGPPVK	0.19046	0.905	1.001	1.052	1.085
O09000	633	S	Nuclear receptor coactivator 3 OS=Mus musculus OX=10090 GN=Ncoa3 PE=1 SV=2	Ncoa3	0.990645	5.74334e-07	134.93	3	GHSSLT(0.009)NS(0.991)PLDPNCK	-0.43651	1.031	0.96	1.094	0.911
O09000	1304	S	Nuclear receptor coactivator 3 OS=Mus musculus OX=10090 GN=Ncoa3 PE=1 SV=2	Ncoa3	0.987885	0.000193765	95.538	2	GS(0.012)S(0.988)PPSAMMSSR	-0.74695	0.946	0.982	1.381	0.972
O09000	544	S	Nuclear receptor coactivator 3 OS=Mus musculus OX=10090 GN=Ncoa3 PE=1 SV=2	Ncoa3	0.999948	4.50358e-05	100.27	3	LDNS(1)PNMNISQPSK	-0.903	1.03	0.985	1.036	0.889
O09000	720	S	Nuclear receptor coactivator 3 OS=Mus musculus OX=10090 GN=Ncoa3 PE=1 SV=2	Ncoa3	1	0.00406372	82.008	3	QEQLS(1)PK	0.46796	1.023	1.079	0.812	1.127
O09000	215	S	Nuclear receptor coactivator 3 OS=Mus musculus OX=10090 GN=Ncoa3 PE=1 SV=2	Ncoa3	0.967824	0.000221828	88.471	3	THDILEDVNAS(0.968)PET(0.032)R	1.1393	0.849	1.075	0.764	1.124
O09000	92	S	Nuclear receptor coactivator 3 OS=Mus musculus OX=10090 GN=Ncoa3 PE=1 SV=2	Ncoa3	0.965949	0.00226791	72.891	2	TIS(0.034)S(0.966)DDDVQK	1.5169	0.967	0.886	1.017	0.974
O09039	102	S	SH2B adapter protein 3 OS=Mus musculus OX=10090 GN=Sh2b3 PE=1 SV=2	Sh2b3	0.930369	0.000403856	95.822	3	ARS(0.93)S(0.07)EDLGPR	-0.31589	0.938	1.013	1.191	1.035
O09044	110	S	Synaptosomal-associated protein 23 OS=Mus musculus OX=10090 GN=Snap23 PE=1 SV=1	Snap23	0.999978	3.88795e-98	358.12	3	ATWGDGGDNS(1)PSNVVSK	0.32155	1.043	1.028	1.192	0.847	1.012	1.025	0.981	0.957	1.031	1.003	1.215	0.885	1.03	0.203207
O09053	1342	S	Werner syndrome ATP-dependent helicase homolog OS=Mus musculus OX=10090 GN=Wrn PE=1 SV=3	Wrn	0.841141	4.11085e-05	108.14	3	RFPS(0.841)S(0.159)AESCESCK	-0.62593					0.991	0.987	0.941	1.151
O09106	421	S	Histone deacetylase 1 OS=Mus musculus OX=10090 GN=Hdac1 PE=1 SV=1	Hdac1	1	8.68945e-55	285.38	4	IACEEEFS(1)DS(1)DEEGEGGRK	0.70712	1.024	0.888	1.272	0.86	1.022	0.975	1.002	0.969	1.002	0.911	1.269	0.888	1.12	0.18364
O09106	423	S	Histone deacetylase 1 OS=Mus musculus OX=10090 GN=Hdac1 PE=1 SV=1	Hdac1	1	1.62672e-98	362.59	4	IACEEEFS(1)DS(1)DEEGEGGRK	0.70712	0.987	1.123	1.041	1.007	1.022	0.975	1.002	0.969	0.966	1.152	1.039	1.039	0.989	0.124405
O09106	434	S	Histone deacetylase 1 OS=Mus musculus OX=10090 GN=Hdac1 PE=1 SV=1	Hdac1	0.881427	0.00898943	62.463	3	KNS(0.881)S(0.119)NFK	0.06165	0.974	0.977	0.868	1.051	1.022	0.975	1.002	0.969	0.953	1.002	0.866	1.085	0.996	0.123531
O09106	393	S	Histone deacetylase 1 OS=Mus musculus OX=10090 GN=Hdac1 PE=1 SV=1	Hdac1	1	1.09924e-26	169.13	5	MLPHAPGVQMQAIPEDAIPEES(1)GDEDEEDPDKR	0.011464	1.104	1.066	0.814	0.981	1.022	0.975	1.002	0.969	1.08	1.093	0.812	1.012	0.839	0.146647
O09131	129	S	Glutathione S-transferase omega-1 OS=Mus musculus OX=10090 GN=Gsto1 PE=1 SV=2	Gsto1	1	0.00149183	81.709	2	VPPLIAS(1)FVR	0.61363	0.759	1.049	1.047	1.105	0.983	0.973	1.046	1.04	0.772	1.078	1.001	1.062	1.141	0.193354
O09172	59	S	Glutamate--cysteine ligase regulatory subunit OS=Mus musculus OX=10090 GN=Gclm PE=1 SV=1	Gclm	0.999999	1.37214e-06	124.25	3	TLNEWSSQIS(1)PDLVR	0.7489	0.785	0.868	0.827	1.057	0.976	0.893	0.976	1.062	0.804	0.972	0.847	0.995	1.038	0.0197459
O09174	323	S	Alpha-methylacyl-CoA racemase OS=Mus musculus OX=10090 GN=Amacr PE=1 SV=4	Amacr	0.999996	0.0027052	68.525	3	ASFITDGEQLPS(1)PR	-0.014307					0.994	1.005	1	1.025
O35071	1031	S	Kinesin-like protein KIF1C OS=Mus musculus OX=10090 GN=Kif1c PE=1 SV=2	Kif1c	0.999999	1.82293e-05	139.77	2	RNS(1)LDGGSR	0.039893	1.086	0.954	1.049	0.993
O35085	67	S	Homeobox protein ARX OS=Mus musculus OX=10090 GN=Arx PE=1 SV=3	Arx	1	0.0206381	60.398	2	AMQGS(1)PK	1.2491	1.102	1.089	0.749	0.874
O35085	316	S	Homeobox protein ARX OS=Mus musculus OX=10090 GN=Arx PE=1 SV=3	Arx	0.999744	6.62692e-07	107.65	3	DGEDSVCLS(1)AGS(0.993)DS(0.007)EEGLLK	0.60999	0.989	1.031	0.806	0.961
O35085	319	S	Homeobox protein ARX OS=Mus musculus OX=10090 GN=Arx PE=1 SV=3	Arx	0.99344	6.62692e-07	107.65	3	DGEDSVCLS(1)AGS(0.993)DS(0.007)EEGLLK	0.60999	0.968	0.997	0.929	0.989
O35085	266	S	Homeobox protein ARX OS=Mus musculus OX=10090 GN=Arx PE=1 SV=3	Arx	0.761459	6.53373e-19	143.92	4	RCS(0.761)VAT(0.08)T(0.08)GT(0.08)VAAAAAAAAAAVATEGGELSPK	-0.70316	0.944	0.885	1.155	1.096
O35099	965	S	Mitogen-activated protein kinase kinase kinase 5 OS=Mus musculus OX=10090 GN=Map3k5 PE=1 SV=3	Map3k5	0.999553	9.12908e-06	122.12	3	LSALSTGS(1)NEYLR	-0.026991	0.976	0.96	1.035	1.046	0.977	0.928	0.938	1.128	0.999	1.034	1.103	0.927	1.001	0.146298
O35099	993	S	Mitogen-activated protein kinase kinase kinase 5 OS=Mus musculus OX=10090 GN=Map3k5 PE=1 SV=3	Map3k5	0.993341	1.73043e-19	163.29	4	SISLPVPVLVEDTSSSSEYGS(0.002)VS(0.993)PDT(0.005)ELK	-0.38786	0.994	0.9	0.988	0.954	0.977	0.928	0.938	1.128	1.017	0.97	1.053	0.846	0.954	0.120879
O35099	1036	S	Mitogen-activated protein kinase kinase kinase 5 OS=Mus musculus OX=10090 GN=Map3k5 PE=1 SV=3	Map3k5	1	1.70867e-20	180.83	4	TLFLGIPDENFEDHS(1)APPS(1)PEEK	0.020381	0.849	1.008	1.016	1.054	0.977	0.928	0.938	1.128	0.869	1.086	1.083	0.934	1.053	0.259205
O35099	1040	S	Mitogen-activated protein kinase kinase kinase 5 OS=Mus musculus OX=10090 GN=Map3k5 PE=1 SV=3	Map3k5	1	1.70867e-20	180.83	4	TLFLGIPDENFEDHS(1)APPS(1)PEEK	0.020381	0.966	0.982	0.953	1.049	0.977	0.928	0.938	1.128	0.989	1.058	1.016	0.93	0.953	0.109813
O35111	339	S	Potassium channel subfamily K member 3 OS=Mus musculus OX=10090 GN=Kcnk3 PE=1 SV=2	Kcnk3	0.950529	0.0237735	44.511	3	LQY(0.049)S(0.951)IPMIIPR	-0.88043	0.899	1.07	0.846	1.161
O35126	630	S	Atrophin-1 OS=Mus musculus OX=10090 GN=Atn1 PE=1 SV=1	Atn1	0.984231	0.000516165	92.295	3	APS(0.984)PGS(0.013)Y(0.003)K	0.019759	0.948	1.061	1.15	0.947
O35126	34	S	Atrophin-1 OS=Mus musculus OX=10090 GN=Atn1 PE=1 SV=1	Atn1	0.999818	2.28521e-07	122.47	3	GRAS(1)PGGVSTSSSDGK	-0.18368	0.976	1.103	0.989	1.015
O35126	881	S	Atrophin-1 OS=Mus musculus OX=10090 GN=Atn1 PE=1 SV=1	Atn1	1	0.0176817	60.305	2	PHVMS(1)PGNR	-1.1934	1.097	1.169	0.736	0.958
O35126	168	S	Atrophin-1 OS=Mus musculus OX=10090 GN=Atn1 PE=1 SV=1	Atn1	0.999534	3.70191e-05	85.013	4	PYHPPPLFPPS(1)PPPPDSTPR	0.29505	0.959	0.988	0.906	0.996
O35126	731	S	Atrophin-1 OS=Mus musculus OX=10090 GN=Atn1 PE=1 SV=1	Atn1	0.973837	3.75039e-05	72.191	4	QEPAEEY(0.923)EPPES(0.116)PVPPARS(0.974)PS(0.987)PPPK	0.60268	1.08	0.928	0.928	0.973
O35126	733	S	Atrophin-1 OS=Mus musculus OX=10090 GN=Atn1 PE=1 SV=1	Atn1	0.986941	3.75039e-05	72.191	4	QEPAEEY(0.923)EPPES(0.116)PVPPARS(0.974)PS(0.987)PPPK	0.60268	1.08	0.928	0.928	0.973
O35126	79	S	Atrophin-1 OS=Mus musculus OX=10090 GN=Atn1 PE=1 SV=1	Atn1	0.946458	0.00026215	82.755	3	S(0.001)EEIS(0.046)ES(0.946)ES(0.006)EETSAPK	-1.843	0.765	0.776	2.101	0.799
O35126	646	S	Atrophin-1 OS=Mus musculus OX=10090 GN=Atn1 PE=1 SV=1	Atn1	0.95021	0.000152097	88.945	3	T(0.081)AT(0.911)PPGY(0.027)KPGS(0.95)PPS(0.03)FR	2.0855	1.025	1.066	0.858	1.036
O35126	101	S	Atrophin-1 OS=Mus musculus OX=10090 GN=Atn1 PE=1 SV=1	Atn1	0.883884	8.4086e-22	200.3	3	T(0.001)EQELPRPQS(0.884)PS(0.116)DLDS(1)LDGR	1.9333	1.016	1.034	0.901	1.032
O35126	107	S	Atrophin-1 OS=Mus musculus OX=10090 GN=Atn1 PE=1 SV=1	Atn1	0.999947	9.69178e-07	103.99	3	T(0.001)EQELPRPQS(0.884)PS(0.116)DLDS(1)LDGR	1.9333	0.967	0.954	0.901	1.036
O35129	91	S	Prohibitin-2 OS=Mus musculus OX=10090 GN=Phb2 PE=1 SV=1	Phb2	0.958078	0.00707691	63.091	3	KIS(0.958)S(0.041)PTGSK	0.01885	1.301	1.004	1.177	0.887	1.028	1.06	1.078	0.992	1.266	0.947	1.092	0.894	0.904	0.0633931
O35130	16	S	Ribosomal RNA small subunit methyltransferase NEP1 OS=Mus musculus OX=10090 GN=Emg1 PE=1 SV=1	Emg1	1	8.17237e-14	179.42	4	RFS(1)VQEQDWETTPPKK	-0.19195	0.841	0.943	1.043	0.933
O35144	399	S	Telomeric repeat-binding factor 2 OS=Mus musculus OX=10090 GN=Terf2 PE=1 SV=3	Terf2	0.995806	0.000471508	106.29	2	NS(0.996)PMT(0.004)ISR	-0.053911	1.21	1.231	0.705	1.058	0.863	1.063	0.856	1.012	1.402	1.158	0.824	1.045	0.745	0.298029
O35216	15	S	Histone H3-like centromeric protein A OS=Mus musculus OX=10090 GN=Cenpa PE=2 SV=1	Cenpa	0.904803	0.00082636	81.984	3	RRPS(0.905)S(0.095)PAPGPSR	-0.81723	1.385	0.909	0.992	0.902
O35216	16	S	Histone H3-like centromeric protein A OS=Mus musculus OX=10090 GN=Cenpa PE=2 SV=1	Cenpa	0.923149	0.000108903	96.615	2	RPS(0.077)S(0.923)PAPGPSR	0.12645	1.163	0.864	1.18	0.866
O35219	241	S	Potassium voltage-gated channel subfamily H member 2 OS=Mus musculus OX=10090 GN=Kcnh2 PE=1 SV=2	Kcnh2	0.929323	0.00745576	57.936	3	ALVGPGS(0.067)AS(0.929)PVAS(0.003)IR	0.38666	1.033	0.768	1.348	0.91
O35219	1140	S	Potassium voltage-gated channel subfamily H member 2 OS=Mus musculus OX=10090 GN=Kcnh2 PE=1 SV=2	Kcnh2	1	2.32542e-08	131.58	4	RLS(1)LPGQLGALTSQPLHR	-0.23231	0.946	0.991	0.913	1.036
O35250	250	S	Exocyst complex component 7 OS=Mus musculus OX=10090 GN=Exoc7 PE=1 SV=2	Exoc7	0.998016	0.00172976	69.07	3	SSSSS(0.001)GVPYS(0.998)PAIPNKR	-0.76514	1.119	1.118	0.84	0.92	1.066	0.988	0.964	1.062	1.05	1.132	0.871	0.866	0.798	0.0576325
O35295	316	S	Transcriptional activator protein Pur-beta OS=Mus musculus OX=10090 GN=Purb PE=1 SV=3	Purb	1	6.26081e-27	214.13	2	RGGGSGGGDES(1)EGEEVDED	-0.0997	1.051	0.915	0.958	1.004	0.933	0.983	1.029	1.024	1.126	0.931	0.931	0.98	0.94	0.170007
O35326	228	S	Serine/arginine-rich splicing factor 5 OS=Mus musculus OX=10090 GN=Srsf5 PE=1 SV=2	Srsf5	0.762138	0.0263373	61.127	2	S(0.284)GS(0.762)RS(0.954)PVPEK	-1.0119	0.833	1.005	0.837	1.26	1.016	1.01	1.026	1.024	0.82	0.995	0.816	1.23	1.116	0.152768
O35326	230	S	Serine/arginine-rich splicing factor 5 OS=Mus musculus OX=10090 GN=Srsf5 PE=1 SV=2	Srsf5	0.954168	0.0263373	61.127	2	S(0.284)GS(0.762)RS(0.954)PVPEK	-1.0119	0.833	1.005	0.837	1.26	1.016	1.01	1.026	1.024	0.82	0.995	0.816	1.23	1.116	0.152768
O35326	245	S	Serine/arginine-rich splicing factor 5 OS=Mus musculus OX=10090 GN=Srsf5 PE=1 SV=2	Srsf5	1	0.00137447	79.267	2	S(1)KS(1)PAS(1)VDR	-0.011199	0.984	1.021	1.145	1.081	1.016	1.01	1.026	1.024	0.969	1.011	1.116	1.056	1.098	0.0688761
O35326	247	S	Serine/arginine-rich splicing factor 5 OS=Mus musculus OX=10090 GN=Srsf5 PE=1 SV=2	Srsf5	1	0.000331975	100.18	2	S(1)KS(1)PAS(1)VDR	-0.011199	0.891	0.924	1.236	1.13	1.016	1.01	1.026	1.024	0.877	0.915	1.205	1.104	1.291	0.0915047
O35326	250	S	Serine/arginine-rich splicing factor 5 OS=Mus musculus OX=10090 GN=Srsf5 PE=1 SV=2	Srsf5	1	0.00065243	100.18	2	S(1)KS(1)PAS(1)VDR	-0.011199	0.927	0.948	1.179	1.138	1.016	1.01	1.026	1.024	0.912	0.939	1.149	1.111	1.222	0.0445741
O35326	120	S	Serine/arginine-rich splicing factor 5 OS=Mus musculus OX=10090 GN=Srsf5 PE=1 SV=2	Srsf5	1	0.0194773	61.344	2	VS(1)WQDLK	-0.60084	0.861	0.955	1.015	0.943	1.016	1.01	1.026	1.024	0.847	0.946	0.989	0.921	1.071	0.128085
O35344	56	S	Importin subunit alpha-4 OS=Mus musculus OX=10090 GN=Kpna3 PE=1 SV=1	Kpna3	1	1.5201e-10	150.73	3	NVPQEES(1)LEDS(1)DVDADFK	0.11533	1.109	0.992	0.711	0.997	0.93	1.07	0.919	1.018	1.192	0.927	0.774	0.979	0.852	0.337586
O35344	60	S	Importin subunit alpha-4 OS=Mus musculus OX=10090 GN=Kpna3 PE=1 SV=1	Kpna3	1	1.30937e-41	267.81	3	NVPQEES(1)LEDS(1)DVDADFK	0.11533	1.094	1.111	0.714	1.019	0.93	1.07	0.919	1.018	1.176	1.038	0.777	1.001	0.812	0.263696
O35368	403	S	Interferon-activable protein 203 OS=Mus musculus OX=10090 GN=Ifi203 PE=1 SV=1	Ifi203	0.999967	0.000407929	106.4	2	RNS(1)LEPYF	0.0039069	0.921	1.034	1.107	1.071	1.088	1.003	0.76	0.993	0.847	1.031	1.457	1.079	1.384	0.34397
O35379	882	S	Multidrug resistance-associated protein 1 OS=Mus musculus OX=10090 GN=Abcc1 PE=1 SV=1	Abcc1	0.957617	2.79616e-13	156.31	3	TYANAEQDLAS(0.029)EDDS(0.958)VS(0.012)GS(0.001)GK	-0.56316	0.862	1.025	0.86	1.074	0.968	0.968	1.052	1.091	0.89	1.059	0.817	0.984	0.924	0.0084225
O35491	141	S	Dual specificity protein kinase CLK2 OS=Mus musculus OX=10090 GN=Clk2 PE=1 SV=2	Clk2	0.999995	1.44381e-11	131.27	4	AKS(1)VEDDAEGHLIYHVGDWLQER	-0.42285	1.121	1.057	0.854	0.999
O35491	50	S	Dual specificity protein kinase CLK2 OS=Mus musculus OX=10090 GN=Clk2 PE=1 SV=2	Clk2	0.995404	1.57803e-05	139.15	2	REDS(0.995)Y(0.005)HVR	-0.039152	0.933	1.031	0.964	0.998
O35491	83	S	Dual specificity protein kinase CLK2 OS=Mus musculus OX=10090 GN=Clk2 PE=1 SV=2	Clk2	0.999048	0.000359652	102.53	3	RNDY(0.001)S(0.999)RDR	0.40783	0.812	1.151	0.862	1.106
O35492	215	S	Dual specificity protein kinase CLK3 OS=Mus musculus OX=10090 GN=Clk3 PE=1 SV=2	Clk3	0.999965	1.11224e-14	193.81	2	EHRDS(1)DTYR	-0.086137	0.836	0.944	1.045	0.914
O35492	173	S	Dual specificity protein kinase CLK3 OS=Mus musculus OX=10090 GN=Clk3 PE=1 SV=2	Clk3	0.99641	0.000740654	86.463	3	S(0.996)Y(0.196)S(0.807)REHEGR	0.2292	1.153	0.938	0.892	1.025
O35492	175	S	Dual specificity protein kinase CLK3 OS=Mus musculus OX=10090 GN=Clk3 PE=1 SV=2	Clk3	0.807175	0.000927839	85.837	3	S(0.996)Y(0.196)S(0.807)REHEGR	0.2292	1.236	0.932	0.765	1.046
O35493	138	S	Dual specificity protein kinase CLK4 OS=Mus musculus OX=10090 GN=Clk4 PE=1 SV=1	Clk4	1	2.278e-27	221.83	3	S(1)RS(1)IEDDEEGHLICQSGDVLR	-1.3134	1.209	0.99	0.927	0.93
O35493	136	S	Dual specificity protein kinase CLK4 OS=Mus musculus OX=10090 GN=Clk4 PE=1 SV=1	Clk4	1	5.27877e-13	151.67	3	S(1)RS(1)IEDDEEGHLICQSGDVLR	-1.3134	1.259	0.97	0.866	0.99
O35495	95	S	Cyclin-dependent kinase 14 OS=Mus musculus OX=10090 GN=Cdk14 PE=1 SV=2	Cdk14	1	0.00091087	74.62	3	VHS(1)ENNACINFK	-0.35513	0.95	1.061	0.91	0.993
O35551	407	S	Rab GTPase-binding effector protein 1 OS=Mus musculus OX=10090 GN=Rabep1 PE=1 SV=2	Rabep1	0.973369	7.14602e-41	262.8	2	RAQS(0.973)T(0.021)DS(0.006)LGTSSSLQSK	0.016122	0.901	1.043	1.057	0.879	0.984	0.946	1	0.968	0.916	1.103	1.057	0.908	0.988	0.236775
O35551	410	S	Rab GTPase-binding effector protein 1 OS=Mus musculus OX=10090 GN=Rabep1 PE=1 SV=2	Rabep1	0.996315	7.14602e-41	262.8	2	AQS(0.874)T(0.127)DS(0.996)LGT(0.003)SSSLQSK	0.46489	0.819	1.066	1.056	0.889	0.984	0.946	1	0.968	0.832	1.127	1.056	0.918	1.042	0.308087
O35601	561	S	FYN-binding protein 1 OS=Mus musculus OX=10090 GN=Fyb1 PE=1 SV=2	Fyb1	0.999977	5.81313e-05	102.08	3	TTAVEIDYDS(1)LKR	0.29456	0.995	1.153	0.894	1.27
O35607	680	S	Bone morphogenetic protein receptor type-2 OS=Mus musculus OX=10090 GN=Bmpr2 PE=1 SV=1	Bmpr2	1	2.83851e-10	157.63	4	NLKES(1)S(1)DENLMEHSLK	-0.71387	1.132	0.971	0.715	1.074	0.955	0.993	1.038	1.056	1.185	0.978	0.689	1.017	0.81	0.400447
O35607	681	S	Bone morphogenetic protein receptor type-2 OS=Mus musculus OX=10090 GN=Bmpr2 PE=1 SV=1	Bmpr2	1	9.06253e-12	188.44	4	NLKES(1)S(1)DENLMEHSLK	-0.71387	1.099	0.937	0.756	1.11	0.955	0.993	1.038	1.056	1.151	0.944	0.728	1.051	0.872	0.38982
O35607	863	S	Bone morphogenetic protein receptor type-2 OS=Mus musculus OX=10090 GN=Bmpr2 PE=1 SV=1	Bmpr2	0.969897	1.25623e-11	184.6	2	LNINS(0.03)S(0.97)PDEHEPLLR	-0.142	0.998	0.84	1.157	1.124	0.955	0.993	1.038	1.056	1.045	0.846	1.115	1.064	1.162	0.116178
O35607	757	S	Bone morphogenetic protein receptor type-2 OS=Mus musculus OX=10090 GN=Bmpr2 PE=1 SV=1	Bmpr2	0.798187	0.00973993	57.106	3	RPT(0.202)S(0.798)LPLNTK	-0.036262	0.906	0.915	1.026	1.147	0.955	0.993	1.038	1.056	0.949	0.921	0.988	1.086	1.11	0.0879106
O35607	843	S	Bone morphogenetic protein receptor type-2 OS=Mus musculus OX=10090 GN=Bmpr2 PE=1 SV=1	Bmpr2	1	0.000414714	81.144	3	S(1)QEMLQNQFIGEDTR	-0.10043					0.955	0.993	1.038	1.056
O35613	626	S	Death domain-associated protein 6 OS=Mus musculus OX=10090 GN=Daxx PE=1 SV=1	Daxx	0.987882	0.0256141	48.785	3	DAS(0.988)PPS(0.012)KR	0.98351	0.979	0.974	0.976	0.925
O35613	669	S	Death domain-associated protein 6 OS=Mus musculus OX=10090 GN=Daxx PE=1 SV=1	Daxx	0.999036	4.96267e-10	114.26	4	EPMAQQDSGQNTS(0.001)VQPMPS(0.999)PPLASVASVADSSTR	-0.14098	0.894	1.059	1.296	0.868
O35613	515	S	Death domain-associated protein 6 OS=Mus musculus OX=10090 GN=Daxx PE=1 SV=1	Daxx	1	6.18763e-05	120.84	3	RNS(1)EPAEGLRT(1)PEGQQK	0.80312	0.859	0.768	1.144	0.918
O35613	738	S	Death domain-associated protein 6 OS=Mus musculus OX=10090 GN=Daxx PE=1 SV=1	Daxx	0.78658	7.01781e-07	109.85	3	TSVATQCDPEEIIVLS(0.213)DS(0.787)D	0.069847	0.886	1.048	0.802	1.057
O35613	687	S	Death domain-associated protein 6 OS=Mus musculus OX=10090 GN=Daxx PE=1 SV=1	Daxx	0.924061	1.06166e-13	137.84	3	VDS(0.924)PS(0.076)HELVTSSLCSPSPSLLLQTPQAQSLR	0.25202	0.92	1.073	1.087	0.946
O35615	286	S	Zinc finger protein ZFPM1 OS=Mus musculus OX=10090 GN=Zfpm1 PE=1 SV=1	Zfpm1	0.958523	5.13517e-05	105.28	3	AGS(0.959)PVS(0.039)AT(0.003)EEKPK	-0.40852	1.03	1.149	0.836	0.919
O35615	917	S	Zinc finger protein ZFPM1 OS=Mus musculus OX=10090 GN=Zfpm1 PE=1 SV=1	Zfpm1	1	0.000505243	92.792	3	APRDS(1)PDGR	-0.046676	0.87	1.107	1.121	1.045
O35615	397	S	Zinc finger protein ZFPM1 OS=Mus musculus OX=10090 GN=Zfpm1 PE=1 SV=1	Zfpm1	0.988972	0.000550981	81.148	3	GEIY(0.011)S(0.989)PGAGHPAAK	0.58835	0.886	0.946	1.026	1.093
O35615	822	S	Zinc finger protein ZFPM1 OS=Mus musculus OX=10090 GN=Zfpm1 PE=1 SV=1	Zfpm1	0.999704	2.85257e-11	121.83	3	RQS(1)PDAPTALPALADYHECTACR	1.0966	1.011	1.093	1.008	0.929
O35615	650	S	Zinc finger protein ZFPM1 OS=Mus musculus OX=10090 GN=Zfpm1 PE=1 SV=1	Zfpm1	0.859456	4.83661e-06	146.88	2	S(0.859)S(0.141)PGPGPR	-0.62937	0.897	0.98	0.963	1.123
O35618	341	S	Protein Mdm4 OS=Mus musculus OX=10090 GN=Mdm4 PE=1 SV=2	Mdm4	0.862149	6.32879e-10	148.26	3	LTHS(0.011)LS(0.862)T(0.126)SNITAIPEK	0.19419	0.821	0.947	1.026	1.003
O35618	367	S	Protein Mdm4 OS=Mus musculus OX=10090 GN=Mdm4 PE=1 SV=2	Mdm4	0.78073	0.0356227	40.475	3	T(0.219)IS(0.781)APVVRPK	0.56349	1.002	0.968	1.004	1.005
O35623	50	S	BET1 homolog OS=Mus musculus OX=10090 GN=Bet1 PE=1 SV=1	Bet1	0.82437	0.00142539	71.513	3	S(0.176)LS(0.824)IEIGHEVK	0.53586	1.065	0.786	1.012	0.895
O35625	77	S	Axin-1 OS=Mus musculus OX=10090 GN=Axin1 PE=1 SV=3	Axin1	0.965299	2.0607e-08	113.43	3	RSDLDLGYEPEGS(0.032)AS(0.965)PT(0.003)PPYLR	0.80867	1.036	0.938	1.061	0.957
O35625	492	S	Axin-1 OS=Mus musculus OX=10090 GN=Axin1 PE=1 SV=3	Axin1	0.998224	0.00015198	119.74	2	S(0.998)PDS(0.002)GHVAK	1.1696	1.073	0.993	1.165	1.097
O35625	485	S	Axin-1 OS=Mus musculus OX=10090 GN=Axin1 PE=1 SV=3	Axin1	0.999993	7.72615e-05	114.54	3	TPGCQS(1)PGPGHR	-0.81276	0.87	0.993	1.124	1.102
O35638	1061	S	Cohesin subunit SA-2 OS=Mus musculus OX=10090 GN=Stag2 PE=1 SV=3	Stag2	0.973581	1.87032e-10	139.41	3	NSLLAGGDDDT(0.002)MS(0.021)VIS(0.974)GMS(0.843)S(0.16)R	-1.0132	0.97	1.039	0.911	0.973	0.944	0.96	1.042	0.978	1.028	1.082	0.874	0.995	0.885	0.0559293
O35638	1064	S	Cohesin subunit SA-2 OS=Mus musculus OX=10090 GN=Stag2 PE=1 SV=3	Stag2	0.842515	1.87032e-10	139.41	3	NSLLAGGDDDT(0.002)MS(0.021)VIS(0.974)GMS(0.843)S(0.16)R	-1.0132	0.97	1.039	0.911	0.973	0.944	0.96	1.042	0.978	1.028	1.082	0.874	0.995	0.885	0.0559293
O35664	403	S	Interferon alpha/beta receptor 2 OS=Mus musculus OX=10090 GN=Ifnar2 PE=1 SV=2	Ifnar2	0.999986	0.00025851	110.11	3	RKS(1)VLEDSFPR	-0.32819	1.085	1.127	0.876	1.014	1.063	1.007	0.871	0.927	1.021	1.119	1.006	1.094	0.982	0.00504304
O35685	139	S	Nuclear migration protein nudC OS=Mus musculus OX=10090 GN=Nudc PE=1 SV=1	Nudc	0.981406	2.25529e-08	106.37	4	NGS(0.019)LDS(0.981)PGKQDAEDEEDEEDEKDK	-0.15858	1.541	1.082	0.29	1.362	1.004	1.015	0.981	1.017	1.535	1.066	0.296	1.339	0.724	1.03748
O35691	666	S	Pinin OS=Mus musculus OX=10090 GN=Pnn PE=1 SV=4	Pnn	0.938409	0.00710575	71.425	2	DT(0.062)S(0.938)GLER	-0.30987	0.98	0.941	1.194	1.088	0.946	0.968	0.999	1.06	1.036	0.972	1.195	1.026	1.104	0.0620999
O35691	346	S	Pinin OS=Mus musculus OX=10090 GN=Pnn PE=1 SV=4	Pnn	1	6.79901e-28	231.44	4	EAGIVHS(1)DAEKEQEEEEQK	-0.16477	1.088	0.93	0.867	1.249	0.946	0.968	0.999	1.06	1.15	0.961	0.868	1.178	0.99	0.336242
O35691	96	S	Pinin OS=Mus musculus OX=10090 GN=Pnn PE=1 SV=4	Pnn	1	1.53165e-08	149.64	3	RES(1)RQES(1)DPEDDDVK	-0.26454	0.983	0.943	0.971	1.032	0.946	0.968	0.999	1.06	1.039	0.974	0.972	0.974	0.968	0.0467509
O35691	100	S	Pinin OS=Mus musculus OX=10090 GN=Pnn PE=1 SV=4	Pnn	1	1.67783e-25	196.85	3	RES(1)RQES(1)DPEDDDVK	-0.26454	1.071	1.026	0.857	1.126	0.946	0.968	0.999	1.06	1.132	1.06	0.858	1.062	0.88	0.196061
O35691	66	S	Pinin OS=Mus musculus OX=10090 GN=Pnn PE=1 SV=4	Pnn	0.961895	1.29674e-06	152.88	2	RGFS(0.962)DS(0.038)GGGPPAK	0.077584	0.887	0.933	1.153	1.092	0.946	0.968	0.999	1.06	0.938	0.964	1.154	1.03	1.149	0.0996965
O35691	698	S	Pinin OS=Mus musculus OX=10090 GN=Pnn PE=1 SV=4	Pnn	0.995765	0.000250032	131.62	2	S(0.996)IS(0.004)ESSR	-0.054706	0.94	0.991	0.995	1.057	0.946	0.968	0.999	1.06	0.994	1.024	0.996	0.997	0.988	0.0200395
O35691	700	S	Pinin OS=Mus musculus OX=10090 GN=Pnn PE=1 SV=4	Pnn	0.895902	0.000474965	90.498	2	KRS(0.95)IS(0.896)ES(0.125)S(0.029)R	0.59779	0.857	1.025	0.966	1.05	0.946	0.968	0.999	1.06	0.906	1.059	0.967	0.991	1.002	0.0924922
O35691	703	S	Pinin OS=Mus musculus OX=10090 GN=Pnn PE=1 SV=4	Pnn	0.919443	0.000474965	90.498	2	KRS(0.99)IS(0.737)ES(0.353)S(0.919)R	0.15514	0.769	1.108	0.939	1.084	0.946	0.968	0.999	1.06	0.813	1.145	0.94	1.023	1.024	0.181522
O35691	442	S	Pinin OS=Mus musculus OX=10090 GN=Pnn PE=1 SV=4	Pnn	0.999601	6.35212e-18	200.29	3	SLS(1)PGKENINSQEVEK	-0.11883	1.004	1.193	0.691	1.176	0.946	0.968	0.999	1.06	1.061	1.232	0.692	1.109	0.776	0.225983
O35711	386	S	Liprin-beta-2 OS=Mus musculus OX=10090 GN=Ppfibp2 PE=1 SV=3	Ppfibp2	0.998044	0.000293071	107.09	2	LS(0.002)CS(0.998)LEDLR	-0.61103	1.182	0.973	0.949	1
O35711	518	S	Liprin-beta-2 OS=Mus musculus OX=10090 GN=Ppfibp2 PE=1 SV=3	Ppfibp2	0.995816	1.62385e-32	257.8	2	T(0.004)QS(0.996)GNFNTDAPGMAEFR	0.11101	1.079	1.043	0.761	1.011
O35730	38	S	E3 ubiquitin-protein ligase RING1 OS=Mus musculus OX=10090 GN=Ring1 PE=1 SV=2	Ring1	1	7.97779e-14	174.55	3	TPQEAIMDGTEIAVS(1)PR	-0.010288	1.211	1.03	0.985	0.927	0.914	0.926	0.948	0.977	1.325	1.112	1.039	0.949	0.818	0.0596095
P70333	272	S	Heterogeneous nuclear ribonucleoprotein H2 OS=Mus musculus OX=10090 GN=Hnrnph2 PE=1 SV=1	Hnrnph2	0.980189	0.00255902	69.188	3	DLNYCFS(0.019)GMS(0.98)DHR	-0.033301	0.84	0.987	0.949	0.906	0.995	1.001	0.92	1.015	0.844	0.986	1.032	0.893	1.064	0.210571
P70333	104	S	Heterogeneous nuclear ribonucleoprotein H2 OS=Mus musculus OX=10090 GN=Hnrnph2 PE=1 SV=1	Hnrnph2	0.999993	1.94013e-41	277.22	3	HTGPNS(1)PDTANDGFVR	-0.22714	0.942	1.041	1.333	0.984	0.995	1.001	0.92	1.015	0.947	1.04	1.449	0.969	1.231	0.343501
P70333	63	S	Heterogeneous nuclear ribonucleoprotein H2 OS=Mus musculus OX=10090 GN=Hnrnph2 PE=1 SV=1	Hnrnph2	0.999989	0.00231918	68.168	3	PSGEAFVELES(1)EDEVK	0.22525	0.889	0.984	0.828	1.194	0.995	1.001	0.92	1.015	0.893	0.983	0.9	1.176	1.102	0.120632
O35738	308	S	Krueppel-like factor 12 OS=Mus musculus OX=10090 GN=Klf12 PE=1 SV=2	Klf12	0.999519	5.15976e-05	135.73	2	RSES(1)PDSR	-0.25794	1.13	0.942	1.127	1.148
O35738	202	S	Krueppel-like factor 12 OS=Mus musculus OX=10090 GN=Klf12 PE=1 SV=2	Klf12	0.999998	1.89362e-08	133.48	3	S(1)PGNVNNTIVVPLLEDGR	-0.16515	0.83	1.082	0.799	0.952
O35841	469	S	Apoptosis inhibitor 5 OS=Mus musculus OX=10090 GN=Api5 PE=1 SV=2	Api5	1	5.70502e-10	138.54	3	KS(1)PGGPK	0.13519	1.193	1.048	0.671	1.124	1.004	0.977	0.99	1.03	1.188	1.073	0.678	1.091	0.794	0.397191
O35841	464	S	Apoptosis inhibitor 5 OS=Mus musculus OX=10090 GN=Api5 PE=1 SV=2	Api5	0.998032	5.70502e-10	140.77	3	TSEDTSS(0.002)GS(0.998)PPK	0.57748	1.172	1.075	0.623	1.137	1.004	0.977	0.99	1.03	1.167	1.1	0.629	1.104	0.772	0.426189
O35864	284	S	COP9 signalosome complex subunit 5 OS=Mus musculus OX=10090 GN=Cops5 PE=1 SV=3	Cops5	0.999994	0.000726888	79.337	3	GS(1)FMLGLETHDR	-1.1273	1.119	1.256	1.027	0.927	0.984	0.97	1.03	0.985	1.137	1.295	0.997	0.941	0.802	0.132252
O35929	51	S	GTP-binding protein REM 1 OS=Mus musculus OX=10090 GN=Rem1 PE=1 SV=1	Rem1	0.936109	0.000486786	85.493	3	LGQS(0.064)VS(0.936)LNPPVR	-0.25064	0.976	1.068	0.939	1.23
O35929	262	S	GTP-binding protein REM 1 OS=Mus musculus OX=10090 GN=Rem1 PE=1 SV=1	Rem1	1	0.00515258	68.76	3	RAS(1)LGQR	0.80606	1.007	0.861	1.055	0.923
O35930	711	S	Platelet glycoprotein Ib alpha chain OS=Mus musculus OX=10090 GN=Gp1ba PE=1 SV=2	Gp1ba	1	0.0221191	49.216	2	RPS(1)ALS(1)QGR	-0.071265	0.811	1.015	1.192	1.099
O35930	714	S	Platelet glycoprotein Ib alpha chain OS=Mus musculus OX=10090 GN=Gp1ba PE=1 SV=2	Gp1ba	1	0.0221191	49.216	2	RPS(1)ALS(1)QGR	-0.071265	0.811	1.015	1.192	1.099
O35973	592	S	Period circadian protein homolog 1 OS=Mus musculus OX=10090 GN=Per1 PE=1 SV=2	Per1	1	3.31503e-09	104.55	4	VLPCQS(1)PNPELEVAPVPDQASLALAPEEPER	0.35346	0.692	1.12	0.999	1.103
O35984	151	S	Pre-B-cell leukemia transcription factor 2 OS=Mus musculus OX=10090 GN=Pbx2 PE=1 SV=1	Pbx2	0.893082	0.00397947	43.083	4	GGGSAAAAAAAAAS(0.044)GGGVS(0.893)PDNS(0.035)IEHS(0.023)DY(0.004)R	4.3866	1.173	1.01	0.946	0.827
O35984	330	S	Pre-B-cell leukemia transcription factor 2 OS=Mus musculus OX=10090 GN=Pbx2 PE=1 SV=1	Pbx2	1	1.21597e-05	137.68	2	TAVSVAQGGHS(1)R	-0.30588	0.855	0.938	1.113	1.013
O54692	438	S	Centromere/kinetochore protein zw10 homolog OS=Mus musculus OX=10090 GN=Zw10 PE=1 SV=3	Zw10	1	3.89926e-05	103.01	4	EALPDLPS(1)PDADHK	-0.29657	0.856	0.91	0.979	1.015	0.973	1.112	0.983	1.025	0.88	0.818	0.996	0.99	1.171	0.0471002
O54724	38	S	Caveolae-associated protein 1 OS=Mus musculus OX=10090 GN=Cavin1 PE=1 SV=1	Cavin1	0.993913	4.47819e-30	242.1	2	ATEEPS(0.994)GT(0.01)GS(0.996)DELIK	-1.2748	0.839	0.945	0.849	1.078	0.933	0.914	0.975	1.024	0.899	1.034	0.871	1.053	0.994	0.0348749
O54724	42	S	Caveolae-associated protein 1 OS=Mus musculus OX=10090 GN=Cavin1 PE=1 SV=1	Cavin1	0.999999	1.06474e-65	313.08	3	AT(0.024)EEPS(0.976)GT(1)GS(1)DELIK	0.10254	0.91	0.939	0.959	1.031	0.933	0.914	0.975	1.024	0.975	1.027	0.984	1.007	0.995	0.0198985
O54724	169	S	Caveolae-associated protein 1 OS=Mus musculus OX=10090 GN=Cavin1 PE=1 SV=1	Cavin1	0.986684	0.00755611	61.48	3	LPAKLS(0.987)VS(0.013)K	-0.22817	0.754	1.042	0.968	0.931	0.933	0.914	0.975	1.024	0.808	1.14	0.993	0.909	1.013	0.30155
O54724	21	S	Caveolae-associated protein 1 OS=Mus musculus OX=10090 GN=Cavin1 PE=1 SV=1	Cavin1	0.961565	6.94765e-14	163.4	3	PYSGFPDAS(0.038)S(0.962)EGPEPTQGEAR	-0.35926	1.096	1.008	0.882	1.001	0.933	0.914	0.975	1.024	1.175	1.103	0.905	0.978	0.828	0.099857
O54724	302	S	Caveolae-associated protein 1 OS=Mus musculus OX=10090 GN=Cavin1 PE=1 SV=1	Cavin1	0.754587	3.07372e-05	133.48	3	S(0.755)FT(0.245)PDHVVYAR	0.10195	1.034	0.933	0.947	0.908	0.933	0.914	0.975	1.024	1.108	1.021	0.971	0.887	0.872	0.00567306
O54774	760	S	AP-3 complex subunit delta-1 OS=Mus musculus OX=10090 GN=Ap3d1 PE=1 SV=1	Ap3d1	1	6.00728e-66	308.39	3	HSSLPT(0.999)ES(1)DEDIAPAQR	0.12047	1.027	0.984	1.043	1.033	1.03	0.981	0.996	0.984	0.997	1.003	1.047	1.05	1.048	0.0020232
O54774	688	S	AP-3 complex subunit delta-1 OS=Mus musculus OX=10090 GN=Ap3d1 PE=1 SV=1	Ap3d1	0.988242	0.0237354	46.001	3	S(0.005)S(0.006)PS(0.988)PQKR	0.0022206	1.115	0.889	0.921	1.158	1.03	0.981	0.996	0.984	1.083	0.906	0.925	1.177	1.076	0.292301
O54774	784	S	AP-3 complex subunit delta-1 OS=Mus musculus OX=10090 GN=Ap3d1 PE=1 SV=1	Ap3d1	1	9.87363e-37	222.98	4	VDIITEEMPENALPS(1)DEDDKDPNDPYR	-0.16767	1.3	1.133	0.739	1.063	1.03	0.981	0.996	0.984	1.262	1.155	0.742	1.08	0.762	0.322214
O54781	10	S	SRSF protein kinase 2 OS=Mus musculus OX=10090 GN=Srpk2 PE=1 SV=2	Srpk2	0.927287	0.000628566	86.497	2	S(0.007)S(0.033)S(0.927)S(0.033)ERPEPQQK	-0.32735	1.089	1.078	0.971	1.053	1.036	0.975	1.011	1.038	1.051	1.106	0.96	1.014	0.915	0.00309118
O54781	490	S	SRSF protein kinase 2 OS=Mus musculus OX=10090 GN=Srpk2 PE=1 SV=2	Srpk2	0.9393	3.41638e-21	217.01	2	TVSAS(0.046)S(0.939)T(0.014)GDLPK	0.054405	1.044	1.058	0.963	1.021	1.036	0.975	1.011	1.038	1.008	1.085	0.953	0.984	0.926	0.0290173
O54786	8	S	DNA fragmentation factor subunit alpha OS=Mus musculus OX=10090 GN=Dffa PE=1 SV=2	Dffa	1	4.03665e-05	85.737	4	GAS(1)APDPDDVRPLKPCLLR	0.019315	0.981	1.041	1.191	0.955	0.922	0.927	0.959	1.089	1.064	1.123	1.242	0.877	0.974	0.280229
O54786	314	S	DNA fragmentation factor subunit alpha OS=Mus musculus OX=10090 GN=Dffa PE=1 SV=2	Dffa	1	6.45065e-05	103.79	3	S(1)PLPGEPQRPK	0.10368	0.97	0.97	1.139	0.936	0.922	0.927	0.959	1.089	1.052	1.046	1.188	0.86	0.976	0.222534
O54790	124	S	Transcription factor MafG OS=Mus musculus OX=10090 GN=Mafg PE=1 SV=1	Mafg	0.924219	0.00773357	60.345	3	T(0.076)VARS(0.924)PVAPAR	0.72497	0.966	1.026	1.06	0.946
O54804	71	S	Choline kinase alpha OS=Mus musculus OX=10090 GN=Chka PE=1 SV=3	Chka	0.99988	0.00814548	45.084	5	TQPLALPPPPPPPLPLPPPPS(1)PPLADEQPEPR	-0.61748	0.959	0.928	0.808	1.154
O54818	149	S	Tumor protein D53 OS=Mus musculus OX=10090 GN=Tpd52l1 PE=1 SV=1	Tpd52l1	0.981343	0.0134568	50.077	3	NS(0.002)S(0.005)T(0.011)FKS(0.981)FEER	0.25819	1.029	0.907	0.785	1.11	0.629	0.868	1.306	0.917	1.636	1.045	0.601	1.21	0.762	0.733536
O54824	930	S	Pro-interleukin-16 OS=Mus musculus OX=10090 GN=Il16 PE=1 SV=3	Il16	1	0.013596	63.624	2	ALS(1)PDPLLR	-0.60648	1.046	1.17	0.873	1.006
O54824	917	S	Pro-interleukin-16 OS=Mus musculus OX=10090 GN=Il16 PE=1 SV=3	Il16	1	1.13292e-07	121.21	2	DPGLPES(1)PPPGQR	0.29677	0.964	1.025	1.104	0.919
O54824	839	S	Pro-interleukin-16 OS=Mus musculus OX=10090 GN=Il16 PE=1 SV=3	Il16	0.774466	0.0067651	66.636	2	IS(0.225)S(0.774)FENFGSSQLPDR	2.1553	0.969	1.024	0.987	1.024
O54824	1310	S	Pro-interleukin-16 OS=Mus musculus OX=10090 GN=Il16 PE=1 SV=3	Il16	0.857303	0.0054794	68.224	3	RT(0.143)S(0.857)LQCK	0.41996	0.882	0.888	1.069	1.112
O54826	682	S	Protein AF-10 OS=Mus musculus OX=10090 GN=Mllt10 PE=1 SV=2	Mllt10	0.778415	0.00309845	62.57	3	GS(0.238)S(0.778)PRGS(0.991)LS(0.972)PRS(0.752)PVS(0.269)NLQLR	-1.2941	1.04	1.175	0.842	1.11
O54826	686	S	Protein AF-10 OS=Mus musculus OX=10090 GN=Mllt10 PE=1 SV=2	Mllt10	0.990799	0.00309845	62.57	3	GS(0.238)S(0.778)PRGS(0.991)LS(0.972)PRS(0.752)PVS(0.269)NLQLR	-1.2941	1.04	1.175	0.842	1.11
O54826	688	S	Protein AF-10 OS=Mus musculus OX=10090 GN=Mllt10 PE=1 SV=2	Mllt10	0.97192	0.00309845	62.57	3	GS(0.238)S(0.778)PRGS(0.991)LS(0.972)PRS(0.752)PVS(0.269)NLQLR	-1.2941	1.04	1.175	0.842	1.11
O54826	691	S	Protein AF-10 OS=Mus musculus OX=10090 GN=Mllt10 PE=1 SV=2	Mllt10	0.999986	0.000146698	120.55	2	S(1)PVSNLQLR	-0.18821	1.012	1.109	0.905	1.082
O54826	436	S	Protein AF-10 OS=Mus musculus OX=10090 GN=Mllt10 PE=1 SV=2	Mllt10	0.991355	1.04608e-12	147.76	3	S(0.009)FDNS(0.991)PGELGSSSLPTAGYK	1.5184	0.949	0.974	1.013	0.925
O54826	370	S	Protein AF-10 OS=Mus musculus OX=10090 GN=Mllt10 PE=1 SV=2	Mllt10	0.982192	1.00298e-10	125.54	3	S(0.001)S(0.001)S(0.001)GS(0.003)S(0.013)VQS(0.982)PQDFLSFTDSDLR	0.0042249	1.047	0.946	0.977	1.018
O54834	758	S	Rho GTPase-activating protein 6 OS=Mus musculus OX=10090 GN=Arhgap6 PE=1 SV=3	Arhgap6	0.861107	0.0546324	57.662	3	DPGMT(0.134)GS(0.861)Y(0.004)GDIFESSSLRPR	-0.98045	0.878	1.106	1.056	0.765	1.028	0.942	0.967	1.007	0.854	1.174	1.092	0.76	0.963	0.464062
O54834	265	S	Rho GTPase-activating protein 6 OS=Mus musculus OX=10090 GN=Arhgap6 PE=1 SV=3	Arhgap6	1	0.0357028	40.727	3	KLDS(1)LGK	0.18437	0.915	0.975	0.921	1.119	1.028	0.942	0.967	1.007	0.89	1.035	0.952	1.111	1.072	0.00197977
O54834	776	S	Rho GTPase-activating protein 6 OS=Mus musculus OX=10090 GN=Arhgap6 PE=1 SV=3	Arhgap6	0.977085	1.39659e-06	123.92	3	PCS(0.023)LS(0.977)QGNLSLNWPR	0.61038	0.999	1.002	1.008	0.843	1.028	0.942	0.967	1.007	0.972	1.064	1.042	0.837	0.93	0.216811
O54834	850	S	Rho GTPase-activating protein 6 OS=Mus musculus OX=10090 GN=Arhgap6 PE=1 SV=3	Arhgap6	0.94835	3.09229e-14	153.41	3	RPAASSDPFLSLNS(0.948)T(0.051)EDLAEGK	-0.67164	0.982	0.839	0.895	0.833	1.028	0.942	0.967	1.007	0.955	0.891	0.926	0.827	0.949	0.0312945
O54834	824	S	Rho GTPase-activating protein 6 OS=Mus musculus OX=10090 GN=Arhgap6 PE=1 SV=3	Arhgap6	0.995751	1.02647e-09	176.18	2	VCS(0.996)T(0.004)PHIQDGSR	-0.49882	0.966	1.09	0.918	0.924	1.028	0.942	0.967	1.007	0.94	1.157	0.949	0.918	0.902	0.170208
O54834	713	S	Rho GTPase-activating protein 6 OS=Mus musculus OX=10090 GN=Arhgap6 PE=1 SV=3	Arhgap6	0.775377	9.66919e-09	154.07	3	VPEQYTLVGHLS(0.225)S(0.775)PK	0.10283	0.853	0.972	1.049	0.938	1.028	0.942	0.967	1.007	0.83	1.032	1.085	0.931	1.104	0.259283
O54864	391	S	Histone-lysine N-methyltransferase SUV39H1 OS=Mus musculus OX=10090 GN=Suv39h1 PE=1 SV=1	Suv39h1	0.999995	0.00368808	65.855	3	MDSNFGLAGLPGS(1)PK	0.018542	0.764	0.849	1.038	1.12
O54901	270	S	OX-2 membrane glycoprotein OS=Mus musculus OX=10090 GN=Cd200 PE=1 SV=1	Cd200	0.844701	0.0189262	59.294	2	GES(0.845)S(0.155)QGMQR	-0.23524	0.983	0.955	0.952	1.052	1.064	0.918	1.108	0.88	0.924	1.04	0.859	1.195	1.04	0.148972
O54916	186	S	RalBP1-associated Eps domain-containing protein 1 OS=Mus musculus OX=10090 GN=Reps1 PE=1 SV=2	Reps1	0.999843	0.0133805	52.495	3	HPS(1)GGNSER	-0.21266	0.914	0.797	1.003	1.168	1.036	0.986	0.968	1.039	0.882	0.808	1.036	1.124	1.283	0.119045
O54916	708	S	RalBP1-associated Eps domain-containing protein 1 OS=Mus musculus OX=10090 GN=Reps1 PE=1 SV=2	Reps1	1	4.62769e-18	196.1	4	LKS(1)EDELRPDVDEHTQK	-0.41771	1.073	0.984	0.892	1.129	1.036	0.986	0.968	1.039	1.036	0.998	0.921	1.087	0.989	0.142994
O54916	557	S	RalBP1-associated Eps domain-containing protein 1 OS=Mus musculus OX=10090 GN=Reps1 PE=1 SV=2	Reps1	0.999965	3.44123e-05	83.358	2	PQPSHS(1)R	0.53614	0.954	0.92	1.002	1.066	1.036	0.986	0.968	1.039	0.921	0.933	1.035	1.026	1.112	0.0152613
O54916	272	S	RalBP1-associated Eps domain-containing protein 1 OS=Mus musculus OX=10090 GN=Reps1 PE=1 SV=2	Reps1	0.98397	2.1635e-05	134.81	2	RQS(0.984)S(0.896)S(0.117)Y(0.002)EDPWK	0.098849	1.104	0.968	0.968	0.941	1.036	0.986	0.968	1.039	1.066	0.982	1	0.906	0.93	0.0113988
O54916	273	S	RalBP1-associated Eps domain-containing protein 1 OS=Mus musculus OX=10090 GN=Reps1 PE=1 SV=2	Reps1	0.981271	1.48103e-05	140.33	2	QS(0.001)S(0.981)S(0.015)Y(0.003)EDPWK	0.073286	1.002	1.031	0.953	1.015	1.036	0.986	0.968	1.039	0.967	1.046	0.985	0.977	0.976	0.0615505
O54916	561	S	RalBP1-associated Eps domain-containing protein 1 OS=Mus musculus OX=10090 GN=Reps1 PE=1 SV=2	Reps1	0.996586	3.0896e-06	153.7	2	SS(0.003)S(0.997)LDMNR	-0.17703	1.149	0.981	1.107	0.999	1.036	0.986	0.968	1.039	1.109	0.995	1.144	0.962	1	0.0459849
O54916	735	S	RalBP1-associated Eps domain-containing protein 1 OS=Mus musculus OX=10090 GN=Reps1 PE=1 SV=2	Reps1	0.923728	1.04854e-05	103.9	3	TGVLAAVLT(0.022)S(0.054)QPS(0.924)IPR	0.0038372	1.021	1.1	0.836	0.974	1.036	0.986	0.968	1.039	0.986	1.116	0.864	0.937	0.858	0.0296688
O54916	482	S	RalBP1-associated Eps domain-containing protein 1 OS=Mus musculus OX=10090 GN=Reps1 PE=1 SV=2	Reps1	0.899469	1.53605e-07	95.541	4	T(0.301)S(0.346)S(0.342)DHT(0.011)NPT(0.1)S(0.899)PLLVKPSDLSEENK	0.092454	0.943	0.864	0.87	1.074	1.036	0.986	0.968	1.039	0.91	0.876	0.899	1.034	1.084	0.125244
O54917	254	S	Transcription factor E2F6 OS=Mus musculus OX=10090 GN=E2f6 PE=2 SV=2	E2f6	0.991421	0.00192194	74.726	3	TNDGIGAS(0.991)PS(0.009)K	-0.17773	1.091	0.997	0.827	1.11
O54918	73	S	Bcl-2-like protein 11 OS=Mus musculus OX=10090 GN=Bcl2l11 PE=1 SV=1	Bcl2l11	1	0.000247897	116.52	2	S(1)PLFIFVR	0.11107	0.939	0.77	1.004	1.058
O54931	768	S	A-kinase anchor protein 2 OS=Mus musculus OX=10090 GN=Akap2 PE=1 SV=3	Akap2	0.995559	0.0142217	65.627	2	QS(0.001)T(0.004)PS(0.996)PR	-0.13224	1.152	0.953	1.113	0.787	1.043	1.083	1.038	0.978	1.105	0.88	1.072	0.805	0.942	0.0412635
O54931	740	S	A-kinase anchor protein 2 OS=Mus musculus OX=10090 GN=Akap2 PE=1 SV=3	Akap2	0.998036	1.14454e-14	193.14	2	T(0.002)LS(0.998)MIEEEIR	-0.038775	0.943	1.07	1.082	1.022	1.043	1.083	1.038	0.978	0.904	0.988	1.042	1.045	1.106	0.0607645
O54931	799	S	A-kinase anchor protein 2 OS=Mus musculus OX=10090 GN=Akap2 PE=1 SV=3	Akap2	0.923941	1.40629e-24	174.63	4	VKPPPS(0.924)PT(0.074)T(0.002)EGPSLQPDLAPEEAAGTQRPK	0.19161	1.148	0.916	1.017	1.083	1.043	1.083	1.038	0.978	1.101	0.846	0.98	1.107	1.1	0.269466
O54940	114	S	BCL2/adenovirus E1B 19 kDa protein-interacting protein 2 OS=Mus musculus OX=10090 GN=Bnip2 PE=1 SV=2	Bnip2	0.955402	5.61879e-06	130.38	3	KGS(0.955)IT(0.045)EYTATEEK	-0.069612	1.139	0.999	0.817	0.927
O54943	971	S	Period circadian protein homolog 2 OS=Mus musculus OX=10090 GN=Per2 PE=1 SV=3	Per2	0.999655	0.00432842	71.153	2	AS(1)PPLFQSR	2.5028	0.956	0.834	1.02	1.058
O54943	624	S	Period circadian protein homolog 2 OS=Mus musculus OX=10090 GN=Per2 PE=1 SV=3	Per2	0.92664	0.00549556	62.915	3	AT(0.072)VS(0.927)PGLHS(0.002)GEAAR	-1.298	0.955	0.888	0.928	0.965
O54949	522	S	Serine/threonine-protein kinase NLK OS=Mus musculus OX=10090 GN=Nlk PE=1 SV=2	Nlk	0.940123	0.0286151	40.986	3	SFIS(0.001)S(0.002)T(0.001)VAQPS(0.056)EMPPS(0.94)PLVWE	0.59798	1.059	1.161	0.849	1.324
O54967	772	S	Activated CDC42 kinase 1 OS=Mus musculus OX=10090 GN=Tnk2 PE=1 SV=2	Tnk2	0.989097	3.49319e-05	107.77	2	VELS(0.989)PAPS(0.011)GEEETSR	0.097748	0.958	0.917	1.096	1.082
O54972	297	S	Protein CBFA2T3 OS=Mus musculus OX=10090 GN=Cbfa2t3 PE=1 SV=2	Cbfa2t3	0.957736	0.00755032	68.536	2	S(0.006)CT(0.036)LS(0.958)PAQR	-0.019496	0.961	0.991	1.04	0.949
O54988	341	S	STE20-like serine/threonine-protein kinase OS=Mus musculus OX=10090 GN=Slk PE=1 SV=2	Slk	0.836464	0.00618624	71.601	2	AS(0.161)S(0.836)DLS(0.002)IASSEEDK	-3.1433					0.982	1.022	1.006	0.966
O54988	777	S	STE20-like serine/threonine-protein kinase OS=Mus musculus OX=10090 GN=Slk PE=1 SV=2	Slk	0.893095	0.00950479	65.374	2	DS(0.046)GS(0.893)VS(0.059)LQET(0.001)R	1.0014					0.982	1.022	1.006	0.966
O54988	543	S	STE20-like serine/threonine-protein kinase OS=Mus musculus OX=10090 GN=Slk PE=1 SV=2	Slk	0.813116	7.3195e-28	223.15	3	VITSDRS(0.187)S(0.813)EVGTDEALDDTQK	-0.53714	0.834	1.03	1.124	0.965	0.982	1.022	1.006	0.966	0.849	1.008	1.117	0.999	1.154	0.199228
O55003	79	S	BCL2/adenovirus E1B 19 kDa protein-interacting protein 3 OS=Mus musculus OX=10090 GN=Bnip3 PE=1 SV=1	Bnip3	0.998844	3.63203e-20	169.06	3	AEIDS(0.001)HS(0.999)FGEK	-0.36668	1.135	1.081	0.963	1.051	1.003	1.048	1.062	1.032	1.132	1.031	0.907	1.018	0.894	0.147116
O55003	85	S	BCL2/adenovirus E1B 19 kDa protein-interacting protein 3 OS=Mus musculus OX=10090 GN=Bnip3 PE=1 SV=1	Bnip3	0.962555	2.08416e-25	202.91	4	AEIDS(0.004)HS(0.996)FGEKNS(0.963)T(0.172)LS(0.866)EEDYIER	-0.52781	1.272	0.955	0.911	0.923	1.003	1.048	1.062	1.032	1.268	0.911	0.858	0.894	0.829	0.259301
O55003	88	S	BCL2/adenovirus E1B 19 kDa protein-interacting protein 3 OS=Mus musculus OX=10090 GN=Bnip3 PE=1 SV=1	Bnip3	0.99221	2.08416e-25	202.91	3	AEIDSHSFGEKNS(0.785)T(0.222)LS(0.992)EEDYIER	0.58954	1.25	0.993	0.899	0.952	1.003	1.048	1.062	1.032	1.246	0.948	0.847	0.922	0.826	0.250674
O55003	60	S	BCL2/adenovirus E1B 19 kDa protein-interacting protein 3 OS=Mus musculus OX=10090 GN=Bnip3 PE=1 SV=1	Bnip3	0.999979	7.06712e-05	132.17	2	SSHCDS(1)PPR	0.0024171	0.92	1.056	1.517	0.894	1.003	1.048	1.062	1.032	0.917	1.008	1.428	0.866	1.208	0.408577
O55022	181	S	Membrane-associated progesterone receptor component 1 OS=Mus musculus OX=10090 GN=Pgrmc1 PE=1 SV=4	Pgrmc1	0.999995	6.57607e-83	345.84	4	EGEEPTVYS(1)DDEEPKDETAR	0.029037	1.292	0.898	0.676	1.025	0.971	1.02	0.961	1.018	1.331	0.88	0.703	1.007	0.836	0.521026
O55028	31	S	[3-methyl-2-oxobutanoate dehydrogenase [lipoamide]] kinase, mitochondrial OS=Mus musculus OX=10090 GN=Bckdk PE=1 SV=1	Bckdk	0.981778	9.49928e-23	233.48	3	S(0.982)T(0.014)S(0.004)ATDTHHVELAR	-0.33056	0.956	0.847	1.363	0.978	0.919	0.93	1.088	1.018	1.04	0.911	1.253	0.961	1.13	0.0938637
O55029	860	S	Coatomer subunit beta' OS=Mus musculus OX=10090 GN=Copb2 PE=1 SV=2	Copb2	0.797046	1.41091e-13	135.44	5	GFQPSRPTAQQEPDGKPAS(0.203)S(0.797)PVIMASQTTHK	0.078629	0.959	0.975	1.077	0.948	1.006	1.022	0.987	0.993	0.953	0.954	1.091	0.955	1.073	0.094896
O55033	90	S	Cytoplasmic protein NCK2 OS=Mus musculus OX=10090 GN=Nck2 PE=1 SV=1	Nck2	0.999363	2.20748e-67	316.99	3	DAS(0.999)PT(0.001)PSTDAEYPANGSGADR	0.17775	1.096	0.939	0.97	1.066	0.932	1.019	1.099	0.954	1.176	0.921	0.883	1.117	0.982	0.332671
O55047	73	S	Serine/threonine-protein kinase tousled-like 2 OS=Mus musculus OX=10090 GN=Tlk2 PE=1 SV=2	Tlk2	0.800883	0.00156867	71.279	3	KAEPY(0.001)DT(0.198)S(0.801)QGK	0.32315	0.851	1.068	1.119	1.017	0.994	0.989	1.014	1.049	0.856	1.08	1.104	0.969	1.094	0.254132
O55047	102	S	Serine/threonine-protein kinase tousled-like 2 OS=Mus musculus OX=10090 GN=Tlk2 PE=1 SV=2	Tlk2	0.985129	1.77355e-06	119.18	3	RAEQPLY(0.015)GLDGS(0.985)AAK	0.056286	0.856	0.939	0.889	1.09	0.994	0.989	1.014	1.049	0.861	0.949	0.877	1.039	1.057	0.0508421
O55060	34	S	Thiopurine S-methyltransferase OS=Mus musculus OX=10090 GN=Tpmt PE=1 SV=1	Tpmt	1	1.08066e-06	134.93	4	HIS(1)FHQEQGHQLLK	-0.1066	0.933	0.965	1.107	1.091	1.019	0.923	0.963	1.116	0.916	1.046	1.15	0.978	1.095	0.206643
O55070	2	S	Deoxyribonuclease gamma OS=Mus musculus OX=10090 GN=Dnase1l3 PE=1 SV=1	Dnase1l3	0.958271	0.0074774	65.056	3	MS(0.958)LHPAS(0.042)PR	-0.2868	0.886	1.185	1.007	0.919
O55091	137	S	Protein IMPACT OS=Mus musculus OX=10090 GN=Impact PE=1 SV=2	Impact	1	3.19891e-39	239.02	3	TEEVEVES(1)EEDPILEHPPENPVK	-0.69151	1.123	0.914	0.886	0.952	1.05	0.954	0.965	1.12	1.07	0.958	0.918	0.85	0.872	0.0235027
O55098	513	S	Serine/threonine-protein kinase 10 OS=Mus musculus OX=10090 GN=Stk10 PE=1 SV=2	Stk10	0.977594	0.000544397	102.95	2	ET(0.002)GS(0.978)LS(0.021)LK	0.27269	0.483	1.187	1.129	0.918	1.024	1.04	0.958	1.006	0.472	1.141	1.178	0.913	1.648	0.727702
O55098	515	S	Serine/threonine-protein kinase 10 OS=Mus musculus OX=10090 GN=Stk10 PE=1 SV=2	Stk10	0.989111	0.03048	52.247	2	ET(0.001)GS(0.01)LS(0.989)LK	0.86433	0.76	1.117	0.97	0.885	1.024	1.04	0.958	1.006	0.742	1.074	1.013	0.88	1.092	0.353553
O55098	416	S	Serine/threonine-protein kinase 10 OS=Mus musculus OX=10090 GN=Stk10 PE=1 SV=2	Stk10	0.981936	0.000697806	87.216	3	S(0.018)RPLS(0.982)MDAR	-0.091229	0.822	1.231	1.088	1.073	1.024	1.04	0.958	1.006	0.803	1.184	1.136	1.067	1.158	0.313863
O55106	259	S	Striatin OS=Mus musculus OX=10090 GN=Strn PE=1 SV=2	Strn	0.999827	0.000748498	79.837	3	AKS(1)VIDTSTIVR	-0.31576	0.857	1.034	0.99	0.958	0.988	0.952	1.022	0.993	0.867	1.086	0.969	0.965	1.004	0.161363
O55106	376	S	Striatin OS=Mus musculus OX=10090 GN=Strn PE=1 SV=2	Strn	0.986573	4.35771e-18	179.86	3	DVDELPSLQPS(0.01)VGS(0.987)PS(0.004)RPSSSR	0.87309	0.983	1.063	0.86	0.981	0.988	0.952	1.022	0.993	0.995	1.117	0.841	0.988	0.865	0.0326986
O55112	875	S	AF4/FMR2 family member 2 OS=Mus musculus OX=10090 GN=Aff2 PE=2 SV=2	Aff2	1	0.000258239	87.088	3	LFPPALS(1)PLAEDPPR	-0.4421	0.563	0.731	1.021	1.135
O55112	888	S	AF4/FMR2 family member 2 OS=Mus musculus OX=10090 GN=Aff2 PE=2 SV=2	Aff2	1	0.000830146	79.489	3	NVS(1)GNNGHFGQDK	-0.029235	1.193	0.959	0.778	1.001
O55131	423	S	Septin-7 OS=Mus musculus OX=10090 GN=Septin7 PE=1 SV=1	Septin7	0.808365	5.5497e-05	103.87	3	ILEQQNS(0.061)S(0.808)RT(0.131)LEK	-0.81753	0.656	1.673	0.345	0.528	1.013	1.031	1.031	1.012	0.648	1.623	0.335	0.522	0.42	0.328691
O55131	333	S	Septin-7 OS=Mus musculus OX=10090 GN=Septin7 PE=1 SV=1	Septin7	1	7.14787e-05	130.27	2	S(1)PLAQMEEER	-0.33448	1.049	1.01	1.083	0.923	1.013	1.031	1.031	1.012	1.036	0.98	1.05	0.912	0.972	0.0603495
O55134	1143	S	Protocadherin-12 OS=Mus musculus OX=10090 GN=Pcdh12 PE=1 SV=2	Pcdh12	1	0.00761943	64.711	3	RLS(1)VCGR	-0.51434	0.484	1.243	1.27	0.97
O55135	239	S	Eukaryotic translation initiation factor 6 OS=Mus musculus OX=10090 GN=Eif6 PE=1 SV=2	Eif6	0.993108	8.59556e-06	101.17	3	PSTIATS(0.002)MRDS(0.993)LIDS(0.005)LT	0.5625	0.945	1.144	0.721	0.969	0.975	1.015	0.986	1.008	0.969	1.127	0.731	0.961	0.804	0.0871233
O55137	56	S	Acyl-coenzyme A thioesterase 1 OS=Mus musculus OX=10090 GN=Acot1 PE=1 SV=1	Acot1	1	1.29196e-06	157.09	2	ADS(1)HGELDLAR	-0.53092	0.971	1.024	1.178	1.1	0.937	0.885	0.999	0.978	1.036	1.157	1.179	1.125	1.055	0.11126
O55137	416	S	Acyl-coenzyme A thioesterase 1 OS=Mus musculus OX=10090 GN=Acot1 PE=1 SV=1	Acot1	0.999999	6.16178e-06	136.63	4	QLGSECLHVS(1)PK	-0.11796	0.946	0.948	0.911	1.155	0.937	0.885	0.999	0.978	1.01	1.071	0.912	1.181	1.003	0.140998
O55143	663	S	Sarcoplasmic/endoplasmic reticulum calcium ATPase 2 OS=Mus musculus OX=10090 GN=Atp2a2 PE=1 SV=2	Atp2a2	0.999837	2.80263e-06	146.96	3	EFDELSPS(1)AQR	0.66897	0.866	1.053	1.04	1.039	0.988	1.054	0.976	1.025	0.877	0.999	1.066	1.014	1.116	0.127412
O55176	32	S	E3 ubiquitin-protein ligase Praja-1 OS=Mus musculus OX=10090 GN=Pja1 PE=1 SV=3	Pja1	0.820064	0.00382702	68.676	3	S(0.18)RS(0.82)PFASTR	-0.7862	1.113	1.165	0.947	0.921
O55176	137	S	E3 ubiquitin-protein ligase Praja-1 OS=Mus musculus OX=10090 GN=Pja1 PE=1 SV=3	Pja1	1	0.0149097	64.064	2	VES(1)PPAAR	-0.63473	0.927	0.955	1.055	1.005
O55176	317	S	E3 ubiquitin-protein ligase Praja-1 OS=Mus musculus OX=10090 GN=Pja1 PE=1 SV=3	Pja1	1	3.18612e-32	254.71	3	YYEEDS(1)DS(1)DKEWMAALR	-0.096376	1.187	1.057	0.738	1.027
O55176	319	S	E3 ubiquitin-protein ligase Praja-1 OS=Mus musculus OX=10090 GN=Pja1 PE=1 SV=3	Pja1	1	3.18612e-32	254.71	3	YYEEDS(1)DS(1)DKEWMAALR	-0.096376	1.155	1.073	0.78	1.012
O55187	410	S	E3 SUMO-protein ligase CBX4 OS=Mus musculus OX=10090 GN=Cbx4 PE=1 SV=2	Cbx4	0.994381	0.000297929	106.67	2	CLS(0.994)ET(0.006)HGER	-0.56673	1.046	1.017	0.956	0.961	0.931	0.902	1.019	1.038	1.124	1.127	0.938	0.926	0.828	0.0110952
O55187	182	S	E3 SUMO-protein ligase CBX4 OS=Mus musculus OX=10090 GN=Cbx4 PE=1 SV=2	Cbx4	0.956661	1.71789e-05	116.58	3	EAPS(0.957)PT(0.043)CPDLGTK	0.75172	1.029	1.033	0.916	1.066	0.931	0.902	1.019	1.038	1.105	1.145	0.899	1.027	0.855	0.068603
O55201	664	S	Transcription elongation factor SPT5 OS=Mus musculus OX=10090 GN=Supt5h PE=1 SV=1	Supt5h	0.99999	1.38473e-52	293.12	2	DVTNLTVGGFTPMS(1)PR	0.1893	1.021	1.005	1.053	0.99	0.969	0.954	1.032	1.048	1.054	1.053	1.02	0.945	0.932	0.0538387
O70133	136	S	ATP-dependent RNA helicase A OS=Mus musculus OX=10090 GN=Dhx9 PE=1 SV=2	Dhx9	0.998991	4.81258e-23	194.07	3	AEENNSGVESSGYGS(0.999)PGPTWDR	-0.29367	0.894	0.95	1.072	1.094	0.992	0.985	1.007	1.006	0.901	0.964	1.065	1.087	1.155	0.0330595
O70145	332	S	Neutrophil cytosol factor 2 OS=Mus musculus OX=10090 GN=Ncf2 PE=1 SV=1	Ncf2	1	0.00179842	75.416	2	LQLS(1)PGHK	-1.0433	1.069	0.999	1.015	0.996
O70146	541	S	Dual specificity testis-specific protein kinase 1 OS=Mus musculus OX=10090 GN=Tesk1 PE=1 SV=3	Tesk1	1	0.00707476	71.451	2	AQHS(1)LPR	-4.4143	1.041	1.071	0.978	0.948
O70146	439	S	Dual specificity testis-specific protein kinase 1 OS=Mus musculus OX=10090 GN=Tesk1 PE=1 SV=3	Tesk1	0.999718	0.000226631	102.87	2	S(1)LPSSPELPR	1.805	0.958	0.918	1.047	0.961
O70209	93	S	PDZ and LIM domain protein 3 OS=Mus musculus OX=10090 GN=Pdlim3 PE=1 SV=1	Pdlim3	0.999903	1.6554e-05	138.73	2	LWSPQVS(1)EDGK	0.26218	0.824	1.045	1.013	0.863	0.725	0.939	1.001	0.912	1.137	1.113	1.012	0.946	0.87	0.0325107
O70251	106	S	Elongation factor 1-beta OS=Mus musculus OX=10090 GN=Eef1b PE=1 SV=5	Eef1b	1	1.66604e-55	303.07	3	DDDDIDLFGS(1)DDEEESEEAKK	0.11154	1.287	0.99	0.658	1.099	0.98	1.043	0.972	1.014	1.313	0.949	0.677	1.084	0.829	0.533955
O70251	83	S	Elongation factor 1-beta OS=Mus musculus OX=10090 GN=Eef1b PE=1 SV=5	Eef1b	0.84578	4.13898e-06	101.17	3	YGPS(0.154)S(0.846)VEDTTGSGAADAK	0.18286	1.023	1.008	0.978	1.089	0.98	1.043	0.972	1.014	1.044	0.966	1.006	1.074	1.038	0.100821
O70279	295	S	Splicing factor ESS-2 homolog OS=Mus musculus OX=10090 GN=Ess2 PE=1 SV=2	Ess2	1	0.000411497	96.745	2	ELIPQES(1)PR	0.056042	0.914	1.109	1.08	0.927
O70279	336	S	Splicing factor ESS-2 homolog OS=Mus musculus OX=10090 GN=Ess2 PE=1 SV=2	Ess2	0.931007	3.96261e-05	132.31	2	VEGS(0.006)ES(0.931)PY(0.063)VDR	-0.53009	1.102	1.019	0.94	1.109
O70293	484	S	G protein-coupled receptor kinase 6 OS=Mus musculus OX=10090 GN=Grk6 PE=1 SV=1	Grk6	0.952467	5.73263e-05	107.74	3	DVLDIEQFS(0.952)T(0.048)VK	0.39244	0.209	0.928	1.056	1.129
O70305	753	S	Ataxin-2 OS=Mus musculus OX=10090 GN=Atxn2 PE=1 SV=1	Atxn2	0.999667	2.67645e-05	138.2	2	GMS(1)PVVSEHR	-0.25957	0.878	1.308	1.123	1.177	0.939	1.011	0.929	1.062	0.935	1.294	1.209	1.108	1.074	0.287581
O70305	593	S	Ataxin-2 OS=Mus musculus OX=10090 GN=Atxn2 PE=1 SV=1	Atxn2	0.998649	0.00842579	58.723	3	MS(0.001)S(0.001)EGPPRMS(0.999)PK	0.65852	0.932	1.124	0.852	0.902	0.939	1.011	0.929	1.062	0.993	1.112	0.917	0.849	0.843	0.134208
O70305	860	S	Ataxin-2 OS=Mus musculus OX=10090 GN=Atxn2 PE=1 SV=1	Atxn2	0.886109	0.000138429	79.177	3	RGPEVTSQGVQT(0.007)S(0.107)S(0.886)PACK	0.83409					0.939	1.011	0.929	1.062
O70305	836	S	Ataxin-2 OS=Mus musculus OX=10090 GN=Atxn2 PE=1 SV=1	Atxn2	0.990623	8.782e-24	214.16	3	TNS(0.001)PS(0.008)IS(0.991)PSMLSNAEHK	0.3501	1.021	1.052	0.876	1.057	0.939	1.011	0.929	1.062	1.087	1.041	0.943	0.995	0.912	0.0682296
O70305	435	S	Ataxin-2 OS=Mus musculus OX=10090 GN=Atxn2 PE=1 SV=1	Atxn2	1	0.000660262	81.656	3	VALENDDRS(1)EEEK	2.1172	0.918	0.999	0.883	1.183	0.939	1.011	0.929	1.062	0.978	0.988	0.95	1.114	1.049	0.10578
O70310	47	S	Glycylpeptide N-tetradecanoyltransferase 1 OS=Mus musculus OX=10090 GN=Nmt1 PE=1 SV=1	Nmt1	0.792723	0.000134234	94.532	3	S(0.207)GLS(0.793)PANDTGAK	0.024841	1.05	1.065	0.964	0.994	1.061	1.029	1.025	0.935	0.99	1.035	0.94	1.063	0.988	0.0558242
O70311	38	S	Glycylpeptide N-tetradecanoyltransferase 2 OS=Mus musculus OX=10090 GN=Nmt2 PE=1 SV=1	Nmt2	1	1.71048e-06	153.81	3	GS(1)PGGDLGAK	0.29112	1.143	1.022	1.087	1.082	1.209	0.991	0.92	1.184	0.945	1.031	1.182	0.914	1.069	0.240773
O70318	201	S	Band 4.1-like protein 2 OS=Mus musculus OX=10090 GN=Epb41l2 PE=1 SV=2	Epb41l2	1	0.00882034	70.028	2	AEVAS(1)QK	0.28162	0.777	1.099	0.959	1.205	0.995	1.001	1.017	1.003	0.781	1.098	0.943	1.201	1.15	0.0694507
O70318	698	S	Band 4.1-like protein 2 OS=Mus musculus OX=10090 GN=Epb41l2 PE=1 SV=2	Epb41l2	1	4.92043e-07	160.87	2	EMS(1)PGHGPGETR	0.84713	1.077	0.948	1.083	0.99	0.995	1.001	1.017	1.003	1.082	0.947	1.065	0.987	1.013	0.0404859
O70318	116	S	Band 4.1-like protein 2 OS=Mus musculus OX=10090 GN=Epb41l2 PE=1 SV=2	Epb41l2	1	4.94957e-32	213.35	3	EPTQADVEDQILGKEES(1)LPEEESR	-0.020981	1.108	1.13	0.891	0.917	0.995	1.001	1.017	1.003	1.114	1.129	0.876	0.914	0.798	0.0212664
O70318	38	S	Band 4.1-like protein 2 OS=Mus musculus OX=10090 GN=Epb41l2 PE=1 SV=2	Epb41l2	0.999957	1.10548e-40	264.92	3	EVENEQTPVS(1)EPEEEK	-0.034246	1.096	0.902	0.927	1.013	0.995	1.001	1.017	1.003	1.102	0.901	0.912	1.01	0.974	0.212604
O70318	610	S	Band 4.1-like protein 2 OS=Mus musculus OX=10090 GN=Epb41l2 PE=1 SV=2	Epb41l2	1	0.000239215	92.38	3	HS(1)NLMLEDLDK	-0.66248	0.809	1.488	0.655	0.965	0.995	1.001	1.017	1.003	0.813	1.487	0.644	0.962	0.72	0.142502
O70318	492	S	Band 4.1-like protein 2 OS=Mus musculus OX=10090 GN=Epb41l2 PE=1 SV=2	Epb41l2	1	0.00224963	71.176	3	LVS(1)PEQPPK	-0.18877	1.023	0.902	1.254	1.05	0.995	1.001	1.017	1.003	1.028	0.901	1.233	1.047	1.18	0.0221626
O70318	86	S	Band 4.1-like protein 2 OS=Mus musculus OX=10090 GN=Epb41l2 PE=1 SV=2	Epb41l2	0.878176	0.00167998	77.062	3	S(0.878)Y(0.122)NLVVAK	0.1887	1.206	0.877	1.119	1.06	0.995	1.001	1.017	1.003	1.212	0.876	1.1	1.057	1.058	0.199929
O70318	580	S	Band 4.1-like protein 2 OS=Mus musculus OX=10090 GN=Epb41l2 PE=1 SV=2	Epb41l2	0.977934	0.0209092	50.95	3	RDS(0.978)KS(0.016)PT(0.006)K	-0.043099	1.076	1.135	0.696	0.972	0.995	1.001	1.017	1.003	1.081	1.134	0.684	0.969	0.744	0.210182
O70318	395	S	Band 4.1-like protein 2 OS=Mus musculus OX=10090 GN=Epb41l2 PE=1 SV=2	Epb41l2	0.999981	1.8455e-05	114.63	4	RLS(1)MYGVDLHHAK	-0.26007	0.938	1.044	1.195	1.019	0.995	1.001	1.017	1.003	0.943	1.043	1.175	1.016	1.11	0.173273
O70318	543	S	Band 4.1-like protein 2 OS=Mus musculus OX=10090 GN=Epb41l2 PE=1 SV=2	Epb41l2	0.999846	5.33088e-07	88.782	4	S(1)LDGAPIGVVDQSPPGEGSVPGPGVISYTTIQDGR	-0.53789	0.901	1.051	1.023	0.986	0.995	1.001	1.017	1.003	0.906	1.05	1.006	0.983	1.023	0.12027
O70318	666	S	Band 4.1-like protein 2 OS=Mus musculus OX=10090 GN=Epb41l2 PE=1 SV=2	Epb41l2	0.994367	7.26933e-37	256.01	3	VTPLPFQPQAS(0.006)S(0.994)HETLNVVEEK	0.097359	0.855	0.807	1.299	0.816	0.995	1.001	1.017	1.003	0.859	0.806	1.277	0.814	1.248	0.270156
O70374	24	S	Protein CBFA2T2 OS=Mus musculus OX=10090 GN=Cbfa2t2 PE=1 SV=3	Cbfa2t2	1	9.37873e-06	121.82	3	VPAMPGS(1)PVEVK	0.19927	0.925	0.976	0.955	1.108
O70374	567	S	Protein CBFA2T2 OS=Mus musculus OX=10090 GN=Cbfa2t2 PE=1 SV=3	Cbfa2t2	0.996993	0.00802481	54.237	3	SADCS(0.003)VPS(0.997)PALDK	1.4465
O70374	34	S	Protein CBFA2T2 OS=Mus musculus OX=10090 GN=Cbfa2t2 PE=1 SV=3	Cbfa2t2	0.854064	3.42474e-10	146.78	2	S(0.854)S(0.146)PPIMPPLPPINPGGPR	-0.17167	1.021	1.017	0.974	0.978
O70374	255	S	Protein CBFA2T2 OS=Mus musculus OX=10090 GN=Cbfa2t2 PE=1 SV=3	Cbfa2t2	0.999237	0.00017812	117.14	2	VCT(0.001)IS(0.999)PAPR	0.44739	1.037	1.006	1.123	0.997
O70400	90	S	PDZ and LIM domain protein 1 OS=Mus musculus OX=10090 GN=Pdlim1 PE=1 SV=4	Pdlim1	0.993846	0.000347412	89.663	2	IWS(0.994)PLVT(0.006)EEGK	0.98731	0.825	1.043	0.769	0.943	0.967	0.928	1.033	1.032	0.853	1.124	0.744	0.914	0.842	0.0495185
O70404	55	S	Vesicle-associated membrane protein 8 OS=Mus musculus OX=10090 GN=Vamp8 PE=1 SV=1	Vamp8	0.969561	0.000330234	89.507	3	TEDLEAT(0.03)S(0.97)EHFK	-0.77668	1.044	1.053	0.916	1.068	1.011	1.09	1.002	0.998	1.033	0.966	0.914	1.07	0.996	0.158239
O70405	477	S	Serine/threonine-protein kinase ULK1 OS=Mus musculus OX=10090 GN=Ulk1 PE=1 SV=1	Ulk1	0.995021	0.0100491	60.347	3	AS(0.995)PS(0.99)PPS(0.014)HT(0.001)DGAMLAR	-0.76481	1.201	1.094	0.825	1.078
O70405	479	S	Serine/threonine-protein kinase ULK1 OS=Mus musculus OX=10090 GN=Ulk1 PE=1 SV=1	Ulk1	0.990343	0.0100491	60.347	3	AS(0.995)PS(0.99)PPS(0.014)HT(0.001)DGAMLAR	-0.76481	1.201	1.094	0.825	1.078
O70405	450	S	Serine/threonine-protein kinase ULK1 OS=Mus musculus OX=10090 GN=Ulk1 PE=1 SV=1	Ulk1	0.997331	0.000324222	84.581	3	IEQNLQS(0.997)PT(0.003)QQQTAR	1.0479	1.074	1.171	0.93	1.015
O70405	494	S	Serine/threonine-protein kinase ULK1 OS=Mus musculus OX=10090 GN=Ulk1 PE=1 SV=1	Ulk1	1	0.00151249	79.659	3	KLS(1)LGGGR	-0.18352	0.919	1.14	0.905	0.874
O70405	555	S	Serine/threonine-protein kinase ULK1 OS=Mus musculus OX=10090 GN=Ulk1 PE=1 SV=1	Ulk1	1	7.64982e-08	131.31	4	LHS(1)APNLSDFHVVRPK	0.03385	0.896	1.259	1.033	0.795
O70405	614	S	Serine/threonine-protein kinase ULK1 OS=Mus musculus OX=10090 GN=Ulk1 PE=1 SV=1	Ulk1	1	8.26311e-05	102.5	3	S(1)PLPPILGS(0.996)PT(0.004)K	-0.098972	0.868	0.936	0.911	0.85
O70405	622	S	Serine/threonine-protein kinase ULK1 OS=Mus musculus OX=10090 GN=Ulk1 PE=1 SV=1	Ulk1	0.996282	2.51449e-05	119	3	S(1)PLPPILGS(0.996)PT(0.004)K	-0.098972	1.071	0.993	0.852	0.961
O70405	403	S	Serine/threonine-protein kinase ULK1 OS=Mus musculus OX=10090 GN=Ulk1 PE=1 SV=1	Ulk1	0.945252	9.55381e-10	144.57	2	T(0.052)PS(0.945)PS(0.002)PTCSSSPSPSGR	-0.113	0.975	0.931	1.238	0.987
O70405	521	S	Serine/threonine-protein kinase ULK1 OS=Mus musculus OX=10090 GN=Ulk1 PE=1 SV=1	Ulk1	1	0.0149763	61.167	2	VPS(1)PQGADVR	0.675	1.091	1.028	1.15	0.828
O70435	250	S	Proteasome subunit alpha type-3 OS=Mus musculus OX=10090 GN=Psma3 PE=1 SV=3	Psma3	1	4.7807e-09	167.9	2	ESLKEEDES(1)DDDNM	0.11004	1.111	1.058	0.818	1.027	0.966	0.983	1.018	1.018	1.15	1.076	0.804	1.009	0.818	0.206473
O70439	129	S	Syntaxin-7 OS=Mus musculus OX=10090 GN=Stx7 PE=1 SV=3	Stx7	0.999984	2.81547e-05	135.5	3	VS(1)GGFPEDSSK	0.44001	1.016	1.037	0.948	1.018	1.062	1.027	0.941	1.002	0.957	1.01	1.007	1.016	1.029	0.0316102
O70439	45	S	Syntaxin-7 OS=Mus musculus OX=10090 GN=Stx7 PE=1 SV=3	Stx7	0.802018	0.0452053	57.41	3	T(0.001)LNQLGT(0.197)PQDS(0.802)PELR	1.3916					1.062	1.027	0.941	1.002
O70472	1645	S	Transmembrane protein 131 OS=Mus musculus OX=10090 GN=Tmem131 PE=2 SV=2	Tmem131	1	0.00529728	76.1	2	AAS(1)LPGK	-0.024399	1.054	0.972	1.258	1.001	0.914	1.025	0.938	1.006	1.153	0.948	1.341	0.995	1.106	0.0722124
O70472	1318	S	Transmembrane protein 131 OS=Mus musculus OX=10090 GN=Tmem131 PE=2 SV=2	Tmem131	0.998092	0.0119576	49.924	3	LS(0.998)PAPLT(0.001)HPSHPER	0.60936	1.046	0.977	1.041	1.068	0.914	1.025	0.938	1.006	1.144	0.953	1.11	1.062	1.042	0.0977192
O70472	1153	S	Transmembrane protein 131 OS=Mus musculus OX=10090 GN=Tmem131 PE=2 SV=2	Tmem131	0.988497	2.96538e-05	98.889	4	RLS(0.988)FEAS(0.012)NPPFDVGRPFDLR	0.68023	0.976	1.056	0.921	1.008	0.914	1.025	0.938	1.006	1.068	1.03	0.982	1.002	0.946	0.0403634
O70480	30	S	Vesicle-associated membrane protein 4 OS=Mus musculus OX=10090 GN=Vamp4 PE=1 SV=1	Vamp4	1	4.02002e-66	320.65	3	NLLEDDS(1)DEEEDFFLR	-1.2814	1.052	1.012	0.9	1.062
O70481	15	S	E3 ubiquitin-protein ligase UBR1 OS=Mus musculus OX=10090 GN=Ubr1 PE=1 SV=2	Ubr1	1	0.00361042	104.66	3	MDVS(1)PEPPLAPQR	-0.37198	1.143	0.94	0.958	1.068	1.045	1.045	0.916	0.988	1.094	0.9	1.046	1.081	1.078	0.160632
O70492	72	S	Sorting nexin-3 OS=Mus musculus OX=10090 GN=Snx3 PE=1 SV=3	Snx3	0.999841	9.58307e-10	170.95	2	RYS(1)DFEWLR	2.2053	1.077	1.127	1.122	0.933	1.012	1.02	1.119	0.947	1.064	1.105	1.003	0.985	0.917	0.0400977
O70493	73	S	Sorting nexin-12 OS=Mus musculus OX=10090 GN=Snx12 PE=1 SV=1	Snx12	0.988938	0.000194978	109.66	3	Y(0.011)S(0.989)DFEWLK	-0.4041	0.909	1.227	0.924	1.109	0.99	0.978	1.083	0.959	0.918	1.255	0.853	1.156	0.925	0.00611552
O70494	72	S	Transcription factor Sp3 OS=Mus musculus OX=10090 GN=Sp3 PE=1 SV=2	Sp3	1	7.95939e-24	164.91	5	IGPPS(1)PGDDDEEAAVAAAAGVPAAAAGATGDLASAQLGGAPNR	0.116	0.83	1.14	1.283	1.07	0.79	1.006	0.883	1.134	1.051	1.133	1.453	0.944	1.108	0.350521
O70496	9	S	H(+)/Cl(-) exchange transporter 7 OS=Mus musculus OX=10090 GN=Clcn7 PE=1 SV=1	Clcn7	0.995789	0.0026171	76.228	3	KVS(0.996)WS(0.004)GR	0.35711	1.103	1.131	1.259	0.947	1.177	0.974	1.137	0.778	0.937	1.161	1.107	1.217	1.114	0.0843833
O70496	47	S	H(+)/Cl(-) exchange transporter 7 OS=Mus musculus OX=10090 GN=Clcn7 PE=1 SV=1	Clcn7	0.976852	0.00334853	77.597	2	QS(0.977)HS(0.023)ALFR	0.40117	0.97	1.03	0.787	1.016	1.177	0.974	1.137	0.778	0.824	1.057	0.692	1.306	1.038	0.269763
O70496	49	S	H(+)/Cl(-) exchange transporter 7 OS=Mus musculus OX=10090 GN=Clcn7 PE=1 SV=1	Clcn7	0.999856	0.000301201	99.752	3	QSHS(1)ALFR	-0.059772	1.064	1.094	0.931	0.955	1.177	0.974	1.137	0.778	0.904	1.123	0.819	1.228	1	0.132295
O70546	769	S	Lysine-specific demethylase 6A OS=Mus musculus OX=10090 GN=Kdm6a PE=1 SV=2	Kdm6a	0.998007	2.42053e-09	127.35	3	S(0.998)PGLLS(0.002)SDNPQLSALLMGK	-0.15084	0.969	0.977	1.106	1.031	1.04	1.032	0.73	1.054	0.932	0.947	1.515	0.978	1.33	0.315392
O70546	818	S	Lysine-specific demethylase 6A OS=Mus musculus OX=10090 GN=Kdm6a PE=1 SV=2	Kdm6a	0.768524	1.95284e-05	88.433	3	T(0.004)DNS(0.009)VAS(0.198)S(0.769)PS(0.02)S(0.002)AISTATPSPK	0.59677	1.036	0.99	0.934	0.974	1.04	1.032	0.73	1.054	0.996	0.959	1.279	0.924	1.124	0.201312
O70551	450	S	SRSF protein kinase 1 OS=Mus musculus OX=10090 GN=Srpk1 PE=1 SV=2	Srpk1	1	5.45868e-09	114.33	3	ADT(1)PS(1)GDEQEPNGALDSK	1.9684	1.108	0.997	0.815	1.063	0.897	1.033	1.048	0.987	1.235	0.965	0.778	1.077	0.873	0.393647
O70551	51	S	SRSF protein kinase 1 OS=Mus musculus OX=10090 GN=Srpk1 PE=1 SV=2	Srpk1	0.999149	8.29311e-14	135.84	4	GSAPHSESDIPEQEEEILGS(0.999)DDDEQEDPNDY(0.001)CK	-0.70193	1.064	0.813	1.099	0.943	0.897	1.033	1.048	0.987	1.186	0.787	1.049	0.955	1.048	0.221877
O70551	311	S	SRSF protein kinase 1 OS=Mus musculus OX=10090 GN=Srpk1 PE=1 SV=2	Srpk1	0.992696	2.92646e-16	172.74	3	QEES(0.007)ES(0.993)PVDRPLTENPPNK	0.14316	0.984	0.944	1.118	0.978	0.897	1.033	1.048	0.987	1.097	0.914	1.067	0.991	1.028	0.0763139
O70572	404	S	Sphingomyelin phosphodiesterase 2 OS=Mus musculus OX=10090 GN=Smpd2 PE=1 SV=1	Smpd2	0.951189	5.20616e-12	136.44	4	ET(0.009)ET(0.028)QDRGS(0.951)EPHLAY(0.011)CLQQEGDRA	-1.6492	0.647	0.847	1.695	0.721	1.102	1	1.051	1.005	0.587	0.847	1.613	0.717	1.798	0.747822
O70583	96	S	E3 ubiquitin-protein ligase Midline-1 OS=Mus musculus OX=10090 GN=Mid1 PE=1 SV=2	Mid1	0.995383	2.2019e-10	181.15	2	ASVS(0.001)GPNS(0.995)PS(0.003)ETR	-0.35124	1.025	1.176	0.878	0.741	1.135	0.931	1.075	0.888	0.903	1.263	0.817	0.834	0.782	0.221394
O70585	524	S	Dystrobrevin beta OS=Mus musculus OX=10090 GN=Dtnb PE=1 SV=3	Dtnb	0.996124	7.60394e-14	175.23	3	AQAT(0.004)GS(0.996)PHTSPTHGGGR	0.18414	1.137	0.904	1.222	0.906	0.957	0.923	1.056	0.95	1.188	0.979	1.157	0.954	0.974	0
O70585	528	S	Dystrobrevin beta OS=Mus musculus OX=10090 GN=Dtnb PE=1 SV=3	Dtnb	0.933748	3.28152e-13	166.64	2	AQAT(0.007)GS(0.991)PHT(0.062)S(0.934)PT(0.006)HGGGR	0.25367	1.169	0.918	1.132	0.925	0.957	0.923	1.056	0.95	1.222	0.995	1.072	0.974	0.928	0.0777208
O70585	394	S	Dystrobrevin beta OS=Mus musculus OX=10090 GN=Dtnb PE=1 SV=3	Dtnb	0.762844	1.23875e-05	118.55	3	VLDS(0.763)PS(0.237)RLDEEHR	-0.031638	0.967	1.008	1.232	0.872	0.957	0.923	1.056	0.95	1.01	1.092	1.167	0.918	0.998	0.222476
O70589	313	S	Peripheral plasma membrane protein CASK OS=Mus musculus OX=10090 GN=Cask PE=1 SV=2	Cask	0.978102	5.4805e-05	114.87	3	GAVLAAVS(0.978)S(0.022)HK	0.31136	0.916	0.92	1.215	0.959	1.051	1.068	0.952	0.992	0.872	0.861	1.276	0.967	1.293	0.185937
O70589	582	S	Peripheral plasma membrane protein CASK OS=Mus musculus OX=10090 GN=Cask PE=1 SV=2	Cask	0.953206	2.23621e-05	104.84	3	TQS(0.001)SSCERDS(0.953)PS(0.045)TSR	0.10612	1.09	1.164	0.927	0.898	1.051	1.068	0.952	0.992	1.037	1.09	0.974	0.905	0.884	0.0871392
O88196	1009	S	E3 ubiquitin-protein ligase TTC3 OS=Mus musculus OX=10090 GN=Ttc3 PE=1 SV=2	Ttc3	1	8.59942e-06	123.59	3	KQDS(1)DEMPFGCIK	-0.74552	1.066	0.938	0.832	1.049
O88196	1060	S	E3 ubiquitin-protein ligase TTC3 OS=Mus musculus OX=10090 GN=Ttc3 PE=1 SV=2	Ttc3	0.938338	6.68391e-11	163.92	3	RNS(0.938)DS(0.062)AGPFAVPDHLR	0.45414
O88196	749	S	E3 ubiquitin-protein ligase TTC3 OS=Mus musculus OX=10090 GN=Ttc3 PE=1 SV=2	Ttc3	1	0.0133775	55.806	3	VPS(1)RPVLK	-0.21484	0.895	0.888	1.087	0.955
O88273	56	S	Gremlin-2 OS=Mus musculus OX=10090 GN=Grem2 PE=1 SV=1	Grem2	0.840098	0.000183857	89.913	3	EVLAS(0.16)S(0.84)QEALVVTER	0.49216	1.132	1.091	0.987	1.09
O88286	1550	S	Protein Wiz OS=Mus musculus OX=10090 GN=Wiz PE=1 SV=2	Wiz	0.762993	0.000663591	71.202	3	AADS(0.001)GERPLAT(0.234)S(0.763)PPGT(0.002)VK	0.2334	0.905	1.002	1.071	0.96	0.876	0.99	1.119	1.103	1.033	1.012	0.957	0.87	0.893	0.052261
O88286	1370	S	Protein Wiz OS=Mus musculus OX=10090 GN=Wiz PE=1 SV=2	Wiz	0.998954	3.18049e-07	163.62	2	ELS(0.001)LS(0.999)PITGSK	0.55282	0.937	0.808	1.084	1.092	0.876	0.99	1.119	1.103	1.07	0.816	0.969	0.99	1.06	0.204891
O88286	1342	S	Protein Wiz OS=Mus musculus OX=10090 GN=Wiz PE=1 SV=2	Wiz	0.94156	8.27372e-07	80.023	4	EPPAGDLAPALTEDGS(0.002)PT(0.006)AAPGALHS(0.942)PLPLS(0.035)PLAS(0.015)R	-0.48109	0.57	1.019	1.294	1.1	0.876	0.99	1.119	1.103	0.651	1.029	1.156	0.997	1.372	0.415763
O88286	1015	S	Protein Wiz OS=Mus musculus OX=10090 GN=Wiz PE=1 SV=2	Wiz	0.964634	2.31972e-05	120.9	3	GLTHPS(0.033)S(0.965)S(0.002)PLLK	-0.47203	0.634	0.759	1.386	0.802	0.876	0.99	1.119	1.103	0.724	0.767	1.239	0.727	1.33	0.405809
O88286	1029	S	Protein Wiz OS=Mus musculus OX=10090 GN=Wiz PE=1 SV=2	Wiz	0.989699	0.000321044	89.468	4	KAPLTLAGS(0.99)PT(0.01)PK	-0.079266	0.979	0.905	0.997	0.945	0.876	0.99	1.119	1.103	1.118	0.914	0.891	0.857	0.867	0.11493
O88286	1179	S	Protein Wiz OS=Mus musculus OX=10090 GN=Wiz PE=1 SV=2	Wiz	0.999997	3.84261e-14	150.22	4	KLPPPPGS(1)PLGHS(0.861)PT(0.128)AS(0.012)PPPTAR	-0.045985	0.966	0.935	1.039	1.01	0.876	0.99	1.119	1.103	1.103	0.944	0.929	0.916	0.906	0.0999003
O88286	1184	S	Protein Wiz OS=Mus musculus OX=10090 GN=Wiz PE=1 SV=2	Wiz	0.86069	4.18466e-20	166.28	4	KLPPPPGS(1)PLGHS(0.861)PT(0.128)AS(0.012)PPPTAR	-0.045985	0.866	0.846	1.22	0.965	0.876	0.99	1.119	1.103	0.989	0.855	1.09	0.875	1.062	0.0525755
O88286	1039	S	Protein Wiz OS=Mus musculus OX=10090 GN=Wiz PE=1 SV=2	Wiz	0.990784	2.7961e-05	108.71	3	NPEDKS(0.991)PQLS(0.009)LSPR	1.0065	0.886	1.123	0.794	1.174	0.876	0.99	1.119	1.103	1.011	1.134	0.71	1.064	0.82	0.203509
O88286	1045	S	Protein Wiz OS=Mus musculus OX=10090 GN=Wiz PE=1 SV=2	Wiz	0.979783	0.000236191	91.622	4	SPQLS(0.001)LS(0.98)PRPT(0.509)S(0.509)PK	0.13564	1.005	0.792	0.889	1.033	0.876	0.99	1.119	1.103	1.147	0.8	0.794	0.937	0.932	0.363612
O88286	1139	S	Protein Wiz OS=Mus musculus OX=10090 GN=Wiz PE=1 SV=2	Wiz	1	0.00611433	60.549	4	PGGHLHPPGPS(1)PK	-0.30618	0.994	1.192	0.521	1.185	0.876	0.99	1.119	1.103	1.135	1.204	0.466	1.074	0.652	0.522054
O88286	1050	S	Protein Wiz OS=Mus musculus OX=10090 GN=Wiz PE=1 SV=2	Wiz	0.787985	0.000236191	91.622	3	S(0.004)PQLS(0.048)LS(0.947)PRPT(0.212)S(0.788)PK	-0.3488	1.005	0.792	0.889	1.033	0.876	0.99	1.119	1.103	1.147	0.8	0.794	0.937	0.932	0.363612
O88286	1167	S	Protein Wiz OS=Mus musculus OX=10090 GN=Wiz PE=1 SV=2	Wiz	0.996358	0.00054321	84.046	3	SPSDLHIS(0.996)PLT(0.004)K	-0.15063	0.877	1.229	1.013	0.935	0.876	0.99	1.119	1.103	1.001	1.241	0.905	0.848	0.794	0.196938
O88291	270	S	DBIRD complex subunit ZNF326 OS=Mus musculus OX=10090 GN=Znf326 PE=1 SV=1	Znf326	0.971191	0.00637158	68.355	3	S(0.971)PT(0.027)KT(0.002)DPK	0.1855	1.098	1.003	0.925	0.933	0.99	0.962	1.029	1.01	1.109	1.043	0.899	0.924	0.848	0.0625021
O88327	537	S	Alpha-catulin OS=Mus musculus OX=10090 GN=Ctnnal1 PE=1 SV=1	Ctnnal1	0.999814	0.00262427	68.972	4	CDHLS(1)LPKPTK	-0.51934	1.242	1.073	0.773	1.01	0.984	0.972	1.02	1.048	1.262	1.104	0.758	0.964	0.737	0.260967
O88327	373	S	Alpha-catulin OS=Mus musculus OX=10090 GN=Ctnnal1 PE=1 SV=1	Ctnnal1	0.999964	0.000912167	74.587	3	S(1)AAEELELTVLK	-0.49249					0.984	0.972	1.02	1.048
O88343	257	S	Electrogenic sodium bicarbonate cotransporter 1 OS=Mus musculus OX=10090 GN=Slc4a4 PE=1 SV=2	Slc4a4	0.963512	1.42469e-18	209.74	3	NLTS(0.001)S(0.035)S(0.964)LNDISDKPEK	0.14317	1.018	0.948	0.715	0.975
O88351	672	S	Inhibitor of nuclear factor kappa-B kinase subunit beta OS=Mus musculus OX=10090 GN=Ikbkb PE=1 SV=1	Ikbkb	0.925918	8.30785e-08	143.75	2	GPVS(0.071)GS(0.926)PDS(0.003)MNVSR	-0.5131	0.904	0.843	1.173	0.895	0.997	0.961	1.073	0.955	0.907	0.877	1.093	0.937	1.136	0.0852386
O88413	65	S	Tubby-related protein 3 OS=Mus musculus OX=10090 GN=Tulp3 PE=1 SV=1	Tulp3	0.997528	7.74213e-07	132.25	3	GS(0.998)EEHT(0.002)PLVDPQMPR	0.77956	0.736	0.941	1.242	0.969	0.996	1.052	0.95	0.978	0.739	0.894	1.307	0.991	1.439	0.324316
O88413	372	S	Tubby-related protein 3 OS=Mus musculus OX=10090 GN=Tulp3 PE=1 SV=1	Tulp3	1	3.37284e-05	124.2	3	S(1)MENLIELHNK	1.7678	0.994	1.107	0.897	1.068	0.996	1.052	0.95	0.978	0.998	1.052	0.944	1.092	0.992	0.0655785
O88427	1203	S	Voltage-dependent T-type calcium channel subunit alpha-1H OS=Mus musculus OX=10090 GN=Cacna1h PE=1 SV=3	Cacna1h	1	0.0359987	40.496	3	RAES(1)LGHR	-1.6098	0.891	0.801	1.295	1.056
O88427	541	S	Voltage-dependent T-type calcium channel subunit alpha-1H OS=Mus musculus OX=10090 GN=Cacna1h PE=1 SV=3	Cacna1h	0.999608	0.00551575	63.614	3	RPS(1)PEPGAGDTR	1.3114	0.811	0.964	1.224	1.012
O88447	520	S	Kinesin light chain 1 OS=Mus musculus OX=10090 GN=Klc1 PE=1 SV=3	Klc1	1	5.32188e-05	119.46	4	S(1)RES(1)LNMDVVK	-0.31632	1.126	1.067	0.82	0.884	1.108	1.032	0.937	0.977	1.016	1.034	0.875	0.905	0.868	0.0114049
O88447	523	S	Kinesin light chain 1 OS=Mus musculus OX=10090 GN=Klc1 PE=1 SV=3	Klc1	1	5.32188e-05	119.46	4	S(1)RES(1)LNMDVVK	-0.31632	1.077	1.068	0.814	0.877	1.108	1.032	0.937	0.977	0.972	1.035	0.869	0.898	0.881	0.0208681
O88447	459	S	Kinesin light chain 1 OS=Mus musculus OX=10090 GN=Klc1 PE=1 SV=3	Klc1	0.949994	0.000153812	107.74	2	VDS(0.95)PT(0.047)VT(0.002)TTLK	0.73094	1.033	0.967	0.94	1.006	1.108	1.032	0.937	0.977	0.932	0.937	1.003	1.03	1.088	0.0149549
O88448	575	S	Kinesin light chain 2 OS=Mus musculus OX=10090 GN=Klc2 PE=1 SV=1	Klc2	0.99903	4.38606e-10	184.98	2	AS(0.001)S(0.999)LNFLNK	-0.28667	0.975	1.006	1.165	1.013	0.992	0.993	1.033	1.047	0.983	1.013	1.128	0.968	1.052	0.129054
O88448	539	S	Kinesin light chain 2 OS=Mus musculus OX=10090 GN=Klc2 PE=1 SV=1	Klc2	0.81172	0.0104279	60.102	3	RS(0.188)GS(0.812)FGK	0.25055	1.088	0.918	1.106	0.955	0.992	0.993	1.033	1.047	1.097	0.924	1.071	0.912	0.982	0.00792478
O88448	550	S	Kinesin light chain 2 OS=Mus musculus OX=10090 GN=Klc2 PE=1 SV=1	Klc2	0.993369	0.000687469	113.62	2	S(0.993)S(0.007)EMLVR	-0.43378	1.2	0.725	1.193	0.913	0.992	0.993	1.033	1.047	1.21	0.73	1.155	0.872	1.075	0.157866
O88455	21	S	7-dehydrocholesterol reductase OS=Mus musculus OX=10090 GN=Dhcr7 PE=1 SV=1	Dhcr7	1	0.000276225	108.56	2	AGS(1)QGQWGR	-0.75165	1.304	1.067	0.947	0.799	1.218	1.106	1.092	0.892	1.071	0.965	0.867	0.896	0.869	0.0960168
O88466	431	S	Zinc finger protein 106 OS=Mus musculus OX=10090 GN=Znf106 PE=1 SV=3	Znf106	0.987823	0.000139868	95.417	3	AGPPGS(0.988)PS(0.012)HK	-0.69069	1.097	1.015	1.031	1.015
O88466	1041	S	Zinc finger protein 106 OS=Mus musculus OX=10090 GN=Znf106 PE=1 SV=3	Znf106	0.953647	3.91456e-08	142.55	2	ATGDGS(0.046)S(0.954)PELPSLER	-0.74025	1.131	1.077	0.998	1.015
O88466	1339	S	Zinc finger protein 106 OS=Mus musculus OX=10090 GN=Znf106 PE=1 SV=3	Znf106	0.953974	4.913e-12	138.78	3	ET(0.046)QS(0.954)PADQPEQQAESTLASAETR	-0.37502	0.951	0.93	1.192	1.019
O88466	1296	S	Zinc finger protein 106 OS=Mus musculus OX=10090 GN=Znf106 PE=1 SV=3	Znf106	0.999806	0.000189762	86.539	3	GNSPSCQS(1)PDLPGINR	2.4682	1.033	0.954	0.962	0.974
O88466	880	S	Zinc finger protein 106 OS=Mus musculus OX=10090 GN=Znf106 PE=1 SV=3	Znf106	0.915584	2.55043e-14	192.14	2	S(0.003)LS(0.068)ES(0.916)S(0.013)VVMDR	1.2122	0.994	0.975	1.211	0.894
O88470	30	S	Forkhead box protein L2 OS=Mus musculus OX=10090 GN=Foxl2 PE=1 SV=2	Foxl2	1	0.00013899	115.26	2	EAEAS(1)PPS(1)PGK	-0.47979	1.04	1.008	1.003	1.065	1.052	0.886	1.035	1.213	0.989	1.138	0.969	0.878	0.876	0.167898
O88470	33	S	Forkhead box protein L2 OS=Mus musculus OX=10090 GN=Foxl2 PE=1 SV=2	Foxl2	1	1.31942e-05	139.66	2	EAEAS(1)PPS(1)PGK	-0.47979	0.961	0.986	0.936	1.062	1.052	0.886	1.035	1.213	0.913	1.113	0.904	0.876	0.889	0.161556
O88485	618	S	Cytoplasmic dynein 1 intermediate chain 1 OS=Mus musculus OX=10090 GN=Dync1i1 PE=1 SV=2	Dync1i1	1	4.29331e-10	173.59	2	ADS(1)EEEGAVELAA	0.70911	1.159	1.118	0.806	0.927
O88485	80	S	Cytoplasmic dynein 1 intermediate chain 1 OS=Mus musculus OX=10090 GN=Dync1i1 PE=1 SV=2	Dync1i1	0.898379	1.21432e-12	120.32	4	ETEALLQSIGISPEPPLVPT(0.011)PMS(0.898)PS(0.075)S(0.016)K	-0.15873	0.975	0.998	0.901	1.02
O88485	162	S	Cytoplasmic dynein 1 intermediate chain 1 OS=Mus musculus OX=10090 GN=Dync1i1 PE=1 SV=2	Dync1i1	0.996978	1.74032e-32	226.28	4	ETQTPLAT(0.003)HQS(0.997)EEDEEDEEMVEPK	0.55639	0.994	0.997	0.931	0.833
O88487	81	S	Cytoplasmic dynein 1 intermediate chain 2 OS=Mus musculus OX=10090 GN=Dync1i2 PE=1 SV=1	Dync1i2	0.964657	3.46724e-30	196.85	3	EAEALLQSMGLTTDSPIVPPPMS(0.965)PS(0.029)S(0.006)K	-0.47843	0.993	0.914	1.055	0.961	0.946	0.988	0.942	1.074	1.05	0.925	1.12	0.895	1.018	0.0687996
O88491	2369	S	Histone-lysine N-methyltransferase, H3 lysine-36 specific OS=Mus musculus OX=10090 GN=Nsd1 PE=1 SV=1	Nsd1	0.999956	3.48404e-06	120.9	3	AAS(1)PQEVTPQADEK	0.025104	1.014	1.029	1.07	1.157	0.993	0.924	0.822	1.121	1.021	1.114	1.302	1.032	1.1	0.224244
O88491	1396	S	Histone-lysine N-methyltransferase, H3 lysine-36 specific OS=Mus musculus OX=10090 GN=Nsd1 PE=1 SV=1	Nsd1	0.908002	0.00799538	58.577	3	DT(0.006)PS(0.086)S(0.908)EGELLIHR	-0.50685					0.993	0.924	0.822	1.121
O88491	2129	S	Histone-lysine N-methyltransferase, H3 lysine-36 specific OS=Mus musculus OX=10090 GN=Nsd1 PE=1 SV=1	Nsd1	0.984784	4.69186e-06	98.76	3	EYVPPTATS(0.001)PPS(0.985)PGT(0.014)QPK	0.049317	1.023	0.86	0.97	1.043	0.993	0.924	0.822	1.121	1.03	0.931	1.18	0.93	1.072	0.0969181
O88491	844	S	Histone-lysine N-methyltransferase, H3 lysine-36 specific OS=Mus musculus OX=10090 GN=Nsd1 PE=1 SV=1	Nsd1	0.99621	1.10841e-05	130.64	2	GDCSS(0.004)GS(0.996)PVGTSK	0.32277	0.955	1.029	1.015	1.004	0.993	0.924	0.822	1.121	0.962	1.114	1.235	0.896	1.044	0.325107
O88491	2267	S	Histone-lysine N-methyltransferase, H3 lysine-36 specific OS=Mus musculus OX=10090 GN=Nsd1 PE=1 SV=1	Nsd1	0.999985	0.0028468	81.017	2	SIGAAS(1)PK	-0.92475	0.969	0.984	0.781	1.002	0.993	0.924	0.822	1.121	0.976	1.065	0.95	0.894	0.906	0.104583
O88491	383	S	Histone-lysine N-methyltransferase, H3 lysine-36 specific OS=Mus musculus OX=10090 GN=Nsd1 PE=1 SV=1	Nsd1	0.997977	0.000953248	73.279	3	SLAFDS(0.002)EHS(0.998)ADEK	1.8743					0.993	0.924	0.822	1.121
O88491	2469	S	Histone-lysine N-methyltransferase, H3 lysine-36 specific OS=Mus musculus OX=10090 GN=Nsd1 PE=1 SV=1	Nsd1	0.999935	4.61819e-05	82.302	3	TPVGAEQTPGPPS(1)PAPGLVK	0.16769	0.997	0.987	0.861	0.959	0.993	0.924	0.822	1.121	1.004	1.068	1.047	0.855	0.922	0.185596
O88492	1281	S	Perilipin-4 OS=Mus musculus OX=10090 GN=Plin4 PE=1 SV=2	Plin4	0.983742	1.07935e-06	97.839	3	LCS(0.984)DQS(0.016)LNTMVEAVGSHEMR	-0.74051	1.027	1.011	0.994	0.965	1.032	1.003	1.136	1.067	0.995	1.008	0.875	0.904	0.888	0.0143332
O88502	382	S	High affinity cAMP-specific and IBMX-insensitive 3',5'-cyclic phosphodiesterase 8A OS=Mus musculus OX=10090 GN=Pde8a PE=1 SV=1	Pde8a	1	0.000644572	81.448	3	IHS(1)MMIEAPITK	-0.63576	0.648	1.03	0.722	0.987	1.116	0.988	0.978	1.021	0.581	1.043	0.738	0.967	1.098	0.22079
O88502	355	S	High affinity cAMP-specific and IBMX-insensitive 3',5'-cyclic phosphodiesterase 8A OS=Mus musculus OX=10090 GN=Pde8a PE=1 SV=1	Pde8a	1	0.000130949	114.86	4	RKHS(1)MDAK	-0.86192	1.031	1.062	0.804	0.829	1.116	0.988	0.978	1.021	0.924	1.075	0.822	0.812	0.822	0.11606
O88502	452	S	High affinity cAMP-specific and IBMX-insensitive 3',5'-cyclic phosphodiesterase 8A OS=Mus musculus OX=10090 GN=Pde8a PE=1 SV=1	Pde8a	0.999407	6.66687e-05	104.76	4	RFS(0.999)GNEY(0.001)ILATK	0.17362	1.014	0.993	1.044	0.849	1.116	0.988	0.978	1.021	0.909	1.005	1.067	0.832	1.001	0.244415
O88502	375	S	High affinity cAMP-specific and IBMX-insensitive 3',5'-cyclic phosphodiesterase 8A OS=Mus musculus OX=10090 GN=Pde8a PE=1 SV=1	Pde8a	1	0.00235925	78.136	3	RHS(1)S(1)LAR	-0.38973	0.878	0.953	1.145	1.027	1.116	0.988	0.978	1.021	0.787	0.965	1.171	1.006	1.265	0.249304
O88502	376	S	High affinity cAMP-specific and IBMX-insensitive 3',5'-cyclic phosphodiesterase 8A OS=Mus musculus OX=10090 GN=Pde8a PE=1 SV=1	Pde8a	1	0.00235925	78.136	3	RHS(1)S(1)LAR	-0.38973	0.906	0.939	1.119	1.02	1.116	0.988	0.978	1.021	0.812	0.95	1.144	0.999	1.231	0.20515
O88502	18	S	High affinity cAMP-specific and IBMX-insensitive 3',5'-cyclic phosphodiesterase 8A OS=Mus musculus OX=10090 GN=Pde8a PE=1 SV=1	Pde8a	0.977864	4.20417e-29	225.98	3	T(0.004)FS(0.018)HS(0.978)DGEDEDVDVDVPGPAPR	-0.28618	1.149	0.818	1.098	0.925	1.116	0.988	0.978	1.021	1.03	0.828	1.123	0.906	1.092	0.00259013
O88508	386	S	DNA (cytosine-5)-methyltransferase 3A OS=Mus musculus OX=10090 GN=Dnmt3a PE=1 SV=2	Dnmt3a	0.999517	5.62524e-07	135.09	3	LFPACHDS(1)DESDSGK	-2.9136					0.916	1.034	0.994	1.068
O88508	4	S	DNA (cytosine-5)-methyltransferase 3A OS=Mus musculus OX=10090 GN=Dnmt3a PE=1 SV=2	Dnmt3a	0.968986	6.68292e-07	138.23	2	PS(0.002)S(0.969)GPGDT(0.02)S(0.007)S(0.002)SSLER	-0.11671	1.007	1.033	0.91	1.08	0.916	1.034	0.994	1.068	1.099	0.999	0.915	1.011	0.922	0.137206
O88508	102	S	DNA (cytosine-5)-methyltransferase 3A OS=Mus musculus OX=10090 GN=Dnmt3a PE=1 SV=2	Dnmt3a	1	1.37177e-15	196.41	3	SEPQPEEGS(1)PAAGQK	-0.21898	0.995	0.968	1.066	1.093	0.916	1.034	0.994	1.068	1.086	0.936	1.072	1.023	1.04	0.0720705
O88522	380	S	NF-kappa-B essential modulator OS=Mus musculus OX=10090 GN=Ikbkg PE=1 SV=2	Ikbkg	1	4.47193e-05	103.79	3	S(1)PPEEPPDFCCPK	-0.3967	1.062	1.033	0.942	1.023	0.99	1.007	0.941	1.024	1.073	1.026	1.001	0.999	0.954	0.0304052
O88532	1054	S	Zinc finger RNA-binding protein OS=Mus musculus OX=10090 GN=Zfr PE=1 SV=2	Zfr	1	3.64134e-21	215.97	3	RRDS(1)DGVDGFEAEGK	-0.38069	1.072	0.94	1.221	0.98	0.994	1.019	0.98	0.998	1.078	0.922	1.246	0.982	1.11	0.0579439
O88554	32	S	Poly [ADP-ribose] polymerase 2 OS=Mus musculus OX=10090 GN=Parp2 PE=1 SV=3	Parp2	0.998767	0.0101508	55.196	3	AT(0.001)EDDS(0.999)PPGKK	0.73799	1.095	0.887	0.877	1.14	1.027	1.077	0.816	1.101	1.066	0.824	1.075	1.035	1.132	0.154914
O88559	544	S	Menin OS=Mus musculus OX=10090 GN=Men1 PE=1 SV=2	Men1	0.999999	6.32081e-19	146.03	4	GGQEVGNAAQAPAPAAS(1)PPPEGPVLTFQSEK	0.29277	0.958	0.928	1.069	1.097	0.968	0.96	1.074	1.07	0.99	0.967	0.995	1.025	1.032	0.0376667
O88569	259	S	Heterogeneous nuclear ribonucleoproteins A2/B1 OS=Mus musculus OX=10090 GN=Hnrnpa2b1 PE=1 SV=2	Hnrnpa2b1	0.999994	1.65882e-18	152.32	4	GFGDGYNGYGGGPGGGNFGGS(1)PGYGGGR	-0.019294	0.96	1.112	0.772	1.113	0.96	0.948	1.002	1.021	1	1.173	0.77	1.09	0.85	0.132348
O88569	212	S	Heterogeneous nuclear ribonucleoproteins A2/B1 OS=Mus musculus OX=10090 GN=Hnrnpa2b1 PE=1 SV=2	Hnrnpa2b1	1	0.00137054	83.087	2	GGNFGFGDS(1)R	-0.18585	0.54	0.9	1.173	1.187	0.96	0.948	1.002	1.021	0.563	0.949	1.171	1.163	1.653	0.365317
O88569	236	S	Heterogeneous nuclear ribonucleoproteins A2/B1 OS=Mus musculus OX=10090 GN=Hnrnpa2b1 PE=1 SV=2	Hnrnpa2b1	0.999548	0.00772094	67.519	2	GGSDGYGS(1)GR	0.041951	0.728	1.02	1.143	1.039	0.96	0.948	1.002	1.021	0.758	1.076	1.141	1.018	1.225	0.32254
O88569	149	S	Heterogeneous nuclear ribonucleoproteins A2/B1 OS=Mus musculus OX=10090 GN=Hnrnpa2b1 PE=1 SV=2	Hnrnpa2b1	0.999711	0.00292285	68.41	3	IDTIEIITDRQS(1)GK	0.66279	1.177	0.944	0.843	1.208	0.96	0.948	1.002	1.021	1.226	0.996	0.841	1.183	0.937	0.378834
O88569	85	S	Heterogeneous nuclear ribonucleoproteins A2/B1 OS=Mus musculus OX=10090 GN=Hnrnpa2b1 PE=1 SV=2	Hnrnpa2b1	1	0.00237538	78.264	3	PHS(1)IDGR	0.35636	1.051	1.135	0.763	1.2	0.96	0.948	1.002	1.021	1.095	1.197	0.761	1.175	0.838	0.242027
O88569	199	S	Heterogeneous nuclear ribonucleoproteins A2/B1 OS=Mus musculus OX=10090 GN=Hnrnpa2b1 PE=1 SV=2	Hnrnpa2b1	0.858133	0.000175598	111.85	2	QEMQEVQS(0.142)S(0.858)R	-2.536	1.064	0.965	1.062	1.149	0.96	0.948	1.002	1.021	1.108	1.018	1.06	1.125	1.031	0.101505
O88572	1490	S	Low-density lipoprotein receptor-related protein 6 OS=Mus musculus OX=10090 GN=Lrp6 PE=1 SV=1	Lrp6	0.912884	0.000190787	72.399	3	GTYFPAILNPPPS(0.913)PAT(0.087)ER	-0.15546	0.964	0.919	1.022	0.885
O88573	382	S	AF4/FMR2 family member 1 OS=Mus musculus OX=10090 GN=Aff1 PE=1 SV=2	Aff1	0.999986	5.65794e-06	130.12	3	DPLHVS(1)PATQSQK	0.10948	1.284	1.082	0.966	0.94
O88573	183	S	AF4/FMR2 family member 1 OS=Mus musculus OX=10090 GN=Aff1 PE=1 SV=2	Aff1	0.970825	2.25965e-11	138.02	4	KLS(0.971)PLIS(0.028)S(0.001)LPSPVPPLS(0.984)PVHS(0.016)R	0.21513	0.97	1.036	0.905	1.203
O88573	197	S	AF4/FMR2 family member 1 OS=Mus musculus OX=10090 GN=Aff1 PE=1 SV=2	Aff1	0.984426	2.25965e-11	138.02	4	KLS(0.971)PLIS(0.028)S(0.001)LPSPVPPLS(0.984)PVHS(0.016)R	0.21513	0.97	1.036	0.905	1.203
O88573	760	S	AF4/FMR2 family member 1 OS=Mus musculus OX=10090 GN=Aff1 PE=1 SV=2	Aff1	0.971981	0.00436054	63.536	3	LLS(0.018)PLRDS(0.972)PPPT(0.005)S(0.006)LVVK	-0.59768	1.091	0.97	1.005	1.033
O88573	132	S	AF4/FMR2 family member 1 OS=Mus musculus OX=10090 GN=Aff1 PE=1 SV=2	Aff1	0.998253	0.00842937	59.225	3	PVGNIS(0.002)HS(0.998)PK	0.081636	1.201	1.038	0.845	1.203
O88587	261	S	Catechol O-methyltransferase OS=Mus musculus OX=10090 GN=Comt PE=1 SV=2	Comt	0.948126	7.63293e-07	158.17	3	AVYQGPGS(0.051)S(0.948)PVK	0.10739	0.985	1.045	0.953	1.049	0.98	1.022	1.028	1.038	1.005	1.023	0.927	1.011	0.955	0.0488681
O88622	256	S	Poly(ADP-ribose) glycohydrolase OS=Mus musculus OX=10090 GN=Parg PE=1 SV=2	Parg	1	2.02656e-13	132.99	4	DCTGCQQEEVDVLPES(1)PLS(1)DVGAEDIGTGPK	-0.77882	1.035	1.105	0.91	1.01	1.034	0.933	0.98	1.018	1.001	1.184	0.929	0.992	0.883	0.072072
O88622	259	S	Poly(ADP-ribose) glycohydrolase OS=Mus musculus OX=10090 GN=Parg PE=1 SV=2	Parg	0.999998	2.02656e-13	132.99	4	DCTGCQQEEVDVLPES(1)PLS(1)DVGAEDIGTGPK	-0.77882	1.035	1.105	0.91	1.01	1.034	0.933	0.98	1.018	1.001	1.184	0.929	0.992	0.883	0.072072
O88622	297	S	Poly(ADP-ribose) glycohydrolase OS=Mus musculus OX=10090 GN=Parg PE=1 SV=2	Parg	0.999837	4.32346e-11	175.27	3	ESEPES(1)PMDVDNSK	0.4073	0.936	0.858	1.532	0.831	1.034	0.933	0.98	1.018	0.905	0.92	1.563	0.816	1.307	0.454453
O88622	135	S	Poly(ADP-ribose) glycohydrolase OS=Mus musculus OX=10090 GN=Parg PE=1 SV=2	Parg	0.995136	2.03978e-13	167.61	3	LENVPQLNLDKS(0.995)PT(0.005)EK	-0.075639	0.998	0.976	0.893	1.092	1.034	0.933	0.98	1.018	0.965	1.046	0.911	1.073	0.985	0.0588657
O88622	286	S	Poly(ADP-ribose) glycohydrolase OS=Mus musculus OX=10090 GN=Parg PE=1 SV=2	Parg	0.999999	3.47594e-13	170.11	3	LTGQESSLGDS(1)PPFEK	0.3118	1.04	0.966	0.936	1.04	1.034	0.933	0.98	1.018	1.006	1.035	0.955	1.022	0.968	0.0277583
O88643	144	S	Serine/threonine-protein kinase PAK 1 OS=Mus musculus OX=10090 GN=Pak1 PE=1 SV=1	Pak1	0.864908	0.0441998	41.448	3	Y(0.131)MS(0.865)FT(0.004)DK	-0.32691
O88665	279	S	Bromodomain-containing protein 7 OS=Mus musculus OX=10090 GN=Brd7 PE=1 SV=1	Brd7	1	2.61871e-30	250.46	3	EREDS(1)GDAETQAFR	-0.060792	0.893	0.885	1.165	1.017	0.968	1.006	1.075	0.977	0.923	0.88	1.084	1.041	1.178	0.00540005
O88665	289	S	Bromodomain-containing protein 7 OS=Mus musculus OX=10090 GN=Brd7 PE=1 SV=1	Brd7	0.96864	0.00835924	51.431	4	EREDS(0.003)GDAET(0.029)QAFRS(0.969)PAK	-1.2037	0.917	0.873	1.129	0.963	0.968	1.006	1.075	0.977	0.947	0.868	1.05	0.986	1.122	0.0170084
O88665	482	S	Bromodomain-containing protein 7 OS=Mus musculus OX=10090 GN=Brd7 PE=1 SV=1	Brd7	0.99995	0.000319524	75.539	3	SLQDLDMS(1)S(1)PEDEGQTR	-0.88352	1.019	0.914	0.999	1.066	0.968	1.006	1.075	0.977	1.053	0.909	0.929	1.091	1.041	0.216004
O88665	483	S	Bromodomain-containing protein 7 OS=Mus musculus OX=10090 GN=Brd7 PE=1 SV=1	Brd7	0.999909	0.000319524	75.539	3	SLQDLDMS(1)S(1)PEDEGQTR	-0.88352	1.019	0.914	0.999	1.066	0.968	1.006	1.075	0.977	1.053	0.909	0.929	1.091	1.041	0.216004
O88667	273	S	GTP-binding protein RAD OS=Mus musculus OX=10090 GN=Rrad PE=1 SV=1	Rrad	1	0.0275803	47.187	3	RRES(1)LGK	0.47282	0.916	1.007	1.207	0.853
P55041	288	S	GTP-binding protein GEM OS=Mus musculus OX=10090 GN=Gem PE=1 SV=2	Gem	0.992654	0.00139586	90.906	2	S(0.993)CHDLS(0.007)VL	-0.088683	0.842	1.014	1.038	0.937
O88735	183	S	Ensconsin OS=Mus musculus OX=10090 GN=Map7 PE=1 SV=1	Map7	0.880906	0.000410634	96.82	2	S(0.011)VS(0.881)T(0.108)MNLSK	0.16349	0.467	1.1	1.471	0.936
O88735	316	S	Ensconsin OS=Mus musculus OX=10090 GN=Map7 PE=1 SV=1	Map7	0.874385	0.00108355	85.355	3	T(0.107)LS(0.874)PS(0.019)NLK	-0.77475	0.823	0.836	1.06	1.014
O88737	2046	S	Protein bassoon OS=Mus musculus OX=10090 GN=Bsn PE=1 SV=4	Bsn	0.826701	0.00282913	67.661	3	Y(0.003)LGQGLQY(0.001)GS(0.827)FT(0.169)DLR	0.067718
O88738	2245	S	Baculoviral IAP repeat-containing protein 6 OS=Mus musculus OX=10090 GN=Birc6 PE=1 SV=2	Birc6	0.884092	0.00920392	69.716	2	GGS(0.116)S(0.884)LDR	0.53417	1.182	0.892	1.105	0.888	1.054	0.963	0.989	0.982	1.121	0.926	1.117	0.904	0.986	0.0143429
O88738	483	S	Baculoviral IAP repeat-containing protein 6 OS=Mus musculus OX=10090 GN=Birc6 PE=1 SV=2	Birc6	0.920972	3.72505e-118	397.44	2	LEGDSDDLLEDS(0.921)DS(0.079)EEHSR	0.19566	1.345	1.023	1.257	1.029	1.054	0.963	0.989	0.982	1.276	1.062	1.271	1.048	0.992	0.00641852
O88738	4850	S	Baculoviral IAP repeat-containing protein 6 OS=Mus musculus OX=10090 GN=Birc6 PE=1 SV=2	Birc6	1	1.0737e-12	153.56	3	LPCPEGLDPDIEDAS(1)PVCR	0.80461	1.257	0.909	0.819	1.045	1.054	0.963	0.989	0.982	1.193	0.944	0.828	1.064	0.91	0.336274
O88738	3601	S	Baculoviral IAP repeat-containing protein 6 OS=Mus musculus OX=10090 GN=Birc6 PE=1 SV=2	Birc6	0.997872	0.000541588	103.08	2	LS(0.998)MT(0.002)DDSK	-0.76904	1.264	0.904	0.668	0.998	1.054	0.963	0.989	0.982	1.199	0.939	0.675	1.016	0.822	0.446187
O88738	465	S	Baculoviral IAP repeat-containing protein 6 OS=Mus musculus OX=10090 GN=Birc6 PE=1 SV=2	Birc6	0.858936	7.36151e-11	157.53	3	RPTLAWLEDS(0.001)S(0.14)S(0.859)CSDIPK	-0.20226	0.947	1.192	0.793	0.971	1.054	0.963	0.989	0.982	0.898	1.238	0.802	0.989	0.846	0.0785674
O88738	593	S	Baculoviral IAP repeat-containing protein 6 OS=Mus musculus OX=10090 GN=Birc6 PE=1 SV=2	Birc6	0.999995	0.00121807	95.775	2	S(1)LDGLSR	0.0029891	1.039	1.01	1.025	1.022	1.054	0.963	0.989	0.982	0.986	1.049	1.036	1.041	1.022	0.0408412
O88738	590	S	Baculoviral IAP repeat-containing protein 6 OS=Mus musculus OX=10090 GN=Birc6 PE=1 SV=2	Birc6	0.82172	7.52146e-05	95.662	3	SPATSPIS(0.13)S(0.048)NS(0.822)HR	0.083524	0.913	0.943	1.29	0.908	1.054	0.963	0.989	0.982	0.866	0.979	1.304	0.925	1.226	0.323694
O88746	472	S	Target of Myb protein 1 OS=Mus musculus OX=10090 GN=Tom1 PE=1 SV=1	Tom1	0.999966	4.33684e-23	196.8	3	LPNLASPSAEGPPRPS(1)PGTAPR	-0.15836	1.045	0.982	1.136	1.047	1.03	1.042	1.068	0.964	1.015	0.942	1.064	1.086	1.1	0.0674659
O88746	180	S	Target of Myb protein 1 OS=Mus musculus OX=10090 GN=Tom1 PE=1 SV=1	Tom1	0.942174	7.67455e-05	121.99	2	QNS(0.942)VS(0.057)SNTSQR	0.50281	0.922	1.196	0.845	0.859	1.03	1.042	1.068	0.964	0.895	1.148	0.791	0.891	0.83	0.0920091
O88792	297	S	Junctional adhesion molecule A OS=Mus musculus OX=10090 GN=F11r PE=1 SV=2	F11r	0.984607	0.00530474	76.064	2	QT(0.001)S(0.014)S(0.985)FLV	0.55807	1.397	0.985	0.844	0.665	1.021	0.939	1.086	0.89	1.368	1.049	0.777	0.747	0.64	0.159099
O88792	285	S	Junctional adhesion molecule A OS=Mus musculus OX=10090 GN=F11r PE=1 SV=2	F11r	0.980473	3.8165e-12	186.9	3	VIYSQPS(0.98)T(0.023)RS(0.996)EGEFK	-0.24422	0.989	1.222	0.761	0.655	1.021	0.939	1.086	0.89	0.969	1.301	0.701	0.736	0.644	0.172251
O88792	288	S	Junctional adhesion molecule A OS=Mus musculus OX=10090 GN=F11r PE=1 SV=2	F11r	0.996383	3.8165e-12	186.9	3	VIYSQPS(0.98)T(0.023)RS(0.996)EGEFK	-0.24422	0.981	1.28	0.635	0.635	1.021	0.939	1.086	0.89	0.961	1.363	0.585	0.713	0.566	0.10744
O88845	52	S	A-kinase anchor protein 10, mitochondrial OS=Mus musculus OX=10090 GN=Akap10 PE=1 SV=3	Akap10	0.998323	0.013093	50.897	3	AS(0.002)VAVHS(0.998)PQK	-0.34715	0.989	0.992	0.999	1.038	0.997	0.914	1.21	0.856	0.992	1.085	0.826	1.213	0.976	0.206587
O88845	187	S	A-kinase anchor protein 10, mitochondrial OS=Mus musculus OX=10090 GN=Akap10 PE=1 SV=3	Akap10	0.93079	0.0127898	49.537	3	QSSLAEPVS(0.931)PS(0.069)KR	0.4741	0.988	1.051	0.909	0.813	0.997	0.914	1.21	0.856	0.991	1.15	0.751	0.95	0.792	0.0607112
O88852	51	S	Testis-specific Y-encoded-like protein 1 OS=Mus musculus OX=10090 GN=Tspyl1 PE=2 SV=1	Tspyl1	1	0.00273051	71.888	2	AGIVGS(1)PAPR	0.41658	1.074	0.888	0.942	1.074
O88874	341	S	Cyclin-K OS=Mus musculus OX=10090 GN=Ccnk PE=1 SV=3	Ccnk	1	5.80742e-05	119.87	2	AVVVS(1)PKEENK	0.082826	1.15	1.127	0.805	1.006	1.011	1.012	0.965	0.976	1.137	1.114	0.834	1.031	0.83	0.162818
O88874	9	S	Cyclin-K OS=Mus musculus OX=10090 GN=Ccnk PE=1 SV=3	Ccnk	0.796392	1.51538e-25	203.21	4	ENS(0.132)S(0.796)PS(0.072)VTSANLDHTKPCWYWDK	0.25865	1.169	1.082	1.2	0.845	1.011	1.012	0.965	0.976	1.156	1.069	1.244	0.866	0.943	0.19946
O88874	325	S	Cyclin-K OS=Mus musculus OX=10090 GN=Ccnk PE=1 SV=3	Ccnk	1	0.00101459	74.853	3	KPS(1)PQPS(1)PPR	0.82173	1.02	1.012	1.078	1.015	1.011	1.012	0.965	0.976	1.009	1	1.117	1.04	1.074	0.0441324
O88874	329	S	Cyclin-K OS=Mus musculus OX=10090 GN=Ccnk PE=1 SV=3	Ccnk	1	0.00101459	80.905	3	KPS(1)PQPS(1)PPR	0.82173	1.014	1.012	1.035	1.015	1.011	1.012	0.965	0.976	1.003	1	1.073	1.04	1.055	0.0201073
O88888	122	S	Amyloid-beta A4 precursor protein-binding family A member 3 OS=Mus musculus OX=10090 GN=Apba3 PE=1 SV=1	Apba3	0.837145	1.21681e-09	130.98	3	DEAS(0.163)S(0.837)PAQSVPQDPAQTAPR	-0.47797	1.037	0.921	0.878	1.019
O88907	503	S	E3 SUMO-protein ligase PIAS1 OS=Mus musculus OX=10090 GN=Pias1 PE=1 SV=2	Pias1	0.996581	1.39964e-06	133.9	3	GILSLPHQAS(0.997)PVS(0.003)R	0.30324	0.938	0.936	1.415	0.818
O88907	483	S	E3 SUMO-protein ligase PIAS1 OS=Mus musculus OX=10090 GN=Pias1 PE=1 SV=2	Pias1	0.986274	9.75256e-08	145.99	2	T(0.013)CPS(0.986)LS(0.953)PT(0.047)S(0.001)PLSNK	-0.67403	1.091	1.034	0.816	0.967
O88907	485	S	E3 SUMO-protein ligase PIAS1 OS=Mus musculus OX=10090 GN=Pias1 PE=1 SV=2	Pias1	0.952512	9.75256e-08	145.99	2	T(0.013)CPS(0.986)LS(0.953)PT(0.047)S(0.001)PLSNK	-0.67403	1.034	1.013	0.885	0.991
O88907	488	S	E3 SUMO-protein ligase PIAS1 OS=Mus musculus OX=10090 GN=Pias1 PE=1 SV=2	Pias1	0.987154	1.77001e-05	112.67	3	TCPSLSPT(0.013)S(0.987)PLSNK	0.89471	1.058	0.912	0.895	0.984
O88935	510	S	Synapsin-1 OS=Mus musculus OX=10090 GN=Syn1 PE=1 SV=2	Syn1	0.819163	3.50938e-12	138.61	3	LPS(0.819)PT(0.181)AAPQQSASQATPVTQGQGR	0.4043	1.13	0.941	0.873	1.064	1.032	1.285	1.031	0.922	1.095	0.732	0.847	1.154	1.176	0.483034
O88935	9	S	Synapsin-1 OS=Mus musculus OX=10090 GN=Syn1 PE=1 SV=2	Syn1	0.970484	2.08949e-05	93.637	3	RLS(0.97)DS(0.03)NFMANLPNGYMTDLQR	-0.70227	0.975	1.062	0.874	1.033	1.032	1.285	1.031	0.922	0.945	0.826	0.848	1.12	1.126	0.288115
O88939	331	S	Zinc finger and BTB domain-containing protein 7A OS=Mus musculus OX=10090 GN=Zbtb7a PE=1 SV=2	Zbtb7a	0.995071	3.08247e-10	172.93	2	AGDS(0.995)DEES(0.005)RTDDK	0.34515	1.152	1.084	0.683	0.98	1.142	1.013	0.926	0.879	1.009	1.07	0.738	1.115	0.887	0.248066
O88939	537	S	Zinc finger and BTB domain-containing protein 7A OS=Mus musculus OX=10090 GN=Zbtb7a PE=1 SV=2	Zbtb7a	0.999999	1.04882e-21	202.46	3	HFKDEEEDEEEAS(1)PDGSGR	-1.2932	1.149	1.139	0.745	1.107	1.142	1.013	0.926	0.879	1.006	1.124	0.805	1.259	0.96	0.235702
O88942	235	S	Nuclear factor of activated T-cells, cytoplasmic 1 OS=Mus musculus OX=10090 GN=Nfatc1 PE=1 SV=1	Nfatc1	0.999817	0.00987443	55.011	3	SLGACHLLGS(1)PR	0.63956
O88974	1047	S	Histone-lysine N-methyltransferase SETDB1 OS=Mus musculus OX=10090 GN=Setdb1 PE=1 SV=1	Setdb1	0.999504	1.61715e-06	122.16	3	ASTSGLS(1)FKDEGDNK	0.031637	1.082	0.958	0.815	1.249	0.976	1.086	0.914	0.93	1.109	0.882	0.892	1.343	1.164	0.436966
O88974	504	S	Histone-lysine N-methyltransferase SETDB1 OS=Mus musculus OX=10090 GN=Setdb1 PE=1 SV=1	Setdb1	0.829019	6.75795e-12	135.13	3	PGS(0.001)VGS(0.003)GHS(0.168)S(0.829)PTSSTLSENVSAGK	-0.52201	0.957	0.874	1.02	0.892	0.976	1.086	0.914	0.93	0.981	0.805	1.116	0.959	1.164	0.0321826
Q7TPR4	140	S	Alpha-actinin-1 OS=Mus musculus OX=10090 GN=Actn1 PE=1 SV=1	Actn1	0.999996	2.09005e-05	111.22	3	FAIQDIS(1)VEETSAK	-0.096222	0.985	1.008	1.083	0.952	1.038	1.051	0.978	0.947	0.949	0.959	1.107	1.005	1.107	0.0753736
O89019	807	S	Inversin OS=Mus musculus OX=10090 GN=Invs PE=1 SV=2	Invs	0.999986	0.00114597	79.744	2	DRCS(1)PAGSSR	-0.31924	1.549	1.084	0.83	0.741
O89026	901	S	Roundabout homolog 1 OS=Mus musculus OX=10090 GN=Robo1 PE=1 SV=1	Robo1	0.955496	4.31462e-05	111.11	4	KVPS(0.955)FT(0.044)FT(0.001)PTVTYQR	-0.020374	0.91	1.011	0.997	1.077	0.921	0.954	1.074	1.015	0.988	1.06	0.928	1.061	0.97	0.0451965
O89026	1403	S	Roundabout homolog 1 OS=Mus musculus OX=10090 GN=Robo1 PE=1 SV=1	Robo1	0.777306	0.00418013	61.276	4	PT(0.198)S(0.777)PVS(0.011)T(0.011)DS(0.003)NMSAVVIQK	-0.69687	1.237	0.953	0.769	1.109	0.921	0.954	1.074	1.015	1.343	0.999	0.716	1.093	0.814	0.48763
O89026	1016	S	Roundabout homolog 1 OS=Mus musculus OX=10090 GN=Robo1 PE=1 SV=1	Robo1	0.994267	0.00149322	79.659	3	T(0.006)FNS(0.994)PNLK	0.049666	1.052	1.218	0.875	0.799	0.921	0.954	1.074	1.015	1.142	1.277	0.815	0.787	0.665	0.104205
O89032	1029	S	SH3 and PX domain-containing protein 2A OS=Mus musculus OX=10090 GN=Sh3pxd2a PE=1 SV=2	Sh3pxd2a	0.996815	0.000806181	81.884	2	AAS(0.997)QGS(0.003)ESPLLPTQR	-0.091863	1.133	0.932	0.989	0.954
O89032	419	S	SH3 and PX domain-containing protein 2A OS=Mus musculus OX=10090 GN=Sh3pxd2a PE=1 SV=2	Sh3pxd2a	0.967906	0.000972811	90.614	2	AQIS(0.968)S(0.032)PNLR	0.83271	0.889	1.128	0.892	0.975
O89032	1047	S	SH3 and PX domain-containing protein 2A OS=Mus musculus OX=10090 GN=Sh3pxd2a PE=1 SV=2	Sh3pxd2a	1	0.000123278	100.93	3	GIPVS(1)PVRPK	-0.26301	0.976	0.939	1.048	0.962
O89032	812	S	SH3 and PX domain-containing protein 2A OS=Mus musculus OX=10090 GN=Sh3pxd2a PE=1 SV=2	Sh3pxd2a	0.999974	2.44274e-09	127.4	3	RGS(1)ADIIPLTATTPPCVPK	-0.44766	1.112	0.977	0.958	0.97
O89032	592	S	SH3 and PX domain-containing protein 2A OS=Mus musculus OX=10090 GN=Sh3pxd2a PE=1 SV=2	Sh3pxd2a	0.999999	7.27167e-05	116.98	3	RIS(1)PASSLQR	0.12786	1.008	0.997	1.069	1.038
O89032	721	S	SH3 and PX domain-containing protein 2A OS=Mus musculus OX=10090 GN=Sh3pxd2a PE=1 SV=2	Sh3pxd2a	0.998747	0.000135167	126.29	2	S(0.001)AS(0.999)DAGIR	0.23118	0.956	1.117	1.07	0.936
O89079	13	S	Coatomer subunit epsilon OS=Mus musculus OX=10090 GN=Cope PE=1 SV=3	Cope	0.999734	4.12849e-14	149.07	3	APPVPGAVSGGS(1)GEVDELFDVK	0.79747	1.058	1.12	0.998	0.949	1.017	1.028	0.947	0.988	1.04	1.089	1.054	0.961	0.948	0.0977636
O89084	333	S	cAMP-specific 3',5'-cyclic phosphodiesterase 4A OS=Mus musculus OX=10090 GN=Pde4a PE=1 SV=2	Pde4a	0.981109	0.00992442	54.812	3	LVHT(0.019)GS(0.981)LNINVPR	-1.5588	0.755	1.147	1.022	1.012
O89103	621	S	Complement component C1q receptor OS=Mus musculus OX=10090 GN=Cd93 PE=1 SV=1	Cd93	0.89915	0.00444787	64.377	3	KPQNAADS(0.1)Y(0.001)S(0.899)WVPER	-0.61509	0.906	0.978	1.203	0.969	1.128	1.068	1.043	1.007	0.803	0.916	1.153	0.962	1.243	0.219584
O89110	188	S	Caspase-8 OS=Mus musculus OX=10090 GN=Casp8 PE=1 SV=1	Casp8	1	0.000517889	101.66	3	RMS(1)LEGR	-0.27998	1.086	1.037	1.098	0.938	0.97	0.964	1.016	0.976	1.12	1.076	1.081	0.961	0.929	0.0548027
P00329	113	S	Alcohol dehydrogenase 1 OS=Mus musculus OX=10090 GN=Adh1 PE=1 SV=2	Adh1	0.99479	0.00937718	59.13	3	HPES(0.005)NFCS(0.995)R	-0.37493	0.922	1.093	1.131	1.013	0.88	1.078	1.068	1.092	1.048	1.014	1.059	0.928	0.962	0.0697924
P00520	569	S	Tyrosine-protein kinase ABL1 OS=Mus musculus OX=10090 GN=Abl1 PE=1 SV=3	Abl1	1	1.16937e-21	194.56	3	GLGESDALDSEPAVS(1)PLLPR	-0.19686	0.939	1.123	1.077	0.933	1.083	0.951	1.101	0.986	0.867	1.181	0.978	0.946	0.964	0.239734
P01108	62	S	Myc proto-oncogene protein OS=Mus musculus OX=10090 GN=Myc PE=1 SV=1	Myc	0.991158	5.46808e-05	96.204	3	KFELLPT(0.001)PPLS(0.991)PS(0.008)R	0.21685	0.976	0.958	1.039	1.02
P01108	164	S	Myc proto-oncogene protein OS=Mus musculus OX=10090 GN=Myc PE=1 SV=1	Myc	0.869898	0.0335074	40.729	3	KDS(0.02)T(0.056)S(0.054)LS(0.87)PAR	-0.0050547	1	0.976	1.065	0.985
P01738	89	S	T-cell receptor alpha chain V region PHDS58 OS=Mus musculus OX=10090 PE=1 SV=1	--	1	0.0376371	40.727	2	S(1)NS(1)S(1)FHLR	3.8818	1.085	1.013	1.12	0.909
P01738	91	S	T-cell receptor alpha chain V region PHDS58 OS=Mus musculus OX=10090 PE=1 SV=1	--	1	0.0376371	40.727	2	S(1)NS(1)S(1)FHLR	3.8818	1.085	1.013	1.12	0.909
P01738	92	S	T-cell receptor alpha chain V region PHDS58 OS=Mus musculus OX=10090 PE=1 SV=1	--	1	0.0376371	40.727	2	S(1)NS(1)S(1)FHLR	3.8818	1.085	1.013	1.12	0.909
P01896	162	S	H-2 class I histocompatibility antigen, alpha chain (Fragment) OS=Mus musculus OX=10090 PE=2 SV=1	--	0.783778	8.76818e-06	95.195	3	GGDYALAPGS(0.031)QS(0.784)S(0.183)EMS(0.003)LR	0.056819	1.064	0.994	1.026	1.004
P01896	163	S	H-2 class I histocompatibility antigen, alpha chain (Fragment) OS=Mus musculus OX=10090 PE=2 SV=1	--	0.991527	5.88723e-32	246.26	2	GGDYALAPGSQS(0.008)S(0.992)EMSLR	-0.012981	1.328	0.891	0.919	0.885
P01896	166	S	H-2 class I histocompatibility antigen, alpha chain (Fragment) OS=Mus musculus OX=10090 PE=2 SV=1	--	0.999966	7.39946e-24	216.15	2	GGDYALAPGSQS(0.018)S(0.982)EMS(1)LR	-0.17226	1.12	0.878	0.977	0.89
P14428	313	S	H-2 class I histocompatibility antigen, K-Q alpha chain (Fragment) OS=Mus musculus OX=10090 GN=H2-K1 PE=1 SV=1	H2-K1	0.9998	2.44823e-10	137.94	3	GGDYALAPGSQTSDLS(1)LPDCK	0.45834	1.137	0.887	0.938	0.929
P14428	326	S	H-2 class I histocompatibility antigen, K-Q alpha chain (Fragment) OS=Mus musculus OX=10090 GN=H2-K1 PE=1 SV=1	H2-K1	1	0.00539717	64.64	3	VMVHDPHS(1)LA	-0.40345	0.696	0.832	1.096	0.957
P01902	353	S	H-2 class I histocompatibility antigen, K-D alpha chain OS=Mus musculus OX=10090 GN=H2-K1 PE=1 SV=1	H2-K1	0.877755	0.00288539	64.002	3	GVNY(0.012)ALAPGS(0.008)QT(0.526)S(0.577)DLS(0.878)LPDGK	0.72428	1.288	0.935	0.902	0.757	1.497	0.953	0.866	0.6	0.86	0.981	1.042	1.262	1.249	0.0418942
P01942	132	S	Hemoglobin subunit alpha OS=Mus musculus OX=10090 GN=Hba PE=1 SV=2	Hba	0.932048	0.00883265	57.034	3	FLAS(0.932)VS(0.063)T(0.005)VLTSK	0.091308	0.884	1.067	1.043	0.852	1.071	1	1.01	1.095	0.825	1.067	1.033	0.778	0.99	0.373364
P01942	4	S	Hemoglobin subunit alpha OS=Mus musculus OX=10090 GN=Hba PE=1 SV=2	Hba	1	0.0210007	60.102	2	VLS(1)GEDK	0.13802	1.232	0.948	0.834	1.058	1.071	1	1.01	1.095	1.15	0.948	0.826	0.966	0.868	0.245065
P01942	9	S	Hemoglobin subunit alpha OS=Mus musculus OX=10090 GN=Hba PE=1 SV=2	Hba	0.999925	0.00011015	97.797	3	VLSGEDKS(1)NIK	0.027235	1.258	1.122	0.789	1.223	1.071	1	1.01	1.095	1.175	1.122	0.781	1.117	0.83	0.281821
P02088	88	S	Hemoglobin subunit beta-1 OS=Mus musculus OX=10090 GN=Hbb-b1 PE=1 SV=2	Hbb-b1	0.999072	2.72448e-07	147.7	3	GT(0.001)FAS(0.999)LSELHCDK	0.12682	0.975	1.042	1.142	1.04	1.056	0.977	0.986	1.062	0.923	1.067	1.158	0.979	1.086	0.219324
P02088	81	S	Hemoglobin subunit beta-1 OS=Mus musculus OX=10090 GN=Hbb-b1 PE=1 SV=2	Hbb-b1	1	4.80817e-14	183.75	4	VITAFNDGLNHLDS(1)LK	0.78064	1.139	1.033	0.868	1.147	1.056	0.977	0.986	1.062	1.079	1.057	0.88	1.08	0.919	0.158503
P02088	45	S	Hemoglobin subunit beta-1 OS=Mus musculus OX=10090 GN=Hbb-b1 PE=1 SV=2	Hbb-b1	0.99996	1.52678e-21	197.05	3	YFDS(1)FGDLSSASAIMGNAK	-0.12631	1.069	1.058	1.094	1.045	1.056	0.977	0.986	1.062	1.012	1.083	1.11	0.984	1.003	0.132538
P02088	53	S	Hemoglobin subunit beta-1 OS=Mus musculus OX=10090 GN=Hbb-b1 PE=1 SV=2	Hbb-b1	0.987587	2.82458e-28	234.11	3	YFDSFGDLS(0.001)S(0.011)AS(0.988)AIMGNAK	0.88091	1.083	0.974	1.139	1.079	1.056	0.977	0.986	1.062	1.026	0.997	1.155	1.016	1.072	0.0705459
P04370	16	S	Myelin basic protein OS=Mus musculus OX=10090 GN=Mbp PE=1 SV=2	Mbp	1	0.00488455	67.019	3	AS(1)KDGEIHR	-0.19821	1.676	1.201	0.622	1.048	0.954	1.104	1.144	0.817	1.757	1.088	0.544	1.283	0.744	0.825354
P04627	255	S	Serine/threonine-protein kinase A-Raf OS=Mus musculus OX=10090 GN=Araf PE=1 SV=2	Araf	0.988083	0.000148875	102.26	2	GS(0.988)PS(0.012)PASVSSGR	0.17842	0.899	1.184	1.169	0.776	1.076	0.97	1.016	0.978	0.836	1.221	1.151	0.793	1.013	0.508168
P04627	157	S	Serine/threonine-protein kinase A-Raf OS=Mus musculus OX=10090 GN=Araf PE=1 SV=2	Araf	0.99419	3.53846e-06	120.56	3	QFY(0.006)HS(0.994)IQDLSGGSR	-0.10373	0.853	1.051	1.077	0.932	1.076	0.97	1.016	0.978	0.793	1.084	1.06	0.953	1.108	0.292288
Q99N57	621	S	RAF proto-oncogene serine/threonine-protein kinase OS=Mus musculus OX=10090 GN=Raf1 PE=1 SV=2	Raf1	0.994677	2.23811e-06	152.7	3	S(0.005)AS(0.995)EPSLHR	0.1438	0.937	0.934	1.279	0.914	1.018	1.011	1.029	1.087	0.92	0.924	1.243	0.841	1.13	0.275837
P05064	36	S	Fructose-bisphosphate aldolase A OS=Mus musculus OX=10090 GN=Aldoa PE=1 SV=2	Aldoa	0.848346	2.18584e-06	135.95	3	GILAADES(0.848)T(0.152)GSIAK	-1.628	0.834	1.05	0.947	1.031	1.032	1.001	1.039	1.006	0.808	1.049	0.911	1.025	1.052	0.100823
P05064	39	S	Fructose-bisphosphate aldolase A OS=Mus musculus OX=10090 GN=Aldoa PE=1 SV=2	Aldoa	0.993751	7.04957e-08	147.08	3	GILAADEST(0.006)GS(0.994)IAK	0.22162	0.405	1.136	1.066	1.128	1.032	1.001	1.039	1.006	0.392	1.135	1.026	1.121	1.802	0.639044
P05064	46	S	Fructose-bisphosphate aldolase A OS=Mus musculus OX=10090 GN=Aldoa PE=1 SV=2	Aldoa	0.998098	6.79472e-05	98.281	3	LQS(0.998)IGT(0.002)ENTEENR	0.62659	0.908	1.028	0.961	1.022	1.032	1.001	1.039	1.006	0.88	1.027	0.925	1.016	1.02	0.042981
P05213	158	S	Tubulin alpha-1B chain OS=Mus musculus OX=10090 GN=Tuba1b PE=1 SV=2	Tuba1b	0.989339	0.004512	69.716	3	LS(0.989)VDY(0.011)GK	-0.54847	1.017	1.04	1.029	1.131
P05213	340	S	Tubulin alpha-1B chain OS=Mus musculus OX=10090 GN=Tuba1b PE=1 SV=2	Tuba1b	1	3.31691e-10	177.12	2	S(1)IQFVDWCPTGFK	-0.53159	0.963	1.055	1.098	0.899
P05213	48	S	Tubulin alpha-1B chain OS=Mus musculus OX=10090 GN=Tuba1b PE=1 SV=2	Tuba1b	0.997439	1.07509e-12	147.26	3	TIGGGDDS(0.997)FNT(0.003)FFSETGAGK	-0.17405	0.838	0.916	1.015	1.111
P05480	17	S	Neuronal proto-oncogene tyrosine-protein kinase Src OS=Mus musculus OX=10090 GN=Src PE=1 SV=4	Src	0.999269	3.93589e-60	271.27	4	S(0.999)LEPS(0.001)ENVHGAGGAFPASQTPSKPASADGHR	0.82418	0.896	0.921	1.391	0.966
P05622	996	S	Platelet-derived growth factor receptor beta OS=Mus musculus OX=10090 GN=Pdgfrb PE=1 SV=2	Pdgfrb	1	0.00156864	78.61	3	FPGIHS(1)LR	-0.55063	1.017	0.912	1.015	0.978	1.044	1.123	1.017	0.985	0.974	0.812	0.998	0.993	1.124	0.124562
P05627	246	S	Transcription factor AP-1 OS=Mus musculus OX=10090 GN=Jun PE=1 SV=3	Jun	0.999132	2.54798e-17	159.42	3	EEPQT(0.001)VPEMPGET(0.999)PPLS(0.999)PIDMES(0.001)QER	-0.48496	1.064	1.04	1.102	0.903	1.018	1.098	0.823	0.933	1.045	0.947	1.339	0.968	1.152	0.159045
P15066	100	S	Transcription factor jun-D OS=Mus musculus OX=10090 GN=Jund PE=1 SV=1	Jund	1	0.000647091	98.257	2	LAS(1)PELER	0.16578	1.111	1.077	0.892	0.86	1.007	1.137	0.909	0.967	1.103	0.947	0.981	0.889	0.914	0.038682
P05627	63	S	Transcription factor AP-1 OS=Mus musculus OX=10090 GN=Jun PE=1 SV=3	Jun	0.871116	7.52605e-08	145.82	2	NSDLLT(0.129)S(0.871)PDVGLLK	0.23766	1.052	0.956	0.702	0.897	1.018	1.098	0.823	0.933	1.033	0.871	0.853	0.961	0.964	0.203078
P06537	220	S	Glucocorticoid receptor OS=Mus musculus OX=10090 GN=Nr3c1 PE=1 SV=1	Nr3c1	0.864263	0.00392527	73.666	2	ET(0.136)NES(0.864)PWR	0.12411	1.091	1.018	1.117	0.937	1.011	0.985	1.078	0.943	1.079	1.034	1.036	0.994	0.96	0.000736186
P06537	143	S	Glucocorticoid receptor OS=Mus musculus OX=10090 GN=Nr3c1 PE=1 SV=1	Nr3c1	0.962138	0.00025744	100.02	2	S(0.018)T(0.02)S(0.962)RPENPK	-0.10005	1.127	0.967	1.111	1.055	1.011	0.985	1.078	0.943	1.115	0.982	1.031	1.119	1.032	0.147243
P06795	1139	S	ATP-dependent translocase ABCB1 OS=Mus musculus OX=10090 GN=Abcb1b PE=1 SV=1	Abcb1b	1	9.06259e-05	116.55	3	AVS(1)HEEIVR	-0.57401	1.018	1.067	1.159	1.004	1.15	0.957	1.132	1.028	0.885	1.115	1.024	0.977	1.016	0.195472
P06795	531	S	ATP-dependent translocase ABCB1 OS=Mus musculus OX=10090 GN=Abcb1b PE=1 SV=1	Abcb1b	1	0.00244515	77.185	2	GAQLS(1)GGQK	1.2191	1.12	1.013	1.05	0.828	1.15	0.957	1.132	1.028	0.974	1.059	0.928	0.805	0.856	0.159336
P06795	645	S	ATP-dependent translocase ABCB1 OS=Mus musculus OX=10090 GN=Abcb1b PE=1 SV=1	Abcb1b	0.922347	5.92654e-14	141.23	3	GNEIEPGNNAY(0.004)GS(0.011)QS(0.922)DT(0.062)DAS(0.001)ELTSEESK	0.49654	1.457	0.882	0.882	0.945	1.15	0.957	1.132	1.028	1.267	0.922	0.779	0.919	0.806	0.33513
P06795	659	S	ATP-dependent translocase ABCB1 OS=Mus musculus OX=10090 GN=Abcb1b PE=1 SV=1	Abcb1b	0.998702	2.57692e-95	330.97	3	GNEIEPGNNAYGSQSDTDASELTSEES(0.001)KS(0.999)PLIR	0.25913	1.384	0.772	1.468	0.974	1.15	0.957	1.132	1.028	1.203	0.807	1.297	0.947	1.126	0.0596847
P06795	373	S	ATP-dependent translocase ABCB1 OS=Mus musculus OX=10090 GN=Abcb1b PE=1 SV=1	Abcb1b	0.975843	0.0190844	46.318	3	IIDNEPS(0.976)IDS(0.017)FS(0.005)T(0.002)K	-0.091912	0.93	0.989	0.943	1.02	1.15	0.957	1.132	1.028	0.809	1.033	0.833	0.992	0.995	0.0497462
P06795	378	S	ATP-dependent translocase ABCB1 OS=Mus musculus OX=10090 GN=Abcb1b PE=1 SV=1	Abcb1b	0.849899	1.21418e-05	115.2	3	IIDNEPSIDS(0.001)FS(0.85)T(0.149)K	0.27993	0.876	0.919	1.099	0.94	1.15	0.957	1.132	1.028	0.762	0.96	0.971	0.914	1.113	0.204572
P06795	665	S	ATP-dependent translocase ABCB1 OS=Mus musculus OX=10090 GN=Abcb1b PE=1 SV=1	Abcb1b	0.769781	0.00219178	76.326	3	S(0.77)IY(0.23)RS(1)VHR	0.063095	0.616	1.204	1.01	0.872	1.15	0.957	1.132	1.028	0.536	1.258	0.892	0.848	1.169	0.598833
P06795	669	S	ATP-dependent translocase ABCB1 OS=Mus musculus OX=10090 GN=Abcb1b PE=1 SV=1	Abcb1b	0.99982	0.00219178	76.326	3	S(0.77)IY(0.23)RS(1)VHR	0.063095	0.616	1.204	1.01	0.872	1.15	0.957	1.132	1.028	0.536	1.258	0.892	0.848	1.169	0.598833
P06800	964	S	Receptor-type tyrosine-protein phosphatase C OS=Mus musculus OX=10090 GN=Ptprc PE=1 SV=4	Ptprc	0.998348	1.66164e-07	157.91	3	NRNS(0.998)NVVPY(0.002)DFNR	-0.22041	1.107	0.986	0.84	1.018
P06801	346	S	NADP-dependent malic enzyme OS=Mus musculus OX=10090 GN=Me1 PE=1 SV=2	Me1	0.999991	2.46585e-08	130.15	3	GRAS(1)LTEEK	-0.095836	1.241	1.034	1.099	1.009	1.041	1.047	1.029	0.948	1.192	0.988	1.068	1.064	0.986	0.129738
P06801	336	S	NADP-dependent malic enzyme OS=Mus musculus OX=10090 GN=Me1 PE=1 SV=2	Me1	1	0.00389203	82.831	3	IWLVDS(1)K	-1.6659	0.971	1.142	0.928	0.932	1.041	1.047	1.029	0.948	0.933	1.091	0.902	0.983	0.934	0.0499669
P06909	883	S	Complement factor H OS=Mus musculus OX=10090 GN=Cfh PE=1 SV=2	Cfh	0.979027	1.50767e-11	124.9	4	IPCSQPPTIEHGS(0.028)INLPRS(0.979)S(0.993)EERR	-0.22698	0.835	0.863	1.325	0.778	1.021	1.01	1.043	1	0.818	0.854	1.27	0.778	1.232	0.368476
P06909	884	S	Complement factor H OS=Mus musculus OX=10090 GN=Cfh PE=1 SV=2	Cfh	0.992545	1.50767e-11	124.9	4	IPCSQPPTIEHGS(0.028)INLPRS(0.979)S(0.993)EERR	-0.22698	0.835	0.863	1.325	0.778	1.021	1.01	1.043	1	0.818	0.854	1.27	0.778	1.232	0.368476
P07309	72	S	Transthyretin OS=Mus musculus OX=10090 GN=Ttr PE=1 SV=1	Ttr	0.992459	2.8706e-11	168.08	3	T(0.008)AES(0.992)GELHGLTTDEK	-0.060834	1.069	0.967	0.781	1.001	0.986	0.89	0.879	0.848	1.084	1.087	0.889	1.18	0.953	0.197367
P07901	231	S	Heat shock protein HSP 90-alpha OS=Mus musculus OX=10090 GN=Hsp90aa1 PE=1 SV=4	Hsp90aa1	1	4.07474e-08	164.97	3	DKEVS(1)DDEAEEK	-0.28954	1.103	1.131	0.665	1.183	1.007	1.031	0.978	0.988	1.095	1.097	0.68	1.197	0.856	0.388248
P07901	263	S	Heat shock protein HSP 90-alpha OS=Mus musculus OX=10090 GN=Hsp90aa1 PE=1 SV=4	Hsp90aa1	1	3.86413e-44	267.38	3	ESDDKPEIEDVGS(1)DEEEEEKK	-0.1148	1.38	1.069	0.552	1.082	1.007	1.031	0.978	0.988	1.37	1.037	0.564	1.095	0.734	0.620404
P11499	391	S	Heat shock protein HSP 90-beta OS=Mus musculus OX=10090 GN=Hsp90ab1 PE=1 SV=3	Hsp90ab1	1	4.66052e-05	110.34	2	GVVDSEDLPLNIS(1)R	1.0243	1.1	1.027	1.011	0.946	1.014	1.022	0.976	0.966	1.085	1.005	1.036	0.979	0.964	0.0139295
P08228	108	S	Superoxide dismutase [Cu-Zn] OS=Mus musculus OX=10090 GN=Sod1 PE=1 SV=2	Sod1	0.996457	3.34178e-06	135.47	3	VIS(0.004)LS(0.996)GEHSIIGR	-0.20654	0.953	0.822	0.961	0.888	0.96	1.007	1.029	0.984	0.993	0.816	0.934	0.902	1.023	0.113358
P08775	1864	S	DNA-directed RNA polymerase II subunit RPB1 OS=Mus musculus OX=10090 GN=Polr2a PE=1 SV=3	Polr2a	0.950589	1.66033e-05	114.75	3	Y(0.004)S(0.001)PT(0.045)S(0.951)PK	-0.31262	1.098	1.019	0.808	1.045	0.973	0.991	0.992	1.011	1.128	1.028	0.815	1.034	0.864	0.231476
P08775	1868	S	DNA-directed RNA polymerase II subunit RPB1 OS=Mus musculus OX=10090 GN=Polr2a PE=1 SV=3	Polr2a	0.931853	1.66033e-05	114.75	3	YSPT(0.178)S(0.822)PKY(0.001)S(0.932)PT(0.065)S(0.002)PK	0.40826	1.067	1.002	0.843	1.034	0.973	0.991	0.992	1.011	1.097	1.011	0.85	1.023	0.894	0.187559
P08775	1913	S	DNA-directed RNA polymerase II subunit RPB1 OS=Mus musculus OX=10090 GN=Polr2a PE=1 SV=3	Polr2a	0.9801	2.41113e-21	213.28	2	YSPT(0.017)S(0.98)PT(0.003)YSPT(0.01)S(0.99)PK	0.32058	1.071	1.07	0.938	0.979	0.973	0.991	0.992	1.011	1.101	1.08	0.946	0.968	0.878	0.0298153
P08775	1920	S	DNA-directed RNA polymerase II subunit RPB1 OS=Mus musculus OX=10090 GN=Polr2a PE=1 SV=3	Polr2a	0.990852	2.41113e-21	213.28	2	YSPTSPTYSPT(0.009)S(0.991)PK	1.4269	1.109	1.035	0.856	1.029	0.973	0.991	0.992	1.011	1.14	1.044	0.863	1.018	0.866	0.178001
P08775	1899	S	DNA-directed RNA polymerase II subunit RPB1 OS=Mus musculus OX=10090 GN=Polr2a PE=1 SV=3	Polr2a	0.93362	4.2777e-07	103.02	3	Y(0.002)SPTSPTYSPT(0.055)S(0.934)PVY(0.007)T(0.003)PTSPK	-0.27722	0.924	0.997	1.021	0.958	0.973	0.991	0.992	1.011	0.95	1.006	1.029	0.948	1.012	0.0984712
P08775	1906	S	DNA-directed RNA polymerase II subunit RPB1 OS=Mus musculus OX=10090 GN=Polr2a PE=1 SV=3	Polr2a	0.921433	2.81138e-17	184.14	3	YSPTSPTYSPTSPVYTPT(0.078)S(0.921)PK	0.32362	0.983	1.136	0.906	1.161	0.973	0.991	0.992	1.011	1.01	1.146	0.913	1.148	0.953	0.072714
P08775	1875	S	DNA-directed RNA polymerase II subunit RPB1 OS=Mus musculus OX=10090 GN=Polr2a PE=1 SV=3	Polr2a	0.821526	3.14363e-06	123.02	2	Y(0.001)S(0.822)PT(0.171)S(0.006)PTYSPTTPK	1.3816	0.84	1.172	0.838	1.108	0.973	0.991	0.992	1.011	0.863	1.183	0.845	1.096	0.952	0.0393456
P08775	1878	S	DNA-directed RNA polymerase II subunit RPB1 OS=Mus musculus OX=10090 GN=Polr2a PE=1 SV=3	Polr2a	0.86743	7.50172e-22	226.67	2	YSPT(0.089)S(0.867)PT(0.044)YSPTTPK	0.37973	0.963	1.072	1.056	0.99	0.973	0.991	0.992	1.011	0.99	1.082	1.065	0.979	0.99	0.122075
P08775	1882	S	DNA-directed RNA polymerase II subunit RPB1 OS=Mus musculus OX=10090 GN=Polr2a PE=1 SV=3	Polr2a	0.945062	0.000787309	77.13	3	Y(0.007)S(0.092)PT(0.117)S(0.73)PT(0.061)Y(0.001)S(0.945)PT(0.04)T(0.008)PK	0.80001	1.048	0.906	1.072	1.136	0.973	0.991	0.992	1.011	1.077	0.914	1.081	1.124	1.117	0.143067
P09242	110	S	Alkaline phosphatase, tissue-nonspecific isozyme OS=Mus musculus OX=10090 GN=Alpl PE=1 SV=2	Alpl	0.999701	7.27773e-39	236.7	3	TYNTNAQVPDS(1)AGTATAYLCGVK	-0.0078577	0.361	1.466	1.016	1.06	0.936	1.142	0.926	0.988	0.386	1.284	1.097	1.073	1.839	0.771319
P09405	616	S	Nucleolin OS=Mus musculus OX=10090 GN=Ncl PE=1 SV=2	Ncl	1	3.76361e-08	155.79	2	GFGFVDFNS(1)EEDAK	0.70829	0.939	1.037	1.026	1.112	0.95	0.978	1.003	1.062	0.988	1.06	1.023	1.047	1.011	0.0328562
P09405	577	S	Nucleolin OS=Mus musculus OX=10090 GN=Ncl PE=1 SV=2	Ncl	0.996606	8.23754e-05	98.974	3	GLS(0.997)EDT(0.003)TEETLK	-0.32803	0.901	0.992	1.098	0.974	0.95	0.978	1.003	1.062	0.948	1.014	1.095	0.917	1.03	0.172398
P09405	403	S	Nucleolin OS=Mus musculus OX=10090 GN=Ncl PE=1 SV=2	Ncl	0.999451	0.00926491	63.691	2	NLS(0.999)FNIT(0.001)EDELK	-1.1083					0.95	0.978	1.003	1.062
P09405	303	S	Nucleolin OS=Mus musculus OX=10090 GN=Ncl PE=1 SV=2	Ncl	0.993088	5.32504e-10	132.72	3	VEGS(0.993)EPT(0.006)T(0.001)PFNLFIGNLNPNK	0.60158	0.847	1.031	1.094	0.991	0.95	0.978	1.003	1.062	0.892	1.054	1.091	0.933	1.054	0.226757
P09411	203	S	Phosphoglycerate kinase 1 OS=Mus musculus OX=10090 GN=Pgk1 PE=1 SV=4	Pgk1	1	2.23448e-10	156.2	2	ALES(1)PERPFLAILGGAK	-0.47357	1.023	1.005	1.084	0.964	1.034	1.049	1	0.985	0.989	0.958	1.084	0.979	1.059	0.0494107
P09450	23	S	Transcription factor jun-B OS=Mus musculus OX=10090 GN=Junb PE=1 SV=1	Junb	0.926806	0.00327791	67.997	3	S(0.927)PGS(0.04)LS(0.033)LHDY(0.001)K	-1.0752	0.909	0.84	1.187	0.87
P09450	248	S	Transcription factor jun-B OS=Mus musculus OX=10090 GN=Junb PE=1 SV=1	Junb	1	0.00013717	81.644	3	S(1)RDAT(1)PPVS(1)PINMEDQER	0.94147	0.869	1.232	0.746	0.906
P09450	256	S	Transcription factor jun-B OS=Mus musculus OX=10090 GN=Junb PE=1 SV=1	Junb	1	0.00013717	81.644	3	S(1)RDAT(1)PPVS(1)PINMEDQER	0.94147	0.869	1.232	0.746	0.906
P09470	1305	S	Angiotensin-converting enzyme OS=Mus musculus OX=10090 GN=Ace PE=1 SV=3	Ace	1	8.47008e-05	119.77	2	GPQFGS(1)EVELR	-0.902	0.926	0.93	1.441	0.945	1.053	1.073	1.043	1.008	0.879	0.867	1.382	0.938	1.327	0.261102
P09528	182	S	Ferritin heavy chain OS=Mus musculus OX=10090 GN=Fth1 PE=1 SV=2	Fth1	1	0.000550512	94.465	2	HTLGHGDES(1)	-0.6743	1.092	1.331	0.35	0.915	0.974	0.977	0.992	0.971	1.121	1.362	0.353	0.942	0.503	0.529452
P09528	114	S	Ferritin heavy chain OS=Mus musculus OX=10090 GN=Fth1 PE=1 SV=2	Fth1	0.995677	0.000305114	90.725	3	S(0.004)VNQS(0.996)LLELHK	-0.34582	0.988	0.795	1.134	0.964	0.974	0.977	0.992	0.971	1.014	0.814	1.143	0.993	1.174	0.0560383
P0C673	378	S	Immunoglobulin superfamily member 11 OS=Mus musculus OX=10090 GN=Igsf11 PE=1 SV=1	Igsf11	0.989618	0.00035465	101.71	2	GS(0.01)S(0.99)PQVLPR	0.19414	0.839	1.018	1.023	0.9
P0C7L0	161	S	WAS/WASL-interacting protein family member 3 OS=Mus musculus OX=10090 GN=Wipf3 PE=1 SV=1	Wipf3	1	5.71669e-05	112.67	2	AISGPLPAPAS(1)PR	-0.5024	0.861	0.862	1.089	0.924
P0C7T6	359	S	Ataxin-1-like OS=Mus musculus OX=10090 GN=Atxn1l PE=1 SV=1	Atxn1l	0.997967	7.21455e-10	126.37	4	KDEPS(0.998)PLNLS(0.002)HHNLDHQGEGR	0.58971	1.207	1.113	1.151	1.015
P0C7T6	282	S	Ataxin-1-like OS=Mus musculus OX=10090 GN=Atxn1l PE=1 SV=1	Atxn1l	0.99996	0.000779433	78.244	3	RES(1)EALDSASSK	-0.96119	0.656	0.952	1.047	0.966
P0C8K7	22	S	Small integral membrane protein 1 OS=Mus musculus OX=10090 GN=Smim1 PE=1 SV=1	Smim1	0.961242	1.44382e-10	149.44	3	DEVS(0.961)MT(0.039)AMSSSEEASCYR	-0.51741	0.926	0.94	1.065	0.963
P0C913	28	S	Overexpressed in colon carcinoma 1 protein homolog OS=Mus musculus OX=10090 PE=3 SV=1	--	0.992624	0.000602255	83.964	3	DT(0.001)T(0.003)EDS(0.993)IT(0.004)EDDK	0.37838	0.884	0.856	1.074	1.032
P0CL69	257	S	Zinc finger protein 703 OS=Mus musculus OX=10090 GN=Znf703 PE=1 SV=1	Znf703	0.999751	0.000201519	89.663	3	EQEAKPS(1)PEPAAGSR	-0.11872	0.994	1.006	0.926	1.095
P0CL69	231	S	Zinc finger protein 703 OS=Mus musculus OX=10090 GN=Znf703 PE=1 SV=1	Znf703	0.999857	6.72603e-05	118.61	3	GGS(1)PHHSDCK	0.79497	0.929	0.841	1.327	0.904
P0DOV1	158	S	Interferon-activable protein 205-B OS=Mus musculus OX=10090 GN=Mnda PE=1 SV=1	Mnda	0.999937	0.00161213	71.558	3	S(1)MREEETGVK	-0.43162	1.026	0.841	0.936	0.891
P0DP28	102	S	Calmodulin-3 OS=Mus musculus OX=10090 GN=Calm3 PE=1 SV=1	Calm3	0.999999	7.05037e-07	131.82	3	VFDKDGNGYIS(1)AAELR	0.7332	0.892	1.095	1.097	0.979	1.003	0.964	1.02	1.03	0.889	1.136	1.075	0.95	1.022	0.257947
P10518	214	S	Delta-aminolevulinic acid dehydratase OS=Mus musculus OX=10090 GN=Alad PE=1 SV=1	Alad	0.857016	1.59524e-09	169.02	2	DAAQS(0.857)S(0.143)PAFGDR	-0.1326	0.855	1.1	1.223	0.973	0.999	1.011	0.993	0.962	0.856	1.088	1.232	1.011	1.184	0.304581
P10637	494	S	Microtubule-associated protein tau OS=Mus musculus OX=10090 GN=Mapt PE=1 SV=3	Mapt	0.996046	1.8515e-06	130.47	2	SGY(0.002)SS(0.002)PGS(0.996)PGTPGSR	0.095814	1.311	0.949	1.059	0.988
P10637	688	S	Microtubule-associated protein tau OS=Mus musculus OX=10090 GN=Mapt PE=1 SV=3	Mapt	0.99979	5.85089e-13	148.66	3	TDHGAEIVYKS(1)PVVS(1)GDT(0.291)S(0.709)PR	0.094175	1.13	1.214	0.858	0.903
P10637	692	S	Microtubule-associated protein tau OS=Mus musculus OX=10090 GN=Mapt PE=1 SV=3	Mapt	0.999651	5.85089e-13	148.66	3	TDHGAEIVYKS(1)PVVS(1)GDT(0.291)S(0.709)PR	0.094175	1.148	1.182	0.839	0.901
P10637	696	S	Microtubule-associated protein tau OS=Mus musculus OX=10090 GN=Mapt PE=1 SV=3	Mapt	0.995596	5.85089e-13	148.66	2	SPVVSGDT(0.004)S(0.996)PR	0.020461	1.179	1.131	0.974	0.896
P10637	527	S	Microtubule-associated protein tau OS=Mus musculus OX=10090 GN=Mapt PE=1 SV=3	Mapt	0.816322	0.00285649	67.227	4	VAVVRT(0.995)PPKS(0.816)PS(0.157)AS(0.032)K	-0.38621	1.014	1.035	0.901	1.03
P10649	67	S	Glutathione S-transferase Mu 1 OS=Mus musculus OX=10090 GN=Gstm1 PE=1 SV=2	Gstm1	0.999104	0.00480723	61.963	3	LGLDFPNLPY(0.001)LIDGS(0.999)HK	0.0026011	1.011	1.137	0.614	0.995	0.863	0.916	0.976	0.992	1.171	1.241	0.629	1.003	0.673	0.284946
P10711	96	S	Transcription elongation factor A protein 1 OS=Mus musculus OX=10090 GN=Tcea1 PE=1 SV=2	Tcea1	0.751029	0.000555507	85.087	2	EPAIS(0.751)S(0.253)QNS(0.996)PEAR	-0.33339	0.855	1.015	1.116	0.988	0.982	1.022	0.889	1.034	0.871	0.993	1.255	0.956	1.202	0.281196
P10711	97	S	Transcription elongation factor A protein 1 OS=Mus musculus OX=10090 GN=Tcea1 PE=1 SV=2	Tcea1	0.778469	1.70505e-11	175.59	4	KKEPAIS(0.222)S(0.778)QNS(1)PEAR	-0.22423	0.805	1.025	1.251	1.06	0.982	1.022	0.889	1.034	0.82	1.003	1.407	1.025	1.369	0.35846
P10711	100	S	Transcription elongation factor A protein 1 OS=Mus musculus OX=10090 GN=Tcea1 PE=1 SV=2	Tcea1	1	4.05561e-22	232.73	2	EPAISSQNS(1)PEAR	0.1017	0.881	0.996	1.207	1.007	0.982	1.022	0.889	1.034	0.897	0.975	1.358	0.974	1.256	0.289821
P10852	58	S	4F2 cell-surface antigen heavy chain OS=Mus musculus OX=10090 GN=Slc3a2 PE=1 SV=1	Slc3a2	0.999751	0.000414007	88.561	3	FTGLS(1)KEELLK	0.49403	1.136	1.044	0.795	0.997	0.962	0.994	0.939	0.972	1.181	1.05	0.847	1.026	0.847	0.217058
Q8CGP2	113	S	Histone H2B type 1-P OS=Mus musculus OX=10090 GN=Hist1h2bp PE=1 SV=3	Hist1h2bp	0.997658	0.00737167	69.786	2	HAVS(0.998)EGT(0.002)K	0.19526	1.231	1.004	0.757	1.12
Q8CGP2	56	S	Histone H2B type 1-P OS=Mus musculus OX=10090 GN=Hist1h2bp PE=1 SV=3	Hist1h2bp	0.80274	0.00587791	63.062	3	QVHPDT(0.021)GIS(0.803)S(0.176)K	-0.54284	1.144	0.813	0.885	1.04
P11157	20	S	Ribonucleoside-diphosphate reductase subunit M2 OS=Mus musculus OX=10090 GN=Rrm2 PE=1 SV=1	Rrm2	1	5.90866e-35	252.47	3	TPLATIADQQQLQLS(1)PLKR	0.47937	1.083	1.08	0.794	0.937	0.934	0.984	1.038	0.973	1.16	1.098	0.765	0.963	0.768	0.200715
P11276	2475	S	Fibronectin OS=Mus musculus OX=10090 GN=Fn1 PE=1 SV=4	Fn1	1	1.37485e-26	192.36	3	TNTNVNCPIECFMPLDVQADRDDS(1)RE	-0.83183	1.071	1.067	0.949	0.97	0.992	1.012	1.002	1.015	1.08	1.054	0.947	0.956	0.892	0.0237816
P11499	532	S	Heat shock protein HSP 90-beta OS=Mus musculus OX=10090 GN=Hsp90ab1 PE=1 SV=3	Hsp90ab1	0.999259	0.00711662	67.334	3	EFDGKS(0.999)LVS(0.001)VTK	-2.2237	0.675	1.119	0.952	0.984	1.014	1.022	0.976	0.966	0.666	1.095	0.975	1.019	1.198	0.314729
P11499	226	S	Heat shock protein HSP 90-beta OS=Mus musculus OX=10090 GN=Hsp90ab1 PE=1 SV=3	Hsp90ab1	1	3.81568e-21	215.56	3	EKEIS(1)DDEAEEEKGEK	-0.095085	1.091	1.069	0.772	1.121	1.014	1.022	0.976	0.966	1.076	1.046	0.791	1.16	0.922	0.286831
P11499	255	S	Heat shock protein HSP 90-beta OS=Mus musculus OX=10090 GN=Hsp90ab1 PE=1 SV=3	Hsp90ab1	1	1.48438e-52	285.96	3	IEDVGS(1)DEEDDS(1)GKDKK	0.22122	1.13	1.127	0.728	1.009	1.014	1.022	0.976	0.966	1.114	1.103	0.746	1.045	0.808	0.242262
P11499	261	S	Heat shock protein HSP 90-beta OS=Mus musculus OX=10090 GN=Hsp90ab1 PE=1 SV=3	Hsp90ab1	1	7.12876e-32	245.41	3	IEDVGS(1)DEEDDS(1)GKDKK	0.22122	1.251	1.173	0.443	1.119	1.014	1.022	0.976	0.966	1.234	1.148	0.454	1.158	0.688	0.658323
P11499	452	S	Heat shock protein HSP 90-beta OS=Mus musculus OX=10090 GN=Hsp90ab1 PE=1 SV=3	Hsp90ab1	1	0.000160726	128.27	3	RLS(1)ELLR	-0.71556	0.989	1.58	1.005	1.101	1.014	1.022	0.976	0.966	0.975	1.546	1.03	1.14	0.897	0.251609
P11531	3530	S	Dystrophin OS=Mus musculus OX=10090 GN=Dmd PE=1 SV=3	Dmd	0.99993	0.0067017	55.417	3	GLS(1)PLPS(1)PPEMMPTSPQSPR	0.11591	1.033	0.906	1.074	1.1	0.949	0.873	0.999	1.005	1.089	1.038	1.075	1.095	1.021	0.0470943
P11531	3534	S	Dystrophin OS=Mus musculus OX=10090 GN=Dmd PE=1 SV=3	Dmd	0.999897	6.67667e-05	76.21	3	GLS(1)PLPS(1)PPEMMPTSPQSPR	0.11591	0.935	0.876	1.111	0.991	0.949	0.873	0.999	1.005	0.985	1.003	1.112	0.986	1.056	0.0977629
P11531	3617	S	Dystrophin OS=Mus musculus OX=10090 GN=Dmd PE=1 SV=3	Dmd	0.933272	1.80654e-06	153.14	2	S(0.019)DS(0.048)S(0.933)QPMLLR	-0.26286	1.01	1.098	0.903	0.996	0.949	0.873	0.999	1.005	1.064	1.258	0.904	0.991	0.819	0.0535295
P11679	24	S	Keratin, type II cytoskeletal 8 OS=Mus musculus OX=10090 GN=Krt8 PE=1 SV=4	Krt8	0.996463	0.00123302	88.24	2	S(0.996)FT(0.003)SGPGAR	0.71432	0.497	1.253	1.202	0.916
P11679	47	S	Keratin, type II cytoskeletal 8 OS=Mus musculus OX=10090 GN=Krt8 PE=1 SV=4	Krt8	0.910178	0.00294973	72.582	2	VGS(0.002)S(0.01)S(0.039)S(0.039)S(0.91)FR	0.44804	0.698	1.04	1.099	1.006
P11881	1588	S	Inositol 1,4,5-trisphosphate receptor type 1 OS=Mus musculus OX=10090 GN=Itpr1 PE=1 SV=2	Itpr1	1	0.000361565	96.371	2	RDS(1)VLAASR	-0.69425	0.917	0.883	1.065	0.929	1.028	0.97	1.031	1.035	0.892	0.91	1.033	0.898	1.072	0.112742
P11881	1755	S	Inositol 1,4,5-trisphosphate receptor type 1 OS=Mus musculus OX=10090 GN=Itpr1 PE=1 SV=2	Itpr1	0.986294	1.16103e-26	171.78	5	RES(0.986)LT(0.013)S(0.001)FGNGPLSPGGPSK	-0.06171	1.084	0.916	1.114	1.025	1.028	0.97	1.031	1.035	1.054	0.944	1.081	0.99	1.038	0.0156756
P11881	1750	S	Inositol 1,4,5-trisphosphate receptor type 1 OS=Mus musculus OX=10090 GN=Itpr1 PE=1 SV=2	Itpr1	0.760159	0.0178925	47.712	3	Y(0.205)Y(0.034)GNIRPS(0.76)GR	0.45863	0.86	0.937	1.497	0.775	1.028	0.97	1.031	1.035	0.837	0.966	1.452	0.749	1.255	0.540894
P12367	392	S	cAMP-dependent protein kinase type II-alpha regulatory subunit OS=Mus musculus OX=10090 GN=Prkar2a PE=1 SV=2	Prkar2a	1	0.000127583	100.23	2	MFGS(1)NLDLMDPGQ	0.34988					1.052	0.985	0.967	0.988
P12367	96	S	cAMP-dependent protein kinase type II-alpha regulatory subunit OS=Mus musculus OX=10090 GN=Prkar2a PE=1 SV=2	Prkar2a	0.999705	3.25263e-28	229.95	3	RVS(1)VCAETFNPDEEEEDNDPR	-0.29679	1.203	1.034	0.943	1.111	1.052	0.985	0.967	0.988	1.144	1.05	0.975	1.124	0.961	0.160405
P12382	775	S	ATP-dependent 6-phosphofructokinase, liver type OS=Mus musculus OX=10090 GN=Pfkl PE=1 SV=4	Pfkl	0.994265	0.000475796	96.24	3	RT(0.006)LS(0.994)IDK	-0.065974	1.146	1.003	0.942	0.942	0.987	0.99	0.927	1.026	1.161	1.013	1.016	0.918	0.891	0.0246157
P12813	344	S	Nuclear receptor subfamily 4 group A member 1 OS=Mus musculus OX=10090 GN=Nr4a1 PE=1 SV=1	Nr4a1	0.99467	0.0263238	45.368	3	T(0.005)DS(0.995)LKGR	-0.14286	0.997	1.013	0.963	0.919
P13405	31	S	Retinoblastoma-associated protein OS=Mus musculus OX=10090 GN=Rb1 PE=1 SV=2	Rb1	1	1.25114e-13	166.28	3	EDDPAQDS(1)GPEELPLAR	-0.31319	0.957	1.022	1.071	0.94	0.998	0.935	0.953	1.059	0.959	1.093	1.124	0.888	0.992	0.256611
P13405	800	S	Retinoblastoma-associated protein OS=Mus musculus OX=10090 GN=Rb1 PE=1 SV=2	Rb1	0.998746	1.29417e-07	126.02	4	IPGGNIY(0.001)IS(0.999)PLKS(1)PYK	0.10492	1.052	0.967	0.761	1.093	0.998	0.935	0.953	1.059	1.054	1.034	0.799	1.032	0.878	0.193287
P13405	804	S	Retinoblastoma-associated protein OS=Mus musculus OX=10090 GN=Rb1 PE=1 SV=2	Rb1	0.999913	1.29417e-07	126.02	4	IPGGNIY(0.001)IS(0.999)PLKS(1)PYK	0.10492	1.037	0.95	0.665	1.058	0.998	0.935	0.953	1.059	1.039	1.016	0.698	0.999	0.828	0.265753
P13405	243	S	Retinoblastoma-associated protein OS=Mus musculus OX=10090 GN=Rb1 PE=1 SV=2	Rb1	1	0.000229313	128.44	2	TAAIPINGS(1)PR	0.60084	1.089	0.998	0.902	1.104	0.998	0.935	0.953	1.059	1.091	1.067	0.946	1.042	0.922	0.084362
P13541	1855	S	Myosin-3 OS=Mus musculus OX=10090 GN=Myh3 PE=2 SV=2	Myh3	0.998733	0.00789309	65.956	2	ELT(0.002)Y(0.999)QS(0.999)EEDRK	-3.5547	1.385	0.762	0.972	1.049
P13595	774	S	Neural cell adhesion molecule 1 OS=Mus musculus OX=10090 GN=Ncam1 PE=1 SV=3	Ncam1	0.977946	0.00374239	64.522	4	AAFS(0.022)KDES(0.978)KEPIVEVR	0.1713	1.103	0.984	0.766	0.885	0.974	0.991	0.85	0.996	1.132	0.993	0.901	0.889	0.846	0.0827955
P13595	1005	S	Neural cell adhesion molecule 1 OS=Mus musculus OX=10090 GN=Ncam1 PE=1 SV=3	Ncam1	0.999734	0.00376903	66.826	3	NPPEAATAPAS(1)PK	1.5412	0.971	1.006	1.076	0.97	0.974	0.991	0.85	0.996	0.997	1.015	1.266	0.974	1.115	0.196595
P13808	144	S	Anion exchange protein 2 OS=Mus musculus OX=10090 GN=Slc4a2 PE=1 SV=1	Slc4a2	0.996203	1.08313e-23	167.16	4	APPQQPS(0.996)PAT(0.003)TPSAVQFFLQEDEGAER	-0.35428	1	0.948	1.241	0.83	1.12	0.949	1.004	0.994	0.893	0.999	1.236	0.835	1.11	0.349094
P13808	2	S	Anion exchange protein 2 OS=Mus musculus OX=10090 GN=Slc4a2 PE=1 SV=1	Slc4a2	0.995023	0.0303508	41.448	3	MS(0.995)S(0.005)APRR	-0.31687	0.741	0.958	1.222	1.001	1.12	0.949	1.004	0.994	0.662	1.009	1.217	1.007	1.418	0.418878
P13808	439	S	Anion exchange protein 2 OS=Mus musculus OX=10090 GN=Slc4a2 PE=1 SV=1	Slc4a2	0.998551	0.000144249	64.451	4	NIS(0.999)AGS(0.998)LGS(0.998)LLGHHHAQGT(0.003)ES(0.003)DPHVTEPLIGGVPETR	0.16134	0.566	0.956	1.205	1.078	1.12	0.949	1.004	0.994	0.505	1.007	1.2	1.085	1.726	0.53202
P13808	442	S	Anion exchange protein 2 OS=Mus musculus OX=10090 GN=Slc4a2 PE=1 SV=1	Slc4a2	0.998437	0.000144249	64.451	4	NIS(0.999)AGS(0.998)LGS(0.998)LLGHHHAQGT(0.003)ES(0.003)DPHVTEPLIGGVPETR	0.16134	0.566	0.956	1.205	1.078	1.12	0.949	1.004	0.994	0.505	1.007	1.2	1.085	1.726	0.53202
P13808	445	S	Anion exchange protein 2 OS=Mus musculus OX=10090 GN=Slc4a2 PE=1 SV=1	Slc4a2	0.997645	0.000144249	64.451	4	NIS(0.999)AGS(0.998)LGS(0.998)LLGHHHAQGT(0.003)ES(0.003)DPHVTEPLIGGVPETR	0.16134	0.566	0.956	1.205	1.078	1.12	0.949	1.004	0.994	0.505	1.007	1.2	1.085	1.726	0.53202
P13808	172	S	Anion exchange protein 2 OS=Mus musculus OX=10090 GN=Slc4a2 PE=1 SV=1	Slc4a2	0.968734	1.12242e-13	168.62	3	T(0.016)S(0.016)PS(0.969)PPTQTPHQEAAPR	-0.96567	0.855	0.988	1.35	1.046	1.12	0.949	1.004	0.994	0.763	1.041	1.345	1.052	1.387	0.383377
P13864	717	S	DNA (cytosine-5)-methyltransferase 1 OS=Mus musculus OX=10090 GN=Dnmt1 PE=1 SV=5	Dnmt1	0.999816	2.24487e-09	131.56	3	EADDDEEADDDVSEMPS(1)PK	-0.20474	1.407	0.912	0.759	0.943	1.27	0.898	0.987	0.948	1.108	1.016	0.769	0.995	0.836	0.240915
P13864	187	S	DNA (cytosine-5)-methyltransferase 1 OS=Mus musculus OX=10090 GN=Dnmt1 PE=1 SV=5	Dnmt1	0.999847	9.15635e-66	309.54	2	EESEEGNS(1)AESAAEER	0.1459	1.668	0.786	1.163	0.875	1.27	0.898	0.987	0.948	1.313	0.875	1.178	0.923	0.976	0.11447
P13864	981	S	DNA (cytosine-5)-methyltransferase 1 OS=Mus musculus OX=10090 GN=Dnmt1 PE=1 SV=5	Dnmt1	0.999268	0.00978262	61.161	3	KY(0.001)S(0.999)DYIK	0.17559	1.243	1.008	0.888	1.112	1.27	0.898	0.987	0.948	0.979	1.122	0.9	1.173	0.982	0.0907286
P13864	254	S	DNA (cytosine-5)-methyltransferase 1 OS=Mus musculus OX=10090 GN=Dnmt1 PE=1 SV=5	Dnmt1	1	0.00129985	92.428	3	S(1)KEDPDR	-0.42416	1.567	0.926	0.722	1.072	1.27	0.898	0.987	0.948	1.234	1.031	0.732	1.131	0.845	0.421754
P14069	46	S	Protein S100-A6 OS=Mus musculus OX=10090 GN=S100a6 PE=1 SV=3	S100a6	0.999964	7.48131e-09	157.22	3	ELTIGS(1)KLQDAEIAR	-0.1393	1.091	1.6	0.838	0.892	1.141	1.176	1.119	0.967	0.956	1.361	0.749	0.922	0.73	0.102676
P14142	488	S	Solute carrier family 2, facilitated glucose transporter member 4 OS=Mus musculus OX=10090 GN=Slc2a4 PE=1 SV=3	Slc2a4	0.76751	2.85411e-11	129.88	4	RT(0.232)PS(0.768)LLEQEVKPSTELEYLGPDEND	0.53233	0.921	0.924	0.936	0.865
P14152	333	S	Malate dehydrogenase, cytoplasmic OS=Mus musculus OX=10090 GN=Mdh1 PE=1 SV=3	Mdh1	0.989983	0.00189539	77.124	2	ETAFEFLS(0.01)S(0.99)A	-0.44687	1.083	1.03	0.862	1.043	0.99	0.989	1.044	1.036	1.094	1.041	0.826	1.007	0.861	0.174108
P14152	241	S	Malate dehydrogenase, cytoplasmic OS=Mus musculus OX=10090 GN=Mdh1 PE=1 SV=3	Mdh1	0.968361	2.27298e-06	147.51	2	KLS(0.968)S(0.032)AMSAAK	-0.20997	1.108	1.083	1.023	0.984	0.99	0.989	1.044	1.036	1.119	1.095	0.98	0.95	0.872	0.00648722
P14152	242	S	Malate dehydrogenase, cytoplasmic OS=Mus musculus OX=10090 GN=Mdh1 PE=1 SV=3	Mdh1	0.905941	0.000109704	103.88	3	KLS(0.086)S(0.906)AMS(0.008)AAK	-1.437	1.131	1.127	1.043	0.995	0.99	0.989	1.044	1.036	1.142	1.14	0.999	0.96	0.858	0.0271806
P14206	43	S	40S ribosomal protein SA OS=Mus musculus OX=10090 GN=Rpsa PE=1 SV=4	Rpsa	0.98752	0.0130512	48.527	4	RKS(0.988)DGIY(0.012)IINLK	0.16688	0.786	0.979	1.232	1.059	1.002	1.016	0.97	1.015	0.784	0.964	1.27	1.043	1.351	0.281587
P14602	13	S	Heat shock protein beta-1 OS=Mus musculus OX=10090 GN=Hspb1 PE=1 SV=3	Hspb1	0.998328	0.000394979	109.79	2	S(0.998)PS(0.002)WEPFR	-0.28824	0.767	1.095	1.019	0.82	0.772	1.098	0.933	0.74	0.994	0.997	1.092	1.108	1.105	0.00767899
P14602	15	S	Heat shock protein beta-1 OS=Mus musculus OX=10090 GN=Hspb1 PE=1 SV=3	Hspb1	0.817083	0.0573299	42.21	2	S(0.183)PS(0.817)WEPFR	-1.2807					0.772	1.098	0.933	0.74
P14685	45	S	26S proteasome non-ATPase regulatory subunit 3 OS=Mus musculus OX=10090 GN=Psmd3 PE=1 SV=3	Psmd3	0.95099	3.02499e-13	172.57	2	EEAAAGS(0.005)GS(0.951)T(0.044)GEGDGK	0.5706	1.204	0.918	0.883	1.157	1.072	1.001	0.98	0.963	1.123	0.917	0.901	1.201	1.056	0.340161
P14733	17	S	Lamin-B1 OS=Mus musculus OX=10090 GN=Lmnb1 PE=1 SV=3	Lmnb1	1	2.73991e-06	161.59	2	AS(1)APAT(0.999)PLS(0.001)PTR	-0.85753	0.945	1.05	0.95	1.159	0.962	0.954	1.021	1.052	0.982	1.101	0.93	1.102	0.974	0.039203
P14733	24	S	Lamin-B1 OS=Mus musculus OX=10090 GN=Lmnb1 PE=1 SV=3	Lmnb1	0.98867	9.56869e-07	156.25	2	ASAPATPLS(0.989)PT(0.011)R	-0.129	1.005	0.883	1.019	0.913	0.962	0.954	1.021	1.052	1.045	0.926	0.998	0.868	0.946	0.0134545
P14733	130	S	Lamin-B1 OS=Mus musculus OX=10090 GN=Lmnb1 PE=1 SV=3	Lmnb1	0.996262	0.0156816	60.55	2	ES(0.004)DLS(0.996)GAQIK	0.86149					0.962	0.954	1.021	1.052
P14733	303	S	Lamin-B1 OS=Mus musculus OX=10090 GN=Lmnb1 PE=1 SV=3	Lmnb1	0.977714	1.22696e-10	180.06	3	IES(0.978)LS(0.022)SQLSNLQK	0.090657	0.475	1.176	1.1	1.047	0.962	0.954	1.021	1.052	0.494	1.233	1.077	0.995	1.494	0.650055
P14733	392	S	Lamin-B1 OS=Mus musculus OX=10090 GN=Lmnb1 PE=1 SV=3	Lmnb1	0.999712	5.59976e-07	160.07	2	LKLS(1)PSPSSR	-0.46097	1.026	1.006	1.024	1.011	0.962	0.954	1.021	1.052	1.067	1.055	1.003	0.961	0.926	0.0221568
P14733	394	S	Lamin-B1 OS=Mus musculus OX=10090 GN=Lmnb1 PE=1 SV=3	Lmnb1	0.987596	0.000158779	99.927	3	LKLS(0.966)PS(0.988)PS(0.046)SR	-0.026019	1.02	1.033	0.999	0.945	0.962	0.954	1.021	1.052	1.06	1.083	0.978	0.898	0.876	0.0758768
P14733	396	S	Lamin-B1 OS=Mus musculus OX=10090 GN=Lmnb1 PE=1 SV=3	Lmnb1	0.879726	0.0605106	43.168	2	LS(0.001)PS(0.019)PS(0.88)S(0.1)R	-0.07128	0.745	1.099	0.858	1.061	0.962	0.954	1.021	1.052	0.774	1.152	0.84	1.009	0.98	0.150724
P14733	233	S	Lamin-B1 OS=Mus musculus OX=10090 GN=Lmnb1 PE=1 SV=3	Lmnb1	1	0.00249158	83.438	2	LVEVDS(1)GR	0.66494	0.955	0.927	1.027	0.99	0.962	0.954	1.021	1.052	0.993	0.972	1.006	0.941	0.99	0.032125
P14733	341	S	Lamin-B1 OS=Mus musculus OX=10090 GN=Lmnb1 PE=1 SV=3	Lmnb1	1	0.0146207	59.908	2	MLS(1)DRER	-0.31591	1.129	1.044	1.04	1.081	0.962	0.954	1.021	1.052	1.174	1.094	1.019	1.028	0.904	0.0563182
P14869	304	S	60S acidic ribosomal protein P0 OS=Mus musculus OX=10090 GN=Rplp0 PE=1 SV=3	Rplp0	1	1.59457e-27	224.08	4	AEAKEES(1)EES(1)DEDMGFGLFD	-0.5446	1.261	0.983	0.734	1.007	1.014	1.027	1.004	1.034	1.244	0.957	0.731	0.974	0.803	0.37865
P14869	307	S	60S acidic ribosomal protein P0 OS=Mus musculus OX=10090 GN=Rplp0 PE=1 SV=3	Rplp0	1	1.64707e-34	238.63	4	AEAKEES(1)EES(1)DEDMGFGLFD	-0.5446	0.981	1.21	0.911	1.029	1.014	1.027	1.004	1.034	0.967	1.178	0.907	0.995	0.892	0.0737644
P14873	541	S	Microtubule-associated protein 1B OS=Mus musculus OX=10090 GN=Map1b PE=1 SV=2	Map1b	0.999986	0.00160707	84.507	4	ADS(1)RES(1)LKPATK	2.1524	0.896	1.158	0.931	0.974	1.088	1.068	1.028	1.011	0.824	1.084	0.906	0.963	0.994	0.150812
P14873	544	S	Microtubule-associated protein 1B OS=Mus musculus OX=10090 GN=Map1b PE=1 SV=2	Map1b	0.999859	0.00892213	55.437	4	ADS(1)RES(1)LKPATK	2.1524	0.553	1.246	0.785	0.839	1.088	1.068	1.028	1.011	0.508	1.167	0.764	0.83	1.108	0.506308
P14873	1013	S	Microtubule-associated protein 1B OS=Mus musculus OX=10090 GN=Map1b PE=1 SV=2	Map1b	1	2.5948e-19	197.68	2	GEAEQS(1)EEEGEEEDK	0.97249	1.232	1.094	0.799	1.23	1.088	1.068	1.028	1.011	1.132	1.024	0.777	1.217	0.937	0.378834
P14873	960	S	Microtubule-associated protein 1B OS=Mus musculus OX=10090 GN=Map1b PE=1 SV=2	Map1b	0.973348	7.24942e-32	212.72	3	AETEEAEEPEEDGEDNAS(0.973)GS(0.025)AS(0.001)K	1.0573	0.989	1.03	1.015	0.996	1.088	1.068	1.028	1.011	0.909	0.964	0.987	0.985	1.054	0.0429363
P14873	1373	S	Microtubule-associated protein 1B OS=Mus musculus OX=10090 GN=Map1b PE=1 SV=2	Map1b	0.999996	1.11997e-54	293.12	2	ASLS(1)PMDEPVPDSESPVEK	-0.23685	1.123	1.051	1.027	0.977	1.088	1.068	1.028	1.011	1.032	0.984	0.999	0.966	0.975	0.0101533
P14873	1384	S	Microtubule-associated protein 1B OS=Mus musculus OX=10090 GN=Map1b PE=1 SV=2	Map1b	0.99922	4.89144e-82	323.13	3	AS(0.027)LS(0.973)PMDEPVPDS(0.001)ES(0.999)PVEK	0.17955	1.135	1.107	0.968	0.946	1.088	1.068	1.028	1.011	1.043	1.037	0.942	0.936	0.903	0
P14873	1151	S	Microtubule-associated protein 1B OS=Mus musculus OX=10090 GN=Map1b PE=1 SV=2	Map1b	0.997947	1.05027e-32	230.8	3	DVMSDETNNEET(0.001)ES(0.998)PS(0.002)QEFVNITK	-0.67955	1.077	1.045	1.003	0.985	1.088	1.068	1.028	1.011	0.99	0.978	0.976	0.974	0.991	0.00713529
P14873	1247	S	Microtubule-associated protein 1B OS=Mus musculus OX=10090 GN=Map1b PE=1 SV=2	Map1b	0.999935	2.04303e-16	160.66	3	DVSDERLS(1)PAK	0.081486	1.153	1.077	0.727	1.052	1.088	1.068	1.028	1.011	1.06	1.008	0.707	1.041	0.85	0.304472
P14873	1251	S	Microtubule-associated protein 1B OS=Mus musculus OX=10090 GN=Map1b PE=1 SV=2	Map1b	0.98445	2.04303e-16	172.6	5	DVS(0.012)DERLS(0.987)PAKS(0.984)PS(0.943)LS(0.06)PS(0.013)PPSPIEK	0.22927	1.153	1.098	0.938	0.938	1.088	1.068	1.028	1.011	1.06	1.028	0.912	0.928	0.882	0.034493
P14873	1253	S	Microtubule-associated protein 1B OS=Mus musculus OX=10090 GN=Map1b PE=1 SV=2	Map1b	0.942793	1.10072e-09	137.91	5	DVS(0.012)DERLS(0.987)PAKS(0.984)PS(0.943)LS(0.06)PS(0.013)PPSPIEK	0.22927	1.138	1.081	0.869	0.961	1.088	1.068	1.028	1.011	1.046	1.012	0.845	0.951	0.874	0.106794
P14873	1255	S	Microtubule-associated protein 1B OS=Mus musculus OX=10090 GN=Map1b PE=1 SV=2	Map1b	0.999494	2.23327e-21	214.94	2	SPSLS(0.999)PSPPSPIEK	0.039321	1.159	1.106	0.893	0.962	1.088	1.068	1.028	1.011	1.065	1.036	0.869	0.952	0.867	0.0839562
P14873	1257	S	Microtubule-associated protein 1B OS=Mus musculus OX=10090 GN=Map1b PE=1 SV=2	Map1b	0.99755	1.26244e-09	134.26	3	SPSLS(0.002)PS(0.998)PPS(1)PIEK	0.57183	1.094	1.097	1.016	0.948	1.088	1.068	1.028	1.011	1.006	1.027	0.988	0.938	0.948	0.0514938
P14873	1260	S	Microtubule-associated protein 1B OS=Mus musculus OX=10090 GN=Map1b PE=1 SV=2	Map1b	0.999984	2.23327e-21	214.94	3	SPSLS(0.002)PS(0.998)PPS(1)PIEK	0.57183	1.129	1.102	0.912	0.972	1.088	1.068	1.028	1.011	1.038	1.032	0.887	0.961	0.893	0.0601793
P14873	1614	S	Microtubule-associated protein 1B OS=Mus musculus OX=10090 GN=Map1b PE=1 SV=2	Map1b	1	5.59172e-06	109.41	4	EECPRPMS(1)IS(1)PPDFS(1)PK	-0.46304	0.966	1.09	0.927	1.011	1.088	1.068	1.028	1.011	0.888	1.021	0.902	1	0.998	0.0262285
P14873	1616	S	Microtubule-associated protein 1B OS=Mus musculus OX=10090 GN=Map1b PE=1 SV=2	Map1b	1	5.59172e-06	123.76	4	EECPRPMS(1)IS(1)PPDFS(1)PK	-0.46304	0.973	1.134	0.931	1.004	1.088	1.068	1.028	1.011	0.894	1.062	0.906	0.993	0.974	0.0566266
P14873	1621	S	Microtubule-associated protein 1B OS=Mus musculus OX=10090 GN=Map1b PE=1 SV=2	Map1b	1	1.28593e-09	172.91	4	EECPRPMS(1)IS(1)PPDFS(1)PK	-0.46304	1.034	1.203	0.767	1.027	1.088	1.068	1.028	1.011	0.95	1.126	0.746	1.016	0.844	0.0980812
P14873	614	S	Microtubule-associated protein 1B OS=Mus musculus OX=10090 GN=Map1b PE=1 SV=2	Map1b	1	5.43845e-07	141.85	2	EEQS(1)PVKAEVAEK	0.10428	0.914	0.874	0.761	1.296	1.088	1.068	1.028	1.011	0.84	0.818	0.74	1.282	1.224	0.396303
P14873	989	S	Microtubule-associated protein 1B OS=Mus musculus OX=10090 GN=Map1b PE=1 SV=2	Map1b	1	1.5614e-22	208.93	3	RES(1)VVS(1)GDDRAEEDMDDVLEK	0.39079	1.328	1.083	0.885	0.926	1.088	1.068	1.028	1.011	1.221	1.014	0.861	0.916	0.804	0.174138
P14873	992	S	Microtubule-associated protein 1B OS=Mus musculus OX=10090 GN=Map1b PE=1 SV=2	Map1b	1	8.10555e-22	191.22	3	RES(1)VVS(1)GDDRAEEDMDDVLEK	0.39079	1.19	1.127	1.012	1.029	1.088	1.068	1.028	1.011	1.094	1.055	0.984	1.018	0.932	0.0500741
P14873	825	S	Microtubule-associated protein 1B OS=Mus musculus OX=10090 GN=Map1b PE=1 SV=2	Map1b	1	6.47733e-08	131.32	3	ELEAERS(1)LMS(1)S(1)PEDLTK	0.34291	1.242	1.065	0.96	0.968	1.088	1.068	1.028	1.011	1.142	0.997	0.934	0.957	0.889	0.112946
P14873	828	S	Microtubule-associated protein 1B OS=Mus musculus OX=10090 GN=Map1b PE=1 SV=2	Map1b	0.99998	1.44348e-09	174.68	3	ELEAERS(1)LMS(1)S(1)PEDLTK	0.34291	1.111	1.123	0.948	1.024	1.088	1.068	1.028	1.011	1.021	1.051	0.922	1.013	0.934	0.0462062
P14873	829	S	Microtubule-associated protein 1B OS=Mus musculus OX=10090 GN=Map1b PE=1 SV=2	Map1b	0.999999	6.81631e-15	207.04	2	SLMS(1)S(1)PEDLTK	0.08432	1.165	1.121	0.929	1.022	1.088	1.068	1.028	1.011	1.071	1.05	0.904	1.011	0.904	0.093133
P14873	1789	S	Microtubule-associated protein 1B OS=Mus musculus OX=10090 GN=Map1b PE=1 SV=2	Map1b	0.998088	1.74455e-53	299.47	2	ES(0.002)S(0.998)PLYSPGFSDSTSAAK	0.17813	1.025	0.948	1.001	1.041	1.088	1.068	1.028	1.011	0.942	0.888	0.974	1.03	1.097	0.0812174
P14873	1793	S	Microtubule-associated protein 1B OS=Mus musculus OX=10090 GN=Map1b PE=1 SV=2	Map1b	0.999989	1.27059e-41	268.25	3	ES(0.204)S(0.796)PLYS(1)PGFSDSTSAAK	-0.12904	0.998	0.806	1.122	0.962	1.088	1.068	1.028	1.011	0.917	0.755	1.091	0.952	1.225	0.0409666
P14873	1814	S	Microtubule-associated protein 1B OS=Mus musculus OX=10090 GN=Map1b PE=1 SV=2	Map1b	0.833011	1.86102e-16	160.93	3	ETAAAHQAS(0.014)S(0.833)S(0.153)PPIDAATAEPYGFR	-0.2889	1.257	0.925	0.963	0.988	1.088	1.068	1.028	1.011	1.155	0.866	0.937	0.977	0.97	0.231205
P14873	934	S	Microtubule-associated protein 1B OS=Mus musculus OX=10090 GN=Map1b PE=1 SV=2	Map1b	0.993227	9.14721e-68	316.33	4	QGVDDIEKFEDEGAGFEES(0.007)S(0.993)ETGDYEEK	0.045413	1.299	1.07	0.876	1.04	1.088	1.068	1.028	1.011	1.194	1.002	0.852	1.029	0.87	0.25425
P14873	888	S	Microtubule-associated protein 1B OS=Mus musculus OX=10090 GN=Map1b PE=1 SV=2	Map1b	0.992049	4.85116e-35	205.8	3	GS(0.008)AES(0.992)PDEGITTTEGEGECEQTPEELEPVEK	-0.19269	1.31	1.084	0.971	1.061	1.088	1.068	1.028	1.011	1.204	1.015	0.945	1.049	0.909	0.192918
P14873	2205	S	Microtubule-associated protein 1B OS=Mus musculus OX=10090 GN=Map1b PE=1 SV=2	Map1b	1	5.94401e-06	108.79	4	HMDPPPAPMQDRS(1)PS(1)PR	-0.094455	0.983	0.903	1.055	1.075	1.088	1.068	1.028	1.011	0.903	0.846	1.026	1.063	1.196	0.0715085
P14873	2207	S	Microtubule-associated protein 1B OS=Mus musculus OX=10090 GN=Map1b PE=1 SV=2	Map1b	1	5.94401e-06	108.79	4	HMDPPPAPMQDRS(1)PS(1)PR	-0.094455	0.983	0.903	1.055	1.075	1.088	1.068	1.028	1.011	0.903	0.846	1.026	1.063	1.196	0.0715085
P14873	967	S	Microtubule-associated protein 1B OS=Mus musculus OX=10090 GN=Map1b PE=1 SV=2	Map1b	0.997728	2.24982e-15	208.82	2	HS(0.998)PT(0.002)EDDESAK	-0.018568	1.463	1.375	0.546	1.185	1.088	1.068	1.028	1.011	1.345	1.287	0.531	1.172	0.653	0.558755
P14873	561	S	Microtubule-associated protein 1B OS=Mus musculus OX=10090 GN=Map1b PE=1 SV=2	Map1b	0.999958	2.76853e-05	123.14	3	KES(1)KEETPEVTK	-0.48693	1.38	1.374	0.643	0.911	1.088	1.068	1.028	1.011	1.268	1.287	0.625	0.901	0.596	0.245383
P14873	1497	S	Microtubule-associated protein 1B OS=Mus musculus OX=10090 GN=Map1b PE=1 SV=2	Map1b	0.995721	3.66767e-55	301.76	2	LGGDVS(0.996)PT(0.004)QIDVSQFGSFK	0.24776	1.154	1.04	1.022	0.96	1.088	1.068	1.028	1.011	1.061	0.974	0.994	0.95	0.956	0.0281068
P14873	2068	S	Microtubule-associated protein 1B OS=Mus musculus OX=10090 GN=Map1b PE=1 SV=2	Map1b	0.98971	0.000620913	95.483	3	KS(0.99)PS(0.01)EAR	0.12354	1.101	0.976	1.046	1.069	1.088	1.068	1.028	1.011	1.012	0.914	1.018	1.057	1.081	0.0981184
P14873	1438	S	Microtubule-associated protein 1B OS=Mus musculus OX=10090 GN=Map1b PE=1 SV=2	Map1b	0.999994	1.03198e-45	276.1	3	QGFPDRES(1)PVSDLTSTGLYQDK	0.11241	1.215	1.078	1.011	0.97	1.088	1.068	1.028	1.011	1.117	1.009	0.983	0.959	0.915	0.0540956
P14873	1662	S	Microtubule-associated protein 1B OS=Mus musculus OX=10090 GN=Map1b PE=1 SV=2	Map1b	0.999651	2.78271e-47	213.45	5	QS(1)PDHPTLGASVLHITENGPTEVDYSPSDIQDSSLSHK	0.40063	0.755	0.791	1.475	0.849	1.088	1.068	1.028	1.011	0.694	0.741	1.435	0.84	1.601	0.412516
P14873	1420	S	Microtubule-associated protein 1B OS=Mus musculus OX=10090 GN=Map1b PE=1 SV=2	Map1b	1	0.000159973	103.83	3	RS(1)ES(1)PFEGK	0.43671	0.93	0.948	1.171	1.003	1.088	1.068	1.028	1.011	0.855	0.888	1.139	0.992	1.224	0.124155
P14873	1422	S	Microtubule-associated protein 1B OS=Mus musculus OX=10090 GN=Map1b PE=1 SV=2	Map1b	1	2.02587e-06	152.16	3	RS(1)ES(1)PFEGK	0.43671	1.011	0.997	1.151	0.981	1.088	1.068	1.028	1.011	0.929	0.934	1.12	0.97	1.122	0.1052
P14873	1778	S	Microtubule-associated protein 1B OS=Mus musculus OX=10090 GN=Map1b PE=1 SV=2	Map1b	0.999994	4.09e-13	150.82	4	VQSLEGEKLS(1)PKS(1)DISPLTPR	-0.2613	1.193	1.07	0.59	1.098	1.088	1.068	1.028	1.011	1.097	1.002	0.574	1.086	0.804	0.493699
P14873	1781	S	Microtubule-associated protein 1B OS=Mus musculus OX=10090 GN=Map1b PE=1 SV=2	Map1b	1	1.93431e-07	111.33	3	VQS(0.001)LEGEKLS(0.999)PKS(1)DIS(1)PLT(1)PR	0.074954	1.17	1.087	0.614	1.078	1.088	1.068	1.028	1.011	1.075	1.018	0.597	1.066	0.801	0.434328
P14873	2267	S	Microtubule-associated protein 1B OS=Mus musculus OX=10090 GN=Map1b PE=1 SV=2	Map1b	0.999999	0.000288662	96.059	2	SKPLAAS(1)PK	-0.92915	1.014	0.979	0.827	1.171	1.088	1.068	1.028	1.011	0.932	0.917	0.804	1.158	1.063	0.26608
P14873	2030	S	Microtubule-associated protein 1B OS=Mus musculus OX=10090 GN=Map1b PE=1 SV=2	Map1b	0.987425	9.85418e-52	285.91	2	S(0.987)PDT(0.005)S(0.001)AY(0.006)CYETMEK	-0.13503	1.057	0.942	1.074	1.01	1.088	1.068	1.028	1.011	0.972	0.882	1.045	0.999	1.104	0.0371487
P14873	1395	S	Microtubule-associated protein 1B OS=Mus musculus OX=10090 GN=Map1b PE=1 SV=2	Map1b	0.999994	3.48674e-34	231.94	3	S(1)PPLLGSESPYEDFLSADSK	0.21346	1.072	1.06	1.056	0.987	1.088	1.068	1.028	1.011	0.985	0.993	1.027	0.976	1.013	0.0418819
P14873	1403	S	Microtubule-associated protein 1B OS=Mus musculus OX=10090 GN=Map1b PE=1 SV=2	Map1b	0.996374	1.91404e-27	217.98	3	SPPLLGS(0.004)ES(0.996)PYEDFLSADSK	0.047463	0.929	0.944	1.234	0.861	1.088	1.068	1.028	1.011	0.854	0.884	1.2	0.852	1.184	0.263262
P14873	343	S	Microtubule-associated protein 1B OS=Mus musculus OX=10090 GN=Map1b PE=1 SV=2	Map1b	0.998033	1.08239e-06	155	3	SQGSTS(0.002)NS(0.998)DWMK	-1.0955	1.122	1.295	0.807	1.041	1.088	1.068	1.028	1.011	1.031	1.213	0.785	1.03	0.805	0.0772986
P14873	1293	S	Microtubule-associated protein 1B OS=Mus musculus OX=10090 GN=Map1b PE=1 SV=2	Map1b	0.992706	2.18028e-55	290.75	3	S(0.004)VS(0.993)PGVT(0.004)QAVVEEHCASPEEK	-0.14466	1.055	0.987	0.998	1.071	1.088	1.068	1.028	1.011	0.97	0.924	0.971	1.059	1.074	0.0955105
P14873	1307	S	Microtubule-associated protein 1B OS=Mus musculus OX=10090 GN=Map1b PE=1 SV=2	Map1b	1	2.67733e-55	289.62	3	S(0.004)VS(0.992)PGVT(0.003)QAVVEEHCAS(1)PEEK	-0.71658	1.074	1.039	0.874	1.092	1.088	1.068	1.028	1.011	0.987	0.973	0.85	1.08	0.986	0.17866
P14873	598	S	Microtubule-associated protein 1B OS=Mus musculus OX=10090 GN=Map1b PE=1 SV=2	Map1b	0.995093	0.00156115	72.891	3	T(0.002)ES(0.995)KPS(0.003)VTEK	-0.76017	1.189	1.071	0.893	1.079	1.088	1.068	1.028	1.011	1.093	1.003	0.869	1.067	0.93	0.204639
P14873	1911	S	Microtubule-associated protein 1B OS=Mus musculus OX=10090 GN=Map1b PE=1 SV=2	Map1b	0.999541	7.86038e-53	283.05	3	TIKS(1)PCDSGYSYETIEK	-0.39495	1.075	0.886	0.963	1.005	1.088	1.068	1.028	1.011	0.988	0.83	0.937	0.994	1.073	0.16475
P14873	1317	S	Microtubule-associated protein 1B OS=Mus musculus OX=10090 GN=Map1b PE=1 SV=2	Map1b	0.977426	3.21862e-45	251.57	3	TLEVVS(0.977)PS(0.022)QSVTGSAGHTPYYQSPTDEK	-0.14071	0.796	0.765	1.313	0.922	1.088	1.068	1.028	1.011	0.732	0.716	1.277	0.912	1.51	0.220634
P14873	1877	S	Microtubule-associated protein 1B OS=Mus musculus OX=10090 GN=Map1b PE=1 SV=2	Map1b	0.999973	9.81053e-43	224.54	4	TPGDFNYAYQKPENAAGS(1)PDEEDYDYESQEK	-0.16459	1.444	1.021	0.934	0.854	1.088	1.068	1.028	1.011	1.327	0.956	0.909	0.845	0.784	0.179368
P14873	1391	S	Microtubule-associated protein 1B OS=Mus musculus OX=10090 GN=Map1b PE=1 SV=2	Map1b	0.999992	3.89817e-08	99.907	4	VLS(1)PLRS(1)PPLLGSESPYEDFLSADSK	0.30589	0.945	0.939	1.045	1.04	1.088	1.068	1.028	1.011	0.869	0.879	1.017	1.029	1.17	0.000604107
P14873	1768	S	Microtubule-associated protein 1B OS=Mus musculus OX=10090 GN=Map1b PE=1 SV=2	Map1b	1	0.000635714	85.087	3	VQS(1)LEGEKLS(1)PK	0.11399	1.004	1.106	0.656	1.234	1.088	1.068	1.028	1.011	0.923	1.036	0.638	1.221	0.935	0.369057
P14873	1775	S	Microtubule-associated protein 1B OS=Mus musculus OX=10090 GN=Map1b PE=1 SV=2	Map1b	1	4.09e-13	185.3	2	VQSLEGEKLS(1)PK	-0.349	1.167	1.085	0.604	1.108	1.088	1.068	1.028	1.011	1.073	1.016	0.588	1.096	0.814	0.461553
P15066	249	S	Transcription factor jun-D OS=Mus musculus OX=10090 GN=Jund PE=1 SV=1	Jund	0.99979	2.54581e-30	196.68	3	DEPQTVPDVPSFGDS(1)PPLSPIDMDTQER	-0.088916	0.882	1.119	0.919	1.066	1.007	1.137	0.909	0.967	0.876	0.984	1.011	1.102	1.137	0.0211448
P15066	253	S	Transcription factor jun-D OS=Mus musculus OX=10090 GN=Jund PE=1 SV=1	Jund	0.999749	2.98531e-13	137.37	3	DEPQTVPDVPS(0.001)FGDS(0.999)PPLS(1)PIDMDTQER	-0.49456	0.943	1.054	0.951	1.003	1.007	1.137	0.909	0.967	0.936	0.927	1.046	1.037	1.118	0.000632192
P15261	379	S	Interferon gamma receptor 1 OS=Mus musculus OX=10090 GN=Ifngr1 PE=1 SV=3	Ifngr1	0.91385	9.87782e-10	124.47	3	S(0.914)FS(0.086)LLSSNQSGPCSLTAYHSR	-0.35929	0.975	1.025	1.187	1.074
P15379	733	S	CD44 antigen OS=Mus musculus OX=10090 GN=Cd44 PE=1 SV=3	Cd44	1	0.0022182	82.837	3	KPS(1)ELNGEASK	-0.056452	0.95	1.087	0.818	1.022	1.011	1.087	0.874	1.028	0.94	1	0.936	0.994	0.995	0.00142132
P15379	742	S	CD44 antigen OS=Mus musculus OX=10090 GN=Cd44 PE=1 SV=3	Cd44	1	0.000295424	91.812	3	S(1)QEMVHLVNK	-0.09658	1.208	0.981	0.821	0.995	1.011	1.087	0.874	1.028	1.195	0.902	0.939	0.968	0.93	0.218332
P15508	2034	S	Spectrin beta chain, erythrocytic OS=Mus musculus OX=10090 GN=Sptb PE=1 SV=4	Sptb	0.998631	0.000746566	79.639	3	DFGHT(0.001)VDS(0.999)VEK	-0.36691	0.97	1.138	0.794	1.15	1.03	0.908	1.04	1.188	0.942	1.253	0.763	0.968	0.792	0.0330549
P15508	2114	S	Spectrin beta chain, erythrocytic OS=Mus musculus OX=10090 GN=Sptb PE=1 SV=4	Sptb	0.951432	3.28179e-05	94.958	3	LS(0.951)S(0.097)S(0.951)WESLLPEPAHPF	0.54142	1.099	0.866	1.261	0.641	1.03	0.908	1.04	1.188	1.067	0.954	1.212	0.54	0.851	0.47362
P15508	2116	S	Spectrin beta chain, erythrocytic OS=Mus musculus OX=10090 GN=Sptb PE=1 SV=4	Sptb	0.951387	1.53494e-05	96.773	3	LS(0.951)S(0.097)S(0.951)WESLLPEPAHPF	0.54142	1.001	1.032	1.328	0.673	1.03	0.908	1.04	1.188	0.972	1.137	1.277	0.566	0.906	0.636864
P15508	2105	S	Spectrin beta chain, erythrocytic OS=Mus musculus OX=10090 GN=Sptb PE=1 SV=4	Sptb	0.753006	0.0382425	50.897	2	T(0.25)S(0.753)PVS(0.995)FMS(0.002)R	0.30078	1.01	1.124	0.817	1.259	1.03	0.908	1.04	1.188	0.981	1.238	0.786	1.06	0.828	0.0469413
P15508	2108	S	Spectrin beta chain, erythrocytic OS=Mus musculus OX=10090 GN=Sptb PE=1 SV=4	Sptb	0.994905	0.0382425	50.897	2	T(0.25)S(0.753)PVS(0.995)FMS(0.002)R	0.30078	1.01	1.124	0.817	1.259	1.03	0.908	1.04	1.188	0.981	1.238	0.786	1.06	0.828	0.0469413
P15702	347	S	Leukosialin OS=Mus musculus OX=10090 GN=Spn PE=1 SV=1	Spn	1	5.60226e-06	96.133	4	QGS(1)LVLEELKPGSGPNLK	0.46888	1.081	1.042	0.687	0.94
P15806	140	S	Transcription factor E2-alpha OS=Mus musculus OX=10090 GN=Tcf3 PE=1 SV=2	Tcf3	0.878335	1.39423e-06	88.087	4	DTSVGTLSQAGFLPGELS(0.011)LS(0.011)S(0.039)PGPLS(0.878)PS(0.061)GIK	0.095514	0.793	0.936	0.837	1.114	0.851	0.997	1.114	1.117	0.932	0.939	0.751	0.997	0.934	0.193811
P15920	695	S	V-type proton ATPase 116 kDa subunit a isoform 2 OS=Mus musculus OX=10090 GN=Atp6v0a2 PE=1 SV=2	Atp6v0a2	0.999991	0.00551216	53.77	3	KDS(1)EEEVS(1)LLGNQDIEEGNSR	-0.93839					0.95	0.998	1.098	1.046
P15920	700	S	V-type proton ATPase 116 kDa subunit a isoform 2 OS=Mus musculus OX=10090 GN=Atp6v0a2 PE=1 SV=2	Atp6v0a2	0.999897	0.00551216	53.77	3	KDS(1)EEEVS(1)LLGNQDIEEGNSR	-0.93839					0.95	0.998	1.098	1.046
P16045	30	S	Galectin-1 OS=Mus musculus OX=10090 GN=Lgals1 PE=1 SV=3	Lgals1	1	0.0204762	59.84	2	S(1)FVLNLGK	-1.206	0.519	1.002	1.017	1.121	0.981	1.05	0.936	1.03	0.529	0.954	1.087	1.088	1.598	0.40501
P16125	11	S	L-lactate dehydrogenase B chain OS=Mus musculus OX=10090 GN=Ldhb PE=1 SV=2	Ldhb	1	4.83886e-10	152.37	3	LIAS(1)VADDEAAVPNNK	0.62936	0.817	0.998	1.05	0.993	0.958	0.903	1.022	1.015	0.853	1.105	1.027	0.978	1.044	0.215957
P16546	1031	S	Spectrin alpha chain, non-erythrocytic 1 OS=Mus musculus OX=10090 GN=Sptan1 PE=1 SV=4	Sptan1	0.998008	5.4455e-32	217.37	2	KLDPAQS(0.002)AS(0.998)R	0.061448	1.073	1.022	1.105	0.988	0.977	1.006	1.028	1.032	1.098	1.016	1.075	0.957	0.96	0.0272389
P16546	1217	S	Spectrin alpha chain, non-erythrocytic 1 OS=Mus musculus OX=10090 GN=Sptan1 PE=1 SV=4	Sptan1	1	6.75342e-06	139.71	2	WRS(1)LQQLAEER	0.66641	0.821	1.029	1.226	0.925	0.977	1.006	1.028	1.032	0.84	1.023	1.193	0.896	1.148	0.335075
P16858	146	S	Glyceraldehyde-3-phosphate dehydrogenase OS=Mus musculus OX=10090 GN=Gapdh PE=1 SV=2	Gapdh	0.989557	0.000113102	87.963	3	IVS(0.99)NAS(0.01)CTTNCLAPLAK	-0.33557	1.411	0.937	1.166	0.806	0.997	1.038	1.024	0.978	1.415	0.903	1.139	0.824	0.859	0.0889028
P16858	239	S	Glyceraldehyde-3-phosphate dehydrogenase OS=Mus musculus OX=10090 GN=Gapdh PE=1 SV=2	Gapdh	0.980943	0.0215945	45.347	3	VPT(0.015)PNVS(0.981)VVDLT(0.004)CR	-0.71026	1	0.897	0.943	1.049	0.997	1.038	1.024	0.978	1.003	0.864	0.921	1.073	1.08	0.212132
P16951	118	S	Cyclic AMP-dependent transcription factor ATF-2 OS=Mus musculus OX=10090 GN=Atf2 PE=1 SV=2	Atf2	0.999996	4.41247e-24	178.89	4	IEEPSVVETTHQDS(1)PLPHPESTTSDEK	0.31264	0.961	0.899	1.075	0.903
P16951	94	S	Cyclic AMP-dependent transcription factor ATF-2 OS=Mus musculus OX=10090 GN=Atf2 PE=1 SV=2	Atf2	1	1.60182e-15	204.26	3	MPLDLS(1)PLAT(1)PIIR	-0.64159	0.938	1.007	1.07	0.985
P16951	248	S	Cyclic AMP-dependent transcription factor ATF-2 OS=Mus musculus OX=10090 GN=Atf2 PE=1 SV=2	Atf2	0.953105	3.10062e-16	158.73	3	PVTMVPSVPGIPGPS(0.047)S(0.953)PQPVQSEAK	-0.47392	0.942	1.038	0.968	1.085
P17012	269	S	Zinc finger X-chromosomal protein OS=Mus musculus OX=10090 GN=Zfx PE=1 SV=2	Zfx	0.996829	9.60914e-10	104.39	4	ADPGEDDLGGT(0.003)VDIVES(0.997)EPENEHGVELLDPNNSIR	-0.50766	0.958	0.741	0.856	1.221
P17095	102	S	High mobility group protein HMG-I/HMG-Y OS=Mus musculus OX=10090 GN=Hmga1 PE=1 SV=4	Hmga1	0.997196	5.91969e-05	80.664	4	KLEKEEEEGIS(0.004)QES(0.997)S(0.999)EEEQ	0.16194	1.225	1.042	0.836	0.984
P17095	103	S	High mobility group protein HMG-I/HMG-Y OS=Mus musculus OX=10090 GN=Hmga1 PE=1 SV=4	Hmga1	0.999139	5.91969e-05	80.664	4	KLEKEEEEGIS(0.004)QES(0.997)S(0.999)EEEQ	0.16194	1.225	1.042	0.836	0.984
P17141	590	S	Zinc finger protein 37 OS=Mus musculus OX=10090 GN=Zfp37 PE=2 SV=4	Zfp37	0.999964	8.67165e-05	119.21	2	IHSEEQS(1)EEED	0.02551	1.324	0.927	1.097	0.764
P17182	419	S	Alpha-enolase OS=Mus musculus OX=10090 GN=Eno1 PE=1 SV=3	Eno1	1	0.000757393	82.069	3	IEEELGS(1)KAK	0.86492	1.1	1.209	0.771	0.959	1.004	1.007	0.99	1.02	1.096	1.201	0.779	0.94	0.747	0.0681549
P17225	52	S	Polypyrimidine tract-binding protein 1 OS=Mus musculus OX=10090 GN=Ptbp1 PE=1 SV=2	Ptbp1	0.999955	0.022289	59.052	2	S(1)AGVPSR	-0.070609	0.937	0.892	1.07	1.044	0.996	0.985	0.979	0.992	0.941	0.906	1.093	1.052	1.162	0.000608788
P17257	41	S	Protein FAM167B OS=Mus musculus OX=10090 GN=Fam167b PE=2 SV=2	Fam167b	0.999996	4.75053e-05	125.97	3	RPS(1)YLEWTAR	0.064424	0.807	0.922	1.413	0.948
P17426	655	S	AP-2 complex subunit alpha-1 OS=Mus musculus OX=10090 GN=Ap2a1 PE=1 SV=1	Ap2a1	0.826949	1.0613e-09	114.94	3	DTSSNDINGGVEPTPS(0.004)T(0.003)VS(0.031)T(0.085)PS(0.827)PS(0.05)ADLLGLR	0.49234	1.049	1.005	1.007	1.079	1.03	1.034	1.023	0.994	1.018	0.972	0.984	1.086	1.042	0.101791
P17751	262	S	Triosephosphate isomerase OS=Mus musculus OX=10090 GN=Tpi1 PE=1 SV=4	Tpi1	0.997448	1.00401e-14	191.37	3	IIYGGS(0.997)VT(0.003)GATCK	0.054295	0.84	1.029	1.048	1.042	0.946	0.966	1.021	1.014	0.888	1.065	1.026	1.028	1.06	0.126746
P18052	178	S	Receptor-type tyrosine-protein phosphatase alpha OS=Mus musculus OX=10090 GN=Ptpra PE=1 SV=3	Ptpra	0.848261	0.00315827	69.345	3	QAGS(0.388)HS(0.848)NS(0.763)FR	0.80291	1.013	1.13	1.191	1.161	0.97	1.043	0.995	1.05	1.044	1.083	1.197	1.106	1.084	0.0821914
P18052	180	S	Receptor-type tyrosine-protein phosphatase alpha OS=Mus musculus OX=10090 GN=Ptpra PE=1 SV=3	Ptpra	0.999997	2.97292e-06	145	2	QAGSHSNS(1)FR	0.66009	0.996	0.933	1.22	0.968	0.97	1.043	0.995	1.05	1.027	0.895	1.226	0.922	1.112	0.104286
P18581	645	S	Cationic amino acid transporter 2 OS=Mus musculus OX=10090 GN=Slc7a2 PE=1 SV=3	Slc7a2	1	0.000999115	73.296	3	NLS(1)LPFILHEK	-0.36256	1.148	1.113	0.802	0.673
P18608	7	S	Non-histone chromosomal protein HMG-14 OS=Mus musculus OX=10090 GN=Hmgn1 PE=1 SV=2	Hmgn1	1	0.000758493	85.554	3	KVS(1)ADGAAK	-0.11597	0.951	1.075	0.853	0.991
P18654	227	S	Ribosomal protein S6 kinase alpha-3 OS=Mus musculus OX=10090 GN=Rps6ka3 PE=1 SV=2	Rps6ka3	0.999965	6.70534e-32	244.46	3	AYS(1)FCGTVEYMAPEVVNR	-0.64316	1.09	1.299	1.284	0.311	1.02	0.98	0.953	1.036	1.069	1.326	1.347	0.3	0.743	0.984049
P18653	369	S	Ribosomal protein S6 kinase alpha-1 OS=Mus musculus OX=10090 GN=Rps6ka1 PE=1 SV=1	Rps6ka1	0.993899	7.27305e-05	83.395	3	GFS(0.994)FVAT(0.006)GLMEDDGKPR	-1.5731	0.631	0.894	1.123	0.951
P18654	369	S	Ribosomal protein S6 kinase alpha-3 OS=Mus musculus OX=10090 GN=Rps6ka3 PE=1 SV=2	Rps6ka3	0.999854	1.70482e-05	91.733	3	DS(1)PGIPPSANAHQLFR	0.23735	0.945	1.005	1.098	0.933	1.02	0.98	0.953	1.036	0.926	1.026	1.152	0.901	1.061	0.243922
P18654	715	S	Ribosomal protein S6 kinase alpha-3 OS=Mus musculus OX=10090 GN=Rps6ka3 PE=1 SV=2	Rps6ka3	1	0.000859358	87.808	2	NQS(1)PVLEPVGR	-0.85697	0.956	0.849	0.877	0.923	1.02	0.98	0.953	1.036	0.937	0.866	0.92	0.891	1.006	0.0330522
P18760	23	S	Cofilin-1 OS=Mus musculus OX=10090 GN=Cfl1 PE=1 SV=3	Cfl1	0.842	0.000137316	126.03	2	S(0.842)S(0.132)T(0.026)PEEVK	-0.35903	1.245	1.067	0.787	1.005	1.068	1.039	0.93	0.984	1.166	1.027	0.846	1.021	0.86	0.220354
P18826	759	S	Phosphorylase b kinase regulatory subunit alpha, skeletal muscle isoform OS=Mus musculus OX=10090 GN=Phka1 PE=1 SV=3	Phka1	1	1.9809e-13	167.02	3	DQS(1)GEVDFQSLVSQLK	-0.60863	1.073	1.053	0.843	1.098
P18911	451	S	Retinoic acid receptor gamma OS=Mus musculus OX=10090 GN=Rarg PE=1 SV=3	Rarg	1	2.82886e-06	143.94	2	RGQS(1)PQPDQGP	-0.055309	1.153	1.118	1.088	1.001
P19091	75	S	Androgen receptor OS=Mus musculus OX=10090 GN=Ar PE=1 SV=1	Ar	0.999629	1.00024e-06	136.39	3	QQHTEDGS(1)PQAHIR	-0.19128	1.11	0.749	1.037	0.826	1.028	0.973	0.805	0.838	1.08	0.77	1.288	0.986	1.237	0.0503035
P19426	255	S	Negative elongation factor E OS=Mus musculus OX=10090 GN=Nelfe PE=1 SV=2	Nelfe	0.997545	0.000528407	93.166	2	S(0.002)DS(0.998)FPER	0.12364	0.933	0.929	1.094	1.088	0.984	1.004	0.91	0.993	0.948	0.925	1.202	1.096	1.227	0.0478515
P19426	51	S	Negative elongation factor E OS=Mus musculus OX=10090 GN=Nelfe PE=1 SV=2	Nelfe	0.990761	4.44288e-53	289.43	2	S(0.009)LS(0.991)EQPVVDTATATEQAK	0.0086264	0.941	0.91	1.129	1.173	0.984	1.004	0.91	0.993	0.956	0.906	1.241	1.181	1.301	0.00326106
P19426	139	S	Negative elongation factor E OS=Mus musculus OX=10090 GN=Nelfe PE=1 SV=2	Nelfe	0.923114	2.60953e-05	131.03	2	SLYESFVS(0.067)S(0.923)S(0.01)DR	-0.035388	0.947	0.983	0.911	1.084	0.984	1.004	0.91	0.993	0.962	0.979	1.001	1.092	1.078	0.0485398
P19426	115	S	Negative elongation factor E OS=Mus musculus OX=10090 GN=Nelfe PE=1 SV=2	Nelfe	0.984411	1.21159e-15	209.93	2	S(0.016)MS(0.984)ADEDLQEPSR	0.046406	1.042	0.912	1.107	0.997	0.984	1.004	0.91	0.993	1.059	0.908	1.216	1.004	1.127	0.0263518
P19426	181	S	Negative elongation factor E OS=Mus musculus OX=10090 GN=Nelfe PE=1 SV=2	Nelfe	0.998268	0.00118356	96.936	2	S(0.001)S(0.001)AS(0.998)PPR	0.63417	1.026	0.959	1.077	1.056	0.984	1.004	0.91	0.993	1.043	0.955	1.184	1.063	1.124	0.0138402
P19973	168	S	Lymphocyte-specific protein 1 OS=Mus musculus OX=10090 GN=Lsp1 PE=1 SV=2	Lsp1	0.999994	3.47818e-25	194.81	5	HQVRT(1)PS(1)PLALEDTVELS(0.059)S(0.94)PPLS(0.001)PTTK	-0.5452	1.168	1.093	0.795	0.967	1.047	0.994	0.875	0.954	1.116	1.1	0.909	1.014	0.868	0.0871162
P19973	180	S	Lymphocyte-specific protein 1 OS=Mus musculus OX=10090 GN=Lsp1 PE=1 SV=2	Lsp1	0.939918	3.47818e-25	194.81	5	HQVRT(1)PS(1)PLALEDTVELS(0.059)S(0.94)PPLS(0.001)PTTK	-0.5452	1.254	1.055	0.778	0.931	1.047	0.994	0.875	0.954	1.198	1.061	0.889	0.976	0.831	0.151462
P19973	184	S	Lymphocyte-specific protein 1 OS=Mus musculus OX=10090 GN=Lsp1 PE=1 SV=2	Lsp1	0.923871	2.19847e-18	147.06	4	HQVRT(1)PS(0.999)PLALEDT(0.001)VELS(0.074)S(0.926)PPLS(0.924)PT(0.059)T(0.017)K	0.26237	1.345	1.123	0.578	0.954	1.047	0.994	0.875	0.954	1.285	1.13	0.661	1	0.7	0.375034
P19973	243	S	Lymphocyte-specific protein 1 OS=Mus musculus OX=10090 GN=Lsp1 PE=1 SV=2	Lsp1	0.999996	2.55557e-07	139.2	3	QPS(1)IELPSMAVASTK	0.083836	1.061	1.051	0.929	0.914	1.047	0.994	0.875	0.954	1.013	1.057	1.062	0.958	0.977	0.102773
P20152	430	S	Vimentin OS=Mus musculus OX=10090 GN=Vim PE=1 SV=3	Vim	0.999614	3.35057e-16	204.47	4	ETNLES(1)LPLVDTHSK	0.27574	0.662	1.085	1.057	1.055	1.04	1.063	0.989	0.993	0.637	1.021	1.069	1.062	1.359	0.33196
P20152	339	S	Vimentin OS=Mus musculus OX=10090 GN=Vim PE=1 SV=3	Vim	0.999944	0.00204772	86.463	2	GTNES(1)LER	0.69923	0.994	1.12	1.158	0.995	1.04	1.063	0.989	0.993	0.956	1.054	1.171	1.002	1.088	0.178077
P20152	419	S	Vimentin OS=Mus musculus OX=10090 GN=Vim PE=1 SV=3	Vim	0.873157	2.68874e-06	125.86	3	ISLPLPT(0.008)FS(0.873)S(0.119)LNLR	-0.19006	0.45	0.859	1.204	1.198	1.04	1.063	0.989	0.993	0.433	0.808	1.217	1.206	2.152	0.43307
P20152	420	S	Vimentin OS=Mus musculus OX=10090 GN=Vim PE=1 SV=3	Vim	0.951814	8.27733e-08	143.83	2	ISLPLPTFS(0.048)S(0.952)LNLR	-0.21577	0.775	1.088	1.191	1.142	1.04	1.063	0.989	0.993	0.745	1.024	1.204	1.15	1.37	0.254548
P20152	72	S	Vimentin OS=Mus musculus OX=10090 GN=Vim PE=1 SV=3	Vim	0.858683	1.21154e-05	144.9	2	S(0.859)S(0.141)VPGVR	0.27486	0.979	0.978	1.084	0.941	1.04	1.063	0.989	0.993	0.941	0.92	1.096	0.948	1.098	0.086979
P20152	73	S	Vimentin OS=Mus musculus OX=10090 GN=Vim PE=1 SV=3	Vim	0.961143	0.000103131	115.33	3	LRS(0.039)S(0.961)VPGVR	-0.047304	0.936	1.097	1.055	0.801	1.04	1.063	0.989	0.993	0.9	1.032	1.067	0.807	0.984	0.290316
P20152	18	S	Vimentin OS=Mus musculus OX=10090 GN=Vim PE=1 SV=3	Vim	0.959841	0.000253728	98.105	2	MFGGS(0.96)GT(0.04)SSR	-0.96136	0.931	1.048	1.211	0.987	1.04	1.063	0.989	0.993	0.895	0.986	1.224	0.994	1.188	0.214275
P20152	214	S	Vimentin OS=Mus musculus OX=10090 GN=Vim PE=1 SV=3	Vim	1	0.000187059	109.83	2	QDVDNAS(1)LAR	2.2101	0.251	1.113	1.25	1.119	1.04	1.063	0.989	0.993	0.241	1.047	1.264	1.127	3.16	0.932741
P20152	325	S	Vimentin OS=Mus musculus OX=10090 GN=Vim PE=1 SV=3	Vim	0.937229	1.93269e-07	152.94	3	QVQS(0.937)LT(0.063)CEVDALK	1.542	0.917	1.081	1.127	0.993	1.04	1.063	0.989	0.993	0.882	1.017	1.14	1	1.138	0.192621
P20152	54	S	Vimentin OS=Mus musculus OX=10090 GN=Vim PE=1 SV=3	Vim	0.830407	0.0387417	46.353	2	S(0.002)LYS(0.83)S(0.141)S(0.026)PGGAYVTR	3.7509	1.008	1.026	0.965	0.915	1.04	1.063	0.989	0.993	0.969	0.965	0.976	0.921	0.98	0.038222
P20152	56	S	Vimentin OS=Mus musculus OX=10090 GN=Vim PE=1 SV=3	Vim	0.931018	0.000781236	74.428	3	SLY(0.008)S(0.008)S(0.044)S(0.931)PGGAY(0.008)VTR	0.047959	0.99	1.323	1.195	0.682	1.04	1.063	0.989	0.993	0.952	1.245	1.208	0.687	0.91	0.556832
P20152	10	S	Vimentin OS=Mus musculus OX=10090 GN=Vim PE=1 SV=3	Vim	0.978464	0.000823904	94.804	2	SVS(0.001)S(0.002)S(0.018)S(0.978)YR	-0.71825	0.621	0.983	1.291	1.173	1.04	1.063	0.989	0.993	0.597	0.925	1.305	1.181	1.732	0.371216
P20152	39	S	Vimentin OS=Mus musculus OX=10090 GN=Vim PE=1 SV=3	Vim	0.984784	0.000157873	118.9	2	T(0.012)Y(0.001)S(0.985)LGS(0.003)ALR	-0.10123	0.529	0.864	1.043	1.011	1.04	1.063	0.989	0.993	0.509	0.813	1.055	1.018	1.662	0.349194
P20152	42	S	Vimentin OS=Mus musculus OX=10090 GN=Vim PE=1 SV=3	Vim	0.913343	0.0109223	53.21	3	T(0.001)Y(0.002)S(0.07)LGS(0.913)ALRPS(0.006)T(0.006)S(0.002)R	0.65192	0.834	1.154	0.81	1.063	1.04	1.063	0.989	0.993	0.802	1.086	0.819	1.07	1.003	0.0253797
P20152	47	S	Vimentin OS=Mus musculus OX=10090 GN=Vim PE=1 SV=3	Vim	0.936201	0.000319105	88.427	3	TY(0.001)SLGS(0.001)ALRPS(0.936)T(0.058)S(0.004)R	0.56065	0.787	1.01	0.979	0.945	1.04	1.063	0.989	0.993	0.757	0.95	0.99	0.952	1.155	0.187337
P20357	28	S	Microtubule-associated protein 2 OS=Mus musculus OX=10090 GN=Map2 PE=1 SV=2	Map2	1	5.09239e-30	234.48	4	APHWTSASLTEAAAHPHS(1)PEMK	-0.11956	0.83	0.744	1.334	0.802	1.091	0.961	1.007	1.019	0.761	0.774	1.325	0.787	1.379	0.371244
P20357	1485	S	Microtubule-associated protein 2 OS=Mus musculus OX=10090 GN=Map2 PE=1 SV=2	Map2	0.750467	0.00606081	62.861	3	KSEVQAHS(0.75)PS(0.25)R	-0.021437	0.954	0.948	1.62	0.981	1.091	0.961	1.007	1.019	0.874	0.986	1.609	0.963	1.409	0.433598
P20357	1787	S	Microtubule-associated protein 2 OS=Mus musculus OX=10090 GN=Map2 PE=1 SV=2	Map2	0.995669	5.53485e-22	198.03	3	VDHGAEIITQS(0.999)PS(0.002)RS(0.996)S(0.005)VAS(0.998)PR	0.098012	0.803	0.885	1.186	1.062	1.091	0.961	1.007	1.019	0.736	0.921	1.178	1.042	1.366	0.243294
P20357	1788	S	Microtubule-associated protein 2 OS=Mus musculus OX=10090 GN=Map2 PE=1 SV=2	Map2	0.9897	8.5755e-17	176	3	VDHGAEIIT(0.272)QS(0.713)PS(0.079)RS(0.946)S(0.99)VAS(1)PR	0.4034	1.176	1.066	0.755	0.694	1.091	0.961	1.007	1.019	1.078	1.109	0.75	0.681	0.655	0.0885233
P20357	1791	S	Microtubule-associated protein 2 OS=Mus musculus OX=10090 GN=Map2 PE=1 SV=2	Map2	0.999855	5.53485e-22	198.03	3	VDHGAEIIT(0.272)QS(0.713)PS(0.079)RS(0.946)S(0.99)VAS(1)PR	0.4034	1.042	0.967	1.014	0.819	1.091	0.961	1.007	1.019	0.955	1.006	1.007	0.804	0.927	0.194617
P20357	1654	S	Microtubule-associated protein 2 OS=Mus musculus OX=10090 GN=Map2 PE=1 SV=2	Map2	0.863412	0.0185232	45.885	4	VAIIRT(0.999)PPKS(0.863)PAT(0.138)PK	-0.0016955	0.954	0.972	0.89	1.09	1.091	0.961	1.007	1.019	0.874	1.011	0.884	1.07	1.034	0.0321257
P20357	1783	S	Microtubule-associated protein 2 OS=Mus musculus OX=10090 GN=Map2 PE=1 SV=2	Map2	0.998985	7.26294e-40	264.37	3	VDHGAEIITQS(0.999)PS(0.002)RS(0.996)S(0.005)VAS(0.998)PR	0.098012	1.155	0.905	1.149	0.989	1.091	0.961	1.007	1.019	1.059	0.942	1.141	0.971	1.054	0.0308604
P20357	1539	S	Microtubule-associated protein 2 OS=Mus musculus OX=10090 GN=Map2 PE=1 SV=2	Map2	0.968443	0.000828755	75.376	3	VT(0.001)DGIS(0.031)KS(0.968)PEKR	0.25742	0.974	0.968	0.789	1.15	1.091	0.961	1.007	1.019	0.893	1.007	0.784	1.129	1	0.171913
P21107	88	S	Tropomyosin alpha-3 chain OS=Mus musculus OX=10090 GN=Tpm3 PE=1 SV=3	Tpm3	1	0.000781148	77.658	3	AADAEAEVAS(1)LNR	0.18614	0.868	1.145	1.005	1.017	0.944	1.041	0.984	0.998	0.919	1.1	1.021	1.019	1.018	0.128439
P21126	83	S	Ubiquitin-like protein 4A OS=Mus musculus OX=10090 GN=Ubl4a PE=1 SV=1	Ubl4a	1	0.00152362	71.558	3	VLLEEGS(1)AHR	-0.5383	0.767	1.027	1.039	1.062	0.948	1.022	1.004	1.043	0.809	1.005	1.035	1.018	1.146	0.164128
P21447	657	S	ATP-dependent translocase ABCB1 OS=Mus musculus OX=10090 GN=Abcb1a PE=1 SV=3	Abcb1a	0.813824	0.0025105	83.309	2	DS(0.004)GS(0.182)S(0.814)LIR	0.17043	0.846	0.934	1.25	0.899	1.009	0.986	0.984	0.982	0.838	0.947	1.27	0.915	1.241	0.313383
P21447	667	S	ATP-dependent translocase ABCB1 OS=Mus musculus OX=10090 GN=Abcb1a PE=1 SV=3	Abcb1a	1	1.03044e-06	151.08	2	S(1)ICGPHDQDR	-0.74142	0.993	0.972	1.166	0.908	1.009	0.986	0.984	0.982	0.984	0.986	1.185	0.925	1.071	0.175621
P21447	663	S	ATP-dependent translocase ABCB1 OS=Mus musculus OX=10090 GN=Abcb1a PE=1 SV=3	Abcb1a	0.954604	0.00372722	65.855	4	S(0.955)T(0.241)RKS(0.804)ICGPHDQDR	0.11493	1.265	0.808	1.151	0.813	1.009	0.986	0.984	0.982	1.254	0.819	1.17	0.828	0.972	0.0567431
P21619	403	S	Lamin-B2 OS=Mus musculus OX=10090 GN=Lmnb2 PE=1 SV=2	Lmnb2	0.985424	1.88754e-34	248.51	2	ATSSSSSS(0.014)S(0.985)GVGMSVGQGR	-0.47172	0.865	1.048	0.882	1.05	0.986	0.969	1.045	1.017	0.877	1.082	0.844	1.032	0.958	0.00590486
P21619	427	S	Lamin-B2 OS=Mus musculus OX=10090 GN=Lmnb2 PE=1 SV=2	Lmnb2	0.996682	2.00431e-10	180.78	2	RLETEDTSGS(0.997)PS(0.003)R	-0.33493	1.061	0.839	1.046	0.957	0.986	0.969	1.045	1.017	1.076	0.866	1.001	0.941	1.008	0.11008
P21619	294	S	Lamin-B2 OS=Mus musculus OX=10090 GN=Lmnb2 PE=1 SV=2	Lmnb2	0.974529	1.47504e-10	178.23	3	VES(0.975)LS(0.025)YQLLGLQK	0.0061534	0.508	1.004	1.126	1.129	0.986	0.969	1.045	1.017	0.515	1.036	1.078	1.11	1.582	0.456803
P21981	449	S	Protein-glutamine gamma-glutamyltransferase 2 OS=Mus musculus OX=10090 GN=Tgm2 PE=1 SV=4	Tgm2	0.954087	0.000793772	92.247	2	Y(0.046)PEGS(0.954)PEER	1.5051	0.879	0.981	1.125	0.861	0.929	0.944	0.965	0.976	0.946	1.039	1.166	0.882	1.041	0.260835
P22091	122	S	T-cell acute lymphocytic leukemia protein 1 homolog OS=Mus musculus OX=10090 GN=Tal1 PE=1 SV=1	Tal1	1	0.030382	41.615	3	MVQLS(1)PPALAAPAGPGR	-0.86201
P22366	2	S	Myeloid differentiation primary response protein MyD88 OS=Mus musculus OX=10090 GN=Myd88 PE=1 SV=3	Myd88	1	0.0532033	40.067	2	MS(1)AGDPR	-1.6254	1.243	0.821	1.181	1.1	1.042	1.003	1.028	1.033	1.193	0.819	1.149	1.065	1.132	0.210601
P22518	137	S	Dual specificity protein kinase CLK1 OS=Mus musculus OX=10090 GN=Clk1 PE=1 SV=2	Clk1	1	6.30899e-22	188.88	3	S(1)RS(1)VEDDEEGHLICQSGDVLSAR	0.051406	1.284	0.784	0.919	1.082
P22518	139	S	Dual specificity protein kinase CLK1 OS=Mus musculus OX=10090 GN=Clk1 PE=1 SV=2	Clk1	1	2.87438e-22	203.82	3	S(1)VEDDEEGHLICQSGDVLSAR	-0.31092	1.15	0.792	0.953	1.111
P22561	304	S	Wilms tumor protein homolog OS=Mus musculus OX=10090 GN=Wt1 PE=1 SV=1	Wt1	1	0.000433195	87.647	3	RVS(1)GVAPTLVR	-0.053739	0.935	0.874	1.01	0.897	0.973	1	0.924	1.083	0.961	0.874	1.093	0.828	1.042	0.128935
P22682	617	S	E3 ubiquitin-protein ligase CBL OS=Mus musculus OX=10090 GN=Cbl PE=1 SV=3	Cbl	0.999927	1.50343e-06	98.3	3	HS(1)LPFSLPSQMEPR	-0.031172	0.895	0.908	1.069	0.996	0.981	0.925	0.968	1.019	0.912	0.982	1.104	0.977	1.103	0.138472
P22682	667	S	E3 ubiquitin-protein ligase CBL OS=Mus musculus OX=10090 GN=Cbl PE=1 SV=3	Cbl	0.97591	1.15197e-17	190.37	2	IKPS(0.001)S(0.023)S(0.976)ANAIYSLAAR	-0.21657	0.991	1.139	0.991	0.899	0.981	0.925	0.968	1.019	1.01	1.231	1.024	0.882	0.865	0.243604
P22682	481	S	E3 ubiquitin-protein ligase CBL OS=Mus musculus OX=10090 GN=Cbl PE=1 SV=3	Cbl	0.881023	9.12954e-24	209.18	3	VERPS(0.119)S(0.881)PFSMAPQASLPPVPPR	-0.33834	1.183	1.025	0.904	1.057	0.981	0.925	0.968	1.019	1.206	1.108	0.934	1.037	0.855	0.133978
P23116	1149	S	Eukaryotic translation initiation factor 3 subunit A OS=Mus musculus OX=10090 GN=Eif3a PE=1 SV=5	Eif3a	1	0.00069066	83.53	2	AREES(1)WGPPR	-0.16651	0.905	0.985	1.069	0.949	1.028	0.982	0.976	1.009	0.88	1.003	1.095	0.941	1.091	0.198327
P23116	1326	S	Eukaryotic translation initiation factor 3 subunit A OS=Mus musculus OX=10090 GN=Eif3a PE=1 SV=5	Eif3a	1	0.00543436	70.399	3	DRES(1)LRR	0.39346	0.763	1.015	0.739	0.815	1.028	0.982	0.976	1.009	0.742	1.034	0.757	0.808	0.901	0.187672
P23116	1156	S	Eukaryotic translation initiation factor 3 subunit A OS=Mus musculus OX=10090 GN=Eif3a PE=1 SV=5	Eif3a	0.997314	0.00189842	75.474	3	ES(0.997)RPS(0.003)EER	0.19302	1.014	1.011	1.051	0.983	1.028	0.982	0.976	1.009	0.986	1.03	1.077	0.974	1.019	0.101313
P23116	1300	S	Eukaryotic translation initiation factor 3 subunit A OS=Mus musculus OX=10090 GN=Eif3a PE=1 SV=5	Eif3a	1	7.83565e-05	113.37	3	RVPPPALS(1)RDR	0.038874	1.087	0.916	1.135	0.954	1.028	0.982	0.976	1.009	1.057	0.933	1.163	0.945	1.056	0.0582284
P23198	93	S	Chromobox protein homolog 3 OS=Mus musculus OX=10090 GN=Cbx3 PE=1 SV=2	Cbx3	0.999968	3.78313e-21	220.46	2	S(1)LS(0.792)DS(0.208)ESDDSK	-0.24767	1.04	0.968	0.716	1.144	0.915	0.924	0.945	1.07	1.137	1.048	0.758	1.069	0.844	0.29592
P23198	95	S	Chromobox protein homolog 3 OS=Mus musculus OX=10090 GN=Cbx3 PE=1 SV=2	Cbx3	0.999921	3.78313e-21	220.46	2	RKS(1)LS(1)DS(0.944)ES(0.874)DDS(0.182)K	-4.2095	1.048	0.959	0.759	1.124	0.915	0.924	0.945	1.07	1.145	1.038	0.803	1.05	0.856	0.256754
P23198	97	S	Chromobox protein homolog 3 OS=Mus musculus OX=10090 GN=Cbx3 PE=1 SV=2	Cbx3	0.999922	2.69214e-14	191.01	3	SLSDS(1)ES(1)DDSKSK	0.072518	1.071	0.968	0.696	1.147	0.915	0.924	0.945	1.07	1.17	1.048	0.737	1.072	0.826	0.336229
P23198	99	S	Chromobox protein homolog 3 OS=Mus musculus OX=10090 GN=Cbx3 PE=1 SV=2	Cbx3	0.999861	2.69214e-14	191.01	3	SLSDS(1)ES(1)DDSKSK	0.072518	1.084	0.974	0.693	1.172	0.915	0.924	0.945	1.07	1.185	1.054	0.733	1.095	0.829	0.358245
P23198	102	S	Chromobox protein homolog 3 OS=Mus musculus OX=10090 GN=Cbx3 PE=1 SV=2	Cbx3	0.811952	9.30056e-15	199.91	2	KS(0.005)LS(0.674)DS(0.437)ES(0.072)DDS(0.812)K	0.84282	1.019	0.939	0.69	1.097	0.915	0.924	0.945	1.07	1.114	1.016	0.73	1.025	0.832	0.30086
P23198	176	S	Chromobox protein homolog 3 OS=Mus musculus OX=10090 GN=Cbx3 PE=1 SV=2	Cbx3	0.99966	3.2927e-07	162.48	2	LTWHS(1)CPEDEAQ	-0.87016	1.116	0.913	0.951	1.133	0.915	0.924	0.945	1.07	1.22	0.988	1.006	1.059	0.948	0.184139
P23242	372	S	Gap junction alpha-1 protein OS=Mus musculus OX=10090 GN=Gja1 PE=1 SV=2	Gja1	1	0.00198712	71.279	3	AS(1)S(1)RPRPDDLEI	-0.39294	1.167	1.006	0.967	0.961	1.032	0.965	0.975	1.028	1.131	1.042	0.992	0.935	0.887	0.0159438
P23242	373	S	Gap junction alpha-1 protein OS=Mus musculus OX=10090 GN=Gja1 PE=1 SV=2	Gja1	1	7.96683e-05	106.76	3	AS(1)S(1)RPRPDDLEI	-0.39294	1.416	0.923	1.092	0.968	1.032	0.965	0.975	1.028	1.372	0.956	1.12	0.942	0.9	0.132705
P23242	364	S	Gap junction alpha-1 protein OS=Mus musculus OX=10090 GN=Gja1 PE=1 SV=2	Gja1	0.887295	1.58368e-14	165.17	5	VAAGHELQPLAIVDQRPS(0.887)S(0.765)RAS(0.765)S(0.584)R	-0.54074	1.16	0.946	1.135	0.941	1.032	0.965	0.975	1.028	1.124	0.98	1.164	0.915	0.985	0.0732232
P23242	365	S	Gap junction alpha-1 protein OS=Mus musculus OX=10090 GN=Gja1 PE=1 SV=2	Gja1	0.771907	1.25785e-21	194.26	3	VAAGHELQPLAIVDQRPS(0.228)S(0.772)R	0.18511	1.299	0.944	1.141	0.876	1.032	0.965	0.975	1.028	1.259	0.978	1.17	0.852	0.9	0.0455691
P23242	296	S	Gap junction alpha-1 protein OS=Mus musculus OX=10090 GN=Gja1 PE=1 SV=2	Gja1	0.999909	0.00945342	59.673	3	LVTGDRNNS(1)S(1)CR	-0.35257	1.133	1.041	1.385	0.703	1.032	0.965	0.975	1.028	1.098	1.079	1.421	0.684	0.964	0.484119
P23242	297	S	Gap junction alpha-1 protein OS=Mus musculus OX=10090 GN=Gja1 PE=1 SV=2	Gja1	0.999984	7.83324e-06	146.75	3	LVTGDRNNS(1)S(1)CR	-0.35257	1.122	1.056	1.046	0.853	1.032	0.965	0.975	1.028	1.087	1.094	1.073	0.83	0.873	0.184674
P23242	325	S	Gap junction alpha-1 protein OS=Mus musculus OX=10090 GN=Gja1 PE=1 SV=2	Gja1	0.996921	1.13977e-33	223.71	4	MGQAGS(0.997)T(0.991)IS(0.521)NS(0.491)HAQPFDFPDDSQNAK	-1.0985	0.994	0.859	0.973	0.969	1.032	0.965	0.975	1.028	0.963	0.89	0.998	0.943	1.048	0.0161933
P23242	328	S	Gap junction alpha-1 protein OS=Mus musculus OX=10090 GN=Gja1 PE=1 SV=2	Gja1	0.965905	5.13685e-41	248.39	3	MGQAGS(0.401)T(0.599)IS(0.966)NS(0.034)HAQPFDFPDDSQNAK	0.16873	0.89	0.867	0.99	0.986	1.032	0.965	0.975	1.028	0.862	0.898	1.015	0.959	1.122	0.0686634
P23242	306	S	Gap junction alpha-1 protein OS=Mus musculus OX=10090 GN=Gja1 PE=1 SV=2	Gja1	1	2.21805e-11	165.13	3	QAS(1)EQNWANYS(1)AEQNR	-0.79443	0.895	1.203	0.984	1.094	1.032	0.965	0.975	1.028	0.867	1.247	1.009	1.064	1.008	0.218057
P23242	314	S	Gap junction alpha-1 protein OS=Mus musculus OX=10090 GN=Gja1 PE=1 SV=2	Gja1	0.999999	7.195e-10	148.36	3	QAS(1)EQNWANYS(1)AEQNR	-0.79443	1.115	0.928	1.011	0.883	1.032	0.965	0.975	1.028	1.08	0.962	1.037	0.859	0.926	0.0511345
P23242	255	S	Gap junction alpha-1 protein OS=Mus musculus OX=10090 GN=Gja1 PE=1 SV=2	Gja1	0.997252	1.06383e-27	235.54	2	SDPYHATTGPLS(0.997)PS(0.003)K	0.35071	0.871	0.682	1.138	0.801	1.032	0.965	0.975	1.028	0.844	0.707	1.167	0.779	1.243	0.159917
P23242	262	S	Gap junction alpha-1 protein OS=Mus musculus OX=10090 GN=Gja1 PE=1 SV=2	Gja1	0.988427	2.40219e-22	204.99	4	SDPY(0.002)HAT(0.219)T(0.357)GPLS(0.423)PS(0.011)KDCGS(0.988)PK	-0.13118	0.774	0.814	0.782	0.817	1.032	0.965	0.975	1.028	0.75	0.844	0.802	0.795	1.006	0.0893113
P23242	368	S	Gap junction alpha-1 protein OS=Mus musculus OX=10090 GN=Gja1 PE=1 SV=2	Gja1	0.951784	6.1172e-09	115.74	4	VAAGHELQPLAIVDQRPS(0.525)S(0.603)RAS(0.952)S(0.92)R	-0.33998	1.213	0.917	1.187	0.96	1.032	0.965	0.975	1.028	1.175	0.95	1.217	0.934	1.01	0.037124
P23242	369	S	Gap junction alpha-1 protein OS=Mus musculus OX=10090 GN=Gja1 PE=1 SV=2	Gja1	0.994778	6.1172e-09	115.74	3	VAAGHELQPLAIVDQRPS(0.814)S(0.256)RAS(0.935)S(0.995)R	-0.49269	1.129	0.925	1.205	0.983	1.032	0.965	0.975	1.028	1.094	0.959	1.236	0.956	1.064	0.0884299
P23242	273	S	Gap junction alpha-1 protein OS=Mus musculus OX=10090 GN=Gja1 PE=1 SV=2	Gja1	0.818173	1.28711e-11	132.78	3	YAYFNGCS(0.135)S(0.818)PT(0.046)APLSPMSPPGYK	0.070251	1.149	0.816	1.104	0.902	1.032	0.965	0.975	1.028	1.113	0.846	1.132	0.877	1.027	0.0137703
P23242	279	S	Gap junction alpha-1 protein OS=Mus musculus OX=10090 GN=Gja1 PE=1 SV=2	Gja1	0.99999	1.41663e-12	141.48	3	Y(0.001)AYFNGCS(0.441)S(0.525)PT(0.032)APLS(1)PMS(1)PPGYK	-0.60163	1.072	0.846	1.038	0.916	1.032	0.965	0.975	1.028	1.039	0.877	1.065	0.891	1.02	0.00623612
P23242	282	S	Gap junction alpha-1 protein OS=Mus musculus OX=10090 GN=Gja1 PE=1 SV=2	Gja1	0.999999	1.28711e-11	131.84	3	Y(0.001)AYFNGCS(0.441)S(0.525)PT(0.032)APLS(1)PMS(1)PPGYK	-0.60163	0.999	0.848	1.024	0.922	1.032	0.965	0.975	1.028	0.968	0.879	1.05	0.897	1.052	0.0436693
P23249	266	S	Putative helicase MOV-10 OS=Mus musculus OX=10090 GN=Mov10 PE=1 SV=2	Mov10	0.99411	0.0245311	57.225	2	NS(0.994)VLT(0.006)NR	0.029181	0.898	0.999	0.862	1.011	0.95	1	0.998	1.072	0.945	0.999	0.864	0.943	0.929	0.0228344
P23249	815	S	Putative helicase MOV-10 OS=Mus musculus OX=10090 GN=Mov10 PE=1 SV=2	Mov10	1	0.0403293	40.616	3	QLLAPS(1)S(1)K	-0.4273	0.606	0.7	2.377	0.656	0.95	1	0.998	1.072	0.638	0.7	2.382	0.612	2.304	0.877745
P23249	816	S	Putative helicase MOV-10 OS=Mus musculus OX=10090 GN=Mov10 PE=1 SV=2	Mov10	1	0.0403293	40.616	3	QLLAPS(1)S(1)K	-0.4273	0.606	0.7	2.377	0.656	0.95	1	0.998	1.072	0.638	0.7	2.382	0.612	2.304	0.877745
P23336	20	S	N-acetyllactosaminide alpha-1,3-galactosyltransferase OS=Mus musculus OX=10090 GN=Ggta1 PE=2 SV=1	Ggta1	0.921377	0.0258094	44.252	3	S(0.064)KS(0.921)ET(0.006)S(0.008)LPSSR	-0.28141	0.885	1.13	1.078	0.776
P23611	162	S	Interferon regulatory factor 8 OS=Mus musculus OX=10090 GN=Irf8 PE=1 SV=1	Irf8	1	0.000747154	81.128	2	RS(1)PS(1)PPEACR	-0.61031	1.049	0.878	1.216	0.848
P23611	164	S	Interferon regulatory factor 8 OS=Mus musculus OX=10090 GN=Irf8 PE=1 SV=1	Irf8	1	0.000747154	81.128	2	RS(1)PS(1)PPEACR	-0.61031	1.049	0.878	1.216	0.848
P23708	325	S	Nuclear transcription factor Y subunit alpha OS=Mus musculus OX=10090 GN=Nfya PE=1 SV=2	Nfya	1	1.85281e-39	246.9	3	EKDS(1)PHMQDPNQADEEAMTQIIR	-0.76838	1.079	1.011	0.911	1.011	1.018	0.901	0.923	0.997	1.06	1.122	0.987	1.014	0.918	0.0208086
P23881	113	S	Transcription elongation factor A protein 3 OS=Mus musculus OX=10090 GN=Tcea3 PE=1 SV=3	Tcea3	0.999996	0.000286228	76.21	3	GLGCSDWKPEAGLS(1)PPR	0.61974	0.992	1.142	1.047	0.988
P23881	129	S	Transcription elongation factor A protein 3 OS=Mus musculus OX=10090 GN=Tcea3 PE=1 SV=3	Tcea3	0.999998	0.000505203	102.52	3	RDS(1)VDSR	-0.19295	1.015	0.835	1.172	1.109
P23949	416	S	mRNA decay activator protein ZFP36L2 OS=Mus musculus OX=10090 GN=Zfp36l2 PE=1 SV=2	Zfp36l2	1	4.99467e-19	143.88	3	NQQQGLTGPAPPPAQPPAAPAPPS(1)PPFGFQLPR	-0.057224	1.004	0.888	0.988	0.983	1.016	1.033	0.991	0.979	0.988	0.86	0.997	1.004	1.088	0.102686
P23949	430	S	mRNA decay activator protein ZFP36L2 OS=Mus musculus OX=10090 GN=Zfp36l2 PE=1 SV=2	Zfp36l2	0.785133	4.88975e-05	77.51	3	RLS(0.215)ES(0.785)PVFDAPPSPPDSLSDR	0.55472	1.131	0.91	0.851	1.048	1.016	1.033	0.991	0.979	1.113	0.881	0.859	1.07	0.994	0.315298
P23949	127	S	mRNA decay activator protein ZFP36L2 OS=Mus musculus OX=10090 GN=Zfp36l2 PE=1 SV=2	Zfp36l2	0.999298	0.00211354	94.584	2	S(0.001)FS(0.999)ENGER	0.71666	0.951	0.924	1.338	1.023	1.016	1.033	0.991	0.979	0.936	0.894	1.35	1.045	1.305	0.147867
P23950	54	S	mRNA decay activator protein ZFP36L1 OS=Mus musculus OX=10090 GN=Zfp36l1 PE=1 SV=1	Zfp36l1	0.997849	0.000249967	92.939	2	RHS(0.998)VT(0.002)LPSSK	-0.33768	0.844	1.034	1.016	1.045	0.81	1.096	1.006	0.986	1.042	0.943	1.01	1.06	1.046	0.104732
P23950	92	S	mRNA decay activator protein ZFP36L1 OS=Mus musculus OX=10090 GN=Zfp36l1 PE=1 SV=1	Zfp36l1	0.946436	0.00061196	99.864	2	S(0.054)FS(0.946)EGGER	-0.012693	0.671	1.034	1.145	1.014	0.81	1.096	1.006	0.986	0.828	0.943	1.138	1.028	1.232	0.163002
P24452	341	S	Macrophage-capping protein OS=Mus musculus OX=10090 GN=Capg PE=1 SV=2	Capg	0.999984	8.55041e-22	200.09	3	YSPNTQVEILPQGRES(1)PIFK	0.13386	0.955	1.05	1.007	0.942	0.932	1.035	1.027	1.032	1.025	1.014	0.981	0.913	0.928	0.0434088
P24547	416	S	Inosine-5'-monophosphate dehydrogenase 2 OS=Mus musculus OX=10090 GN=Impdh2 PE=1 SV=2	Impdh2	1	1.02943e-05	141.13	3	GMGS(1)LDAMDK	-0.7244	1.046	0.931	1.034	0.947	0.989	1.002	0.96	0.987	1.058	0.929	1.077	0.959	1.025	0.00965804
P24549	413	S	Retinal dehydrogenase 1 OS=Mus musculus OX=10090 GN=Aldh1a1 PE=1 SV=5	Aldh1a1	1	0.000160563	105.65	2	FKS(1)VDDVIK	-0.47493	1.056	1.028	0.783	1.099	0.966	1.016	0.953	0.948	1.093	1.012	0.822	1.159	0.948	0.292982
P24788	264	S	Cyclin-dependent kinase 11B OS=Mus musculus OX=10090 GN=Cdk11b PE=1 SV=2	Cdk11b	1	0.00193844	70.555	3	DLLS(1)DLQDIS(0.946)DS(0.054)ER	-0.74515	0.956	0.845	0.911	0.8	1.023	0.921	0.938	1.004	0.935	0.917	0.971	0.797	0.954	0.126004
P24788	270	S	Cyclin-dependent kinase 11B OS=Mus musculus OX=10090 GN=Cdk11b PE=1 SV=2	Cdk11b	0.984929	2.0819e-08	154.51	3	DLLSDLQDIS(0.985)DS(0.015)ER	0.003844	0.857	0.997	0.921	1.087	1.023	0.921	0.938	1.004	0.838	1.083	0.982	1.083	1.086	0.111991
P24788	212	S	Cyclin-dependent kinase 11B OS=Mus musculus OX=10090 GN=Cdk11b PE=1 SV=2	Cdk11b	1	0.00161677	85.676	3	EVS(1)AHHR	-0.75	1.265	0.909	1.401	0.925	1.023	0.921	0.938	1.004	1.237	0.987	1.494	0.921	1.07	0.181648
P24788	578	S	Cyclin-dependent kinase 11B OS=Mus musculus OX=10090 GN=Cdk11b PE=1 SV=2	Cdk11b	0.976059	0.00466083	79.148	3	EY(0.024)GS(0.976)PLK	0.22592	1.009	0.982	0.972	1.042	1.023	0.921	0.938	1.004	0.986	1.066	1.036	1.038	1.012	0.053775
P24788	741	S	Cyclin-dependent kinase 11B OS=Mus musculus OX=10090 GN=Cdk11b PE=1 SV=2	Cdk11b	1	5.03034e-18	178.44	4	GT(1)S(1)PRPPEGGLGYSQLGDDDLK	0.20443	1.029	1.018	0.828	1.094	1.023	0.921	0.938	1.004	1.006	1.105	0.883	1.09	0.932	0.0819394
P24788	113	S	Cyclin-dependent kinase 11B OS=Mus musculus OX=10090 GN=Cdk11b PE=1 SV=2	Cdk11b	1	0.000607893	87.519	3	HRS(1)HS(1)AEGGK	0.00039823	1.526	1.163	0.573	1.105	1.023	0.921	0.938	1.004	1.492	1.263	0.611	1.101	0.641	0.509646
P24788	115	S	Cyclin-dependent kinase 11B OS=Mus musculus OX=10090 GN=Cdk11b PE=1 SV=2	Cdk11b	1	0.000607893	87.519	3	HRS(1)HS(1)AEGGK	0.00039823	1.526	1.163	0.573	1.105	1.023	0.921	0.938	1.004	1.492	1.263	0.611	1.101	0.641	0.509646
P24788	47	S	Cyclin-dependent kinase 11B OS=Mus musculus OX=10090 GN=Cdk11b PE=1 SV=2	Cdk11b	1	5.77742e-08	164.93	2	RDS(1)LEEGELR	-0.91158	0.981	0.976	1.001	1.038	1.023	0.921	0.938	1.004	0.959	1.06	1.067	1.034	1.044	0.0934681
P24788	234	S	Cyclin-dependent kinase 11B OS=Mus musculus OX=10090 GN=Cdk11b PE=1 SV=2	Cdk11b	1	0.00218492	81.297	3	S(1)PLRPPR	-0.50927	1.077	0.822	1.334	0.959	1.023	0.921	0.938	1.004	1.053	0.893	1.422	0.955	1.21	0.16428
P25206	668	S	DNA replication licensing factor MCM3 OS=Mus musculus OX=10090 GN=Mcm3 PE=1 SV=2	Mcm3	1	4.31769e-32	220.94	4	KAS(1)EDES(1)DLEDEEEKSQEDTEQK	-0.48159	1.325	0.883	0.566	1.102	0.945	0.941	1.022	1.043	1.402	0.938	0.554	1.057	0.761	0.680161
P25206	672	S	DNA replication licensing factor MCM3 OS=Mus musculus OX=10090 GN=Mcm3 PE=1 SV=2	Mcm3	1	3.76129e-46	279.96	4	KAS(1)EDES(1)DLEDEEEKSQEDTEQK	-0.48159	1.168	0.923	0.687	1.119	0.945	0.941	1.022	1.043	1.236	0.981	0.672	1.073	0.819	0.474858
P25206	160	S	DNA replication licensing factor MCM3 OS=Mus musculus OX=10090 GN=Mcm3 PE=1 SV=2	Mcm3	0.909041	4.51644e-05	82.773	3	RY(0.079)S(0.909)DLT(0.009)T(0.003)LVAFPSSSVYPTK	-0.072718					0.945	0.941	1.022	1.043
P25425	451	S	POU domain, class 2, transcription factor 1 OS=Mus musculus OX=10090 GN=Pou2f1 PE=1 SV=3	Pou2f1	0.956093	3.04082e-05	98.062	3	INPPSSGGTSS(0.044)S(0.956)PIK	0.093876	0.871	0.97	0.998	0.99	0.979	0.906	1.089	1.07	0.89	1.071	0.916	0.925	0.946	0.123267
P25444	264	S	40S ribosomal protein S2 OS=Mus musculus OX=10090 GN=Rps2 PE=1 SV=3	Rps2	0.763594	0.000289122	90.561	3	S(0.764)PY(0.236)QEFTDHLVK	-2.0301	0.994	1.073	0.915	0.98	0.983	1.108	1.007	0.96	1.011	0.968	0.909	1.021	0.977	0.112905
P25446	204	S	Tumor necrosis factor receptor superfamily member 6 OS=Mus musculus OX=10090 GN=Fas PE=1 SV=2	Fas	1	0.0024108	81.525	3	RQDDPES(1)R	0.072824	1.227	1.087	0.989	1.109
P25446	220	S	Tumor necrosis factor receptor superfamily member 6 OS=Mus musculus OX=10090 GN=Fas PE=1 SV=2	Fas	0.998994	4.37217e-08	136.16	3	T(0.336)S(0.336)S(0.276)RET(0.052)IPMNASNLS(0.999)LS(0.001)K	0.20918	0.865	1.125	0.939	0.967
P25799	447	S	Nuclear factor NF-kappa-B p105 subunit OS=Mus musculus OX=10090 GN=Nfkb1 PE=1 SV=2	Nfkb1	0.999906	6.172e-12	165.58	4	DCAKS(1)DDEESLTLPEK	-0.25328	1.148	1.04	0.795	1.092	1.056	1.041	0.962	0.952	1.087	0.999	0.826	1.147	0.954	0.287586
P25976	484	S	Nucleolar transcription factor 1 OS=Mus musculus OX=10090 GN=Ubtf PE=1 SV=1	Ubtf	1	0.0132677	51.286	3	LPES(1)PKR	0.0049969	0.906	0.946	0.934	1.12	0.962	0.959	1.022	1.003	0.942	0.986	0.914	1.117	1.051	0.109613
P25976	433	S	Nucleolar transcription factor 1 OS=Mus musculus OX=10090 GN=Ubtf PE=1 SV=1	Ubtf	0.99826	4.24692e-10	154.65	3	QLQEERPELS(0.998)ES(0.002)ELTR	0.33968	0.92	1.042	1.055	1.067	0.962	0.959	1.022	1.003	0.956	1.087	1.032	1.064	1.029	0.0687179
P25976	638	S	Nucleolar transcription factor 1 OS=Mus musculus OX=10090 GN=Ubtf PE=1 SV=1	Ubtf	0.988168	0.0316355	51.436	2	S(0.012)LS(0.988)PQDR	1.5784	1.061	1.012	1.332	0.897	0.962	0.959	1.022	1.003	1.103	1.055	1.303	0.894	1.014	0.232913
P26039	1328	S	Talin-1 OS=Mus musculus OX=10090 GN=Tln1 PE=1 SV=2	Tln1	1	1.76275e-05	126.32	3	ALSTDPAS(1)PNLK	-0.02478	1.07	1.09	1.086	0.856	0.984	0.987	1.008	0.969	1.087	1.104	1.077	0.883	0.896	0.150818
P26039	1164	S	Talin-1 OS=Mus musculus OX=10090 GN=Tln1 PE=1 SV=2	Tln1	0.994785	1.44962e-07	164.9	2	AS(0.005)S(0.995)LIEEAK	-0.39537	0.941	0.962	1.022	0.983	0.984	0.987	1.008	0.969	0.956	0.975	1.014	1.014	1.05	0.0141354
P26039	1201	S	Talin-1 OS=Mus musculus OX=10090 GN=Tln1 PE=1 SV=2	Tln1	1	0.00149917	85.813	2	CVS(1)CLPGQR	-0.71745	0.652	1.071	0.897	1.098	0.984	0.987	1.008	0.969	0.663	1.085	0.89	1.133	1.193	0.176629
P26039	979	S	Talin-1 OS=Mus musculus OX=10090 GN=Tln1 PE=1 SV=2	Tln1	0.894641	3.70343e-30	189.5	4	GS(0.002)QAQPDS(0.895)PS(0.103)AQLALIAASQSFLQPGGK	0.48645	0.905	1.086	1.09	0.811	0.984	0.987	1.008	0.969	0.92	1.1	1.081	0.837	0.968	0.30242
P26039	405	S	Talin-1 OS=Mus musculus OX=10090 GN=Tln1 PE=1 SV=2	Tln1	0.999941	3.31742e-21	187.55	4	S(1)KDHFGLEGDEESTMLEDSVSPK	0.795	1.194	1.122	0.77	1.016	0.984	0.987	1.008	0.969	1.213	1.137	0.764	1.049	0.776	0.266816
P26039	1641	S	Talin-1 OS=Mus musculus OX=10090 GN=Tln1 PE=1 SV=2	Tln1	0.814415	0.000601273	99.815	2	T(0.173)VS(0.814)DS(0.012)IK	0.16628	0.748	0.957	1.089	0.853	0.984	0.987	1.008	0.969	0.76	0.97	1.08	0.88	1.164	0.312245
P26039	2040	S	Talin-1 OS=Mus musculus OX=10090 GN=Tln1 PE=1 SV=2	Tln1	1	7.35142e-07	158.45	2	VLVQNAAGS(1)QEK	0.23162	0.969	1.043	1.047	1.002	0.984	0.987	1.008	0.969	0.985	1.057	1.039	1.034	1.016	0.0535634
P26039	729	S	Talin-1 OS=Mus musculus OX=10090 GN=Tln1 PE=1 SV=2	Tln1	0.974554	4.91272e-13	157.3	3	VVAPTIS(0.025)S(0.975)PVCQEQLVEAGR	0.07865	0.958	0.945	0.895	0.989	0.984	0.987	1.008	0.969	0.974	0.957	0.888	1.021	0.99	0.110765
P26041	504	S	Moesin OS=Mus musculus OX=10090 GN=Msn PE=1 SV=3	Msn	1	0.00283145	81.771	2	DRS(1)EEER	0.56941	1.213	1.109	0.773	1.285	1.095	1.095	0.967	0.915	1.108	1.013	0.799	1.404	1.053	0.446346
P26041	576	S	Moesin OS=Mus musculus OX=10090 GN=Msn PE=1 SV=3	Msn	1	0.0200093	60.91	2	IDEFES(1)M	0.2451	0.946	1	1.419	0.845	1.095	1.095	0.967	0.915	0.864	0.913	1.467	0.923	1.354	0.358643
P26041	468	S	Moesin OS=Mus musculus OX=10090 GN=Msn PE=1 SV=3	Msn	0.838651	4.3604e-51	255.44	4	T(0.023)AMS(0.839)T(0.138)PHVAEPAENEHDEQDENGAEASAELR	-0.30115	0.863	1.042	0.816	1.391	1.095	1.095	0.967	0.915	0.788	0.952	0.844	1.52	1.334	0.278814
P26187	199	S	Methylated-DNA--protein-cysteine methyltransferase OS=Mus musculus OX=10090 GN=Mgmt PE=1 SV=3	Mgmt	0.788638	9.12493e-08	162.79	2	S(0.211)S(0.789)FESTSSEPSGR	-0.83346	1.187	0.846	0.959	1.12	0.97	1	0.958	1.124	1.224	0.846	1.001	0.996	0.998	0.254488
P26231	690	S	Catenin alpha-1 OS=Mus musculus OX=10090 GN=Ctnna1 PE=1 SV=1	Ctnna1	1	0.000803537	77.372	3	IAEQVAS(1)FQEEK	-0.18254	0.998	0.829	0.841	1.082	1.064	1.05	0.976	0.966	0.938	0.79	0.862	1.12	1.168	0.301965
P26231	652	S	Catenin alpha-1 OS=Mus musculus OX=10090 GN=Ctnna1 PE=1 SV=1	Ctnna1	1	2.60881e-43	269.84	3	TPEELDDS(1)DFETEDFDVRS(1)R	0.14758	1.124	1.03	1.046	0.9	1.064	1.05	0.976	0.966	1.056	0.981	1.072	0.932	0.982	0.0467806
P26231	655	S	Catenin alpha-1 OS=Mus musculus OX=10090 GN=Ctnna1 PE=1 SV=1	Ctnna1	0.985703	3.07517e-82	331.51	2	SRT(0.014)S(0.986)VQTEDDQLIAGQSAR	0.51219	1.073	1.032	1.053	0.975	1.064	1.05	0.976	0.966	1.008	0.983	1.079	1.009	1.048	0.0296877
P26231	641	S	Catenin alpha-1 OS=Mus musculus OX=10090 GN=Ctnna1 PE=1 SV=1	Ctnna1	0.999995	1.99912e-98	359.5	3	TPEELDDS(1)DFETEDFDVRS(1)R	0.14758	1.089	1.035	1.009	0.989	1.064	1.05	0.976	0.966	1.023	0.986	1.034	1.024	1.025	0.0193161
P26323	39	S	Friend leukemia integration 1 transcription factor OS=Mus musculus OX=10090 GN=Fli1 PE=1 SV=1	Fli1	0.9839	1.07627e-11	144.3	3	ADMTAS(0.015)GS(0.984)PDY(0.001)GQPHK	-2.2338
P26369	79	S	Splicing factor U2AF 65 kDa subunit OS=Mus musculus OX=10090 GN=U2af2 PE=1 SV=3	U2af2	1	4.81731e-05	118.08	3	EEHGGLIRS(1)PR	-1.3751	1.015	0.989	1.074	1.023	0.934	0.992	1.033	0.997	1.087	0.997	1.04	1.026	0.993	0.0512706
P26369	2	S	Splicing factor U2AF 65 kDa subunit OS=Mus musculus OX=10090 GN=U2af2 PE=1 SV=3	U2af2	1	0.0259027	55.721	2	S(1)DFDEFER	0.25249					0.934	0.992	1.033	0.997
P26450	83	S	Phosphatidylinositol 3-kinase regulatory subunit alpha OS=Mus musculus OX=10090 GN=Pik3r1 PE=1 SV=2	Pik3r1	0.997319	0.0202728	47.556	3	RIS(0.997)PPT(0.003)PK	-0.43774	0.839	0.789	1.344	1.04	1.007	0.982	0.961	0.982	0.833	0.803	1.399	1.059	1.499	0.169819
P26618	1042	S	Platelet-derived growth factor receptor alpha OS=Mus musculus OX=10090 GN=Pdgfra PE=1 SV=3	Pdgfra	0.802943	4.53909e-14	147.41	3	HS(0.147)S(0.803)QT(0.049)SEESAIETGSSSSTFIK	0.054027	1.113	1.041	0.764	0.891	1.064	1.015	0.969	0.953	1.046	1.026	0.788	0.935	0.832	0.134282
P26618	772	S	Platelet-derived growth factor receptor alpha OS=Mus musculus OX=10090 GN=Pdgfra PE=1 SV=3	Pdgfra	0.999959	0.00125206	76.759	3	KKS(1)MLDSEVK	0.067305	1.098	0.992	0.595	0.77	1.064	1.015	0.969	0.953	1.032	0.977	0.614	0.808	0.711	0.23073
P26618	767	S	Platelet-derived growth factor receptor alpha OS=Mus musculus OX=10090 GN=Pdgfra PE=1 SV=3	Pdgfra	0.917644	0.000321337	91.62	3	SLY(0.074)DRPAS(0.918)Y(0.008)K	-0.3594	1.297	1.039	0.828	0.662	1.064	1.015	0.969	0.953	1.219	1.024	0.854	0.695	0.69	0.0225454
P26645	138	S	Myristoylated alanine-rich C-kinase substrate OS=Mus musculus OX=10090 GN=Marcks PE=1 SV=2	Marcks	0.997127	5.06234e-22	221.9	4	AEDGAAPS(0.997)PS(0.002)SETPK	0.44831	0.882	1.182	0.852	0.929	0.93	1.02	0.953	1.026	0.948	1.159	0.894	0.905	0.862	0.13289
P26645	122	S	Myristoylated alanine-rich C-kinase substrate OS=Mus musculus OX=10090 GN=Marcks PE=1 SV=2	Marcks	0.836897	3.74673e-24	172.74	3	EAAEAEPAEPSSPAAEAEGAS(0.837)AS(0.123)S(0.033)T(0.006)S(0.002)SPK	-0.66681	1.009	1.127	1.083	1.036	0.93	1.02	0.953	1.026	1.085	1.105	1.136	1.01	0.98	0.0959156
P26645	27	S	Myristoylated alanine-rich C-kinase substrate OS=Mus musculus OX=10090 GN=Marcks PE=1 SV=2	Marcks	0.955484	8.92172e-13	156.18	4	GEATAERPGEAAVAS(0.043)S(0.955)PS(0.002)K	0.11246	0.974	1.06	0.88	0.955	0.93	1.02	0.953	1.026	1.047	1.039	0.923	0.931	0.889	0.0111355
P26645	171	S	Myristoylated alanine-rich C-kinase substrate OS=Mus musculus OX=10090 GN=Marcks PE=1 SV=2	Marcks	1	6.10992e-11	157.3	4	KES(1)GEGAEAEGATAEGAK	-0.034441	1.141	1.077	0.789	0.898	0.93	1.02	0.953	1.026	1.227	1.056	0.828	0.875	0.752	0.144806
P26645	160	S	Myristoylated alanine-rich C-kinase substrate OS=Mus musculus OX=10090 GN=Marcks PE=1 SV=2	Marcks	0.951309	0.00289053	83.883	3	S(1)FKLS(0.951)GFS(0.049)FK	0.13591	0.82	1.246	0.668	0.776	0.93	1.02	0.953	1.026	0.882	1.222	0.701	0.756	0.707	0.176027
P26645	163	S	Myristoylated alanine-rich C-kinase substrate OS=Mus musculus OX=10090 GN=Marcks PE=1 SV=2	Marcks	0.999905	0.000963732	94.804	3	LSGFS(1)FK	-0.49498	0.615	1.077	0.975	1.011	0.93	1.02	0.953	1.026	0.661	1.056	1.023	0.985	1.24	0.350561
P26645	156	S	Myristoylated alanine-rich C-kinase substrate OS=Mus musculus OX=10090 GN=Marcks PE=1 SV=2	Marcks	0.999992	0.00289053	70.197	3	S(1)FKLS(0.951)GFS(0.049)FK	0.13591	0.753	1.451	0.503	0.648	0.93	1.02	0.953	1.026	0.81	1.423	0.528	0.632	0.548	0.268391
P26645	46	S	Myristoylated alanine-rich C-kinase substrate OS=Mus musculus OX=10090 GN=Marcks PE=1 SV=2	Marcks	1	3.21117e-10	166.01	3	VNGDAS(1)PAAAEPGAK	0.18799	1.013	0.993	1.023	1.029	0.93	1.02	0.953	1.026	1.089	0.974	1.073	1.003	1.008	0.0315829
P26687	68	S	Twist-related protein 1 OS=Mus musculus OX=10090 GN=Twist1 PE=1 SV=1	Twist1	1	9.30229e-09	109.23	3	SAGGSAGPGGATGGGIGGGDEPGS(1)PAQGK	2.7944	1.081	0.951	1.029	1.041
P27546	617	S	Microtubule-associated protein 4 OS=Mus musculus OX=10090 GN=Map4 PE=1 SV=3	Map4	1	2.99788e-14	151.91	4	AAEQMSTLPIDAPS(1)PLENLEQK	-0.02933	0.962	1.03	1.025	0.919	0.986	1.039	0.999	1.016	0.976	0.991	1.026	0.905	0.982	0.0993694
P27546	667	S	Microtubule-associated protein 4 OS=Mus musculus OX=10090 GN=Map4 PE=1 SV=3	Map4	1	2.06545e-05	79.782	2	EPPPS(1)PEKK	-0.048216	0.993	1.032	0.842	1.108	0.986	1.039	0.999	1.016	1.007	0.993	0.843	1.091	0.968	0.191386
P27546	254	S	Microtubule-associated protein 4 OS=Mus musculus OX=10090 GN=Map4 PE=1 SV=3	Map4	0.974146	1.73399e-19	159.05	4	ALETMAEQTT(0.001)DVVHS(0.974)PS(0.011)T(0.011)DT(0.003)TPGPDTEAALAK	0.5788	0.925	1.081	1.082	1.001	0.986	1.039	0.999	1.016	0.938	1.04	1.083	0.985	1.051	0.139941
P27546	785	S	Microtubule-associated protein 4 OS=Mus musculus OX=10090 GN=Map4 PE=1 SV=3	Map4	0.96064	2.50295e-11	180.12	2	AT(0.006)S(0.961)PS(0.031)T(0.003)LVSTGPSSR	0.15395	1.018	0.922	1.01	1.027	0.986	1.039	0.999	1.016	1.032	0.887	1.011	1.011	1.06	0.106733
P27546	475	S	Microtubule-associated protein 4 OS=Mus musculus OX=10090 GN=Map4 PE=1 SV=3	Map4	1	9.25601e-30	237.89	3	DMS(1)PLPESEVTLGK	0.10616	1.055	0.983	0.947	0.996	0.986	1.039	0.999	1.016	1.07	0.946	0.948	0.98	0.961	0.11037
P27546	517	S	Microtubule-associated protein 4 OS=Mus musculus OX=10090 GN=Map4 PE=1 SV=3	Map4	0.999742	1.44245e-40	278.98	2	DMS(1)PSAETEAPLAK	-0.079027	1.069	1.055	0.951	0.963	0.986	1.039	0.999	1.016	1.084	1.015	0.952	0.948	0.906	0.0437064
P27546	345	S	Microtubule-associated protein 4 OS=Mus musculus OX=10090 GN=Map4 PE=1 SV=3	Map4	0.936845	1.18637e-24	183.65	4	DVAPPMEEEIVPGNDTT(0.046)S(0.937)PKET(0.016)ET(0.001)TLPIK	-0.1259	1.169	1.201	0.668	0.999	0.986	1.039	0.999	1.016	1.186	1.156	0.669	0.983	0.707	0.286043
P27546	583	S	Microtubule-associated protein 4 OS=Mus musculus OX=10090 GN=Map4 PE=1 SV=3	Map4	0.998357	0.00837562	58.32	3	EDS(0.002)QLAS(0.998)MQHK	-0.35876					0.986	1.039	0.999	1.016
P27546	381	S	Microtubule-associated protein 4 OS=Mus musculus OX=10090 GN=Map4 PE=1 SV=3	Map4	0.997265	3.63917e-09	163.8	3	GMVS(0.997)LS(0.003)EIEEALAK	-0.47432	0.734	1.109	0.975	0.997	0.986	1.039	0.999	1.016	0.744	1.067	0.976	0.981	1.116	0.24912
P27546	598	S	Microtubule-associated protein 4 OS=Mus musculus OX=10090 GN=Map4 PE=1 SV=3	Map4	0.999984	3.77683e-13	168.46	3	GQSTVPPCTAS(1)PEPVK	-0.13907	1.003	1.019	1.037	0.988	0.986	1.039	0.999	1.016	1.017	0.981	1.038	0.972	1.006	0.0210867
P27546	901	S	Microtubule-associated protein 4 OS=Mus musculus OX=10090 GN=Map4 PE=1 SV=3	Map4	0.991145	6.77687e-07	161.21	3	LAT(0.001)T(0.008)VS(0.991)APDLK	0.2417	0.814	1.339	0.934	0.838	0.986	1.039	0.999	1.016	0.826	1.289	0.935	0.825	0.886	0.39266
P27546	99	S	Microtubule-associated protein 4 OS=Mus musculus OX=10090 GN=Map4 PE=1 SV=3	Map4	0.999665	1.10903e-53	268.14	4	PTLLANGDHGMEGNNTAGS(1)PTDFLEER	0.2754	0.978	0.974	0.926	1.072	0.986	1.039	0.999	1.016	0.992	0.937	0.927	1.055	1.03	0.13181
P27546	828	S	Microtubule-associated protein 4 OS=Mus musculus OX=10090 GN=Map4 PE=1 SV=3	Map4	0.944515	0.00012841	103.87	2	S(0.055)AS(0.945)ADLSR	0.92858					0.986	1.039	0.999	1.016
P27546	798	S	Microtubule-associated protein 4 OS=Mus musculus OX=10090 GN=Map4 PE=1 SV=3	Map4	0.84738	0.0141219	53.517	3	S(0.847)PAT(0.114)T(0.038)LPK	-0.16257	0.975	1.345	0.917	1.033	0.986	1.039	0.999	1.016	0.989	1.295	0.918	1.017	0.856	0.118058
P27546	871	S	Microtubule-associated protein 4 OS=Mus musculus OX=10090 GN=Map4 PE=1 SV=3	Map4	0.981406	0.000184853	112.5	2	S(0.981)S(0.019)GALSVDK	0.45314	0.878	1.201	0.941	0.966	0.986	1.039	0.999	1.016	0.89	1.156	0.942	0.951	0.94	0.176683
P27546	506	S	Microtubule-associated protein 4 OS=Mus musculus OX=10090 GN=Map4 PE=1 SV=3	Map4	0.999851	8.08866e-10	136.64	3	VAEFNNVTPLS(1)EEEVTSVK	1.2272	1.069	0.994	1.056	0.994	0.986	1.039	0.999	1.016	1.084	0.957	1.057	0.978	0.998	0.0332839
P27546	1046	S	Microtubule-associated protein 4 OS=Mus musculus OX=10090 GN=Map4 PE=1 SV=3	Map4	1	3.10525e-10	149.71	4	VGS(1)LDNVGHLPAGGAVK	-0.19859	1.008	1.392	0.539	0.964	0.986	1.039	0.999	1.016	1.022	1.34	0.54	0.949	0.618	0.205953
P27577	282	S	Protein C-ets-1 OS=Mus musculus OX=10090 GN=Ets1 PE=1 SV=2	Ets1	0.997192	8.63906e-29	214.49	4	VPS(0.997)YDS(0.003)FDYEDYPAALPNHKPK	-0.078773	1.02	1.234	1.059	0.853
P27661	140	S	Histone H2AX OS=Mus musculus OX=10090 GN=H2ax PE=1 SV=2	H2ax	0.981969	0.0106022	67.334	2	AS(0.002)QAS(0.982)QEY(0.016)	0.013225	1.35	0.823	1.071	1.196	1.12	0.913	0.945	0.999	1.205	0.901	1.133	1.197	1.134	0.242454
P27661	122	S	Histone H2AX OS=Mus musculus OX=10090 GN=H2ax PE=1 SV=2	H2ax	0.750795	0.013504	52.576	3	KS(0.245)S(0.751)AT(0.004)VGPK	-0.23703	1.129	0.822	1.106	1.114	1.12	0.913	0.945	0.999	1.008	0.9	1.17	1.115	1.2	0.0459619
P27699	142	S	cAMP-responsive element modulator OS=Mus musculus OX=10090 GN=Crem PE=1 SV=2	Crem	0.824838	0.000303019	88.385	3	ILNELS(0.825)S(0.175)DVPGIPK	-0.45125	0.694	0.994	1.145	0.852
P28028	483	S	Serine/threonine-protein kinase B-raf OS=Mus musculus OX=10090 GN=Braf PE=1 SV=3	Braf	0.933926	8.07102e-13	156.7	3	RDS(0.934)S(0.066)DDWEIPDGQITVGQR	-0.038578	1.148	0.97	1.046	0.982	0.884	0.982	1.03	0.978	1.299	0.988	1.016	1.004	0.899	0.184052
P28028	766	S	Serine/threonine-protein kinase B-raf OS=Mus musculus OX=10090 GN=Braf PE=1 SV=3	Braf	0.971916	0.00477422	66.758	3	S(0.027)AS(0.972)EPS(0.001)LNR	0.38112	0.898	1.108	0.988	0.902	0.884	0.982	1.03	0.978	1.016	1.128	0.959	0.922	0.88	0.10199
P28028	769	S	Serine/threonine-protein kinase B-raf OS=Mus musculus OX=10090 GN=Braf PE=1 SV=3	Braf	0.969702	0.000377077	99.752	2	S(0.001)AS(0.029)EPS(0.97)LNR	0.30993	0.965	1.002	1.216	0.835	0.884	0.982	1.03	0.978	1.092	1.02	1.181	0.854	0.96	0.180554
P28352	18	S	DNA-(apurinic or apyrimidinic site) lyase OS=Mus musculus OX=10090 GN=Apex1 PE=1 SV=2	Apex1	0.9904	1.71756e-07	122.53	3	AAADDGEEPKS(0.99)EPET(0.01)K	-0.34769	1.221	0.813	0.841	0.935	0.97	1.007	0.948	0.955	1.259	0.807	0.887	0.979	0.959	0.374568
P28359	218	S	Homeobox protein Hox-D10 OS=Mus musculus OX=10090 GN=Hoxd10 PE=1 SV=2	Hoxd10	0.999898	1.19955e-06	157.37	2	VSQVES(1)PEAK	0.43083	0.951	0.968	0.865	1.113
P28474	247	S	Alcohol dehydrogenase class-3 OS=Mus musculus OX=10090 GN=Adh5 PE=1 SV=3	Adh5	0.999891	9.219e-06	113.54	3	EFGASECISPQDFS(1)K	-1.1181	0.725	1.061	0.965	1.073	0.985	0.991	1.081	1.007	0.736	1.071	0.893	1.066	1.104	0.139628
P28661	325	S	Septin-4 OS=Mus musculus OX=10090 GN=Septin4 PE=1 SV=1	Septin4	1	5.84767e-32	218.22	3	IYQFPDCDS(1)DEDEDFK	0.07342	1.145	1.095	0.882	1.035	1.009	1.007	1.082	1.013	1.135	1.087	0.815	1.022	0.829	0.189358
P28661	68	S	Septin-4 OS=Mus musculus OX=10090 GN=Septin4 PE=1 SV=1	Septin4	1	1.66472e-07	113.15	3	PQS(1)PDLCDDDVEFR	-1.0884	1.086	0.994	0.967	1.008	1.009	1.007	1.082	1.013	1.076	0.987	0.894	0.995	0.92	0.136115
P28667	22	S	MARCKS-related protein OS=Mus musculus OX=10090 GN=Marcksl1 PE=1 SV=2	Marcksl1	1	1.5298e-06	122.14	3	GDVTAEEAAGAS(1)PAK	0.15402	1.019	0.902	0.93	1.06	0.944	0.99	1.068	1.046	1.079	0.911	0.871	1.013	0.96	0.224771
P28667	104	S	MARCKS-related protein OS=Mus musculus OX=10090 GN=Marcksl1 PE=1 SV=2	Marcksl1	0.999981	0.000908779	106.18	3	LSGLS(1)FK	-0.24986	0.711	0.903	1.11	1.09	0.944	0.99	1.068	1.046	0.753	0.912	1.039	1.042	1.261	0.132845
P28667	36	S	MARCKS-related protein OS=Mus musculus OX=10090 GN=Marcksl1 PE=1 SV=2	Marcksl1	0.996595	0.00325282	70.345	3	S(0.997)NGDLT(0.003)PK	0.32263	0.84	0.86	0.875	1.022	0.944	0.99	1.068	1.046	0.89	0.869	0.819	0.977	1.022	0.141145
P28741	689	S	Kinesin-like protein KIF3A OS=Mus musculus OX=10090 GN=Kif3a PE=1 SV=2	Kif3a	0.999558	1.2791e-07	157.74	3	S(1)AKPETVIDSLLQ	-0.057894	0.946	0.922	1.031	0.902	0.936	1.098	0.899	1.076	1.011	0.84	1.147	0.838	1.066	0.0908332
P28867	504	S	Protein kinase C delta type OS=Mus musculus OX=10090 GN=Prkcd PE=1 SV=3	Prkcd	0.822137	1.25807e-34	237.14	3	AS(0.822)T(0.178)FCGTPDYIAPEILQGLK	0.23688	0.571	0.892	1.166	1.04	1.043	0.943	1.028	1.006	0.547	0.946	1.134	1.034	1.583	0.437754
P28867	652	S	Protein kinase C delta type OS=Mus musculus OX=10090 GN=Prkcd PE=1 SV=3	Prkcd	0.999975	0.00069668	70.449	3	NLIDS(1)MDQEAFHGFSFVNPK	0.47717	1.201	0.918	1.075	0.887	1.043	0.943	1.028	1.006	1.151	0.973	1.046	0.882	0.908	0.00233754
P28867	662	S	Protein kinase C delta type OS=Mus musculus OX=10090 GN=Prkcd PE=1 SV=3	Prkcd	1	9.13242e-35	243.19	3	NLIDSMDQEAFHGFS(1)FVNPK	0.33282	0.235	0.959	1.055	1.254	1.043	0.943	1.028	1.006	0.225	1.017	1.026	1.247	2.893	0.814896
P28867	643	S	Protein kinase C delta type OS=Mus musculus OX=10090 GN=Prkcd PE=1 SV=3	Prkcd	0.997368	5.07107e-48	259.42	3	SPSDYSNFDPEFLNEKPQLS(0.997)FS(0.003)DK	-0.18997	0.926	0.933	1.019	1.05	1.043	0.943	1.028	1.006	0.888	0.989	0.991	1.044	1.086	0.0390667
P29391	86	S	Ferritin light chain 1 OS=Mus musculus OX=10090 GN=Ftl1 PE=1 SV=2	Ftl1	1	4.60246e-08	137.12	4	ALFQDVQKPS(1)QDEWGK	-0.18247	1.099	1.095	0.924	0.967	0.97	1	1.05	0.993	1.133	1.095	0.88	0.974	0.833	0.0950732
P29391	169	S	Ferritin light chain 1 OS=Mus musculus OX=10090 GN=Ftl1 PE=1 SV=2	Ftl1	0.999996	9.96116e-12	135.1	3	VAGPQPAQTGAPQGS(1)LGEYLFER	-0.30093	1.035	0.953	1.052	1.182	0.97	1	1.05	0.993	1.067	0.953	1.002	1.19	1.094	0.200368
P29533	166	S	Vascular cell adhesion protein 1 OS=Mus musculus OX=10090 GN=Vcam1 PE=1 SV=1	Vcam1	0.895596	0.000145877	117.08	2	QEFS(0.104)S(0.896)EEMTK	-1.3136
P29699	312	S	Alpha-2-HS-glycoprotein OS=Mus musculus OX=10090 GN=Ahsg PE=1 SV=1	Ahsg	0.999902	7.71542e-17	173.55	3	HAFSPVASVES(1)AS(0.959)GET(0.041)LHSPK	-0.17553	1.054	0.999	0.767	0.835	1.034	0.888	1.057	0.985	1.019	1.125	0.726	0.848	0.733	0.0405164
P29699	314	S	Alpha-2-HS-glycoprotein OS=Mus musculus OX=10090 GN=Ahsg PE=1 SV=1	Ahsg	0.98488	6.45298e-17	176.1	4	HAFSPVASVESAS(0.985)GET(0.015)LHSPK	-0.2939	1.165	0.937	0.767	0.762	1.034	0.888	1.057	0.985	1.127	1.055	0.726	0.774	0.689	0.0923652
P29699	138	S	Alpha-2-HS-glycoprotein OS=Mus musculus OX=10090 GN=Ahsg PE=1 SV=1	Ahsg	0.999958	3.60896e-53	300.51	2	VMHTQCHSTPDS(1)AEDVR	0.5114	0.978	0.866	1.23	0.834	1.034	0.888	1.057	0.985	0.946	0.975	1.164	0.847	1.05	0.243226
P30051	102	S	Transcriptional enhancer factor TEF-1 OS=Mus musculus OX=10090 GN=Tead1 PE=1 SV=2	Tead1	0.999943	0.015034	53.597	3	S(1)RDFHSK	0.42074	0.775	0.962	1.003	0.959	0.927	1.005	1.028	1.012	0.836	0.957	0.976	0.948	1.079	0.115339
P30276	397	S	G2/mitotic-specific cyclin-B2 OS=Mus musculus OX=10090 GN=Ccnb2 PE=1 SV=2	Ccnb2	0.999999	0.00147329	81.92	2	DLASPLLGS(1)P	-0.40863	0.611	1.002	1.036	1.092
P30282	264	S	G1/S-specific cyclin-D3 OS=Mus musculus OX=10090 GN=Ccnd3 PE=1 SV=1	Ccnd3	0.997826	0.0040906	66.246	3	EAAQT(0.002)APS(0.998)PVPK	0.52531	0.97	0.975	0.991	0.973
P30285	300	S	Cyclin-dependent kinase 4 OS=Mus musculus OX=10090 GN=Cdk4 PE=1 SV=1	Cdk4	1	2.6364e-09	162.76	3	ALQHSYLHKEES(1)DAE	0.40435	0.781	0.773	1.25	0.945	0.91	0.914	1.01	1.039	0.858	0.846	1.238	0.91	1.26	0.206041
P30415	661	S	NK-tumor recognition protein OS=Mus musculus OX=10090 GN=Nktr PE=1 SV=4	Nktr	0.794642	0.00133396	71.896	3	ATVS(0.005)S(0.027)S(0.172)S(0.795)Y(0.002)HK	0.54617
P30415	379	S	NK-tumor recognition protein OS=Mus musculus OX=10090 GN=Nktr PE=1 SV=4	Nktr	0.985508	0.0259675	47.57	2	AY(0.014)RPPS(0.986)GEK	-0.26847	1.136	0.881	0.983	0.907
P30415	243	S	NK-tumor recognition protein OS=Mus musculus OX=10090 GN=Nktr PE=1 SV=4	Nktr	0.980422	0.000959214	92.792	3	EMS(0.98)S(0.934)S(0.085)EEPRR	0.24557	0.969	0.981	1.172	0.988
P30415	244	S	NK-tumor recognition protein OS=Mus musculus OX=10090 GN=Nktr PE=1 SV=4	Nktr	0.934166	0.00187505	70.889	3	EMS(0.98)S(0.934)S(0.085)EEPRR	0.24557	0.994	1.003	1.099	1.006
P30415	245	S	NK-tumor recognition protein OS=Mus musculus OX=10090 GN=Nktr PE=1 SV=4	Nktr	0.820766	1.62924e-05	140.48	2	EMS(0.102)S(0.077)S(0.821)EEPR	-0.67107	0.974	0.948	1.198	1.018
P30415	1139	S	NK-tumor recognition protein OS=Mus musculus OX=10090 GN=Nktr PE=1 SV=4	Nktr	1	3.67884e-05	127.79	2	GEVVS(1)PLANHR	1.976	1.001	1.005	0.952	0.967
P30415	468	S	NK-tumor recognition protein OS=Mus musculus OX=10090 GN=Nktr PE=1 SV=4	Nktr	0.972201	1.51387e-08	148.46	3	IVMPDLEPS(0.972)RS(0.931)PT(0.097)HR	-0.35993	1.043	0.903	1.101	0.983
P30415	470	S	NK-tumor recognition protein OS=Mus musculus OX=10090 GN=Nktr PE=1 SV=4	Nktr	0.949785	2.85703e-08	142.26	3	IVMPDLEPS(0.046)RS(0.95)PT(0.004)HR	0.068592	0.997	0.87	1.119	1.05
P30415	1148	S	NK-tumor recognition protein OS=Mus musculus OX=10090 GN=Nktr PE=1 SV=4	Nktr	1	6.44623e-10	136.34	3	LDS(1)PEVNIIPEQDECMAHPR	0.10208	1.159	1	0.813	1.111
P30415	394	S	NK-tumor recognition protein OS=Mus musculus OX=10090 GN=Nktr PE=1 SV=4	Nktr	0.892235	0.0341138	49.489	2	LS(0.002)DPCS(0.892)S(0.106)R	-1.7336	0.692	1.111	0.929	1.08
P30415	563	S	NK-tumor recognition protein OS=Mus musculus OX=10090 GN=Nktr PE=1 SV=4	Nktr	0.923422	0.00244495	84.884	2	RT(0.078)S(0.923)IS(0.999)PK	0.64585	1.162	1.161	0.794	1.17
P30415	565	S	NK-tumor recognition protein OS=Mus musculus OX=10090 GN=Nktr PE=1 SV=4	Nktr	0.998882	0.00244495	84.884	2	RT(0.078)S(0.923)IS(0.999)PK	0.64585	1.162	1.161	0.794	1.17
P30415	1411	S	NK-tumor recognition protein OS=Mus musculus OX=10090 GN=Nktr PE=1 SV=4	Nktr	0.99399	0.00060554	102.52	2	S(0.004)QRS(0.994)DS(0.999)Y(0.003)HR	-0.35303	0.916	1.143	1.058	0.977
P30415	1413	S	NK-tumor recognition protein OS=Mus musculus OX=10090 GN=Nktr PE=1 SV=4	Nktr	0.998891	0.00060554	102.52	2	S(0.004)QRS(0.994)DS(0.999)Y(0.003)HR	-0.35303	0.88	1.131	1.07	0.974
P30415	1060	S	NK-tumor recognition protein OS=Mus musculus OX=10090 GN=Nktr PE=1 SV=4	Nktr	0.825997	6.18292e-05	107.35	3	TCDEGS(0.156)S(0.826)PS(0.018)KPK	0.54262	1.067	0.99	0.985	0.955
P30415	611	S	NK-tumor recognition protein OS=Mus musculus OX=10090 GN=Nktr PE=1 SV=4	Nktr	0.851904	3.91544e-15	124.16	5	TEPLRPSVPQNGNVLVQPVAAENIPVIPLS(0.092)DS(0.852)PPPS(0.056)R	-0.5214	1.058	0.872	0.894	1.186
P30730	667	S	Lutropin-choriogonadotropic hormone receptor OS=Mus musculus OX=10090 GN=Lhcgr PE=2 SV=1	Lhcgr	0.999921	0.00194443	70.806	3	EFSACTFNS(1)K	-0.10163	1.051	1.012	0.857	1.019	1.021	0.94	1.03	1.076	1.029	1.077	0.832	0.947	0.844	0.0586463
P30730	685	S	Lutropin-choriogonadotropic hormone receptor OS=Mus musculus OX=10090 GN=Lhcgr PE=2 SV=1	Lhcgr	0.999998	9.71392e-06	120.77	3	LS(1)IVHCQQPTPPR	-1.4893	1.11	0.869	0.982	1.018	1.021	0.94	1.03	1.076	1.087	0.924	0.953	0.946	0.95	0.109358
P30730	675	S	Lutropin-choriogonadotropic hormone receptor OS=Mus musculus OX=10090 GN=Lhcgr PE=2 SV=1	Lhcgr	0.820496	0.00657263	63.185	3	S(0.179)S(0.82)KPS(0.001)QAALK	-0.54695	1.369	1.096	0.673	1.132	1.021	0.94	1.03	1.076	1.341	1.166	0.653	1.052	0.694	0.422533
P30873	364	S	Somatostatin receptor type 1 OS=Mus musculus OX=10090 GN=Sstr1 PE=1 SV=1	Sstr1	0.999736	4.33589e-07	113.36	3	AYS(1)VEDFQPENLESGGVFR	-2.7039	1.075	1.088	1.078	1.137
P30987	328	S	Thromboxane A2 receptor OS=Mus musculus OX=10090 GN=Tbxa2r PE=1 SV=1	Tbxa2r	1	0.000168918	105.17	2	FSSQLQAVS(1)LR	0.16968	0.981	0.948	1.117	1.134
P30993	328	S	C5a anaphylatoxin chemotactic receptor 1 OS=Mus musculus OX=10090 GN=C5ar1 PE=1 SV=2	C5ar1	0.999974	0.000124289	120.9	2	NALSEDS(1)VGR	-0.72108	0.956	1.051	0.752	1.143
P30993	333	S	C5a anaphylatoxin chemotactic receptor 1 OS=Mus musculus OX=10090 GN=C5ar1 PE=1 SV=2	C5ar1	0.999114	7.22038e-05	98.175	3	NALSEDS(0.001)VGRDS(0.999)K	-3.2055	1.089	1.063	0.649	1.176
P30993	344	S	C5a anaphylatoxin chemotactic receptor 1 OS=Mus musculus OX=10090 GN=C5ar1 PE=1 SV=2	C5ar1	0.945024	0.00113023	83.768	2	TFTPSTT(0.002)DT(0.026)S(0.945)T(0.026)R	1.6406	1.134	0.936	1.035	0.949
P30999	252	S	Catenin delta-1 OS=Mus musculus OX=10090 GN=Ctnnd1 PE=1 SV=2	Ctnnd1	0.999972	0.000172128	90.718	3	APS(1)RQDVYGPQPQVR	-0.07896	0.92	1.441	0.843	0.763	1.014	1.012	0.996	1.014	0.907	1.424	0.846	0.752	0.73	0.39203
P30999	346	S	Catenin delta-1 OS=Mus musculus OX=10090 GN=Ctnnd1 PE=1 SV=2	Ctnnd1	1	7.17446e-06	141.6	3	GS(1)LAS(1)LDS(1)LRK	0.090427	0.889	1.133	1.183	0.993	1.014	1.012	0.996	1.014	0.877	1.12	1.188	0.979	1.114	0.305176
P30999	349	S	Catenin delta-1 OS=Mus musculus OX=10090 GN=Ctnnd1 PE=1 SV=2	Ctnnd1	1	1.53512e-05	141.6	3	GS(1)LAS(1)LDS(1)LRK	0.090427	0.929	1.089	1.12	0.99	1.014	1.012	0.996	1.014	0.916	1.076	1.124	0.976	1.067	0.212066
P30999	352	S	Catenin delta-1 OS=Mus musculus OX=10090 GN=Ctnnd1 PE=1 SV=2	Ctnnd1	1	7.17446e-06	141.6	3	GS(1)LAS(1)LDS(1)LRK	0.090427	0.732	1.078	1.139	0.998	1.014	1.012	0.996	1.014	0.722	1.065	1.144	0.984	1.254	0.372161
P30999	230	S	Catenin delta-1 OS=Mus musculus OX=10090 GN=Ctnnd1 PE=1 SV=2	Ctnnd1	0.992077	8.34383e-11	156.32	3	HYEDGYPGGSDNYGS(0.992)LS(0.008)R	-0.19798	0.623	1.131	0.914	0.897	1.014	1.012	0.996	1.014	0.614	1.118	0.918	0.885	1.144	0.434715
P30999	920	S	Catenin delta-1 OS=Mus musculus OX=10090 GN=Ctnnd1 PE=1 SV=2	Ctnnd1	1	4.55168e-09	160.57	3	S(1)GDLGDMEPLK	-0.63344	1.154	1.062	1.017	0.916	1.014	1.012	0.996	1.014	1.138	1.049	1.021	0.903	0.879	0.02896
P30999	288	S	Catenin delta-1 OS=Mus musculus OX=10090 GN=Ctnnd1 PE=1 SV=2	Ctnnd1	0.999878	1.16311e-12	152.55	3	S(1)MGYDDLDYGMMSDYGTAR	0.028819	0.992	0.983	0.938	1.003	1.014	1.012	0.996	1.014	0.978	0.971	0.942	0.989	0.991	0.0399576
P30999	864	S	Catenin delta-1 OS=Mus musculus OX=10090 GN=Ctnnd1 PE=1 SV=2	Ctnnd1	0.995181	9.18877e-14	172.34	3	SQS(0.001)S(0.004)HS(0.995)YDDSTLPLIDR	-0.26831	0.769	1.021	1.102	0.962	1.014	1.012	0.996	1.014	0.758	1.009	1.106	0.949	1.2	0.305234
P30999	268	S	Catenin delta-1 OS=Mus musculus OX=10090 GN=Ctnnd1 PE=1 SV=2	Ctnnd1	1	0.000113843	101.89	3	VGGS(1)S(1)VDLHR	0.19203	0.7	1.091	0.845	1.057	1.014	1.012	0.996	1.014	0.69	1.078	0.848	1.042	1.098	0.168727
P30999	269	S	Catenin delta-1 OS=Mus musculus OX=10090 GN=Ctnnd1 PE=1 SV=2	Ctnnd1	1	0.000200974	107.39	3	VGGS(1)S(1)VDLHR	0.19203	0.86	1.049	0.883	1.068	1.014	1.012	0.996	1.014	0.848	1.037	0.887	1.053	1.03	0.0212715
P30999	47	S	Catenin delta-1 OS=Mus musculus OX=10090 GN=Ctnnd1 PE=1 SV=2	Ctnnd1	1	2.02058e-21	209.97	3	VRVS(1)PQDANSLMANGTLTR	-0.073622	0.941	0.958	1.071	1.041	1.014	1.012	0.996	1.014	0.928	0.947	1.075	1.027	1.121	0.0466779
P31001	431	S	Desmin OS=Mus musculus OX=10090 GN=Des PE=1 SV=3	Des	0.918215	0.00797323	115.86	2	ET(0.082)S(0.918)PEQR	-0.83047	0.552	1.026	0.919	0.971	0.575	0.932	0.961	0.909	0.96	1.101	0.956	1.068	0.983	0.0187027
P31001	45	S	Desmin OS=Mus musculus OX=10090 GN=Des PE=1 SV=3	Des	0.86009	0.000671559	86.911	2	GS(0.86)S(0.03)S(0.055)S(0.055)MTSR	0.91974					0.575	0.932	0.961	0.909
P31001	28	S	Desmin OS=Mus musculus OX=10090 GN=Des PE=1 SV=3	Des	0.989092	6.63634e-68	310.8	3	TFGGAPGFS(0.008)LGS(0.989)PLS(0.002)S(0.001)PVFPR	-2.7439	0.533	0.956	0.946	0.714	0.575	0.932	0.961	0.909	0.927	1.026	0.984	0.785	0.913	0.229248
P31001	32	S	Desmin OS=Mus musculus OX=10090 GN=Des PE=1 SV=3	Des	0.841881	3.02412e-13	155.55	3	TFGGAPGFS(0.015)LGS(0.984)PLS(0.159)S(0.842)PVFPR	-0.048719	0.777	0.973	0.801	0.949	0.575	0.932	0.961	0.909	1.351	1.044	0.834	1.044	0.808	0.334968
P31001	68	S	Desmin OS=Mus musculus OX=10090 GN=Des PE=1 SV=3	Des	0.999831	0.0265584	43.37	3	TSGGAGGLGS(1)LR	-0.48422					0.575	0.932	0.961	0.909
P31257	189	S	Homeobox protein Hox-C10 OS=Mus musculus OX=10090 GN=Hoxc10 PE=2 SV=1	Hoxc10	0.990432	0.0261208	43.548	3	T(0.01)EHLES(0.99)PQLGGK	1.6456	1.028	0.863	1.113	1.026
P31324	112	S	cAMP-dependent protein kinase type II-beta regulatory subunit OS=Mus musculus OX=10090 GN=Prkar2b PE=1 SV=3	Prkar2b	0.999978	1.27046e-16	166.97	4	RAS(1)VCAEAYNPDEEEDDAESR	-0.11333	0.975	1.006	1.048	1.017	0.997	0.95	1.006	0.936	0.978	1.059	1.042	1.087	1.046	0.026377
P31324	83	S	cAMP-dependent protein kinase type II-beta regulatory subunit OS=Mus musculus OX=10090 GN=Prkar2b PE=1 SV=3	Prkar2b	1	1.67684e-51	256.15	3	GVNFAEEPMRS(1)DS(1)ENGEEEEAAEAGAFNAPVINR	0.21469	1.036	0.981	0.999	0.98	0.997	0.95	1.006	0.936	1.039	1.033	0.993	1.047	0.985	0.0416367
P31324	85	S	cAMP-dependent protein kinase type II-beta regulatory subunit OS=Mus musculus OX=10090 GN=Prkar2b PE=1 SV=3	Prkar2b	1	2.27543e-71	298.01	3	GVNFAEEPMRS(1)DS(1)ENGEEEEAAEAGAFNAPVINR	0.21469	1.017	0.971	1.04	0.964	0.997	0.95	1.006	0.936	1.02	1.022	1.034	1.03	1.011	0.00419648
P31750	124	S	RAC-alpha serine/threonine-protein kinase OS=Mus musculus OX=10090 GN=Akt1 PE=1 SV=2	Akt1	0.846601	7.05671e-35	236.2	3	S(0.148)GS(0.847)PS(0.006)DNS(1)GAEEMEVSLAKPK	0.10963	1.086	1.007	0.882	1.019	1.033	0.965	0.969	1.068	1.051	1.044	0.91	0.954	0.89	0.0381361
P31750	126	S	RAC-alpha serine/threonine-protein kinase OS=Mus musculus OX=10090 GN=Akt1 PE=1 SV=2	Akt1	0.863818	1.957e-27	223.81	4	S(0.021)GS(0.114)PS(0.864)DNS(0.002)GAEEMEVSLAKPK	-0.11762	0.992	0.989	1.037	0.955	1.033	0.965	0.969	1.068	0.96	1.025	1.07	0.894	0.994	0.172951
P31750	129	S	RAC-alpha serine/threonine-protein kinase OS=Mus musculus OX=10090 GN=Akt1 PE=1 SV=2	Akt1	0.999981	2.67181e-17	185.38	3	S(0.148)GS(0.847)PS(0.006)DNS(1)GAEEMEVSLAKPK	0.10963	1.062	0.949	0.858	1.033	1.033	0.965	0.969	1.068	1.028	0.983	0.885	0.967	0.922	0.0942809
P31938	298	S	Dual specificity mitogen-activated protein kinase kinase 1 OS=Mus musculus OX=10090 GN=Map2k1 PE=1 SV=2	Map2k1	0.871815	0.00305039	68.168	3	TPGRPLS(0.872)S(0.073)Y(0.054)GMDSR	0.29041	0.911	0.812	1.462	0.841	1.064	1.043	1.022	1.016	0.856	0.779	1.431	0.828	1.368	0.314902
P32020	8	S	Non-specific lipid-transfer protein OS=Mus musculus OX=10090 GN=Scp2 PE=1 SV=3	Scp2	0.999994	0.00860381	61.194	3	PSVALKS(1)PR	-0.094503	1.059	1.181	0.987	0.993	1.058	1.058	1.078	1.068	1.001	1.116	0.916	0.93	0.874	0.0663418
P32067	219	S	Lupus La protein homolog OS=Mus musculus OX=10090 GN=Ssb PE=1 SV=1	Ssb	0.914588	0.000206245	97.957	3	HKPGS(0.915)T(0.085)ETR	-0.38317	1.02	1.232	0.755	1.044	1.02	1.054	0.997	1.01	1	1.169	0.757	1.034	0.821	0.110243
P32067	92	S	Lupus La protein homolog OS=Mus musculus OX=10090 GN=Ssb PE=1 SV=1	Ssb	0.953232	2.85354e-05	108.47	3	S(0.953)PS(0.047)RPLPEVTDEYK	-0.20089	1.001	1.066	0.998	0.921	1.02	1.054	0.997	1.01	0.981	1.011	1.001	0.912	0.961	0.0868248
P32507	516	S	Nectin-2 OS=Mus musculus OX=10090 GN=Nectin2 PE=1 SV=2	Nectin2	0.852275	1.30626e-09	130.14	3	INPIYDALSYPS(0.001)PS(0.145)DS(0.852)YQS(0.002)K	0.010953	0.775	1.081	1.095	0.998	0.992	1.067	0.958	1.002	0.781	1.013	1.143	0.996	1.224	0.277988
P32507	424	S	Nectin-2 OS=Mus musculus OX=10090 GN=Nectin2 PE=1 SV=2	Nectin2	0.976404	1.22646e-18	186.35	3	LEEPEMPSQLFTLGAS(0.024)EHS(0.976)PVK	-0.44591	0.937	0.781	1.251	0.825	0.992	1.067	0.958	1.002	0.945	0.732	1.306	0.823	1.253	0.145597
P33173	937	S	Kinesin-like protein KIF1A OS=Mus musculus OX=10090 GN=Kif1a PE=1 SV=2	Kif1a	0.85769	0.00776784	68.359	2	S(0.042)GT(0.1)S(0.858)QEELR	-1.6465	0.931	0.916	1.153	1.171
P33174	802	S	Chromosome-associated kinesin KIF4 OS=Mus musculus OX=10090 GN=Kif4 PE=1 SV=3	Kif4	0.999889	1.15748e-55	301.86	4	RRT(1)FS(1)YDEIHGQDSGAEDSIAK	0.53781	1.082	0.787	1.011	1.128	0.979	0.95	0.949	0.942	1.105	0.828	1.065	1.197	1.205	0.282843
P33215	346	S	Protein NEDD1 OS=Mus musculus OX=10090 GN=Nedd1 PE=1 SV=2	Nedd1	0.991196	7.21925e-10	129.29	3	EAPS(0.991)PS(0.009)IATVLPQPVTTALGK	-0.90341	1.048	1.012	0.73	1.036
P33215	379	S	Protein NEDD1 OS=Mus musculus OX=10090 GN=Nedd1 PE=1 SV=2	Nedd1	0.965424	0.000217995	105.03	2	S(0.001)KS(0.965)T(0.033)DIFSK	-1.3687	1.006	0.901	1.188	0.817
P33609	215	S	DNA polymerase alpha catalytic subunit OS=Mus musculus OX=10090 GN=Pola1 PE=1 SV=2	Pola1	1	0.00700285	64.268	2	PAS(1)PVLR	0.044702	1.023	1.022	0.992	0.945
P33611	152	S	DNA polymerase alpha subunit B OS=Mus musculus OX=10090 GN=Pola2 PE=1 SV=2	Pola2	0.988463	3.6541e-07	118.44	3	QLLSPSS(0.001)FS(0.988)PS(0.011)ATPSQK	0.68963	0.914	0.998	1.019	0.989	0.89	0.987	1.029	1.079	1.027	1.011	0.99	0.917	0.936	0.043084
P33611	126	S	DNA polymerase alpha subunit B OS=Mus musculus OX=10090 GN=Pola2 PE=1 SV=2	Pola2	0.99114	1.98012e-21	225.32	2	VS(0.001)S(0.991)T(0.008)PETPLTK	0.43121	0.995	1.012	1.031	1.091	0.89	0.987	1.029	1.079	1.118	1.025	1.002	1.011	0.941	0.0676298
P34022	60	S	Ran-specific GTPase-activating protein OS=Mus musculus OX=10090 GN=Ranbp1 PE=1 SV=2	Ranbp1	1	0.000656375	81.904	3	FAS(1)ENDLPEWK	-0.15431	0.792	0.972	1.059	1.261	0.983	1.017	0.963	1.043	0.806	0.956	1.1	1.209	1.315	0.0537724
P34152	910	S	Focal adhesion kinase 1 OS=Mus musculus OX=10090 GN=Ptk2 PE=1 SV=4	Ptk2	0.999998	5.41885e-05	93.626	3	LQPQEIS(1)PPPTANLDR	0.20413	0.878	1.084	1.107	0.952	0.991	1.048	1.054	0.982	0.886	1.034	1.05	0.969	1.061	0.16528
P34152	722	S	Focal adhesion kinase 1 OS=Mus musculus OX=10090 GN=Ptk2 PE=1 SV=4	Ptk2	0.995013	0.0187183	61.962	2	PGY(0.005)PS(0.995)PR	-0.52857	1.094	1.164	0.953	0.994	0.991	1.048	1.054	0.982	1.104	1.111	0.904	1.012	0.865	0.0752067
P34821	252	S	Bone morphogenetic protein 8A OS=Mus musculus OX=10090 GN=Bmp8a PE=2 SV=1	Bmp8a	0.976251	0.00277501	88.181	2	AS(0.976)QS(0.024)PVR	-1.2198	0.866	0.876	1.111	0.967
P34914	368	S	Bifunctional epoxide hydrolase 2 OS=Mus musculus OX=10090 GN=Ephx2 PE=1 SV=2	Ephx2	1	1.22818e-12	144.63	3	AVASLNTPFMPPDPDVS(1)PMK	-0.85099	1.005	1.09	0.921	0.971	1.098	1.076	1.092	0.936	0.915	1.013	0.843	1.037	0.972	0.0748915
P35235	558	S	Tyrosine-protein phosphatase non-receptor type 11 OS=Mus musculus OX=10090 GN=Ptpn11 PE=1 SV=3	Ptpn11	0.984732	6.14557e-13	132.6	4	Y(0.002)SLVDQT(0.002)S(0.011)GDQS(0.985)PLPPCTPTPPCAEMR	-0.70182	0.904	1.015	1.022	0.914	1.032	1.004	1.034	0.978	0.876	1.011	0.988	0.935	1.026	0.139837
P35279	184	S	Ras-related protein Rab-6A OS=Mus musculus OX=10090 GN=Rab6a PE=1 SV=4	Rab6a	1	2.12793e-15	148.3	3	S(1)REDMIDIK	2.0137	1.16	1.016	1.051	0.994	1.052	0.994	1.033	0.957	1.103	1.022	1.017	1.039	0.97	0.0692884
P35283	15	S	Ras-related protein Rab-12 OS=Mus musculus OX=10090 GN=Rab12 PE=1 SV=3	Rab12	0.998211	0.00206437	66.545	3	RPAGGS(0.998)LGAVS(0.002)PALSGGQAR	0.56525	1.026	1.105	0.962	0.867	0.998	1.008	0.881	1.018	1.028	1.096	1.092	0.852	0.92	0.219168
P35283	20	S	Ras-related protein Rab-12 OS=Mus musculus OX=10090 GN=Rab12 PE=1 SV=3	Rab12	0.999666	6.69497e-22	206.69	2	RPAGGSLGAVS(1)PALSGGQAR	0.013021	0.941	1.066	0.93	0.945	0.998	1.008	0.881	1.018	0.943	1.058	1.056	0.928	0.998	0.172085
P35285	187	S	Ras-related protein Rab-22A OS=Mus musculus OX=10090 GN=Rab22a PE=1 SV=2	Rab22a	1	0.0251996	45.368	3	QPS(1)EPKR	0.12892	0.941	1.014	0.871	1.114
P35293	144	S	Ras-related protein Rab-18 OS=Mus musculus OX=10090 GN=Rab18 PE=1 SV=2	Rab18	1	0.000145876	94.281	4	KHS(1)MLFIEASAK	-0.47258	1.143	1.299	0.961	0.902	1.077	1.071	0.938	1.055	1.061	1.213	1.025	0.855	0.835	0.220892
P35486	232	S	Pyruvate dehydrogenase E1 component subunit alpha, somatic form, mitochondrial OS=Mus musculus OX=10090 GN=Pdha1 PE=1 SV=1	Pdha1	0.99164	0.000366379	100.69	2	Y(0.003)GMGT(0.006)S(0.992)VER	0.041577	0.91	1.116	1.017	1.034	1.048	1.02	0.995	1.03	0.868	1.094	1.022	1.004	1.048	0.174836
[truncated: 9,991 more rows]

## Sheet: Stress vs control>1.2 or <0.833
Protein accession	Position	Amino acid	Protein description	Gene name	Localization probability	PEP	Score	Charge	Modified sequence	Mass error [ppm]	Con_1	Con_2	Stress_1	Stress_2	Stress/Control Ratio	Stress/Control CV	Subcellular localization	KEGG KO No.	KEGG Gene	KEGG pathway	Biological Process	Cellular Component	Molecular Function	Pfam ID	Domain description	KOG category	KOG NO.	KOG description
[truncated: 2,336 more rows]
