# Supplementary material for: ATP5O Hypo-crotonylation Caused by HDAC2 Hyper-Phosphorylation Is a Primary Detrimental Factor for Downregulated Phospholipid Metabolism under Chronic Stress
Source: Research (Wash D C). 2022 Nov 24;2022:9834963. doi: 10.34133/2022/9834963 (PMC11030818; doi:10.34133/2022/9834963)
Supplement: Supplementary Materials — Supplementary figure 1: pan-crotonylation level was the most downregulated in the hypothalamus of CS mice. Supplementary figure 2: pan-crotonylation level was the most downregulated in the liver of CS mice Supplementary figure 3: pan-crotonylation level was the most downregulated in the ovary of CS mice. Supplementary figure 4: there were no significant differences for various pan-PTMs in the kidney. Supplementary figure 5: there were no significant differences for pan-crotonylation in various tissues. Supplementary figure 6: plasma of clinical females with high HAM-A scores has downregulated crotonylation. Supplementary figure 7: pan-crotonylation was still the most downregulated in preabsorbed plasma of clinical females with high HAM-A scores. Supplementary figure 8: there were no significant differences for the lipid metabolism-related enzymes in the kidneys. Supplementary figure 9: TAC is pharmacologically active and the TAC crotonylation was reversible. Supplementary figure 10: TAC sequence is highly specific for ATP5O. Supplementary figure 11: TAC is highly specific for ATP5O-K51cr. Supplementary figure 12: THP sequence is highly specific for HDAC2. Supplementary figure 13: protein sequence alignment between mouse and human ATP5O. Supplementary dataset 1, Supplementary dataset 2, Supplementary dataset 3, Supplementary dataset 4, Supplementary dataset 5, and Supplementary dataset 6. Supplementary table 1: radom mating table Supplementary table 2. Primer for qPCR Supplementary table 3. Plasmid construction primers for mouse HDAC2 and ATP5O Supplementary table 4. Mutagenesis primers of HDAC2 and ATP5O Supplementary table 5. In-vitro ubiquitination reaction components. [file 9834963.f1.zip › Supplementary dataset 5.xls]

## Sheet: ALL_DATA
Index	Compounds	Class I	Class II	Q1 (Da)	Molecular Weight (Da)	Ionization model	Formula	Control_1	Control_2	Control_3	Control_4	Control_5	Control_6	S_1	S_2	S_3	S_4	S_5	S_6	S-H_1	S-H_2	S-H_3	S-H_4	S-H_5	S-H_6	cpd_ID	HMDB	Pubchem CID	lipidmaps ID	CAS	ChEBI	Metlin	kegg_map
LIPID-N-0001	taurolithocholic acid-3-sulSTte	ST	BA	281.1	563.259	[M-H]-	C26H45NO8S2	32183	42968	34858	62146	38340	36911	42430	24972	17539	23538	25277	22436	28360	26943	20304	24024	13255	25010	C03642	HMDB0002580	440071	-	15324-65-9	17864	6716	ko04976
LIPID-N-0005	Chenodeoxycholic acid	ST	BA	391.5	392.293	[M-H]-	C24H40O4	673080	766470	628240	794710	827830	684100	716470	901830	589000	656770	729230	579710	611640	685070	670130	545550	582790	636140	C02528	HMDB0000518	10133	LMST04010032	474-25-9	16755	207	ko00120,ko01100,ko04976
LIPID-N-0006	Ursodeoxycholic acid	ST	BA	391.5	392.293	[M-H]-	C24H40O4	71059	68349	27256	35024	43390	49163	99316	65787	175980	77386	44672	35536	77403	54284	65785	38745	34967	67257	C07880	HMDB0000946	31401	LMST04010033	128-13-2	9907	5893	--
LIPID-N-0015	Glycocholic acid	ST	BA	464.4	465.309	[M-H]-	C26H43NO6	117300	85636	154340	78905	72452	122810	86654	102050	67629	103320	211450	87618	149680	134700	111940	123800	78424	73610	C01921	HMDB0000138	23617285	LMST05030001	475-31-0	17687	-	ko00120,ko01100,ko04976,ko04979
LIPID-N-0016	Taurochenodeoxycholic acid	ST	BA	498.5	499.297	[M-H]-	C26H45NO6S	348630	335350	138300	50964	192970	87109	322730	200870	263550	237680	208550	120460	213680	235880	401480	206210	338810	397890	C05465	HMDB0000951	387316	LMST05040005	516-35-8	16525	5897	ko00120,ko04976,ko04979
LIPID-N-0017	Taurocholic acid	ST	BA	514.7	515.292	[M-H]-	C26H45NO7S	64205	86801	97168	85831	109460	69020	113070	139170	65992	94603	71686	71509	79511	86672	73490	83463	76653	71583	C05122	HMDB0000036	6675	-	81-24-3	28865	5104	ko00120,ko00430,ko01100,ko04976,ko04979
LIPID-N-0022	12,13-EpOME	FA	Eicosanoid	295.227	296.235	[M-H]-	C18H32O3	200580	152080	136770	46944	101230	140040	188350	140850	150490	172820	95878	125940	168400	157560	72147	119900	73261	59981	C14826	HMDB0004702	5356421	-	-	38299	-	ko00591,ko01100
LIPID-N-0023	9,10-EpOME	FA	Eicosanoid	295.227	296.235	[M-H]-	C18H32O3	24099	38021	27103	13501	27421	28194	33013	37750	34402	53487	29352	30687	34994	43126	24373	36129	19090	16939	C14826	HMDB0004702	5356421	-	-	38299	-	ko00591,ko01100
LIPID-N-0026	9,10-DiHOME	FA	Eicosanoid	313.238	314.246	[M-H]-	C18H34O4	13970	8814.3	14167	6896.9	9207.4	6241.4	9405.6	13232	11127	30131	12510	11295	14860	11308	15592	21451	7643.2	8079.2	C14828	HMDB0004704	9966640	LMFA01030001	-	-	-	ko00591
LIPID-N-0028	(±)HEPE	FA	Eicosanoid	317.212	318.219	[M-H]-	C20H30O3	512600	289070	648600	88214	145320	245760	467550	226400	257080	308300	305070	313600	439440	397240	100390	273560	150940	107540	C14732	HMDB0010217	5283159	-	-	52449	-	ko00590
LIPID-N-0032	15-oxoETE	FA	Eicosanoid	317.212	318.219	[M-H]-	C20H30O3	221130	192510	111050	181780	170310	181760	108870	164380	103660	141590	124000	137290	165890	195670	117780	130460	140560	129190	C14732	HMDB0010217	5283159	-	-	52449	-	ko00590
LIPID-N-0034	(±)HETE	FA	Eicosanoid	319.227	320.235	[M-H]-	C20H32O3	8445100	8806900	6401700	2984100	4097200	5811200	12471000	6145300	6898800	7793500	7542600	5673300	10822000	9805000	2211500	5029000	5510400	3242700	C14768	-	-	-	-	-	-	ko00590,ko01100,ko04270,ko04726,ko04750,ko04913
LIPID-N-0040	(±)ETE	FA	Eicosanoid	319.227	320.235	[M-H]-	C20H32O3	135070	131680	101200	50868	63232	82802	210510	96575	109500	119220	115790	90568	163280	146540	37443	76916	81609	52175	C14768	-	-	-	-	-	-	ko00590,ko01100,ko04270,ko04726,ko04750,ko04913
LIPID-N-0041	11(S)TE	FA	Eicosanoid	319.227	320.235	[M-H]-	C20H32O3	34557	43416	26468	18271	20188	27747	63576	28310	37084	35290	36052	22086	33027	43101	13277	25692	28958	15297	C14768	-	-	-	-	-	-	ko00590,ko01100,ko04270,ko04726,ko04750,ko04913
LIPID-N-0044	FFA(22:6)	FA	FFA	327.232	328.24	[M-H]-	C22H32O2	942290	690180	994180	670260	628640	675480	461230	376230	276290	422660	330280	292160	554990	405470	262430	361910	210480	362350	C06429	HMDB0002183	445580	LMFA01030185	-	28125	3457	ko01040
LIPID-N-0047	LTB4	FA	Eicosanoid	335.222	336.23	[M-H]-	C20H32O4	37933	62225	32729	16834	15739	24000	65243	29583	34247	36808	23355	26137	31726	36904	16199	22499	17068	8294.2	-	HMDB0010203	10469728	-	-	72641	-	--
LIPID-N-0049	16(17)DPE	FA	Eicosanoid	343.227	344.235	[M-H]-	C22H32O3	74616	62148	72686	14889	29323	51138	78943	41101	52544	62507	48487	47823	73563	72270	22765	35924	37402	28622	-	HMDB0010203	10469728	-	-	72641	-	--
LIPID-N-0050	14(S)HA	FA	Eicosanoid	343.227	344.235	[M-H]-	C22H32O3	446100	370180	434850	94363	165670	297590	526050	252100	298820	384130	329600	289300	476040	440210	145300	252440	204330	145140	-	HMDB0010203	10469728	-	-	72641	-	--
LIPID-N-0056	PGE2	FA	Eicosanoid	351.217	352.225	[M-H]-	C20H32O5	68264	176650	82079	110340	116820	173500	178350	169750	74266	153070	150890	108880	308770	132230	153720	134710	163600	74148	C06314	HMDB0004385	5280914	-	-	6498	7058	ko00590,ko04080,ko05145
LIPID-N-0062	TxB3	FA	Eicosanoid	367.212	368.22	[M-H]-	C20H32O6	264590	171530	245070	166470	184180	279320	67817	228860	96806	202470	401110	239310	245670	382900	286600	318460	234920	170630	-	HMDB0010203	10469728	-	-	72641	-	--
LIPID-N-0063	TXB2	FA	Eicosanoid	369.228	370.236	[M-H]-	C20H34O6	25370	40961	31001	26242	27300	24184	54893	30875	42212	45294	43477	30463	28290	39474	19132	33900	25519	33622	C05963	HMDB0003252	5283137	-	-	28728	422	ko00590,ko01100,ko04726,ko04976
LIPID-N-0067	FFA(10:0)	FA	FFA	171.139	172.146	[M-H]-	C10H20O2	3879100	3861600	4385100	4575700	3183400	4209700	4756600	3587400	3394500	4009200	3915300	3382600	4495400	3353400	3144100	3672200	2677500	3961500	-	-	-	-	-	-	-	--
LIPID-N-0069	FFA(12:0)	FA	FFA	199.17	200.178	[M-H]-	C12H24O2	213790	191840	177980	168750	155390	173370	125700	152610	135980	201880	145690	159400	205840	180200	153290	148370	125240	154850	C02679	HMDB0000638	-	LMFA01010012	-	30805	5611	ko00061,ko01100
LIPID-N-0071	FFA(14:0)	FA	FFA	227.201	228.209	[M-H]-	C14H28O2	1284300	884940	1258400	976180	815100	1041500	719080	1143900	903650	1304700	555620	612710	854200	820410	791870	989200	522070	788190	C06424	HMDB0000806	-	LMFA01010014	-	28875	196	ko00061,ko01100
LIPID-N-0072	FFA(15:0)	FA	FFA	241.217	242.225	[M-H]-	C15H30O2	730600	639380	445090	790940	691530	706490	413540	442540	367260	380280	264320	338040	446340	391870	288460	432040	405670	360990	C16537	HMDB0000826	-	LMFA01010015	-	42504	5789	--
LIPID-N-0073	FFA(16:0)	FA	FFA	255.232	256.24	[M-H]-	C16H32O2	8170400	8500700	7663900	8162400	7233600	8836700	5959400	6176100	5379200	5515100	4778900	5127400	6069700	6443000	4320700	5671900	3879300	6005300	C00249	HMDB0000220	-	LMFA01010001	-	15756	187	ko00061,ko00062,ko00071,ko01040,ko01100,ko01212
LIPID-N-0074	FFA(17:0)	FA	FFA	269.248	270.256	[M-H]-	C17H34O2	1058900	908410	661280	1209200	1066400	1069400	753830	833710	473180	629490	510190	641680	808040	463760	423810	737570	494320	658810	-	HMDB0002259	-	LMFA01010017	-	32365	6578	--
LIPID-N-0075	FFA(18:0)	FA	FFA	283.264	284.272	[M-H]-	C18H36O2	10418000	8614100	10003000	9400900	9078900	8912600	8535700	8172200	7360700	9814400	9380100	7799800	8979400	8315200	6118400	10183000	8473400	8057900	C01530	HMDB0000827	-	LMFA01010018	-	28842	189	ko00061,ko01040,ko04745
LIPID-N-0076	FFA(20:0)	FA	FFA	311.295	312.303	[M-H]-	C20H40O2	156990	159930	259500	190600	196880	227370	193500	231950	197280	138080	233180	224770	277930	221210	164880	355950	114990	336030	C06425	HMDB0002212	-	LMFA01010020	-	28822	401	ko01040
LIPID-N-0079	FFA(24:0)	FA	FFA	367.358	368.365	[M-H]-	C24H48O2	124410	141980	203100	84130	76744	160350	184690	158420	54195	143610	172420	152080	228520	142430	111320	207110	131940	124370	C08320	HMDB0002003	-	LMFA01010024	-	28866	6427	ko01040
LIPID-N-0082	FFA(16:1)	FA	FFA	253.217	254.225	[M-H]-	C16H30O2	2027000	1182200	2371400	1316700	767830	1008400	737170	1120900	901070	1042200	296360	630050	856200	926960	696600	824780	347180	716790	C08362	HMDB0003229	-	LMFA01030054	-	28716	188	ko00061
LIPID-N-0083	FFA(17:1)	FA	FFA	267.232	268.24	[M-H]-	C17H32O2	1146800	985720	1066800	1052700	820080	921920	466360	679180	353900	451610	245920	412600	614230	506800	296830	508090	340710	379370	C12100	HMDB0030997	-	LMFA01030059	-	-	-	--
LIPID-N-0084	FFA(18:1)	FA	FFA	281.248	282.256	[M-H]-	C18H34O2	26586000	24421000	30471000	27712000	22527000	26567000	16501000	16910000	14467000	17992000	11286000	15534000	18631000	17688000	10587000	17403000	10580000	15597000	C00712	HMDB0000207	-	LMFA01030061	-	16196	190	ko00061,ko01040,ko04212
LIPID-N-0085	FFA(19:1)	FA	FFA	295.264	296.272	[M-H]-	C19H36O2	413530	383620	475270	415090	392670	447040	252660	328140	232760	295240	178070	260660	359290	339340	207930	253860	194570	278540	-	-	-	-	-	-	-	--
LIPID-N-0086	FFA(20:1)	FA	FFA	309.279	310.287	[M-H]-	C20H38O2	1004000	1156800	1862300	1348800	1048400	1528800	1032400	1290200	830650	1339900	904690	1246300	1209900	1667100	769390	1270300	887410	1078100	C16526	HMDB0002231	-	LMFA01030082	-	32425	6563	ko01040
LIPID-N-0087	FFA(22:1)	FA	FFA	337.311	338.318	[M-H]-	C22H42O2	385890	532690	576040	404090	252300	522910	602170	406660	389250	526660	529490	489620	457980	659870	343130	580790	444060	348080	C08316	HMDB0002068	-	LMFA01030088	-	28792	6470	ko01040
LIPID-N-0088	FFA(24:1)	FA	FFA	365.342	366.35	[M-H]-	C24H46O2	150730	180990	178620	137010	138010	362160	259320	206010	116640	179880	183910	201590	334880	247880	146210	213580	110550	158740	C05950	HMDB0006059	-	LMFA01030092	-	27562	-	ko00590
LIPID-N-0090	FFA(18:2)	FA	FFA	279.232	280.24	[M-H]-	C18H32O2	30842000	27797000	22726000	28527000	32013000	30681000	18838000	18484000	16985000	17761000	11138000	15974000	18363000	16195000	11352000	17977000	11429000	14444000	C20388	HMDB0012535	-	LMFA01030110	-	63977	-	--
LIPID-N-0091	FFA(20:2)	FA	FFA	307.264	308.272	[M-H]-	C20H36O2	616930	719060	773470	682240	815980	641690	543990	578440	448560	441750	361040	492660	572130	548380	341890	405720	465420	444280	C16525	HMDB0005060	-	LMFA01030130	-	73731	-	ko01040
LIPID-N-0092	FFA(22:2)	FA	FFA	335.295	336.303	[M-H]-	C22H40O2	289550	345650	321760	619940	452540	437280	116030	444630	277430	954410	183940	159690	144260	279800	95956	479370	297780	343060	C14813	HMDB0004693	-	LMFA01030131	-	-	-	ko00590,ko01100
LIPID-N-0093	FFA(24:2)	FA	FFA	363.326	364.334	[M-H]-	C24H44O2	92571	126760	74591	86201	59157	118890	59143	49802	65210	84321	82169	97091	86194	56192	55933	87883	89970	84353	-	-	-	-	-	-	-	--
LIPID-N-0094	FFA(18:3)	FA	FFA	277.217	278.225	[M-H]-	C18H30O2	986190	680380	654980	763210	873730	899160	368670	415050	420760	342890	181620	393330	431730	349060	218670	505610	240250	285420	C08364	HMDB0030963	-	LMFA01030140	-	38383	-	--
LIPID-N-0095	FFA(20:3)	FA	FFA	305.248	306.256	[M-H]-	C20H34O2	733080	752480	1015300	828690	790880	719240	579230	495730	330120	493350	412600	364360	569460	549310	272420	398960	281110	415340	C03242	HMDB0002925	-	LMFA01030157	-	53486	259	ko00591,ko01040,ko01100
LIPID-N-0096	FFA(22:3)	FA	FFA	333.279	334.287	[M-H]-	C22H38O2	219660	258650	367450	230900	229060	215940	225020	242630	161880	256750	192060	206790	183280	303030	149660	205640	173760	188080	-	HMDB0002823	-	LMFA01030161	-	77807	195	--
LIPID-N-0098	FFA(20:4)	FA	FFA	303.232	304.24	[M-H]-	C20H32O2	5204400	5713200	4254700	7638400	5873800	5964600	3936000	3639800	3081300	3156200	3276900	2710500	4340400	3139800	2551100	3189200	2899600	4062300	C00219	HMDB0001043	-	LMFA01030173	-	15843	193	ko00590,ko00591,ko01040,ko01100,ko04216,ko04217,ko04270,ko04611,ko04664,ko04666,ko04723,ko04726,ko04730,ko04745,ko04750,ko04912,ko04913,ko04921,ko04923,ko04925,ko05140,ko05146
LIPID-N-0099	FFA(22:4)	FA	FFA	331.264	332.272	[M-H]-	C22H36O2	976980	1041400	955300	1081500	1026500	1220900	893040	885340	595680	655290	455140	599010	880390	628490	480770	640340	492300	686500	C19621	HMDB0034295	-	LMFA01030177	-	-	-	--
LIPID-N-0100	FFA(24:4)	FA	FFA	359.295	360.303	[M-H]-	C24H40O2	199870	255820	154590	259270	233330	255980	169460	163720	155530	171330	112030	154560	205700	127120	138430	138610	158840	174920	-	-	-	-	-	-	-	--
LIPID-N-0101	FFA(20:5)	FA	FFA	301.217	302.225	[M-H]-	C20H30O2	5866500	3616100	6833600	3990200	3542900	3918600	3597300	3198700	2371900	2729200	3203600	3086500	3990600	3180800	2145500	3645000	1805500	2603100	C06428	HMDB0001999	-	LMFA01030180	-	28364	6423	ko01040
LIPID-N-0102	FFA(22:5)	FA	FFA	329.248	330.256	[M-H]-	C22H34O2	1439500	1236600	1724300	1144200	1209600	1478700	1046100	812710	736130	756420	589130	772570	1096500	838950	538880	762190	407230	623700	C14833	HMDB0004708	-	LMFA01030182	-	34506	-	ko00591
LIPID-N-0103	FFA(24:5)	FA	FFA	357.279	358.287	[M-H]-	C24H38O2	806510	822510	702340	849150	735800	1057500	783950	687510	522190	551090	348150	582260	913050	561180	363300	504020	497140	552190	-	-	-	-	-	-	-	--
LIPID-N-0105	FFA(24:6)	FA	FFA	355.264	356.272	[M-H]-	C24H36O2	1007800	943960	1079400	1004800	838000	1183600	1159300	953910	719380	1002300	641950	740360	1362500	1005600	467500	898560	726640	806680	-	-	-	-	-	-	-	--
LIPID-N-0167	LPG(18:0)	GP	LPG	511.304	512.311	[M-H]-	C24H49O9P	16808	21584	16430	17483	16717	18977	297.57	11012	10481	14785	15339	14999	19632	18319	10902	14751	14109	12220	-	-	-	LMGP04050009	-	-	-	--
LIPID-N-0170	LPG(18:1)	GP	LPG	509.288	510.296	[M-H]-	C24H47O9P	209920	261780	229520	208930	194840	178390	173580	257040	150020	191590	138350	231230	212130	251740	145290	169880	161420	170120	-	-	-	LMGP04050006	-	-	-	--
LIPID-N-0171	LPG(18:2)	GP	LPG	507.272	508.28	[M-H]-	C24H45O9P	305660	389170	255710	320070	355950	362670	319040	381530	293980	193790	182930	319020	315290	343550	147160	257540	244190	258330	-	-	-	LMGP04050014	-	-	-	--
LIPID-N-0172	LPG(20:4)	GP	LPG	531.27	532.28	[M-H]-	C26H45O9P	21992	39156	14499	25826	31746	22264	25219	26228	22992	27374	22659	23167	32773	36361	18055	23836	23978	28279	-	-	-	LMGP04050010	-	-	-	--
LIPID-N-0175	LPI(16:0)	GP	LPI	571.288	572.296	[M-H]-	C25H49O12P	192000	208920	184150	119780	113040	96398	97789	142940	107670	133890	133580	130190	125450	231610	96794	80503	138700	109920	-	-	-	LMGP06050002	-	-	-	--
LIPID-N-0176	LPI(18:0)	GP	LPI	599.32	600.327	[M-H]-	C27H53O12P	387950	384990	295300	212050	266820	211860	242750	231090	245010	284870	277540	271930	338500	349110	179540	194130	289880	215470	-	HMDB0061696	-	LMGP06050004	327620-46-2	-	-	--
LIPID-N-0177	LPI(16:1)	GP	LPI	569.273	570.281	[M-H]-	C25H47O12P	9522.3	13563	20568	6327.8	5016.1	4812.8	7165.7	12352	6935.8	14069	7510.7	8502	5647.1	20953	5915.4	8041.2	3573.4	10069	-	-	-	LMGP06050009	-	-	-	--
LIPID-N-0178	LPI(18:1)	GP	LPI	597.304	598.312	[M-H]-	C27H51O12P	284640	325780	304010	230160	169750	134320	186990	262890	164140	279300	242490	281850	216470	442070	168760	178240	200410	200050	-	-	-	LMGP06050005	-	-	-	--
LIPID-N-0179	LPI(18:2)	GP	LPI	595.288	596.296	[M-H]-	C27H49O12P	1006800	1096400	857310	774750	652260	566220	616240	863060	584110	828790	655160	695260	530640	1057700	458350	551450	621360	553390	-	-	-	LMGP06050010	-	-	-	--
LIPID-N-0180	LPI(20:3)	GP	LPI	621.304	622.312	[M-H]-	C29H51O12P	167600	120390	127850	130640	121580	70726	162690	237980	106000	258160	107470	89392	139400	228930	115840	115970	125350	99755	-	-	-	LMGP06050021	-	-	-	--
LIPID-N-0181	LPI(20:4)	GP	LPI	619.288	620.296	[M-H]-	C29H49O12P	2496100	1914100	1701300	2141700	1458700	1447000	1527500	2067200	1713000	1767600	1626600	1428200	1934800	1930200	1106600	1144000	1267700	1947800	-	-	-	LMGP06050006	-	-	-	--
LIPID-N-0182	LPI(22:4)	GP	LPI	647.32	648.327	[M-H]-	C31H53O12P	48174	28561	87101	28381	22213	17573	23717	36854	16471	33073	35940	27017	24652	41880	27570	18716	16430	27281	-	-	-	LMGP06050013	-	-	-	--
LIPID-N-0183	LPI(20:5)	GP	LPI	617.273	618.281	[M-H]-	C29H47O12P	7993.8	4471.3	8875.4	4475.6	4013.1	6544	4841.1	4971.5	3236.9	9657.9	9991.7	8245.8	7220.3	9356.1	4578.4	5332.3	2352.5	5328	-	-	-	LMGP06050026	-	-	-	--
LIPID-N-0185	LPI(22:6)	GP	LPI	643.288	644.296	[M-H]-	C31H49O12P	22598	19338	27700	16331	14087	16382	19189	24330	13254	19123	13593	19168	13575	19990	8040.7	12500	12783	13453	-	-	-	LMGP06050012	-	-	-	--
LIPID-N-0187	LPS(18:0)	GP	LPS	524.299	525.307	[M-H]-	C24H48NO9P	11681	17011	10599	12683	9641	8423	9132.6	5311.2	6926.9	9292.5	8809.6	9759	8453.2	11907	5687.2	8210.6	9383.7	8479	-	HMDB0240606	42607474	LMGP03050006	119786-67-3	-	-	--
LIPID-N-0198	LPS(20:4)	GP	LPS	544.268	545.275	[M-H]-	C26H44NO9P	27720	19205	4944.9	13823	11006	9360	11567	8052.5	16401	16031	6633	27944	19927	26794	8130.7	6875.8	33265	10228	-	-	-	LMGP03050007	-	-	-	--
LIPID-N-0204	PC(18:0_12:0)	GP	PC	750.529	705.531	[M+COOH]-	C38H76NO8P	20777	27850	42220	31879	10488	16597	24864	17812	12192	15759	9416.1	16693	10886	36293	9801.4	28013	29427	18471	C00157	-	-	LMGP01010736	-	-	-	ko00564,ko00590,ko00591,ko00592,ko01100,ko04723,ko05231
LIPID-N-0216	PC(16:0_16:1)	GP	PC	776.544	731.547	[M+COOH]-	C40H78NO8P	131000	205460	376560	256700	99564	150280	187910	421590	206380	262210	208700	152150	218990	287350	132730	236060	190600	235150	C00157	HMDB0007969	6443788	LMGP01010566	-	74000	-	ko00564,ko00590,ko00591,ko00592,ko01100,ko04723,ko05231
LIPID-N-0217	PC(14:0_18:1)	GP	PC	776.544	731.547	[M+COOH]-	C40H78NO8P	3313500	3224400	3642900	3834200	3620700	3668500	4152000	3474100	3817800	3208100	3719600	3716300	3757300	3217300	3585400	3844500	3716000	3335200	C00157	HMDB0007872	24778618	LMGP01010490	-	73793	-	ko00564,ko00590,ko00591,ko00592,ko01100,ko04723,ko05231
LIPID-N-0231	PC(16:1_18:1)	GP	PC	802.56	757.562	[M+COOH]-	C42H80NO8P	265870	520730	1170900	525340	175150	296310	369630	477150	276480	682350	428180	413070	524950	665570	446600	502650	451640	476610	C00157	HMDB0008004	24778766	LMGP01010678	-	84810	-	ko00564,ko00590,ko00591,ko00592,ko01100,ko04723,ko05231
LIPID-N-0232	PC(16:0_18:2)	GP	PC	802.56	757.562	[M+COOH]-	C42H80NO8P	58075000	60404000	54715000	66183000	38359000	40445000	50346000	60072000	43930000	54987000	38918000	46045000	60253000	63593000	38316000	67853000	56914000	53768000	C00157	HMDB0007973	5287971	LMGP01010585	-	73002	-	ko00564,ko00590,ko00591,ko00592,ko01100,ko04723,ko05231
LIPID-N-0234	PC(17:0_18:2)	GP	PC	816.575	771.578	[M+COOH]-	C43H82NO8P	3273900	3059400	2830600	3317300	2202600	2174600	2599200	3201500	2267300	3010200	1975300	2263500	3036600	3178900	2011500	3408400	2773200	2820700	C00157	-	-	LMGP01011505	-	-	-	ko00564,ko00590,ko00591,ko00592,ko01100,ko04723,ko05231
LIPID-N-0235	PC(18:1_18:1)	GP	PC	830.591	785.593	[M+COOH]-	C44H84NO8P	1159600	1544200	4357900	1135600	845470	779260	1137300	1297100	763450	1696600	900990	1337000	1400800	1782500	1057600	1074300	1330400	1921400	C00157	HMDB0000593	10350317	LMGP01010836	68737-67-7	74669	-	ko00564,ko00590,ko00591,ko00592,ko01100,ko04723,ko05231
LIPID-N-0238	PC(18:1_19:1)	GP	PC	844.607	799.609	[M+COOH]-	C45H86NO8P	66593	86504	215710	80335	44928	29138	50982	63820	42516	93260	41877	42018	59224	92001	47573	60991	60037	99998	C00157	-	-	LMGP01011606	-	-	-	ko00564,ko00590,ko00591,ko00592,ko01100,ko04723,ko05231
LIPID-N-0240	PC(18:2_20:0)	GP	PC	858.622	813.625	[M+COOH]-	C46H88NO8P	35870	32937	44064	44971	25663	15999	32886	52331	17348	51068	23129	26819	32577	35368	16457	61441	47250	38524	C00157	HMDB0008143	52922739	LMGP01011630	-	-	-	ko00564,ko00590,ko00591,ko00592,ko01100,ko04723,ko05231
LIPID-N-0250	PC(16:1_18:2)	GP	PC	800.544	755.547	[M+COOH]-	C42H78NO8P	905420	1276700	1142100	1872400	585230	639350	1109400	936870	846650	1082500	605010	1275500	1283400	1074600	800430	1169200	1195800	1305700	C00157	HMDB0008006	24778768	LMGP01010690	-	84567	-	ko00564,ko00590,ko00591,ko00592,ko01100,ko04723,ko05231
LIPID-N-0254	PC(18:1_18:2)	GP	PC	828.575	783.578	[M+COOH]-	C44H82NO8P	8474000	8453800	12671000	8691000	4686900	4744300	7309300	7756500	4885100	8860400	4540200	8268900	6424700	9682300	5727800	8169800	9284700	7617700	C00157	HMDB0008072	53478723	LMGP01010893	-	89691	-	ko00564,ko00590,ko00591,ko00592,ko01100,ko04723,ko05231
LIPID-N-0255	PC(16:0_20:3)	GP	PC	828.575	783.578	[M+COOH]-	C44H82NO8P	53339	104600	221250	317790	151000	206250	182940	201240	151930	207830	84942	79922	228980	143560	56767	282050	287140	193180	C00157	HMDB0007980	24778715	LMGP01010622	-	86119	-	ko00564,ko00590,ko00591,ko00592,ko01100,ko04723,ko05231
LIPID-N-0256	PC(17:0_20:3)	GP	PC	842.591	797.593	[M+COOH]-	C45H84NO8P	179020	207820	186110	195200	142150	167200	140720	176250	148720	163690	128290	169280	166170	213460	116720	166650	163300	179060	C00157	-	-	LMGP01011514	-	-	-	ko00564,ko00590,ko00591,ko00592,ko01100,ko04723,ko05231
LIPID-N-0257	PC(19:1_18:2)	GP	PC	842.591	797.593	[M+COOH]-	C45H84NO8P	431810	460310	588630	439280	254670	192780	387190	354660	232190	406790	221220	458340	268160	481530	248760	496690	428370	322890	C00157	-	-	LMGP01011769	-	-	-	ko00564,ko00590,ko00591,ko00592,ko01100,ko04723,ko05231
LIPID-N-0259	PC(20:1_18:2)	GP	PC	856.607	811.609	[M+COOH]-	C46H86NO8P	465560	454890	710280	390560	272270	218400	380310	367130	174450	395950	271340	469240	257650	520200	236690	439170	485070	346960	C00157	HMDB0008303	52923115	LMGP01011818	-	89105	-	ko00564,ko00590,ko00591,ko00592,ko01100,ko04723,ko05231
LIPID-N-0260	PC(20:2_18:1)	GP	PC	856.607	811.609	[M+COOH]-	C46H86NO8P	66392	92914	269550	68024	63893	41434	53906	90384	20000	87097	24617	97521	55487	108930	86240	51540	75061	107190	C00157	HMDB0008303	52923115	LMGP01011847	-	89105	-	ko00564,ko00590,ko00591,ko00592,ko01100,ko04723,ko05231
LIPID-N-0270	PC(18:2_18:2)	GP	PC	826.56	781.562	[M+COOH]-	C44H80NO8P	3036300	4186100	5670100	4880300	3139800	2590800	4349900	3293500	2483800	3046600	3966600	4447400	3474200	5445800	2611400	4816000	4339700	3133400	C00157	HMDB0008138	5288075	LMGP01010921	998-06-1	42027	-	ko00564,ko00590,ko00591,ko00592,ko01100,ko04723,ko05231
LIPID-N-0271	PC(18:3_18:1)	GP	PC	826.56	781.562	[M+COOH]-	C44H80NO8P	36796	54484	80010	61016	30137	35171	51943	60206	30662	53629	41944	58228	50036	73608	39089	89357	61694	41099	C00157	HMDB0008073	53478725	LMGP01010955	-	89692	-	ko00564,ko00590,ko00591,ko00592,ko01100,ko04723,ko05231
LIPID-N-0274	PC(20:3_18:1)	GP	PC	854.591	809.593	[M+COOH]-	C46H84NO8P	488020	637390	1223300	540020	386330	377730	551700	692590	355020	486660	408800	779590	423970	833490	500820	360620	492970	710450	C00157	HMDB0008401	52923233	LMGP01011878	-	89292	-	ko00564,ko00590,ko00591,ko00592,ko01100,ko04723,ko05231
LIPID-N-0276	PC(22:4_16:0)	GP	PC	854.591	809.593	[M+COOH]-	C46H84NO8P	131140	190690	204740	177020	166270	150040	116600	87798	88444	92230	70731	111960	125590	162130	94484	85611	70261	154740	C00157	HMDB0008626	52923621	LMGP01012072	-	88859	-	ko00564,ko00590,ko00591,ko00592,ko01100,ko04723,ko05231
LIPID-N-0285	PC(20:4_16:1)	GP	PC	824.544	779.547	[M+COOH]-	C44H78NO8P	99517	111570	138820	180500	51882	82126	126160	117080	105040	114980	64912	94546	117250	82624	51594	139140	131590	166410	C00157	HMDB0008430	52923283	LMGP01011903	-	88878	-	ko00564,ko00590,ko00591,ko00592,ko01100,ko04723,ko05231
LIPID-N-0287	PC(18:2_18:3)	GP	PC	824.544	779.547	[M+COOH]-	C44H78NO8P	58284	95630	94730	90279	37699	44944	77988	79241	49438	54709	56105	70062	89141	62777	58647	87681	96500	62779	C00157	HMDB0008141	52922731	LMGP01011625	-	89577	-	ko00564,ko00590,ko00591,ko00592,ko01100,ko04723,ko05231
LIPID-N-0290	PC(18:1_20:4)	GP	PC	852.575	807.578	[M+COOH]-	C46H82NO8P	1438600	1438600	2096400	2036400	963500	1142200	1456700	1390400	1078000	1843300	826470	997950	1621900	1486200	911750	1456600	2088100	2071300	C00157	HMDB0007989	24778735	LMGP01010905	-	84795	-	ko00564,ko00590,ko00591,ko00592,ko01100,ko04723,ko05231
LIPID-N-0292	PC(20:5_18:0)	GP	PC	852.575	807.578	[M+COOH]-	C46H82NO8P	121340	48306	223660	116230	70062	49572	108660	89048	87964	64928	143930	108490	228400	115390	52260	166170	89797	94412	C00157	HMDB0008497	52923351	LMGP01011937	-	88924	-	ko00564,ko00590,ko00591,ko00592,ko01100,ko04723,ko05231
LIPID-N-0294	PC(18:2_20:3)	GP	PC	852.575	807.578	[M+COOH]-	C46H82NO8P	111670	118870	203040	143920	90648	75336	128620	82910	74613	122100	80162	120160	117980	128600	81800	92781	132820	49946	C00157	HMDB0008139	53478787	LMGP01011633	-	89600	-	ko00564,ko00590,ko00591,ko00592,ko01100,ko04723,ko05231
LIPID-N-0295	PC(20:1_20:4)	GP	PC	880.607	835.609	[M+COOH]-	C48H86NO8P	32873	34085	52654	33186	25064	15298	23480	22434	25570	22732	15106	28773	30957	30152	16313	21436	39699	49518	C00157	HMDB0008312	52923133	LMGP01011827	-	-	-	ko00564,ko00590,ko00591,ko00592,ko01100,ko04723,ko05231
LIPID-N-0297	PC(22:4_18:1)	GP	PC	880.607	835.609	[M+COOH]-	C48H86NO8P	12604	23894	54658	17301	22336	16494	13486	10896	11885	20358	4655.3	28609	11163	19925	11662	8127.9	12975	22293	C00157	HMDB0008629	53479251	LMGP01012078	-	-	-	ko00564,ko00590,ko00591,ko00592,ko01100,ko04723,ko05231
LIPID-N-0304	PC(18:2_20:4)	GP	PC	850.56	805.562	[M+COOH]-	C46H80NO8P	487600	633430	599860	802380	430600	489930	682720	490830	418890	435220	442510	555360	743590	664620	392250	598710	684210	682700	C00157	HMDB0008147	24778979	LMGP01010943	-	84563	-	ko00564,ko00590,ko00591,ko00592,ko01100,ko04723,ko05231
LIPID-N-0307	PC(22:6_17:0)	GP	PC	864.575	819.578	[M+COOH]-	C47H82NO8P	161080	187300	191120	178400	133290	109620	138160	131840	120710	179470	119330	125930	159030	165230	116690	157610	146160	117750	C00157	-	-	LMGP01012104	-	-	-	ko00564,ko00590,ko00591,ko00592,ko01100,ko04723,ko05231
LIPID-N-0311	PC(20:2_20:4)	GP	PC	878.591	833.593	[M+COOH]-	C48H84NO8P	55943	55391	48414	90502	78435	34851	39280	48802	32285	49880	16854	31221	38083	29114	28789	44766	96169	72715	C00157	HMDB0008057	24778876	LMGP01011858	-	84829	-	ko00564,ko00590,ko00591,ko00592,ko01100,ko04723,ko05231
LIPID-N-0314	PC(18:2_20:5)	GP	PC	848.544	803.547	[M+COOH]-	C46H78NO8P	25166	12476	57000	19324	6861.8	6655.1	25681	28855	11914	18079	30160	32175	26917	30697	19925	27857	17030	16936	C00157	HMDB0008149	52922747	LMGP01011634	-	-	-	ko00564,ko00590,ko00591,ko00592,ko01100,ko04723,ko05231
LIPID-N-0316	PC(20:3_20:4)	GP	PC	876.575	831.578	[M+COOH]-	C48H82NO8P	22025	20803	43433	32272	24389	19031	35182	18950	21889	16389	17115	33670	30015	28513	16000	21174	31738	32713	C00157	HMDB0008379	53478979	LMGP01011889	-	-	-	ko00564,ko00590,ko00591,ko00592,ko01100,ko04723,ko05231
LIPID-N-0320	PC(18:2_22:6)	GP	PC	874.56	829.562	[M+COOH]-	C48H80NO8P	175680	159950	248190	166770	138830	102610	217740	151340	81107	180430	140610	138130	199520	162160	156790	156180	180660	150900	C00157	HMDB0008156	24778983	LMGP01010947	-	-	-	ko00564,ko00590,ko00591,ko00592,ko01100,ko04723,ko05231
LIPID-N-0323	PE(16:0_16:0)	GP	PE	690.507	691.515	[M-H]-	C37H74NO8P	118490	303150	232010	136820	77319	111230	56468	59379	38853	82259	51661	65322	110150	79121	41333	91293	55585	77180	C00350	HMDB0008923	445468	LMGP02010037	-	73005	-	ko00563,ko00564,ko01100,ko04136,ko04140,ko04723,ko05130,ko05167
LIPID-N-0334	PE(16:0_18:1)	GP	PE	716.523	717.531	[M-H]-	C39H76NO8P	334650	941830	913440	383110	163660	335060	188330	173020	106470	370420	144200	285990	286000	434010	153310	309580	266440	271390	C00350	HMDB0005320	5283496	LMGP02010009	-	73007	-	ko00563,ko00564,ko01100,ko04136,ko04140,ko04723,ko05130,ko05167
LIPID-N-0338	PE(18:1_18:0)	GP	PE	744.554	745.562	[M-H]-	C41H80NO8P	71792	155220	174030	89242	55073	88925	88140	18537	23849	92790	38071	87840	101600	100370	25984	155690	95050	37496	C00350	HMDB0009057	14714011	LMGP02010050	-	84234	-	ko00563,ko00564,ko01100,ko04136,ko04140,ko04723,ko05130,ko05167
LIPID-N-0339	PE(20:1_18:0)	GP	PE	772.586	773.593	[M-H]-	C43H84NO8P	2977.8	4439.6	9120.2	4187.1	3841.1	4551.7	2203.7	2711.8	2328.8	5564.6	3285.5	5216.7	7870.2	10069	2337.6	7829.8	4278.4	4711.3	C00350	HMDB0005339	9546835	LMGP02010852	-	-	-	ko00563,ko00564,ko01100,ko04136,ko04140,ko04723,ko05130,ko05167
LIPID-N-0345	PE(24:0_18:1)	GP	PE	828.648	829.656	[M-H]-	C47H92NO8P	10152	16752	14429	13060	10992	5606.3	7967.5	8943.2	4672.7	8880.9	5019.4	7793.6	8839.4	9576.5	6216	13387	9886.7	7144	C00350	HMDB0009719	9546993	LMGP02010294	-	-	-	ko00563,ko00564,ko01100,ko04136,ko04140,ko04723,ko05130,ko05167
LIPID-N-0350	PE(18:2_16:0)	GP	PE	714.507	715.515	[M-H]-	C39H74NO8P	1398600	2415400	1438400	1504400	1344700	1917400	939470	806190	754220	1530100	732830	1688700	1439100	1822600	788230	1614800	2101300	1292000	C00350	HMDB0009088	52924895	LMGP02011194	-	-	-	ko00563,ko00564,ko01100,ko04136,ko04140,ko04723,ko05130,ko05167
LIPID-N-0352	PE(18:1_18:1)	GP	PE	742.539	743.547	[M-H]-	C41H78NO8P	335750	695630	737690	402840	211380	325800	206380	148630	128680	360740	149120	288980	279180	311450	181220	323400	264090	316060	C00350	HMDB0009025	53479624	LMGP02010039	-	-	-	ko00563,ko00564,ko01100,ko04136,ko04140,ko04723,ko05130,ko05167
LIPID-N-0353	PE(18:0_18:2)	GP	PE	742.539	743.547	[M-H]-	C41H78NO8P	1712300	2032100	2422800	1416200	1723400	1745100	1446900	719320	763000	2450400	1159500	2166000	2126300	2678800	956160	3249600	2733000	1510200	C00350	HMDB0008994	9546749	LMGP02010044	-	-	-	ko00563,ko00564,ko01100,ko04136,ko04140,ko04723,ko05130,ko05167
LIPID-N-0354	PE(20:2_16:0)	GP	PE	742.539	743.547	[M-H]-	C41H78NO8P	18225	40996	26002	26497	27279	22780	11152	10586	9620.5	20541	12457	15668	21013	14150	7607.7	14437	31350	18111	C00350	HMDB0009286	52924578	LMGP02010877	-	-	-	ko00563,ko00564,ko01100,ko04136,ko04140,ko04723,ko05130,ko05167
LIPID-N-0363	PE(18:1_24:1)	GP	PE	826.633	827.64	[M-H]-	C47H90NO8P	8424.2	6166.6	8178.4	6067.3	2313.3	4553.7	3322.2	4450.3	1851.3	7425.3	6673.7	4711	8887.5	6435.9	4309.1	6011.8	3753.5	5812.4	C00350	HMDB0009527	53479865	-	-	-	-	ko00563,ko00564,ko01100,ko04136,ko04140,ko04723,ko05130,ko05167
LIPID-N-0367	PE(17:1_18:2)	GP	PE	726.511	727.515	[M-H]-	C40H74NO8P	147700	124240	136720	160080	106010	102910	105210	136230	107310	120880	104510	123670	111130	145210	97178	167140	136690	156660	C00350	-	-	LMGP02010573	-	-	-	ko00563,ko00564,ko01100,ko04136,ko04140,ko04723,ko05130,ko05167
LIPID-N-0368	PE(18:1_18:2)	GP	PE	740.523	741.531	[M-H]-	C41H76NO8P	620400	1034300	992820	711270	484860	665910	508470	349940	262410	708030	267460	773920	555240	630700	376140	656210	843960	499760	C00350	HMDB0009060	9546753	LMGP02010048	-	74977	-	ko00563,ko00564,ko01100,ko04136,ko04140,ko04723,ko05130,ko05167
LIPID-N-0370	PE(18:2_19:1)	GP	PE	754.541	755.547	[M-H]-	C42H78NO8P	224210	127830	262000	190370	112020	115040	126280	126800	97823	150970	140620	124970	135760	142280	97097	221980	117780	174190	C00350	-	-	LMGP02010668	-	-	-	ko00563,ko00564,ko01100,ko04136,ko04140,ko04723,ko05130,ko05167
LIPID-N-0372	PE(20:3_18:0)	GP	PE	768.554	769.562	[M-H]-	C43H80NO8P	16627	9764.8	18876	11583	7292.3	7328	10283	9	3623.9	9561.5	9393.5	13108	5528.6	9	2819.1	14386	8812.4	10212	C00350	HMDB0009121	52924386	LMGP02010913	-	-	-	ko00563,ko00564,ko01100,ko04136,ko04140,ko04723,ko05130,ko05167
LIPID-N-0375	PE(18:2_22:1)	GP	PE	796.586	797.593	[M-H]-	C45H84NO8P	51097	37795	73393	54377	23999	30958	28840	25252	21455	34369	25600	29543	39567	54602	22240	44897	34433	41306	C00350	HMDB0009041	53479639	LMGP02010676	-	74487	-	ko00563,ko00564,ko01100,ko04136,ko04140,ko04723,ko05130,ko05167
LIPID-N-0382	PE(18:2_18:2)	GP	PE	738.507	739.515	[M-H]-	C41H74NO8P	67690	121790	110570	79663	55751	58770	64512	23209	16283	43775	36532	75760	42231	113090	54327	55901	42893	27093	C00350	HMDB0005350	9546812	LMGP02010111	20707-71-5	84846	-	ko00563,ko00564,ko01100,ko04136,ko04140,ko04723,ko05130,ko05167
LIPID-N-0383	PE(16:0_20:4)	GP	PE	738.507	739.515	[M-H]-	C41H74NO8P	794970	1506800	1037500	1225200	656980	1109100	679620	543840	517820	768580	344550	713520	907900	768460	385300	877180	1322600	1035500	C00350	HMDB0008937	9546800	LMGP02010096	-	73009	-	ko00563,ko00564,ko01100,ko04136,ko04140,ko04723,ko05130,ko05167
LIPID-N-0386	PE(17:0_20:4)	GP	PE	752.524	753.531	[M-H]-	C42H76NO8P	923670	711330	854120	1324700	511220	583620	912020	584460	591000	625300	574730	587450	843110	694030	558570	956400	884690	972960	C00350	-	-	LMGP02010003	-	-	-	ko00563,ko00564,ko01100,ko04136,ko04140,ko04723,ko05130,ko05167
LIPID-N-0387	PE(20:4_18:0)	GP	PE	766.539	767.547	[M-H]-	C43H78NO8P	883420	1035400	787880	916820	652700	960930	765770	343080	536170	755270	533510	643220	1015500	799470	323350	957920	1227300	1006500	C00350	HMDB0009387	52924644	LMGP02010943	-	-	-	ko00563,ko00564,ko01100,ko04136,ko04140,ko04723,ko05130,ko05167
LIPID-N-0388	PE(18:1_20:3)	GP	PE	766.539	767.547	[M-H]-	C43H78NO8P	16386	50227	41655	19306	13987	22321	13675	4910.2	4141.5	22314	7023.6	13741	9355.6	8436.7	9	18004	10553	7254.4	C00350	HMDB0009034	53479633	LMGP02010115	-	-	-	ko00563,ko00564,ko01100,ko04136,ko04140,ko04723,ko05130,ko05167
LIPID-N-0389	PE(16:0_22:4)	GP	PE	766.539	767.547	[M-H]-	C43H78NO8P	19484	51295	24568	27119	10684	21981	9965.6	12037	10760	15070	15021	22821	14007	16570	5086.1	17358	14548	9896.6	C00350	HMDB0008943	9546817	LMGP02010116	-	84549	-	ko00563,ko00564,ko01100,ko04136,ko04140,ko04723,ko05130,ko05167
LIPID-N-0392	PE(18:0_22:4)	GP	PE	794.57	795.578	[M-H]-	C45H82NO8P	9965.9	13285	10994	14150	10260	10163	16449	4507.9	6590.5	10343	10445	10124	9443.1	12859	5351.7	9621.4	11358	5513.8	C00350	HMDB0009009	52924901	LMGP02011200	-	74484	-	ko00563,ko00564,ko01100,ko04136,ko04140,ko04723,ko05130,ko05167
LIPID-N-0395	PE(20:4_22:0)	GP	PE	822.601	823.609	[M-H]-	C47H86NO8P	46419	43341	82060	79872	42706	31725	32918	41106	41589	45332	36596	37031	61675	52111	23301	64097	56802	73442	C00350	HMDB0009529	53479867	LMGP02010957	-	-	-	ko00563,ko00564,ko01100,ko04136,ko04140,ko04723,ko05130,ko05167
LIPID-N-0398	PE(17:0_20:5)	GP	PE	750.507	751.515	[M-H]-	C42H74NO8P	29800	15396	52290	43001	14824	13640	32623	30993	20361	30266	20881	29416	27853	33677	14410	56927	32160	25063	C00350	-	-	-	-	-	-	ko00563,ko00564,ko01100,ko04136,ko04140,ko04723,ko05130,ko05167
LIPID-N-0399	PE(18:1_20:4)	GP	PE	764.523	765.531	[M-H]-	C43H76NO8P	28419	76217	41273	39308	20070	21728	13209	7207	8413.6	25288	13227	17188	32969	21244	12008	26823	28847	20399	C00350	HMDB0009036	53479635	LMGP02011196	-	-	-	ko00563,ko00564,ko01100,ko04136,ko04140,ko04723,ko05130,ko05167
LIPID-N-0401	PE(16:0_22:5)	GP	PE	764.523	765.531	[M-H]-	C43H76NO8P	52122	121910	88311	77881	39765	67603	64179	27577	47406	60672	31401	82874	54091	80561	31206	66570	75952	56430	C00350	HMDB0009005	52924902	-	-	-	-	ko00563,ko00564,ko01100,ko04136,ko04140,ko04723,ko05130,ko05167
LIPID-N-0402	PE(17:0_22:5)	GP	PE	778.545	779.547	[M-H]-	C44H78NO8P	86091	57553	86672	99071	38234	47122	66518	31575	31915	55263	51371	51486	63369	46053	48682	69379	60692	68067	C00350	-	-	-	-	-	-	ko00563,ko00564,ko01100,ko04136,ko04140,ko04723,ko05130,ko05167
LIPID-N-0403	PE(18:0_22:5)	GP	PE	792.554	793.562	[M-H]-	C45H80NO8P	59993	63490	63887	53737	33297	47397	54806	25420	43303	44400	41968	39511	59394	47100	17374	66027	62067	38116	C00350	HMDB0009586	53479897	-	-	-	-	ko00563,ko00564,ko01100,ko04136,ko04140,ko04723,ko05130,ko05167
LIPID-N-0413	PE(22:6_16:0)	GP	PE	762.507	763.515	[M-H]-	C43H74NO8P	188900	456450	295670	240660	228590	399580	187050	126230	165590	222910	103620	260150	245100	203710	182650	222770	397290	310830	C00350	HMDB0009682	52924862	LMGP02011161	-	-	-	ko00563,ko00564,ko01100,ko04136,ko04140,ko04723,ko05130,ko05167
LIPID-N-0414	PE(17:0_22:6)	GP	PE	776.52	777.531	[M-H]-	C44H76NO8P	288430	205090	239560	253190	147410	165360	239850	181490	159080	195440	177370	197550	152920	150270	143090	231240	176410	210750	C00350	-	-	LMGP02011210	-	-	-	ko00563,ko00564,ko01100,ko04136,ko04140,ko04723,ko05130,ko05167
LIPID-N-0415	PE(22:6_18:0)	GP	PE	790.539	791.547	[M-H]-	C45H78NO8P	186330	168070	230290	143360	145680	183940	141880	57772	91772	184140	112670	133870	261070	186160	66225	252900	181240	147380	C00350	HMDB0009684	52924843	LMGP02011142	-	-	-	ko00563,ko00564,ko01100,ko04136,ko04140,ko04723,ko05130,ko05167
LIPID-N-0416	PE(18:1_22:5)	GP	PE	790.539	791.547	[M-H]-	C45H78NO8P	24685	80716	55744	34779	17814	29114	31834	20081	16817	24289	28936	19419	31627	21289	12484	54378	29377	31594	C00350	HMDB0009684	52924843	-	-	-	-	ko00563,ko00564,ko01100,ko04136,ko04140,ko04723,ko05130,ko05167
LIPID-N-0421	PE(20:4_22:2)	GP	PE	818.57	819.578	[M-H]-	C47H82NO8P	210460	188670	196580	229660	105760	119020	140820	96518	93553	145730	127640	125370	192270	177040	95956	239820	170810	194650	C00350	HMDB0009404	52924660	LMGP02010959	-	-	-	ko00563,ko00564,ko01100,ko04136,ko04140,ko04723,ko05130,ko05167
LIPID-N-0426	PE(22:6_18:1)	GP	PE	788.523	789.531	[M-H]-	C45H76NO8P	35153	123190	60283	56029	48705	69319	53747	52830	20369	65233	9726.9	55094	31537	35973	32828	31203	48983	61655	C00350	HMDB0009685	53479975	LMGP02011143	-	-	-	ko00563,ko00564,ko01100,ko04136,ko04140,ko04723,ko05130,ko05167
LIPID-N-0428	PE(22:6_20:1)	GP	PE	816.554	817.562	[M-H]-	C47H80NO8P	93249	114230	92324	113680	33473	32977	80139	56973	20680	81978	32343	60744	34706	91764	42911	83677	75439	69422	C00350	HMDB0009692	52924852	LMGP02011151	-	-	-	ko00563,ko00564,ko01100,ko04136,ko04140,ko04723,ko05130,ko05167
LIPID-N-0430	PE(22:6_18:2)	GP	PE	786.507	787.515	[M-H]-	C45H74NO8P	16835	40382	30688	17311	17702	18236	19226	14310	4924.6	24141	8503.6	12265	8031.5	19949	15051	19240	18214	18731	C00350	HMDB0009687	52924845	LMGP02011144	-	-	-	ko00563,ko00564,ko01100,ko04136,ko04140,ko04723,ko05130,ko05167
LIPID-N-0432	PG(16:0_16:0)	GP	PG	721.51	722.51	[M-H]-	C38H75O10P	99521	97587	120250	193430	68283	75679	73196	81170	99653	105050	65406	64539	133370	67924	39909	111720	155670	155590	-	HMDB0010570	460605	LMGP04010986	-	73205	-	--
LIPID-N-0436	PG(16:0_16:1)	GP	PG	719.494	720.494	[M-H]-	C38H73O10P	78367	55418	72067	77198	36514	57244	44346	40770	39743	58168	33144	41624	48887	45911	45902	58793	44632	93122	-	HMDB0010571	-	LMGP04010910	-	-	-	--
LIPID-N-0440	PG(18:0_18:1)	GP	PG	775.557	776.557	[M-H]-	C42H81O10P	41309	41618	79012	21294	28258	30843	30694	32450	16845	38149	25236	39473	55331	52324	23373	45268	37786	34682	-	HMDB0010604	460605	LMGP04010037	-	73242	-	--
LIPID-N-0442	PG(18:1_16:1)	GP	PG	745.51	746.51	[M-H]-	C40H75O10P	19050	28152	21478	25572	12573	24482	19981	18863	17620	13150	24311	16334	21830	25706	20201	31416	21969	23169	-	HMDB0010631	460605	LMGP04010881	-	89398	-	--
LIPID-N-0444	PG(18:2_16:0)	GP	PG	745.51	746.51	[M-H]-	C40H75O10P	47772	73076	63097	64086	35814	47707	46879	306610	31367	36884	20897	57477	46332	41153	15476	34892	54811	43876	-	HMDB0010645	-	LMGP04010877	-	89351	-	--
LIPID-N-0447	PG(18:0_18:2)	GP	PG	773.541	774.541	[M-H]-	C42H79O10P	218150	246230	184760	216660	244210	339020	154450	152970	119540	186440	92764	184850	268160	192590	89417	201450	261060	205220	-	HMDB0010605	-	LMGP04010982	-	89266	-	--
LIPID-N-0453	PG(18:2_18:2)	GP	PG	769.51	770.51	[M-H]-	C42H75O10P	45214	37666	45813	38140	31947	20437	22619	15841	25757	30234	24072	25008	33023	25523	18695	34200	30922	31982	-	HMDB0010650	460605	LMGP04010956	-	89361	-	--
LIPID-N-0466	PG(18:2_22:6)	GP	PG	817.51	818.51	[M-H]-	C46H75O10P	20229	16636	20583	14669	19380	15710	8779.7	11939	12587	23972	9661.2	12723	12677	13095	8094.5	21654	16073	33348	-	HMDB0010659	460605	LMGP04010045	-	89365	-	--
LIPID-N-0469	PI(16:0_18:0)	GP	PI	837.557	838.557	[M-H]-	C43H83O13P	52321	61295	106780	54340	36148	36115	17313	47255	21502	51206	24636	55751	38071	83332	31205	46007	50606	51615	-	HMDB0009781	-	LMGP06010878	-	-	-	--
LIPID-N-0471	PI(18:0_18:0)	GP	PI	865.588	866.588	[M-H]-	C45H87O13P	27440	32304	47075	16932	10017	14342	14876	9108.8	11814	22432	15872	26915	15710	32039	14014	21920	22323	19670	-	HMDB0009808	-	LMGP06010008	-	88556	-	--
LIPID-N-0475	PI(16:0_16:1)	GP	PI	807.51	808.51	[M-H]-	C41H77O13P	34137	39572	80473	22713	15105	9650.7	10636	29827	11758	33880	21593	53980	18341	65237	28310	20772	25321	32547	-	HMDB0009779	-	LMGP06010881	-	88396	-	--
LIPID-N-0478	PI(16:0_18:1)	GP	PI	835.541	836.541	[M-H]-	C43H81O13P	695830	972130	1058500	614120	415700	408640	307740	547500	297810	719280	381170	670460	546550	933080	427570	578140	636430	620650	-	HMDB0009782	-	LMGP06010001	-	88392	-	--
LIPID-N-0480	PI(17:0_18:1)	GP	PI	849.549	850.557	[M-H]-	C44H83O13P	51885	52463	56939	32534	24011	24527	18610	36040	15127	20189	33662	43069	31057	42874	27973	38502	50914	27605	-	-	-	-	-	-	-	--
LIPID-N-0482	PI(18:0_18:1)	GP	PI	863.573	864.573	[M-H]-	C45H85O13P	321250	417210	478820	268600	183160	126940	110420	159250	117210	256540	149850	296450	188480	376520	149800	267760	297200	184380	-	-	-	LMGP06010957	-	-	-	--
LIPID-N-0490	PI(18:2_16:0)	GP	PI	833.526	834.526	[M-H]-	C43H79O13P	1839800	2141700	1863600	1577000	1175100	1113200	934010	1291200	811210	1450500	837220	1568000	1042300	1894300	963080	1470500	1513600	1425500	-	HMDB0009846	-	LMGP06010847	-	88640	-	--
LIPID-N-0491	PI(16:1_18:1)	GP	PI	833.526	834.526	[M-H]-	C43H79O13P	22037	29376	47980	19786	10576	5480.4	8168.7	21347	11722	42093	11822	31016	14875	31939	10809	9035.2	20829	17810	-	-	-	-	-	-	-	--
LIPID-N-0493	PI(17:1_18:1)	GP	PI	847.534	848.541	[M-H]-	C44H81O13P	8142	9956.9	8612.2	11795	13513	10612	22027	10300	15561	13928	23187	17673	14435	11076	14917	16814	12070	17038	-	-	-	-	-	-	-	--
LIPID-N-0494	PI(17:0_18:2)	GP	PI	847.534	848.541	[M-H]-	C44H81O13P	96143	93025	89299	85315	59969	55914	44930	59268	45374	80726	45373	77069	61827	102600	38480	94103	92896	75326	-	-	-	-	-	-	-	--
LIPID-N-0495	PI(18:0_18:2)	GP	PI	861.557	862.557	[M-H]-	C45H83O13P	7291100	8282500	7795800	6559600	4158200	3889500	3477800	4593500	2900600	5987000	3028300	5668800	4178700	6761600	3049300	5694200	7498600	5723800	-	HMDB0009809	-	LMGP06010956	-	-	-	--
LIPID-N-0496	PI(18:1_18:1)	GP	PI	861.557	862.557	[M-H]-	C45H83O13P	455980	508560	873840	441170	332780	299090	243030	458510	243560	593290	340770	506270	356110	708670	379540	400020	524510	508130	-	-	-	-	-	-	-	--
LIPID-N-0498	PI(19:0_18:2)	GP	PI	875.565	876.573	[M-H]-	C46H85O13P	45868	57422	57744	41937	25646	25106	25484	31338	14674	67237	23227	46513	18194	61579	28733	46195	44761	39989	-	-	-	-	-	-	-	--
LIPID-N-0501	PI(18:2_20:0)	GP	PI	889.588	890.588	[M-H]-	C47H87O13P	14359	13751	21348	13995	6998.1	7944	3309.5	5251.3	4411.4	7683.3	6781.4	12239	3489.3	24104	4361.4	8284	11264	10291	-	-	-	-	-	-	-	--
LIPID-N-0502	PI(18:0_20:2)	GP	PI	889.588	890.588	[M-H]-	C47H87O13P	455830	276170	607070	206430	241350	166930	205000	294530	179540	339840	248180	241770	300890	390360	187310	275380	325410	348580	-	-	-	-	-	-	-	--
LIPID-N-0505	PI(18:2_16:1)	GP	PI	831.51	834.526	[M-H]-	C43H79O13P	9534.1	16265	16799	9064.4	6666.9	4493.6	9040.2	12705	4185.6	8864.2	7554	11210	18277	15114	10414	8270.1	7524.4	7988.8	-	HMDB0009846	-	LMGP06010847	-	88640	-	--
LIPID-N-0508	PI(18:1_18:2)	GP	PI	859.541	860.541	[M-H]-	C45H81O13P	651590	721520	685890	572460	360090	342640	397100	459550	276580	573650	320860	566030	306610	660320	396680	424500	644800	541230	-	HMDB0009838	-	LMGP06010931	-	88611	-	--
LIPID-N-0509	PI(16:0_20:3)	GP	PI	859.541	860.541	[M-H]-	C45H81O13P	14313	19170	236230	13839	14293	9433	8970.5	30396	17065	47504	29273	22167	16683	131980	62484	14184	27891	42795	-	HMDB0009788	-	LMGP06010875	-	88389	-	--
LIPID-N-0511	PI(17:0_20:3)	GP	PI	873.549	874.557	[M-H]-	C46H83O13P	80282	46445	66888	30677	35315	29130	22000	34918	16828	52190	19844	40911	41049	28970	15298	28338	41237	59814	-	-	-	-	-	-	-	--
LIPID-N-0514	PI(20:3_18:0)	GP	PI	887.573	888.573	[M-H]-	C47H85O13P	4569200	2759600	6493400	2340300	2350900	1978000	2392900	2994700	1999100	3542500	2647600	2771600	3308400	3958200	1843900	2778400	3609000	3881800	-	HMDB0009880	-	LMGP06010568	-	89133	-	--
LIPID-N-0519	PI(18:0_22:3)	GP	PI	915.604	916.604	[M-H]-	C49H89O13P	14460	9882.2	36695	6620.5	12279	5867.6	5748.9	10626	2488.8	20602	9651	12950	6012.9	10163	9723.5	3678.2	12503	13248	-	-	-	-	-	-	-	--
LIPID-N-0521	PI(18:2_18:2)	GP	PI	857.526	858.526	[M-H]-	C45H79O13P	62383	80634	87383	79876	60310	38793	54991	71619	31628	77948	68127	62628	62108	87354	65855	54229	75376	66326	-	HMDB0009850	-	LMGP06010927	-	-	-	--
LIPID-N-0522	PI(16:0_20:4)	GP	PI	857.526	858.526	[M-H]-	C45H79O13P	2839100	2373200	3345300	2061700	1406200	1637100	1115400	1799300	1045900	1602800	1213000	1752000	1932200	2653100	1526000	1486700	1739900	1882900	-	HMDB0009789	-	LMGP06010958	-	-	-	--
LIPID-N-0523	PI(17:0_20.4)	GP	PI	871.534	872.541	[M-H]-	C46H81O13P	422990	325220	261520	421150	234830	217630	155870	226060	133580	283550	127310	206400	263200	277070	171620	217230	268760	327210	-	-	-	LMGP06010004	-	-	-	--
LIPID-N-0524	PI(18:0_20:4)	GP	PI	885.557	886.557	[M-H]-	C47H83O13P	24100000	19840000	19929000	20848000	16759000	16366000	14165000	17455000	13894000	18977000	16217000	16183000	21037000	18733000	13821000	18569000	21138000	25481000	-	HMDB0009815	-	LMGP06010010	-	-	-	--
LIPID-N-0525	PI(20:3_18:1)	GP	PI	885.557	886.557	[M-H]-	C47H83O13P	73740	62420	96474	41959	21644	25182	61473	63638	17384	48228	24880	60370	19972	65468	35258	35212	78418	84782	-	HMDB0009881	-	LMGP06010569	-	89131	-	--
LIPID-N-0528	PI(19:0_20:4)	GP	PI	899.565	872.541	[M-H]-	C46H81O13P	594940	370050	486440	475360	211220	165630	164600	461250	173830	352920	127040	254040	260150	328550	177650	284250	431430	380620	-	-	-	-	-	-	-	--
LIPID-N-0529	PI(18:0_22:4)	GP	PI	913.588	914.588	[M-H]-	C49H87O13P	136360	81995	332500	59608	65815	56231	55226	84744	33954	154070	72422	80400	104490	133110	66001	66407	92010	113650	-	HMDB0009817	-	LMGP06010853	-	88573	-	--
LIPID-N-0534	PI(16:0_20:5)	GP	PI	855.51	856.51	[M-H]-	C45H77O13P	13847	14594	42699	10778	4725.1	7259.7	3685.1	10011	3973	10953	11666	11703	9802.6	16086	8682.5	17966	7666.4	11661	-	-	-	-	-	-	-	--
LIPID-N-0538	PI(20:4_18:1)	GP	PI	883.541	884.541	[M-H]-	C47H81O13P	435100	430450	826750	461110	273970	269690	291680	403480	225370	405030	188830	441110	308380	555780	348060	243910	435130	575660	-	HMDB0009895	-	LMGP06010599	-	89128	-	--
LIPID-N-0539	PI(18:0_20:5)	GP	PI	883.541	884.541	[M-H]-	C47H81O13P	101250	46594	128850	47305	29616	24414	33816	61167	38591	61968	51543	74272	70738	53749	43468	82174	38668	63257	-	-	-	-	-	-	-	--
LIPID-N-0543	PI(20:4_20:1)	GP	PI	911.573	912.573	[M-H]-	C49H85O13P	30116	34159	31167	25397	11576	7080.1	19232	27874	9456.6	22123	11561	31108	10959	37155	25699	18316	40040	39262	-	HMDB0009898	-	LMGP06010607	-	89122	-	--
LIPID-N-0544	PI(18:0_22:5)	GP	PI	911.573	912.573	[M-H]-	C49H85O13P	76957	69282	131300	51865	54049	30620	48253	60942	45820	52625	40543	54393	64590	56021	39870	64578	45135	61911	-	-	-	-	-	-	-	--
LIPID-N-0548	PI(16:0_22:6)	GP	PI	881.526	882.526	[M-H]-	C47H79O13P	46162	33236	64008	46718	30739	31273	21968	29158	24125	37374	19505	33336	33264	45379	22445	33324	43285	34990	-	-	-	LMGP06010011	-	-	-	--
LIPID-N-0549	PI(18:1_20:5)	GP	PI	881.526	882.526	[M-H]-	C47H79O13P	10633	10316	36233	12128	1060.3	2696.5	11905	13251	9946.6	11855	6970.7	7567.2	15145	15358	10783	10599	4437.6	12888	-	-	-	-	-	-	-	--
LIPID-N-0551	PI(18:0_22:6)	GP	PI	909.557	910.557	[M-H]-	C49H83O13P	167080	151670	217610	117460	104960	70319	75074	97303	50533	146660	56455	144540	95263	101370	77598	96918	165220	123150	-	HMDB0009821	-	LMGP06010012	-	88600	-	--
LIPID-N-0556	PI(18:1_22:6)	GP	PI	907.541	908.541	[M-H]-	C49H81O13P	18926	15920	41517	22201	11304	10076	16908	27369	15966	31208	11330	25959	17647	14241	13467	10107	20971	21015	-	-	-	-	-	-	-	--
LIPID-N-0561	PS(18:0_16:0)	GP	PS	762.529	763.536	[M-H]-	C40H78NO10P	18985	33461	65624	44766	14679	20315	20504	13040	11356	25910	21945	16154	25501	34213	17275	45755	16623	30661	C02737	HMDB0012376	-	LMGP03010888	-	90035	-	ko00260,ko00564,ko01100,ko05140,ko05146,ko05322
LIPID-N-0563	PS(18:0_18:0)	GP	PS	790.56	791.568	[M-H]-	C42H82NO10P	222940	224790	227450	154030	167700	191420	162060	60067	113830	188330	134660	160190	265740	195720	83204	245380	246950	175140	C02737	HMDB0012378	-	LMGP03010036	-	84519	-	ko00260,ko00564,ko01100,ko05140,ko05146,ko05322
LIPID-N-0569	PS(18:0_17:1)	GP	PS	774.529	775.536	[M-H]-	C41H78NO10P	248500	281760	320340	328330	129400	175730	213460	153260	138090	238350	171980	153400	216400	206230	118130	252780	204510	210880	C02737	-	-	LMGP03010313	-	-	-	ko00260,ko00564,ko01100,ko05140,ko05146,ko05322
LIPID-N-0571	PS(18:1_19:0)	GP	PS	802.56	803.568	[M-H]-	C43H82NO10P	36866	31327	67078	35321	33414	38600	27643	33123	29829	42760	40284	32174	24171	50833	32451	40261	31017	36089	C02737	-	-	LMGP03010332	-	-	-	ko00260,ko00564,ko01100,ko05140,ko05146,ko05322
LIPID-N-0574	PS(18:2_16:0)	GP	PS	758.497	759.505	[M-H]-	C40H74NO10P	24230	33418	15316	26684	18410	9640.7	18076	10202	11550	14061	13610	13622	20488	13652	22298	17488	21677	15733	C02737	HMDB0012398	460605	LMGP03010877	-	90026	-	ko00260,ko00564,ko01100,ko05140,ko05146,ko05322
LIPID-N-0584	PS(18:0_20:3)	GP	PS	812.544	813.552	[M-H]-	C44H80NO10P	20755	24838	24089	19394	11208	15493	21259	12083	9167.8	20176	18388	12303	20570	16809	14749	16438	16285	15039	C02737	HMDB0012382	-	LMGP03010885	-	84512	-	ko00260,ko00564,ko01100,ko05140,ko05146,ko05322
LIPID-N-0588	PS(17:0_20:4)	GP	PS	796.513	797.521	[M-H]-	C43H76NO10P	22188	22338	19497	9849.9	12656	28487	16175	10508	19050	12138	13995	12895	14920	22850	10902	4244.2	27991	16635	C02737	-	-	LMGP03010003	-	-	-	ko00260,ko00564,ko01100,ko05140,ko05146,ko05322
LIPID-N-0589	PS(18:0_20:4)	GP	PS	810.529	811.536	[M-H]-	C44H78NO10P	411010	536050	255320	538580	290750	269730	239710	244860	202210	330410	184360	232820	278170	282110	235470	371110	344910	261340	C02737	HMDB0012383	-	LMGP03010039	-	79113	-	ko00260,ko00564,ko01100,ko05140,ko05146,ko05322
LIPID-N-0590	PS(19:0_20:4)	GP	PS	824.544	825.552	[M-H]-	C45H80NO10P	41102	35476	27319	43929	19842	17582	19650	23693	24963	27005	22025	13211	33322	35739	16616	34382	27311	15873	C02737	-	-	LMGP03010472	-	-	-	ko00260,ko00564,ko01100,ko05140,ko05146,ko05322
LIPID-N-0595	PS(18:0_22:5)	GP	PS	836.544	837.552	[M-H]-	C46H80NO10P	56310	39131	58888	57532	22529	32263	57471	42730	33437	51707	38217	44254	38980	43327	23250	44958	45376	75307	C02737	HMDB0010166	-	-	-	90040	-	ko00260,ko00564,ko01100,ko05140,ko05146,ko05322
LIPID-N-0602	CerP(d18:1/16:0)	SL	CerP	616.471	617.478	[M-H]-	C34H68NO6P	116700	92762	73719	106300	69711	75471	74585	67929	73939	64774	58836	55849	64649	61924	50530	71341	73586	83784	-	HMDB0010700	-	LMSP02050002	-	73145	-	--
LIPID-N-0606	CerP(d18:1/24:0)	SL	CerP	728.596	729.604	[M-H]-	C42H84NO6P	36173	18697	29141	27961	18171	27518	23763	12795	20374	32152	22085	22962	28474	26251	19975	24015	23228	32146	-	HMDB0010704	-	LMSP02050008	-	73137	-	--
LIPID-N-0608	CerP(d18:1/16:1)	SL	CerP	614.455	615.463	[M-H]-	C34H66NO6P	19022	21431	7658.5	20517	3766	22064	14860	14713	9974.2	15302	12622	11722	14432	12531	8388.7	12576	11495	18383	-	-	-	-	-	-	-	--
LIPID-N-0609	CerP(d18:1/18:1)	SL	CerP	642.486	643.494	[M-H]-	C36H70NO6P	854040	1170900	907700	1303200	648900	782630	567220	421140	684470	613920	650830	660530	738460	485070	426470	945750	531710	993250	-	-	-	-	-	-	-	--
LIPID-N-0610	CerP(d18:1/24:1)	SL	CerP	726.596	727.588	[M-H]-	C42H82NO6P	75327	41237	72261	49477	51970	40625	68233	55528	49409	87420	67978	47600	54625	45351	37038	62117	62371	78819	-	HMDB0010705	-	LMSP02050007	-	-	-	--
LIPID-N-0611	CerP(d18:1/18:2)	SL	CerP	640.471	641.478	[M-H]-	C36H68NO6P	55167	43435	29777	45402	22846	26897	25628	20135	14674	21232	19848	13907	20850	20317	19463	34143	25571	40605	-	-	-	-	-	-	-	--
LIPID-N-0615	LPA(16:0)	GP	LPA	409.236	410.243	[M-H]-	C19H39O7P	299120	329640	270320	274980	267430	248740	243530	225860	220020	241620	206310	233750	248730	270380	227990	258590	270150	212970	C00681	HMDB0007849	-	LMGP10050042	-	-	-	ko00561,ko00564,ko01100,ko04072,ko04080,ko04540,ko04810,ko04975,ko04977,ko05130,ko05200
LIPID-N-0617	LPA(18:1)	GP	LPA	435.259	436.259	[M-H]-	C21H41O7P	41714	55971	78466	38305	33642	31432	45887	41567	24919	47095	40547	44402	43269	59139	45638	41241	31160	49261	C00681	HMDB07849	-	-	-	-	-	ko00561,ko00564,ko01100,ko04072,ko04080,ko04540,ko04810,ko04975,ko04977,ko05130,ko05200
LIPID-N-0618	LPA(18:2)	GP	LPA	433.236	434.243	[M-H]-	C21H39O7P	167700	151270	167050	173610	109290	105600	148220	190650	123530	129920	155640	147130	169650	184000	138270	160820	170610	162370	C00681	HMDB07849	-	-	-	-	-	ko00561,ko00564,ko01100,ko04072,ko04080,ko04540,ko04810,ko04975,ko04977,ko05130,ko05200
LIPID-N-0624	PA(16:0_18:0)	GP	PA	675.496	676.504	[M-H]-	C37H73O8P	26242	37251	36066	24359	10423	22052	5868.8	10738	5517.8	22320	22643	8100.3	16485	17394	7298.3	23446	19560	15562	C00416	-	-	LMGP10010908	-	-	-	ko00561,ko00564,ko01100,ko04024,ko04070,ko04072,ko04666,ko04912,ko04975,ko05200,ko05212,ko05231
LIPID-N-0633	PA(16:0_18:2)	GP	PA	671.465	672.473	[M-H]-	C37H69O8P	131860	136030	149360	131140	90424	101310	113480	94510	120030	118480	113090	109540	133090	133280	81123	160460	122450	120140	C00416	HMDB0000674	-	LMGP10010023	-	73246	5644	ko00561,ko00564,ko01100,ko04024,ko04070,ko04072,ko04666,ko04912,ko04975,ko05200,ko05212,ko05231
LIPID-N-0635	PA(18:1_18:1)	GP	PA	699.496	700.504	[M-H]-	C39H73O8P	446200	492160	764370	396500	228380	268730	213000	293710	285320	413610	295560	288050	372350	458990	242460	418880	315420	496070	C00416	HMDB0000674	-	LMGP10010962	-	73246	5644	ko00561,ko00564,ko01100,ko04024,ko04070,ko04072,ko04666,ko04912,ko04975,ko05200,ko05212,ko05231
LIPID-N-0639	PA(18:2_18:2)	GP	PA	695.465	696.473	[M-H]-	C39H69O8P	19323	16472	42487	31546	17787	12399	27710	24699	13854	8395.2	29601	19768	9850.8	24684	16028	34012	20734	16230	C00416	-	-	LMGP10010957	-	-	-	ko00561,ko00564,ko01100,ko04024,ko04070,ko04072,ko04666,ko04912,ko04975,ko05200,ko05212,ko05231
LIPID-N-0643	PA(16:1_22:4)	GP	PA	721.481	722.489	[M-H]-	C41H71O8P	186330	199360	168220	298130	145190	131280	119460	136090	155000	134440	94312	111230	167070	107570	79710	188200	187830	298570	C00416	-	-	LMGP10010223	-	-	-	ko00561,ko00564,ko01100,ko04024,ko04070,ko04072,ko04666,ko04912,ko04975,ko05200,ko05212,ko05231
LIPID-N-0647	PA(18:0_22:6)	GP	PA	747.496	748.504	[M-H]-	C43H73O8P	1165800	1519500	1380400	1815200	713360	640950	1046600	812420	689920	1127100	1038500	899890	1179000	1161900	619310	1545400	1164500	1577800	C00416	-	-	LMGP10010039	-	-	-	ko00561,ko00564,ko01100,ko04024,ko04070,ko04072,ko04666,ko04912,ko04975,ko05200,ko05212,ko05231
LIPID-N-0650	PA(18:1_22:6)	GP	PA	745.481	746.489	[M-H]-	C43H71O8P	26022	21724	23250	21747	23085	16724	19149	22997	24519	20782	15541	16157	24114	18849	13821	19975	30143	18869	C00416	-	-	LMGP10010040	-	-	-	ko00561,ko00564,ko01100,ko04024,ko04070,ko04072,ko04666,ko04912,ko04975,ko05200,ko05212,ko05231
LIPID-N-0665	LPG(20:2)	GP	LPG	535.304	536.311	[M-H]-	C26H49O9P	21888	21981	9980.1	18597	20385	15396	10003	13539	9484.2	13732	12480	12206	14859	14715	8774	11361	11660	11706	-	-	-	LMGP04050024	-	-	-	--
LIPID-N-0666	LPG(20:3)	GP	LPG	533.288	534.296	[M-H]-	C26H47O9P	19386	23540	24564	23970	20497	17650	18103	23468	14505	21390	16132	15394	23656	22367	8127.3	22171	19496	22330	-	-	-	LMGP04050025	-	-	-	--
LIPID-N-0681	LPI(17:0)	GP	LPI	585.304	586.312	[M-H]-	C26H51O12P	11481	11246	6261.5	7047.2	5337.9	4070.7	2693.5	4801.7	4674.7	7012.1	4932.9	6389.7	6388.3	7703.3	2271.7	3682.3	5311	4981.3	-	-	-	LMGP06050029	-	-	-	--
LIPID-N-0683	LPI(19:0)	GP	LPI	613.335	614.343	[M-H]-	C28H55O12P	5318.8	4417.6	2919.1	2304.9	2819.2	1996.1	1732.4	3021.1	1319.2	3114.5	1789.9	2746.2	2167.6	3856.8	1834	1853	3202.3	1780.1	-	-	-	LMGP06050027	-	-	-	--
LIPID-N-0692	PA(18:1_18:2)	GP	PA	697.481	698.489	[M-H]-	C39H71O8P	1997900	1626500	1884100	1610300	1260600	1219600	1379600	1212300	1026600	1542300	1088100	1176400	1437600	1633500	964070	1721400	1266700	1443400	C00416	-	-	LMGP10010961	-	-	-	ko00561,ko00564,ko01100,ko04024,ko04070,ko04072,ko04666,ko04912,ko04975,ko05200,ko05212,ko05231
LIPID-N-0695	FFA(19:0)	FA	FFA	297.279	298.287	[M-H]-	C19H38O2	518600	549410	508300	827640	751100	673200	145630	842940	557880	1533300	293780	292110	231050	420250	264800	883060	772280	759950	-	-	-	-	-	-	-	--
LIPID-N-0698	FFA(26:0)	FA	FFA	395.389	396.397	[M-H]-	C26H52O2	481150	492770	337810	187190	438660	568730	516610	440330	245670	569520	272670	458070	392470	496440	334740	311600	477730	374670	-	-	-	-	-	-	-	--
LIPID-N-0700	FFA(28:0)	FA	FFA	423.42	424.428	[M-H]-	C28H56O2	467200	470680	401450	309490	409900	444700	445200	429440	290210	499120	302850	410480	368790	409450	336320	322280	424940	402100	-	-	-	-	-	-	-	--
LIPID-N-0701	FFA(29:0)	FA	FFA	437.436	438.444	[M-H]-	C29H58O2	209970	184810	144700	165260	177800	196210	161200	188390	105510	226780	171190	174590	126670	167580	144800	115140	183980	156140	-	-	-	-	-	-	-	--
LIPID-N-0702	FFA(30:0)	FA	FFA	451.452	452.459	[M-H]-	C30H60O2	213750	227410	162230	147060	189210	226150	192700	195530	126820	216030	156610	144110	158150	168470	158450	130150	205760	157570	-	-	-	-	-	-	-	--
LIPID-N-0703	FFA(31:0)	FA	FFA	465.467	466.475	[M-H]-	C31H62O2	230320	238420	180800	203000	204190	230740	205470	213560	128430	232610	167740	175980	164610	173140	162110	142390	213690	187430	-	-	-	-	-	-	-	--
LIPID-N-0707	FFA(35:0)	FA	FFA	521.53	522.538	[M-H]-	C35H70O2	79336	86394	91603	81914	90542	92345	34602	31333	26438	58933	18558	48725	63681	75303	11224	68555	29699	30375	-	-	-	-	-	-	-	--
LIPID-N-0708	FFA(36:0)	FA	FFA	535.545	536.553	[M-H]-	C36H72O2	65257	84244	77441	77094	85991	83960	17378	27533	11357	59222	6869	42142	78747	18931	10642	47218	21283	23937	-	-	-	-	-	-	-	--
LIPID-N-0710	FFA(21:1)	FA	FFA	323.295	324.303	[M-H]-	C21H40O2	79658	74168	69459	107750	77310	69164	30867	96090	59082	145800	32511	31989	33157	47425	44498	107060	74411	90817	-	-	-	-	-	-	-	--
LIPID-N-0714	FFA(32:1)	FA	FFA	477.467	478.475	[M-H]-	C32H62O2	1467600	1226900	747970	666460	556940	788490	2577700	1675800	863540	1839900	1553000	1632700	1112400	2927400	838750	961360	1430300	1176700	-	-	-	-	-	-	-	--
LIPID-N-0715	FFA(34:1)	FA	FFA	505.498	506.506	[M-H]-	C34H66O2	510080	312080	248940	249170	149430	218190	984900	554760	437640	490830	578450	596630	437880	1101400	263130	585650	446530	478370	-	-	-	-	-	-	-	--
LIPID-N-0716	FFA(36:1)	FA	FFA	533.53	534.538	[M-H]-	C36H70O2	169500	99841	80527	82534	67927	85102	216600	149140	130500	140930	131190	152870	141240	279230	72083	125480	159580	137510	-	-	-	-	-	-	-	--
LIPID-N-0720	FFA(21:2)	FA	FFA	321.279	322.287	[M-H]-	C21H38O2	40026	64440	41045	66656	51498	55833	77049	78205	63624	63458	60459	83149	36576	60585	74057	52599	46841	38416	-	-	-	-	-	-	-	--
LIPID-N-0723	FFA(16:3)	FA	FFA	249.185	250.193	[M-H]-	C16H26O2	323900	184240	82971	182380	145610	302900	112720	113020	129800	75293	9	108900	101870	68270	62820	109540	48197	65728	-	-	-	-	-	-	-	--
LIPID-N-0729	PE(O-16:0_16:0)	GP	PE-O	676.528	677.536	[M-H]-	C37H76NO7P	24974	28925	27695	23476	8129.4	16732	20765	17907	8891.2	21045	17263	20094	16272	28316	13370	34750	26329	18834	-	-	-	LMGP02020103	-	-	-	--
LIPID-N-0730	PE(O-18:0_16:0)	GP	PE-O	704.559	705.567	[M-H]-	C39H80NO7P	70628	89004	92826	68271	29386	60346	48086	44670	23405	50449	36791	61021	43874	98838	49756	93289	73456	50043	-	-	-	LMGP02020094	-	-	-	--
LIPID-N-0731	PE(O-20:0_16:0)	GP	PE-O	732.591	733.599	[M-H]-	C41H84NO7P	97073	82024	83527	76311	34469	51710	31360	46987	30443	70711	33131	50521	47730	79531	49098	99492	49517	44444	-	-	-	LMGP02020091	-	-	-	--
LIPID-N-0734	PE(O-16:1_16:0)	GP	PE-O	674.512	675.52	[M-H]-	C37H74NO7P	125040	224190	169370	140510	58235	87541	61161	64696	34981	98783	89585	66126	95835	102300	54800	112660	82438	90739	-	-	-	-	-	-	-	--
LIPID-N-0736	PE(O-16:0_18:1)	GP	PE-O	702.544	703.552	[M-H]-	C39H78NO7P	109610	130480	156510	112830	44139	51734	69482	71299	41111	89577	76919	70230	65726	113110	53651	111400	100780	73998	-	HMDB0011157	-	LMGP02020018	-	-	-	--
LIPID-N-0738	PE(O-18:0_18:1)	GP	PE-O	730.575	731.583	[M-H]-	C41H82NO7P	268690	183540	322260	211590	108790	140220	129700	139640	100930	189020	148840	136590	204510	259820	135410	228800	158060	163530	-	-	-	LMGP02020047	-	-	-	--
LIPID-N-0741	PE(O-20:0_18:1)	GP	PE-O	758.606	759.614	[M-H]-	C43H86NO7P	357080	292200	375340	229480	152900	165420	142040	170110	150600	270300	201880	181680	331070	275590	208880	314950	213850	240130	-	-	-	LMGP02020072	-	-	-	--
LIPID-N-0742	PE(O-18:0_20:1)	GP	PE-O	758.606	759.614	[M-H]-	C43H86NO7P	28374	21785	42766	20272	14528	14713	13309	21224	11343	24577	27402	16299	35674	38209	21064	37533	13799	20213	-	-	-	LMGP02020054	-	-	-	--
LIPID-N-0748	PE(O-16:1_16:1)	GP	PE-O	672.497	673.505	[M-H]-	C37H72NO7P	60147	61225	68509	73527	20213	37953	37831	33465	27601	65868	31329	27446	51793	40052	20485	37703	24937	50665	-	-	-	-	-	-	-	--
LIPID-N-0749	PE(O-16:0_18:2)	GP	PE-O	700.528	701.536	[M-H]-	C39H76NO7P	1035900	992810	1606500	992520	330650	413390	575260	440420	244870	706120	519440	440500	492850	1180300	405330	953310	733710	713660	-	-	-	LMGP02020100	-	-	-	--
LIPID-N-0750	PE(O-16:1_18:1)	GP	PE-O	700.528	701.536	[M-H]-	C39H76NO7P	761340	760900	787580	906450	343020	340360	407140	373160	277200	577830	507710	366820	594380	479080	287010	664650	412790	548820	-	-	-	-	-	-	-	--
LIPID-N-0751	PE(O-17:1_18:1)	GP	PE-O	714.544	715.552	[M-H]-	C40H78NO7P	27282	21432	24082	28946	8577.6	9572.2	8487	9759.1	4759.7	14694	17970	10794	23173	18310	5866.8	19415	12596	16658	-	-	-	-	-	-	-	--
LIPID-N-0752	PE(O-18:0_18:2)	GP	PE-O	728.559	729.567	[M-H]-	C41H80NO7P	1808000	1203900	2095400	1574000	736900	882660	880530	856870	595300	1107800	829390	813210	1245600	1655500	756320	1512700	1075600	1270700	-	-	-	LMGP02020048	-	-	-	--
LIPID-N-0753	PE(O-18:1_18:1)	GP	PE-O	728.559	729.567	[M-H]-	C41H80NO7P	256980	249020	265930	258260	105380	128530	135600	126740	119260	200870	183810	147160	233770	204030	131570	268120	164000	228150	-	-	-	-	-	-	-	--
LIPID-N-0755	PE(O-16:1_20:1)	GP	PE-O	728.559	729.567	[M-H]-	C41H80NO7P	17871	19192	18888	18997	6099.9	6737.1	8783.8	9051.1	6541.1	13706	10192	8864.5	12874	13595	6289.6	17919	11060	14166	-	-	-	-	-	-	-	--
LIPID-N-0757	PE(O-20:0_18:2)	GP	PE-O	756.591	757.599	[M-H]-	C43H84NO7P	1355600	821730	1080400	1076400	522730	500740	506900	647360	558860	846870	683770	586720	1079400	1099700	525320	1070700	687970	1054100	-	-	-	LMGP02020073	-	-	-	--
LIPID-N-0758	PE(O-18:1_20:1)	GP	PE-O	756.591	757.599	[M-H]-	C43H84NO7P	19578	18723	17885	13423	7988.4	9011.7	8730.6	13728	10424	16395	12062	13329	20933	16656	9092	24687	10243	16740	-	-	-	-	-	-	-	--
LIPID-N-0760	PE(O-20:1_18:1)	GP	PE-O	756.591	757.599	[M-H]-	C43H84NO7P	162890	116590	105060	109350	53734	51616	64355	62678	76967	110890	91497	78447	135360	82079	59206	140450	95351	104700	-	-	-	-	-	-	-	--
LIPID-N-0762	PE(O-20:1_20:1)	GP	PE-O	784.622	785.63	[M-H]-	C45H88NO7P	5230.4	2802.1	4708.9	3035.9	1089	1411.7	1535.4	3843.6	2944.8	4539.4	3245.8	3226	5294.1	3825.9	2539.9	5924.4	2483.8	3815.2	-	-	-	-	-	-	-	--
LIPID-N-0763	PE(O-18:1_22:1)	GP	PE-O	784.622	785.63	[M-H]-	C45H88NO7P	3103.2	1719.3	1680.2	1328.3	1273.1	762.49	1296.6	1233.1	1425.4	2648.1	1600.2	1726.5	2238	2153.2	2285.8	2910.4	1446.2	1164.3	-	-	-	-	-	-	-	--
LIPID-N-0764	PE(O-22:0_18:2)	GP	PE-O	784.622	785.63	[M-H]-	C45H88NO7P	124180	97292	91010	96187	61048	52148	55389	66774	54623	92720	70015	62821	110290	84944	60270	108340	91277	72867	-	-	-	-	-	-	-	--
LIPID-N-0765	PE(O-22:1_18:1)	GP	PE-O	784.622	785.63	[M-H]-	C45H88NO7P	13873	7857.8	8318	8714.7	4177.8	4553.8	5154.5	7419.6	5606	9545.9	9376.7	5622.2	13250	6190.3	7165.5	13245	8135.6	9710.8	-	-	-	-	-	-	-	--
LIPID-N-0770	PE(O-17:1_18:2)	GP	PE-O	712.528	713.536	[M-H]-	C40H76NO7P	302020	306690	370900	333570	107580	141120	145520	189550	104360	317200	381960	198060	430400	374370	158320	493450	246410	334440	-	-	-	-	-	-	-	--
LIPID-N-0771	PE(O-17:2_18:1)	GP	PE-O	712.528	713.536	[M-H]-	C40H76NO7P	19513	17066	10662	27200	3451.3	7426.1	3893.6	8830.2	5810.3	18773	14965	7494	29476	17591	5543.9	23619	12561	20863	-	-	-	-	-	-	-	--
LIPID-N-0773	PE(O-18:1_18:2)	GP	PE-O	726.544	727.552	[M-H]-	C41H78NO7P	1801700	1639200	2059800	1856200	742700	845460	1064100	936780	788290	1395500	1313700	1179500	1697500	1876200	983400	2177900	1214100	1812500	-	-	-	-	-	-	-	--
LIPID-N-0774	PE(O-18:2_18:1)	GP	PE-O	726.544	727.552	[M-H]-	C41H78NO7P	232050	245850	299790	314340	118080	132500	137530	163030	108760	229220	234310	131860	352290	228870	127190	273380	177930	258530	-	-	-	-	-	-	-	--
LIPID-N-0777	PE(O-20:1_18:2)	GP	PE-O	754.575	755.583	[M-H]-	C43H82NO7P	945710	548300	607990	711880	268840	276690	328160	319900	411570	590960	603750	449460	727560	539440	301540	860570	491130	797010	-	-	-	-	-	-	-	--
LIPID-N-0780	PE(O-20:0_20:3)	GP	PE-O	782.606	783.614	[M-H]-	C45H86NO7P	52380	44805	64280	38363	26529	24131	27148	31564	25927	55770	41615	33252	63632	47382	29625	62963	39892	39775	-	-	-	LMGP02020082	-	-	-	--
LIPID-N-0782	PE(O-22:1_18:2)	GP	PE-O	782.606	783.614	[M-H]-	C45H86NO7P	59070	57364	30995	47255	24507	22391	26878	25785	41100	45308	49773	41966	54000	34280	29520	63985	35990	46668	-	-	-	-	-	-	-	--
LIPID-N-0784	PE(O-18:0_22:3)	GP	PE-O	782.606	783.614	[M-H]-	C45H86NO7P	14727	9679.3	20777	7541.3	7966.2	6292.6	8032.2	6810.9	5946.4	11524	16129	11432	24332	19454	11166	22199	8105	8289.7	-	-	-	-	-	-	-	--
LIPID-N-0785	PE(O-24:2_18:1)	GP	PE-O	810.638	811.645	[M-H]-	C47H90NO7P	10208	7553.2	6813.3	7069.9	5150.7	3700.4	4714.4	5514.6	6028.9	7998.6	6884.3	5649.1	11346	5616.2	3682.2	8934.7	5841	6676.7	-	-	-	-	-	-	-	--
LIPID-N-0787	PE(O-24:1_18:2)	GP	PE-O	810.638	811.645	[M-H]-	C47H90NO7P	8318.7	5228.3	4384.9	3553	2978.2	3583	5013.5	2619.8	3430.9	6705.8	5341.2	4825.4	7253.9	4122.8	3549.5	8490.6	5504.3	5094.7	-	-	-	-	-	-	-	--
LIPID-N-0788	PE(O-16:0_20:4)	GP	PE-O	724.528	725.536	[M-H]-	C41H76NO7P	558990	566690	640150	891950	351090	400390	532420	349390	239990	462160	334190	285770	362140	538070	246630	527840	595220	483620	-	-	-	LMGP02020019	-	-	-	--
LIPID-N-0789	PE(O-16:1_20:3)	GP	PE-O	724.528	725.536	[M-H]-	C41H76NO7P	405570	430010	586070	453310	152790	149860	212610	227440	150540	432200	342480	253220	394850	453570	181200	447740	297750	387010	-	-	-	-	-	-	-	--
LIPID-N-0790	PE(O-18:3_18:1)	GP	PE-O	724.528	725.536	[M-H]-	C41H76NO7P	106620	87952	107740	181060	38302	43666	40492	57858	37509	91267	131890	41426	154440	95858	34207	124790	63863	118590	-	-	-	-	-	-	-	--
LIPID-N-0791	PE(O-18:2_18:2)	GP	PE-O	724.528	725.536	[M-H]-	C41H76NO7P	1086200	1079200	1371800	1332700	317010	503250	554800	692410	406360	1108400	1391200	594970	2127000	1469900	576700	1943000	883550	1595400	-	-	-	-	-	-	-	--
LIPID-N-0792	PE(O-16:0_22:4)	GP	PE-O	752.559	753.567	[M-H]-	C43H80NO7P	200510	204100	284490	263240	121220	83832	138510	111420	76111	157640	145200	125870	187090	184720	102640	234600	154490	114280	-	-	-	LMGP02020037	-	-	-	--
LIPID-N-0793	PE(O-18:0_20:4)	GP	PE-O	752.559	753.567	[M-H]-	C43H80NO7P	1534300	1309300	1316300	1815900	837210	1021400	968450	764260	616500	1006300	582220	755140	1201600	1398600	620090	1170500	1221200	1178700	-	-	-	LMGP02020092	-	-	-	--
LIPID-N-0794	PE(O-18:1_20:3)	GP	PE-O	752.559	753.567	[M-H]-	C43H80NO7P	130980	119730	124710	170090	75839	88201	97023	64938	71229	101110	81312	75197	123610	123540	57633	156680	115350	133670	-	-	-	-	-	-	-	--
LIPID-N-0796	PE(O-18:0_22:4)	GP	PE-O	780.591	781.599	[M-H]-	C45H84NO7P	256690	279710	356060	221180	150830	106840	155960	135790	88975	240110	163130	157790	280270	196180	153320	323180	144160	114810	-	-	-	LMGP02020060	-	-	-	--
LIPID-N-0797	PE(O-20:0_20:4)	GP	PE-O	780.591	781.599	[M-H]-	C45H84NO7P	2248900	1525700	1473100	1971500	863350	994650	955880	893340	874900	1271000	898950	899870	1655100	1390500	680980	1607500	1428300	1594000	-	-	-	LMGP02020083	-	-	-	--
LIPID-N-0801	PE(O-20:0_22:4)	GP	PE-O	808.622	809.63	[M-H]-	C47H88NO7P	247110	257410	292980	175710	126960	83317	154070	149000	80528	247270	160390	167850	288940	172430	138750	354200	144940	89201	-	-	-	LMGP02020088	-	-	-	--
LIPID-N-0803	PE(O-24:0_20:4)	GP	PE-O	836.653	837.661	[M-H]-	C49H92NO7P	13680	13049	8220.6	10663	6922.1	7176.9	8069.6	3421.4	6998.7	7317.1	5488.8	5948.6	11085	8448.3	4419.3	9828.3	10455	7197.5	-	-	-	-	-	-	-	--
LIPID-N-0804	PE(O-22:0_22:4)	GP	PE-O	836.653	837.661	[M-H]-	C49H92NO7P	8087.9	9843.3	7463.9	5764.3	4048.2	2572.1	3635.6	4917.2	3752.6	7334.3	4857	5890.4	7064	4435.6	3394.1	7693.7	3521.5	2616.6	-	-	-	-	-	-	-	--
LIPID-N-0806	PE(O-15:1_20:4)	GP	PE-O	708.497	709.505	[M-H]-	C40H72NO7P	119800	171480	91145	250080	47283	73047	78924	80074	58103	94773	66523	72429	189800	119360	52465	186270	144100	138890	-	-	-	-	-	-	-	--
LIPID-N-0807	PE(O-16:0_20:5)	GP	PE-O	722.512	723.52	[M-H]-	C41H74NO7P	92088	111650	192700	150920	63578	60359	106800	64116	52063	111440	71452	70128	63528	143930	41549	158720	96774	82863	-	-	-	LMGP02020095	-	-	-	--
LIPID-N-0808	PE(O-18:3_18:2)	GP	PE-O	722.512	723.52	[M-H]-	C41H74NO7P	376550	606070	259120	1068800	79806	245460	185280	534160	179870	748700	940340	266600	1545400	843480	324590	1116500	447620	910420	-	-	-	-	-	-	-	--
LIPID-N-0809	PE(O-16:1_20:4)	GP	PE-O	722.512	723.52	[M-H]-	C41H74NO7P	5550900	7518000	6212100	8873800	3575700	3666100	4474200	3297200	2800400	5214400	3998200	3700200	5211800	5752800	2840000	6615400	6151600	6331800	-	-	-	-	-	-	-	--
LIPID-N-0810	PE(O-20:5_16:0)	GP	PE-O	722.512	723.52	[M-H]-	C41H74NO7P	41234	38552	34447	69888	36339	22615	19893	9	36481	30795	14102	32731	45358	28300	7383.9	36372	62938	49018	-	-	-	-	-	-	-	--
LIPID-N-0811	PE(O-17:1_20:4)	GP	PE-O	736.528	737.536	[M-H]-	C42H76NO7P	604620	610630	490740	1006800	326000	345720	320840	299480	233430	449640	413010	318470	696210	497450	264420	823310	525910	651860	-	-	-	-	-	-	-	--
LIPID-N-0812	PE(O-16:0_22:5)	GP	PE-O	750.544	751.552	[M-H]-	C43H78NO7P	62338	52369	94242	75415	31809	30963	41644	35226	22373	58015	62023	34981	57806	69378	25096	65789	68076	37667	-	-	-	LMGP02020006	-	-	-	--
LIPID-N-0813	PE(O-18:0_20:5)	GP	PE-O	750.544	751.552	[M-H]-	C43H78NO7P	339310	191170	454380	325480	116750	147930	181390	118050	120400	201200	137650	154110	259150	271550	96558	322010	208000	226450	-	-	-	LMGP02020008	-	-	-	--
LIPID-N-0814	PE(O-18:1_20:4)	GP	PE-O	750.544	751.552	[M-H]-	C43H78NO7P	4680100	4707400	4622500	6317600	2941100	3136800	3420400	2266200	2500400	3630000	2897500	3071000	5048700	4258600	2415200	5804700	4258800	4672500	-	-	-	-	-	-	-	--
LIPID-N-0816	PE(O-17:1_22:4)	GP	PE-O	764.559	765.567	[M-H]-	C44H80NO7P	11937	11467	8632.2	17152	5475.8	5510.7	6490.1	2244.1	6145.3	7343.4	7476.4	5797.5	7790.1	4917.4	4861.6	6378.4	6102.8	4311.1	-	-	-	-	-	-	-	--
LIPID-N-0817	PE(O-18:0_22:5)	GP	PE-O	778.575	779.583	[M-H]-	C45H82NO7P	26335	21174	41267	20431	15685	16091	17024	12593	8929.9	22187	14078	18074	29539	31768	20476	27389	17038	15630	-	-	-	-	-	-	-	--
LIPID-N-0818	PE(O-20:0_20:5)	GP	PE-O	778.575	779.583	[M-H]-	C45H82NO7P	90043	55189	94128	71657	33529	41347	42905	42155	44824	66917	47481	56022	75747	71141	36009	78997	56810	61067	-	-	-	LMGP02020084	-	-	-	--
LIPID-N-0820	PE(O-18:1_22:4)	GP	PE-O	778.575	779.583	[M-H]-	C45H82NO7P	259570	283550	246660	276180	130860	93943	147290	109250	114160	204280	202300	182690	248950	162670	125420	348530	160260	130840	-	-	-	-	-	-	-	--
LIPID-N-0821	PE(O-20:1_20:4)	GP	PE-O	778.575	779.583	[M-H]-	C45H82NO7P	1038200	930820	593530	1203000	520130	492510	540150	461870	623620	637640	552580	631300	1004400	630740	431720	1096500	834750	881330	-	-	-	-	-	-	-	--
LIPID-N-0823	PE(O-16:1_24:4)	GP	PE-O	778.575	779.583	[M-H]-	C45H82NO7P	16014	13876	20578	23659	6816.7	8919.8	8571.3	8490.7	8143.9	10705	12844	7689.5	13339	11378	5930.5	15579	8989.1	13358	-	-	-	-	-	-	-	--
LIPID-N-0824	PE(O-20:0_22:5)	GP	PE-O	806.606	807.614	[M-H]-	C47H86NO7P	112710	92737	217000	84103	47742	35822	65062	69872	46319	139910	101480	91195	144590	118230	70273	225490	59231	51687	-	-	-	-	-	-	-	--
LIPID-N-0825	PE(O-22:1_20:4)	GP	PE-O	806.606	807.614	[M-H]-	C47H86NO7P	125010	88453	57397	111320	58066	64062	70475	46837	71322	84833	74439	77831	114530	55051	52379	131360	93999	89741	-	-	-	-	-	-	-	--
LIPID-N-0826	PE(O-20:1_22:4)	GP	PE-O	806.606	807.614	[M-H]-	C47H86NO7P	72174	63276	67546	61857	36880	19245	45290	36026	35807	66751	67653	67252	86758	41191	49494	137630	46506	26707	-	-	-	-	-	-	-	--
LIPID-N-0828	PE(O-18:1_24:4)	GP	PE-O	806.606	807.614	[M-H]-	C47H86NO7P	8109.5	7815.3	7293.9	7795	4040.5	3212.9	4851.3	2960.8	3882.1	5394.3	5959.6	4657.6	8435.6	4555.8	3385.2	8799	3547.1	4309.3	-	-	-	-	-	-	-	--
LIPID-N-0829	PE(O-24:1_20:4)	GP	PE-O	834.638	835.645	[M-H]-	C49H90NO7P	13522	11827	7520.4	9616.6	5629.8	5904.6	6822.5	3971.9	10507	10108	8871.4	7321.1	11340	7107.6	6835.8	14769	9710.7	7685	-	-	-	-	-	-	-	--
LIPID-N-0831	PE(O-16:1_20:5)	GP	PE-O	720.497	721.505	[M-H]-	C41H72NO7P	97001	153520	183940	215710	60508	84099	132210	95554	68680	170630	142530	105470	140330	142120	90249	230490	134400	128620	-	-	-	-	-	-	-	--
LIPID-N-0832	PE(O-14:0_22:6)	GP	PE-O	720.497	721.505	[M-H]-	C41H72NO7P	16303	12971	17046	11996	12398	4973.3	12977	9450.5	6935.2	8516.7	10506	13427	10321	22302	7446	13666	10931	7450.7	-	-	-	-	-	-	-	--
LIPID-N-0833	PE(O-16:2_20:4)	GP	PE-O	720.497	721.505	[M-H]-	C41H72NO7P	67097	71406	66037	89142	25380	27310	48689	47757	44323	47572	23853	47426	78685	44233	31127	73573	74497	58892	-	-	-	-	-	-	-	--
LIPID-N-0836	PE(O-17:2_20:4)	GP	PE-O	734.512	735.52	[M-H]-	C42H74NO7P	73248	86673	55375	121330	33594	49846	30515	49272	39336	64418	44932	40202	93578	64493	29331	103540	79852	66726	-	-	-	-	-	-	-	--
LIPID-N-0837	PE(O-18:2_20:4)	GP	PE-O	748.528	749.536	[M-H]-	C43H76NO7P	1754400	2034200	1724300	2470400	959490	1035500	1119700	925940	764350	1481300	1154700	1070300	1749100	1683700	822980	1893400	1663300	1715100	-	-	-	-	-	-	-	--
LIPID-N-0838	PE(O-18:1_20:5)	GP	PE-O	748.528	749.536	[M-H]-	C43H76NO7P	40746	39781	59260	46781	19783	16128	27572	16981	21694	35651	19480	30812	23510	52017	19950	36619	32763	37568	-	-	-	-	-	-	-	--
LIPID-N-0839	PE(O-16:0_22:6)	GP	PE-O	748.528	749.536	[M-H]-	C43H76NO7P	1625600	1763800	2533000	2008900	900090	914180	1680400	1014200	614620	1571900	974320	778470	847780	2113900	770900	1671900	1588700	1215200	-	-	-	LMGP02020020	-	-	-	--
LIPID-N-0840	PE(O-16:1_22:5)	GP	PE-O	748.528	749.536	[M-H]-	C43H76NO7P	527860	567490	676410	745350	299690	275330	434780	280080	275660	405600	384870	327210	389030	469510	245490	486430	427820	454540	-	-	-	-	-	-	-	--
LIPID-N-0841	PE(O-17:1_22:5)	GP	PE-O	762.544	763.552	[M-H]-	C44H78NO7P	33297	32410	31666	60986	19522	15513	20244	15380	16740	21040	18279	18807	32886	21442	13512	40786	24409	23512	-	-	-	-	-	-	-	--
LIPID-N-0842	PE(O-18:1_22:5)	GP	PE-O	776.559	777.567	[M-H]-	C45H80NO7P	211510	220310	339310	257830	115910	114200	202760	121200	120300	229210	184420	185720	259200	237880	132740	343880	160880	172130	-	-	-	-	-	-	-	--
LIPID-N-0843	PE(O-18:0_22:6)	GP	PE-O	776.559	777.567	[M-H]-	C45H80NO7P	1459100	1267400	2295400	1602200	918220	932710	1300900	732420	654430	1178500	872210	879330	1354600	1855100	712040	1624000	1243600	1294800	-	-	-	LMGP02020104	-	-	-	--
LIPID-N-0845	PE(O-20:1_22:5)	GP	PE-O	804.591	805.599	[M-H]-	C47H84NO7P	21833	28518	40992	19182	10398	4973.4	16827	13303	16218	35292	22605	24805	31007	22729	16120	59603	17995	13852	-	-	-	-	-	-	-	--
LIPID-N-0846	PE(O-20:0_22:6)	GP	PE-O	804.591	805.599	[M-H]-	C47H84NO7P	397370	315870	417460	431950	217370	205910	250350	263010	236380	333870	217240	255990	389560	403340	202260	399520	270620	313880	-	-	-	LMGP02020089	-	-	-	--
LIPID-N-0847	PE(O-18:1_24:5)	GP	PE-O	804.591	805.599	[M-H]-	C47H84NO7P	3763.8	7424.7	8588.3	5593.7	3943.9	2772.2	4803.3	4911.2	4837.6	6356.3	5528.3	4511.2	5213.4	4184	2925.2	11367	3939.2	2976.7	-	-	-	-	-	-	-	--
LIPID-N-0849	PE(O-22:2_22:4)	GP	PE-O	832.622	833.63	[M-H]-	C49H88NO7P	6945.3	3735.7	6017.1	4754.1	1836.7	1157.4	4090.7	2845.9	2837.2	4437	5703.2	3963.2	6459.3	2261.4	2699.6	8528.3	3265.4	1869.4	-	-	-	-	-	-	-	--
LIPID-N-0850	PE(O-22:0_22:6)	GP	PE-O	832.622	833.63	[M-H]-	C49H88NO7P	26068	16634	22108	17471	12723	11234	16803	13544	12864	22175	13343	17248	29256	17945	12185	19860	14524	15229	-	-	-	-	-	-	-	--
LIPID-N-0851	PE(O-20:0_24:6)	GP	PE-O	832.622	833.63	[M-H]-	C49H88NO7P	5410.3	3991.8	5262.9	3544.2	2291.7	1676.2	3009	3675.3	1991.3	4456.7	5081	3341.6	7144.5	3530.2	3865.5	5535.9	4303.4	2562.9	-	-	-	-	-	-	-	--
LIPID-N-0853	PE(O-14:1_22:6)	GP	PE-O	718.481	719.489	[M-H]-	C41H70NO7P	30247	35867	14917	33095	8354.7	16811	19891	14828	9702.5	30226	18692	18736	39217	28005	9005.5	22967	25796	22904	-	-	-	-	-	-	-	--
LIPID-N-0854	PE(O-15:1_22:6)	GP	PE-O	732.497	733.505	[M-H]-	C42H72NO7P	119800	121800	113570	126110	60606	53499	53346	50545	45491	90150	78619	53851	128020	76228	31284	117760	84761	95258	-	-	-	-	-	-	-	--
LIPID-N-0855	PE(O-18:3_20:4)	GP	PE-O	746.512	747.52	[M-H]-	C43H74NO7P	236180	292300	197970	473160	136120	163560	135240	173320	140760	220610	237850	171580	256210	222910	156450	332950	187170	219550	-	-	-	-	-	-	-	--
LIPID-N-0856	PE(O-18:2_20:5)	GP	PE-O	746.512	747.52	[M-H]-	C43H74NO7P	70942	79061	128700	125010	30888	53932	50356	56040	31924	95711	92693	69245	142920	106340	54558	178220	63561	78489	-	-	-	-	-	-	-	--
LIPID-N-0857	PE(O-16:1_22:6)	GP	PE-O	746.512	747.52	[M-H]-	C43H74NO7P	19601000	24007000	22229000	25659000	9821400	9835700	16444000	11832000	10806000	16579000	13873000	13126000	17484000	16639000	9516900	21483000	18214000	21812000	-	-	-	-	-	-	-	--
LIPID-N-0858	PE(O-17:1_22:6)	GP	PE-O	760.528	761.536	[M-H]-	C44H76NO7P	208670	156650	248890	247280	99478	114860	109000	85496	64013	119890	112290	94072	219070	114380	73666	243560	138020	193970	-	-	-	-	-	-	-	--
LIPID-N-0859	PE(O-18:1_22:6)	GP	PE-O	774.544	775.552	[M-H]-	C45H78NO7P	8666100	8778900	10800000	10179000	5496300	5178000	7577300	4975500	4819700	6774900	6015500	6264000	9663800	8645200	4723200	11392000	7419300	8913900	-	-	-	-	-	-	-	--
LIPID-N-0860	PE(O-20:3_20:4)	GP	PE-O	774.544	775.552	[M-H]-	C45H78NO7P	77626	80477	82479	115490	33485	40016	37438	43308	41618	60360	37102	34381	74572	55978	30299	89392	74544	90855	-	-	-	-	-	-	-	--
LIPID-N-0861	PE(O-18:2_22:5)	GP	PE-O	774.544	775.552	[M-H]-	C45H78NO7P	86241	58583	63879	97999	40793	30312	57567	43961	18294	59534	35897	37912	30979	48938	26175	44398	68216	31832	-	-	-	-	-	-	-	--
LIPID-N-0863	PE(O-19:1_22:6)	GP	PE-O	788.559	789.567	[M-H]-	C46H80NO7P	42781	30085	26598	36824	14574	9704.5	20096	13999	12954	28485	19344	14489	34680	15077	9145.6	30016	22351	27456	-	-	-	-	-	-	-	--
LIPID-N-0864	PE(O-22:2_20:5)	GP	PE-O	802.575	803.583	[M-H]-	C47H82NO7P	24942	11727	17689	16089	6494.3	6184.1	10236	7950.6	12662	13195	10359	10512	12846	10680	6423.6	15262	7601.9	12457	-	-	-	-	-	-	-	--
LIPID-N-0865	PE(O-20:1_22:6)	GP	PE-O	802.575	803.583	[M-H]-	C47H82NO7P	624830	405190	521200	589250	259490	229140	303860	297030	319140	409480	318170	353380	551810	404910	225730	632540	355760	500940	-	-	-	-	-	-	-	--
LIPID-N-0867	PE(O-24:1_22:6)	GP	PE-O	858.638	859.645	[M-H]-	C51H90NO7P	15582	11189	10510	9767.9	11356	7206.4	10472	6652.2	9320.9	12664	3761.4	8760.4	13203	7159.6	6474.6	15516	8631.8	10248	-	-	-	-	-	-	-	--
LIPID-N-0871	PE(O-18:2_22:6)	GP	PE-O	772.528	773.536	[M-H]-	C45H76NO7P	4636200	4396000	5534800	6879200	2012100	2196600	3276000	2815900	2529700	3810700	3289300	2837600	5044300	3557100	1684500	5260700	4133600	5220800	-	-	-	-	-	-	-	--
LIPID-N-0872	PE(O-18:3_22:5)	GP	PE-O	772.528	773.536	[M-H]-	C45H76NO7P	26877	21606	33367	44381	21244	29236	19954	19720	13454	24291	20639	28693	28009	23202	17995	26702	30653	29813	-	-	-	-	-	-	-	--
LIPID-N-0873	PE(O-20:2_22:6)	GP	PE-O	800.559	801.567	[M-H]-	C47H80NO7P	519530	353670	613350	485030	288910	218710	310060	272620	257740	347490	302690	280650	502610	438950	203800	503110	316500	412720	-	-	-	-	-	-	-	--
LIPID-N-0877	PMeOH(16:0_16:0)	GP	PMeOH	661.481	662.489	[M-H]-	C36H71O8P	15969	5400.5	20526	15316	14525	14508	10017	17437	16586	12930	17492	10774	10422	18652	7044.8	15607	11817	14476	-	-	-	-	-	-	-	--
LIPID-N-0880	PMeOH(18:0_18:1)	GP	PMeOH	715.528	716.536	[M-H]-	C40H77O8P	14394	21358	27829	15606	9996.9	11266	9551.4	16141	7064.9	18050	9308.1	9506.5	13475	18295	12814	17795	10778	12436	-	-	-	-	-	-	-	--
LIPID-N-0881	PMeOH(16:0_18:2)	GP	PMeOH	685.481	686.489	[M-H]-	C38H71O8P	247970	290130	278910	286580	125530	150820	180880	154950	142710	160380	174340	186050	217330	250010	148970	328450	230530	250260	-	-	-	-	-	-	-	--
LIPID-N-0886	PMeOH(18:2_18:1)	GP	PMeOH	711.496	712.504	[M-H]-	C40H73O8P	43569	45807	70246	67886	11067	32023	35602	31556	24062	54608	45849	33265	59217	61376	28640	79171	45507	61291	-	-	-	-	-	-	-	--
LIPID-N-0900	PMeOH(16:0_22:6)	GP	PMeOH	733.481	734.489	[M-H]-	C42H71O8P	23450	20440	30267	29959	11891	11641	14650	10724	4621.1	14682	13818	6567.2	16565	12212	5742.9	19340	13174	23540	-	-	-	-	-	-	-	--
LIPID-P-0001	DL-Carnitine	FA	CAR	162.113	161.105	[M+H]+	C7H15NO3	1872900	1981300	1727000	1672900	2549500	1485500	1685300	2071900	2001200	1988900	1906100	1877500	1926700	1739200	1816900	1921300	1853600	1435100	C00318	HMDB0000062	10917	-	541-15-1	16347	52	ko04714,ko04976
LIPID-P-0002	Carnitine C2:0	FA	CAR	204.124	203.116	[M+H]+	C9H17NO4	23257000	16147000	15202000	17866000	16879000	24292000	11628000	14144000	17981000	10151000	11544000	12197000	13754000	11779000	13378000	14756000	10769000	10893000	C02571	HMDB0000201	7045767	LMFA07070049	3040-38-8	57589	-	ko04931
LIPID-P-0003	Carnitine C3:0	FA	CAR	218.14	217.131	[M+H]+	C10H19NO4	646120	612960	564680	571610	537040	466620	633250	825590	758470	606180	708910	459470	977300	686200	740000	742470	461480	404290	C03017	HMDB0000824	107738	LMFA07070105	17298-37-2	28867	5787	--
LIPID-P-0004	Carnitine C4:0	FA	CAR	232.155	231.147	[M+H]+	C11H21NO4	1069100	973050	1074900	719090	1215800	1042700	956830	1267400	1344600	951320	683010	683680	1055500	1225700	1481000	958750	794120	696700	C02862	HMDB0002013	213144	LMFA07070054	25576-40-3	21949	6436	--
LIPID-P-0005	Carnitine C5:0	FA	CAR	246.171	245.163	[M+H]+	C12H23NO4	1307600	1127000	1105900	296840	1336700	934440	1311900	1026000	886920	1072900	269520	885090	1196900	806690	751890	904890	921960	930800	C02301	HMDB0000688	6426851	LMFA07070077	31023-24-2	73025	5657	ko04714
LIPID-P-0006	Carnitine C4-OH	FA	CAR	248.15	247.142	[M+H]+	C11H21NO5	178480	110840	66568	103330	107250	234040	67708	61417	100160	56453	78307	56227	66123	53472	49618	54478	65313	49410	C02301	-	-	LMFA07070071	-	-	-	ko04714
LIPID-P-0007	Carnitine C6:0	FA	CAR	260.187	259.178	[M+H]+	C13H25NO4	271580	197510	154280	181040	182730	447520	123570	124510	209530	99467	74149	95454	136650	59571	134980	129120	82572	122080	C02301	HMDB0000705	6426853	LMFA07070070	6418-78-6	70749	5673	ko04714
LIPID-P-0008	Carnitine C5-OH	FA	CAR	262.166	261.158	[M+H]+	C12H23NO5	68687	58441	51220	77885	81924	72284	49762	59329	51081	52975	81344	54277	75431	50469	54524	79820	48249	54329	C02301	HMDB0062555	57357187	LMFA07070073	-	-	-	ko04714
LIPID-P-0009	Carnitine C6-OH	FA	CAR	276.182	275.173	[M+H]+	C13H25NO5	27701	21381	16380	18309	19598	28573	15382	19767	21586	16456	15170	19709	18275	17047	14068	22050	19781	16083	C02301	HMDB0013130	-	LMFA07070072	-	-	-	ko04714
LIPID-P-0010	Carnitine C8:0	FA	CAR	288.218	287.21	[M+H]+	C15H29NO4	88748	69654	59894	61450	54994	135040	48964	54751	68039	56525	44442	43562	53708	32382	50162	65617	28277	52695	C02301	HMDB0000791	11953814	LMFA07070095	25243-95-2	18102	-	ko04714
LIPID-P-0011	Carnitine C6-2OH	FA	CAR	290.161	289.153	[M+H]+	C13H23NO6	331630	278350	277880	79339	346350	247800	318690	260640	193300	271430	62849	226110	280640	198680	201810	228550	249380	245680	C02301	HMDB0000552	128145	LMFA07070087	102673-95-0	70857	5536	ko04714
LIPID-P-0013	Carnitine C10:0	FA	CAR	316.25	315.241	[M+H]+	C17H33NO4	238060	167050	106190	143570	148300	270700	101090	107610	161970	122540	90466	99868	130660	82556	121760	138520	93245	145700	C02301	HMDB0000651	10245190	LMFA07070059	1492-27-9	68830	5623	ko04714
LIPID-P-0014	Carnitine C12:0	FA	CAR	344.281	343.272	[M+H]+	C19H37NO4	259360	248830	152660	197730	147230	520710	161700	95070	239370	112920	101710	137860	176460	109850	109230	210390	124060	176450	C02301	HMDB0002250	168381	LMFA07070062	25518-54-1	77086	6573	ko04714
LIPID-P-0015	Carnitine C13:0	FA	CAR	358.295	357.288	[M+H]+	C20H39NO4	39205	67018	34025	51719	40082	78116	25093	17416	34610	23375	18141	25352	36961	20419	17642	36900	27846	36024	C02301	-	-	-	-	-	-	ko04714
LIPID-P-0016	Carnitine C12-OH	FA	CAR	360.276	359.267	[M+H]+	C19H37NO5	45558	19172	50581	331950	92772	80586	19452	22382	30203	16922	155090	12043	15453	15701	14565	21205	9122.1	18009	C02301	-	-	LMFA07070039	-	-	-	ko04714
LIPID-P-0017	Carnitine C14:0	FA	CAR	372.313	371.304	[M+H]+	C21H41NO4	1698600	1601600	919600	1454500	1041200	2791800	1148900	748800	1258100	1169700	743640	933990	1414300	926510	758010	988340	920260	1574600	C02301	HMDB0005066	53477791	LMFA07070102	25597-07-3	84634	-	ko04714
LIPID-P-0018	Carnitine C15:0	FA	CAR	386.325	385.319	[M+H]+	C22H43NO4	74863	91965	24008	69369	58001	120600	55120	33794	57927	42498	20453	42009	67923	32173	27258	49895	43523	76870	C02301	-	-	-	-	-	-	ko04714
LIPID-P-0019	Carnitine C12:1-2OH	FA	CAR	374.255	373.246	[M+H]+	C19H35NO6	266110	223790	263540	87453	254530	292140	347510	275800	260250	256730	88371	275690	335980	205480	259640	251070	291730	305020	C02301	-	-	LMFA07070083	-	-	-	ko04714
LIPID-P-0020	Carnitine C14-OH	FA	CAR	388.307	387.298	[M+H]+	C21H41NO5	21027	21074	14834	14532	5673.2	54707	15284	10446	27682	15620	9164.9	17668	19447	13929	9864.8	22223	31358	22035	C02301	-	-	LMFA07070045	-	-	-	ko04714
LIPID-P-0021	Carnitine C16:0	FA	CAR	400.344	399.335	[M+H]+	C23H45NO4	5197700	4440800	2658300	4202500	3080000	6498100	3707900	2399100	3959000	3713800	2580000	2874800	4210400	2476300	2174900	2860400	2906300	4791000	C02990	HMDB0000222	11953816	LMFA07070004	2364-67-2	17490	5231	ko00071,ko01212
LIPID-P-0022	Carnitine C16-OH	FA	CAR	416.339	415.33	[M+H]+	C23H45NO5	102650	119990	44977	96421	52058	197060	65916	46498	102820	66451	58690	59436	112180	56071	46757	81766	91180	107640	C02301	HMDB0013336	126456228	LMFA07070113	195207-76-2	-	-	ko04714
LIPID-P-0023	Carnitine C18:0	FA	CAR	428.375	427.366	[M+H]+	C25H49NO4	1348400	1415800	754910	1292900	972970	1443300	1113700	779900	951710	1046400	932960	815870	1522000	767090	660670	1085600	961440	1365100	C02301	HMDB0000848	52922056	LMFA07070008	25597-09-5	84644	5811	ko04714
LIPID-P-0024	Carnitine C20:0	FA	CAR	456.404	455.397	[M+H]+	C27H53NO4	51165	49636	37868	45032	34061	38357	37635	34491	31227	26874	30678	23960	47981	28403	21188	44014	37158	43758	C02301	-	-	-	-	-	-	ko04714
LIPID-P-0025	Carnitine C18-OH	FA	CAR	444.37	443.361	[M+H]+	C25H49NO5	54352	83050	41637	64085	47020	82343	69612	51601	66406	70095	72844	48280	106900	40731	55664	71045	69517	91490	C02301	-	-	LMFA07070043	-	-	-	ko04714
LIPID-P-0026	Carnitine C3:1-2OH	FA	CAR	248.113	247.106	[M+H]+	C10H17NO6	134330	79501	46103	80398	85727	174420	46456	43172	75251	39022	51293	37055	45468	37633	36138	46722	45084	38751	C02301	HMDB0002095	91825606	LMFA07070080	910825-21-7	85470	6484	ko04714
LIPID-P-0027	Carnitine C4:1-2OH	FA	CAR	262.129	261.121	[M+H]+	C11H19NO6	65120	60756	48816	68113	81355	63039	40965	69930	43093	42460	73185	39711	60941	42904	57055	54696	58168	34308	C02301	HMDB0061717	-	LMFA07070101	-	-	-	ko04714
LIPID-P-0028	Carnitine C5:1	FA	CAR	244.155	243.147	[M+H]+	C12H21NO4	10472	9606.3	11420	9121	10591	7074.4	9586.8	10739	9517.2	9983.6	19832	8066.3	11674	13011	12040	13423	10608	5955.1	C02301	HMDB0002366	91825636	LMFA07070108	64681-36-3	85520	-	ko04714
LIPID-P-0029	Carnitine C6:1	FA	CAR	258.171	257.163	[M+H]+	C13H23NO4	18839	15661	12504	15963	14400	17193	9789.1	14070	15161	6768.4	10594	9863.6	14880	7290.5	13194	12134	13255	9679.5	C02301	HMDB0013161	-	LMFA07070031	-	-	-	ko04714
LIPID-P-0030	Carnitine C5:1-2OH	FA	CAR	274.13	273.121	[M+H]+	C12H19NO6	5384400	4999600	5177800	5659700	5283800	5360400	4697800	4852700	4714300	4282300	5277000	4606600	4012200	4209700	4117300	4424800	4926100	4586600	C02301	-	-	LMFA07070065	-	-	-	ko04714
LIPID-P-0031	Carnitine C8:1	FA	CAR	286.203	285.194	[M+H]+	C15H27NO4	61510	73812	63155	75288	84696	96471	65954	49377	84241	53608	66876	63320	68403	46768	69541	67808	54393	51996	C02301	HMDB0013324	70679121	LMFA07070014	-	-	-	ko04714
LIPID-P-0033	Carnitine C10:1	FA	CAR	314.234	313.225	[M+H]+	C17H31NO4	195890	168420	120140	177650	179260	197420	106660	93200	133970	97484	76944	99700	127870	67061	92019	106390	87783	97037	C02301	HMDB0013205	-	LMFA07070056	-	-	-	ko04714
LIPID-P-0035	Carnitine C12:1	FA	CAR	342.265	341.257	[M+H]+	C19H35NO4	258880	252590	119810	236240	163810	393420	116730	120350	168430	123940	65123	99435	187890	68031	103880	130820	92044	126800	C02301	HMDB0013326	-	-	-	89717	-	ko04714
LIPID-P-0036	Carnitine C12:1-OH	FA	CAR	358.26	357.252	[M+H]+	C19H35NO5	51440	36265	25762	42194	24693	60015	20922	16240	30931	23954	12916	21142	28820	16321	18237	23023	23235	25864	C02301	-	-	LMFA07070024	-	-	-	ko04714
LIPID-P-0037	Carnitine C14:1	FA	CAR	370.297	369.288	[M+H]+	C21H39NO4	1200700	1256500	768930	1189700	721080	1962300	612330	488520	875440	512540	318600	604360	662900	399560	501210	778100	419570	931100	C02301	HMDB0002014	22833575	LMFA07070057	835598-21-5	73060	6437	ko04714
LIPID-P-0038	Carnitine C14:1-OH	FA	CAR	386.292	385.283	[M+H]+	C21H39NO5	75294	81841	36894	75263	45507	170160	36922	30811	72833	27769	21062	34398	42020	24893	29291	46580	51254	58384	C02301	HMDB0013330	-	-	-	-	-	ko04714
LIPID-P-0039	Carnitine C16:1	FA	CAR	398.328	397.319	[M+H]+	C23H43NO4	1500100	1097500	843180	1184600	582670	1699200	733210	573790	923490	724180	365290	616080	755130	470790	547350	704290	462280	1072300	C02301	HMDB0006317	53477817	LMFA07070097	-	86031	-	ko04714
LIPID-P-0040	Carnitine C16:1-OH	FA	CAR	414.322	413.314	[M+H]+	C23H43NO5	67178	72792	40771	80554	40333	170560	35598	32054	66475	29346	18078	43677	48815	31763	42568	44903	50026	58364	C02301	HMDB0013333	-	LMFA07070044	-	-	-	ko04714
LIPID-P-0042	Carnitine C18:1	FA	CAR	426.36	425.351	[M+H]+	C25H47NO4	4416700	4000100	2435600	4284200	2487700	5688400	2348100	1643600	2487600	2044100	1376200	2211300	2872300	1505500	1498600	2082800	1817500	3372600	C02301	HMDB0005065	46907933	LMFA07070096	38677-66-6	84651	-	ko04714
LIPID-P-0044	Carnitine C22:1	FA	CAR	482.419	481.413	[M+H]+	C29H55NO4	42661	42734	29531	44675	39134	36238	29141	25142	28425	33067	42829	28802	57312	36705	28394	43020	37473	37209	C02301	-	-	-	-	-	-	ko04714
LIPID-P-0045	Carnitine C18:1-OH	FA	CAR	442.355	441.345	[M+H]+	C25H47NO5	124100	143710	69799	136400	69234	258210	70722	56002	111220	72572	49051	82456	114850	48923	64570	77102	91571	160070	C02301	HMDB0013339	-	LMFA07070025	-	-	-	ko04714
LIPID-P-0046	Carnitine C10:2	FA	CAR	312.218	311.21	[M+H]+	C17H29NO4	27202	24015	24042	32823	25679	19332	22320	14363	20381	12723	12088	17330	21156	8645	10318	13823	25338	16254	C02301	HMDB0006469	-	LMFA07070015	-	84098	-	ko04714
LIPID-P-0047	Carnitine C14:2	FA	CAR	368.281	367.272	[M+H]+	C21H37NO4	228550	241920	141830	214720	173710	405820	102400	80929	174540	65080	47899	99967	97139	59576	95030	153140	88386	134630	C02301	HMDB0013331	-	LMFA07070020	-	-	-	ko04714
LIPID-P-0048	Carnitine C16:2	FA	CAR	396.313	395.304	[M+H]+	C23H41NO4	262870	269770	115430	278310	194230	436140	116260	88300	154840	93337	50720	122450	132810	54925	91750	143370	113750	188360	C02301	HMDB0013334	-	LMFA07070021	1911579-97-9	-	-	ko04714
LIPID-P-0049	Carnitine C18:2	FA	CAR	424.344	423.335	[M+H]+	C25H45NO4	1951400	1881800	789310	1855800	1516800	2564600	1056600	694900	1035700	705970	496440	896750	1125700	515870	651980	776950	800210	1332700	C02301	HMDB0006469	6450015	LMFA07070092	36816-10-1	84098	-	ko04714
LIPID-P-0050	Carnitine C20:2	FA	CAR	452.374	451.366	[M+H]+	C27H49NO4	70219	92641	51181	90861	80566	82768	56944	47683	49232	50345	36556	46461	64375	33823	39363	38149	57564	90452	C02301	-	-	-	-	-	-	ko04714
LIPID-P-0051	Carnitine C18:2-OH	FA	CAR	440.339	439.33	[M+H]+	C25H45NO5	54917	78811	27013	76358	56095	138760	34087	24617	44999	19916	16242	38194	43947	18189	20917	32676	45171	64369	C02301	-	-	LMFA07070042	-	-	-	ko04714
LIPID-P-0052	Cholesterol	ST	Cho	369.4	386.355	[M-H2O+H]+	C27H46O	3804300	3643500	4006300	4003100	3251900	3279700	3731800	3933400	3811300	3945300	3802200	3466200	3766300	3720600	3174500	3847300	3617500	4101000	C00187	HMDB0000067	-	LMST01010001	-	16113	-	ko00100,ko00120,ko00140,ko00981,ko01100,ko04913,ko04925,ko04927,ko04934,ko04975,ko04976,ko04977,ko04979,ko05200,ko05217
LIPID-P-0054	CE(14:0)	ST	CE	614.597	596.553	[M+NH4]+	C41H72O2	9511.5	12783	12735	10932	4223.9	9970.7	9376.1	15782	6681.9	10314	3203.3	8849.5	9445.8	5024.8	6255.4	12406	8991.9	10230	C02530	HMDB0006725	99486	LMST01020004	1989-52-2	84304	-	ko00100,ko04913,ko04975,ko04976,ko04977,ko04979
LIPID-P-0055	CE(15:0)	ST	CE	628.603	610.569	[M+NH4]+	C42H74O2	16982	22459	19922	24788	18473	15178	14444	16870	11725	20987	5641.6	12966	15252	13497	9210.9	20833	21619	21160	C02530	HMDB0060057	24779606	LMST01020027	-	-	-	ko00100,ko04913,ko04975,ko04976,ko04977,ko04979
LIPID-P-0056	CE(16:0)	ST	CE	642.628	624.585	[M+NH4]+	C43H76O2	295340	277040	243550	300470	183130	178960	225900	220530	183490	243300	127320	188110	216560	173960	137630	208120	205900	202340	C11251	HMDB0000885	246520	LMST01020005	601-34-3	3663	5844	--
LIPID-P-0057	CE(18:0)	ST	CE	670.66	652.616	[M+NH4]+	C45H80O2	42063	44826	19164	47625	33916	38947	58226	40367	47642	29796	28778	44212	40831	29382	19756	48408	36044	28963	C02530	HMDB0010368	53480457	LMST01020007	-	-	5898	ko00100,ko04913,ko04975,ko04976,ko04977,ko04979
LIPID-P-0064	CE(16:1)	ST	CE	640.613	622.569	[M+NH4]+	C43H74O2	245970	213960	459790	245530	104470	142110	211100	247350	203830	219570	116250	203010	141670	284380	165720	164850	156670	177730	C02530	HMDB0000658	13828666	LMST01020006	16711-66-3	84323	5629	ko00100,ko04913,ko04975,ko04976,ko04977,ko04979
LIPID-P-0065	CE(17:1)	ST	CE	654.619	636.585	[M+NH4]+	C44H76O2	52943	60855	61105	53114	40881	39444	37284	50826	34147	37637	27578	44271	39405	52626	31485	46164	44287	46595	C02530	HMDB0060060	-	LMST01020023	-	-	-	ko00100,ko04913,ko04975,ko04976,ko04977,ko04979
LIPID-P-0066	CE(18:1)	ST	CE	668.644	650.6	[M+NH4]+	C45H78O2	643830	688920	858550	796980	509950	522430	710600	762620	518810	570670	371870	750610	585730	586870	457100	635700	622510	712890	C14641	HMDB0000918	50938266	LMST01020003	303-43-5	46898	5872	--
LIPID-P-0067	CE(19:1)	ST	CE	682.7	664.616	[M+NH4]+	C46H80O2	2363.6	1777.1	2875.2	2740.7	2227.3	1840.5	2598.6	6884.9	1055	2263.6	1494.9	2961.1	2250.9	4015.8	2169.5	6585.1	4969.8	4471.7	C02530	-	-	-	-	-	-	ko00100,ko04913,ko04975,ko04976,ko04977,ko04979
LIPID-P-0068	CE(20:1)	ST	CE	696.675	678.631	[M+NH4]+	C47H82O2	10159	11768	10129	8765.7	6185.2	8302.8	12001	14512	6699.2	10844	3924	15249	6116.4	12398	7675.4	10124	14654	7722.3	C02530	HMDB0005193	53477794	LMST01020011	70832-37-0	88795	-	ko00100,ko04913,ko04975,ko04976,ko04977,ko04979
LIPID-P-0072	CE(17:2)	ST	CE	652.599	634.569	[M+NH4]+	C44H74O2	25724	16459	28103	22449	10913	18961	7553.6	24142	5816.2	14912	11303	10838	15241	18725	14974	17434	8195.5	11907	C02530	-	-	-	-	-	-	ko00100,ko04913,ko04975,ko04976,ko04977,ko04979
LIPID-P-0073	CE(18:2)	ST	CE	666.628	648.585	[M+NH4]+	C45H76O2	8182300	7926100	10713000	9582900	5879200	5818200	7471200	7211900	5830900	5920100	5337900	5923600	7326700	7534800	5575600	7374700	7437800	7293200	C15441	HMDB0000610	131801653	LMST01020008	604-33-1	41509	5584	--
LIPID-P-0075	CE(20:2)	ST	CE	694.657	676.616	[M+NH4]+	C47H80O2	36420	44244	60219	39720	34369	22120	40275	52510	30154	35718	27871	48446	39388	36013	35749	21421	44732	51372	C02530	HMDB0006734	53477891	LMST01020012	77715-45-8	88775	-	ko00100,ko04913,ko04975,ko04976,ko04977,ko04979
LIPID-P-0077	CE(18:3)	ST	CE	664.613	646.569	[M+NH4]+	C45H74O2	355320	349210	324560	498140	260890	198900	254370	301440	308670	220400	158040	269280	201220	244700	183840	261860	302180	283510	C02530	HMDB0010370	6436907	LMST01020009	-	-	-	ko00100,ko04913,ko04975,ko04976,ko04977,ko04979
LIPID-P-0079	CE(20:3)	ST	CE	692.644	674.6	[M+NH4]+	C47H78O2	1895400	1691900	2969200	1157200	866050	1036200	1243500	1596300	1237400	1475200	1116400	1678600	1847000	1567900	1274000	1565500	1580300	1655200	C02530	HMDB0006736	53477892	LMST01020013	7274-08-0	-	-	ko00100,ko04913,ko04975,ko04976,ko04977,ko04979
LIPID-P-0083	CE(20:4)	ST	CE	690.585	672.585	[M+NH4]+	C47H76O2	11334000	15221000	12545000	16110000	9927200	11512000	10645000	13134000	14656000	10999000	7009100	9972800	13501000	9530700	11173000	15919000	9451100	13382000	C02530	HMDB0006726	6479222	LMST01020014	604-34-2	-	-	ko00100,ko04913,ko04975,ko04976,ko04977,ko04979
LIPID-P-0084	CE(22:4)	ST	CE	718.66	700.616	[M+NH4]+	C49H80O2	28124	87090	100590	88989	45569	82518	79993	83698	55824	44493	28119	48169	45735	45858	45028	66092	65988	58406	C02530	HMDB0006729	16061341	LMST01020018	14940-92-2	-	-	ko00100,ko04913,ko04975,ko04976,ko04977,ko04979
LIPID-P-0086	CE(24:4)	ST	CE	746.7	740.647	[M+NH4]+	C52H84O2	9084.4	10340	1694.4	15439	7054.1	6978.6	8472.9	11087	8364.8	4107.4	968.72	3746.3	5680.7	8657.5	2551.8	3098.4	13685	9020.4	C02530	-	-	-	-	-	-	ko00100,ko04913,ko04975,ko04976,ko04977,ko04979
LIPID-P-0087	CE(20:5)	ST	CE	688.613	670.569	[M+NH4]+	C47H74O2	6334600	6366300	7240300	4162600	3429300	3642100	8536700	6196800	4468200	3754200	6376600	9008800	5181800	4871800	3847700	8608300	5024900	7330500	C02530	HMDB0006731	53477889	LMST01020015	74892-97-0	-	-	ko00100,ko04913,ko04975,ko04976,ko04977,ko04979
LIPID-P-0090	CE(24:5)	ST	CE	744.7	712.616	[M+NH4]+	C50H80O2	25689	33393	14293	27001	26331	14044	46214	53707	28404	20955	14861	35403	22745	20093	22848	29483	44876	25072	C02530	-	-	-	-	-	-	ko00100,ko04913,ko04975,ko04976,ko04977,ko04979
LIPID-P-0092	CE(22:6)	ST	CE	714.628	696.585	[M+NH4]+	C49H76O2	12105000	12880000	14381000	9800100	11237000	13399000	20504000	14260000	13749000	18251000	10858000	6787100	10434000	15895000	7426500	14490000	12421000	14970000	C02530	HMDB0006733	53477890	LMST01020019	70110-50-8	-	-	ko00100,ko04913,ko04975,ko04976,ko04977,ko04979
LIPID-P-0093	CE(24:6)	ST	CE	742.7	724.616	[M+NH4]+	C51H80O2	23473	48652	31900	28186	32972	19459	14412	29991	20441	27028	24276	17907	21443	25326	31887	31873	28391	25584	C02530	-	-	-	-	-	-	ko00100,ko04913,ko04975,ko04976,ko04977,ko04979
LIPID-P-0095	SPH(d16:1)	SL	SPH	272.259	271.251	[M+H]+	C16H33NO2	1988400	1655400	1584300	1728700	2100200	1701900	1298800	1559600	1238400	1530700	1545300	1567600	1433100	1422600	1520100	1225500	1599100	1402600	C00836	-	-	LMSP01040008	-	-	-	ko00600,ko01100,ko04071
LIPID-P-0096	SPH(d18:1)	SL	SPH	300.29	299.282	[M+H]+	C18H37NO2	442420	359530	245770	403550	526780	234010	321450	168350	280630	244470	222090	452560	161050	334100	299450	391370	307650	206570	C00836	-	-	LMSP01010001	-	-	-	ko00600,ko01100,ko04071
LIPID-P-0097	SPH(d18:2)	SL	SPH	298.275	297.267	[M+H]+	C18H35NO2	33753	17016	9	51171	41340	16670	20564	9	28797	13647	9	9	9	9	12559	21405	15044	9	C00836	-	-	LMSP01080010	-	-	-	ko00600,ko01100,ko04071
LIPID-P-0102	Cer(d18:0/16:0)	SL	Cer	540.536	539.528	[M+H]+	C34H69NO3	10927	25421	13846	31328	32653	13306	14121	22197	18030	30751	22652	23918	24368	19042	13648	32720	10625	24325	C00195	HMDB0011760	5283572	LMSP02020001	-	67042	-	ko00600,ko01100,ko04071,ko04217,ko04722,ko04920,ko04931,ko04933,ko05140
LIPID-P-0103	Cer(d18:0/18:0)	SL	Cer	568.567	567.559	[M+H]+	C36H73NO3	8347.5	16273	8271.8	10464	6186.4	10213	4125.5	5128.1	10168	9413	7877.8	7792.1	5399.9	5810	2953	5820.4	3534.9	4710.7	C00195	HMDB0011761	5283573	LMSP02020008	-	67033	-	ko00600,ko01100,ko04071,ko04217,ko04722,ko04920,ko04931,ko04933,ko05140
LIPID-P-0105	Cer(d18:0/22:0)	SL	Cer	624.629	623.622	[M+H]+	C40H81NO3	29142	47988	109980	50509	50057	42287	44101	69295	44162	62518	78198	67920	74318	94774	33477	111060	56137	46173	C00195	HMDB0011765	5283575	LMSP02020010	-	67021	-	ko00600,ko01100,ko04071,ko04217,ko04722,ko04920,ko04931,ko04933,ko05140
LIPID-P-0106	Cer(d18:0/24:0)	SL	Cer	652.661	651.653	[M+H]+	C42H85NO3	34111	34998	66281	32563	28558	38227	28662	60580	17662	54396	52906	59441	39065	61567	27281	32137	34067	24799	C00195	HMDB0011768	5283577	LMSP02020012	-	52961	-	ko00600,ko01100,ko04071,ko04217,ko04722,ko04920,ko04931,ko04933,ko05140
LIPID-P-0107	Cer(d18:0/24:1)	SL	Cer	650.6	649.637	[M+H]+	C42H83NO3	83188	102470	180190	89518	82391	110570	86592	121630	90077	129440	145290	154020	169020	174930	79409	155130	113330	86547	C00195	HMDB0011769	-	LMSP02020011	-	74130	-	ko00600,ko01100,ko04071,ko04217,ko04722,ko04920,ko04931,ko04933,ko05140
LIPID-P-0109	Cer(d18:1/16:0)	SL	Cer	538.52	537.512	[M+H]+	C34H67NO3	326930	331510	388860	436700	350210	320480	345410	273360	222470	154910	282140	283000	366940	340020	193260	535740	272570	266370	C00195	HMDB0004949	5283564	LMSP02010004	-	72959	7202	ko00600,ko01100,ko04071,ko04217,ko04722,ko04920,ko04931,ko04933,ko05140
LIPID-P-0111	Cer(d18:1/18:0)	SL	Cer	566.551	565.543	[M+H]+	C36H71NO3	182940	189150	81998	229420	149100	233390	145530	82262	128880	91827	124340	119430	148630	107720	82846	139550	84396	182490	C00195	HMDB0004950	5283565	LMSP02010006	-	72961	7203	ko00600,ko01100,ko04071,ko04217,ko04722,ko04920,ko04931,ko04933,ko05140
LIPID-P-0112	Cer(d18:1/19:0)	SL	Cer	580.6	579.559	[M+H]+	C37H73NO3	45120	32724	18114	50763	21060	29282	16486	15171	9878.5	18035	12919	8956	18989	14633	2798.1	18719	16154	17613	C00195	-	-	LMSP02010032	-	-	-	ko00600,ko01100,ko04071,ko04217,ko04722,ko04920,ko04931,ko04933,ko05140
LIPID-P-0113	Cer(d18:1/20:0)	SL	Cer	594.583	593.575	[M+H]+	C38H75NO3	118140	96538	175820	142540	83015	92221	58264	63179	64594	65216	71608	84288	80618	117480	50616	106490	71195	105900	C00195	HMDB0004951	5283566	LMSP02010007	-	72962	7204	ko00600,ko01100,ko04071,ko04217,ko04722,ko04920,ko04931,ko04933,ko05140
LIPID-P-0114	Cer(d18:1/21:0)	SL	Cer	608.598	607.59	[M+H]+	C39H77NO3	38254	40498	29022	45891	28388	26375	23845	20366	23407	28670	26054	18164	17190	20897	17293	16628	25963	28869	C00195	-	-	-	-	-	-	ko00600,ko01100,ko04071,ko04217,ko04722,ko04920,ko04931,ko04933,ko05140
LIPID-P-0115	Cer(d18:1/22:0)	SL	Cer	622.614	621.606	[M+H]+	C40H79NO3	1105200	1127700	1444800	1400900	811910	1154800	656040	893670	834910	707110	994080	675060	748730	1611000	595810	1019900	815700	999430	C00195	HMDB0004952	5283567	LMSP02010008	-	72966	7205	ko00600,ko01100,ko04071,ko04217,ko04722,ko04920,ko04931,ko04933,ko05140
LIPID-P-0116	Cer(d18:1/23:0)	SL	Cer	636.629	635.622	[M+H]+	C41H81NO3	1097400	1317200	795980	1372500	756760	902890	823200	690960	638090	767420	947410	389040	740260	895110	475470	1016200	701280	940890	C00195	HMDB0000950	52931115	LMSP02010021	67605-84-9	84372	5896	ko00600,ko01100,ko04071,ko04217,ko04722,ko04920,ko04931,ko04933,ko05140
LIPID-P-0117	Cer(d18:1/24:0)	SL	Cer	650.645	649.637	[M+H]+	C42H83NO3	2556400	2603600	2387600	2957300	1318500	1636100	1305600	1427000	1530600	1925800	1630200	1606300	2486600	2057500	1169500	1035800	1238800	1301200	C00195	HMDB0004956	5283571	LMSP02010012	-	72965	7209	ko00600,ko01100,ko04071,ko04217,ko04722,ko04920,ko04931,ko04933,ko05140
LIPID-P-0118	Cer(d18:1/25:0)	SL	Cer	664.661	663.653	[M+H]+	C43H85NO3	195860	211530	153530	181070	151080	161400	152200	141750	120680	106780	103950	124980	137040	152650	124720	137530	161200	170450	C00195	HMDB0004957	9547202	LMSP02010013	-	134548	7210	ko00600,ko01100,ko04071,ko04217,ko04722,ko04920,ko04931,ko04933,ko05140
LIPID-P-0119	Cer(d18:1/26:0)	SL	Cer	678.676	677.669	[M+H]+	C44H87NO3	43088	18748	20835	30063	23025	34715	9963.9	28316	22388	12469	26787	22288	19341	35513	13723	13732	21133	8923.1	C00195	HMDB0004955	5283570	LMSP02010011	-	72968	7208	ko00600,ko01100,ko04071,ko04217,ko04722,ko04920,ko04931,ko04933,ko05140
LIPID-P-0120	Cer(d18:1/16:1)	SL	Cer	536.504	535.496	[M+H]+	C34H65NO3	31924	64372	58463	61928	75771	74843	50370	87923	72005	48893	92590	42989	49402	43382	29600	52274	34573	30053	C00195	HMDB0035480	-	-	-	-	-	ko00600,ko01100,ko04071,ko04217,ko04722,ko04920,ko04931,ko04933,ko05140
LIPID-P-0123	Cer(d18:1/22:1)	SL	Cer	620.598	619.59	[M+H]+	C40H77NO3	67744	54403	157450	93053	43920	55652	44567	36277	48537	46198	58119	45037	37447	55215	40830	50939	31899	47122	C00195	HMDB0011775	53481052	-	-	84701	-	ko00600,ko01100,ko04071,ko04217,ko04722,ko04920,ko04931,ko04933,ko05140
LIPID-P-0124	Cer(d18:1/24:1)	SL	Cer	648.629	647.622	[M+H]+	C42H81NO3	3826400	3812000	3293700	2481000	2126400	3075600	1269900	1629900	1544500	2075800	2157100	1425900	1852000	2568200	1396000	1892400	2391200	1522400	C00195	HMDB0004953	5283568	LMSP02010009	-	74450	7206	ko00600,ko01100,ko04071,ko04217,ko04722,ko04920,ko04931,ko04933,ko05140
LIPID-P-0139	Cer(d18:2/22:0)	SL	Cer	620.6	619.59	[M+H]+	C40H77NO3	76482	75027	90015	51808	36332	58844	45250	42587	39531	45789	34825	30056	39101	50079	16298	48676	24668	37740	C00195	-	-	LMSP02010029	-	-	-	ko00600,ko01100,ko04071,ko04217,ko04722,ko04920,ko04931,ko04933,ko05140
LIPID-P-0140	Cer(d18:2/23:0)	SL	Cer	634.6	633.606	[M+H]+	C41H79NO3	115540	100370	107610	54985	70995	86946	36187	65280	52581	66067	33374	39196	50468	58720	27653	74177	71340	73807	C00195	-	-	LMSP02010030	-	-	-	ko00600,ko01100,ko04071,ko04217,ko04722,ko04920,ko04931,ko04933,ko05140
LIPID-P-0141	Cer(d18:2/24:0)	SL	Cer	648.6	647.622	[M+H]+	C42H81NO3	210550	128150	216810	170890	114270	176940	77070	107740	96140	126480	146030	65678	126460	121360	65122	191850	58857	116340	C00195	-	-	-	-	-	-	ko00600,ko01100,ko04071,ko04217,ko04722,ko04920,ko04931,ko04933,ko05140
LIPID-P-0142	Cer(d18:2/24:1)	SL	Cer	646.6	645.606	[M+H]+	C42H79NO3	127690	125810	193140	104460	92230	68359	111460	51998	70183	77496	76773	70284	68296	98745	39202	99436	61143	93167	C00195	-	-	-	-	-	-	ko00600,ko01100,ko04071,ko04217,ko04722,ko04920,ko04931,ko04933,ko05140
LIPID-P-0159	Coenzyme Q8	PR	CoQ	727.566	780.606	[M+H]+	C53H80O4	42290	31632	20743	36272	44616	52457	55558	49527	39538	43754	45549	27375	47930	34839	18893	35146	39799	32871	C17569	HMDB0006709	5283546	LMPR02010005	-	46372	-	ko00130
LIPID-P-0160	Coenzyme Q9	PR	CoQ	795.629	794.621	[M+H]+	C54H82O4	383600	227430	189040	310180	248020	315280	425820	385340	335710	268960	301100	204840	345900	177300	156130	210860	244120	221440	C01967	HMDB0006707	5280473	LMPR02010004	303-97-9	18160	-	ko00130
LIPID-P-0161	Coenzyme Q10	PR	CoQ	863.691	862.684	[M+H]+	C59H90O4	54922	34653	37035	48047	28538	28664	41576	45343	21717	21113	19332	25691	38757	18496	15169	15867	18564	26745	C11378	HMDB0001072	5281915	LMPR02010001	303-98-0	46245	-	ko04216
LIPID-P-0162	DG(8:0_16:0)	GL	DG	474.411	456.381	[M+NH4]+	C27H52O5	71792	47088	55050	48304	41382	51508	59274	55838	52191	44757	44152	65709	56265	52352	57851	58696	60373	57972	C00641	HMDB0092923	-	-	-	-	-	ko00561,ko00562,ko00564,ko01100,ko04070,ko04730
LIPID-P-0167	DG(14:0_16:0)	GL	DG	558.519	540.475	[M+NH4]+	C33H64O5	13655	12964	21725	17433	15072	17222	22163	12274	17498	11924	20783	19904	20020	13577	12029	14057	20569	20280	C00641	HMDB0007011	13734178	LMGL02010378	-	84385	-	ko00561,ko00562,ko00564,ko01100,ko04070,ko04730
LIPID-P-0169	DG(16:0_16:0)	GL	DG	586.55	568.507	[M+NH4]+	C35H68O5	6393700	6018700	5803700	4614000	5955600	7238300	6490200	6971800	5386500	5783800	4690600	5773400	6874600	6104700	5901400	6673300	7136700	6512600	C00641	HMDB0007098	99931	LMGL02010001	-	237189	4255	ko00561,ko00562,ko00564,ko01100,ko04070,ko04730
LIPID-P-0170	DG(14:0_18:0)	GL	DG	586.55	568.507	[M+NH4]+	C35H68O5	26274	18326	20249	26470	31230	28114	35793	26713	18663	22911	26693	20988	22770	21044	21621	27740	31001	24756	C00641	HMDB0007013	53477951	LMGL02010383	-	88810	-	ko00561,ko00562,ko00564,ko01100,ko04070,ko04730
LIPID-P-0171	DG(12:0_20:0)	GL	DG	586.55	568.507	[M+NH4]+	C35H68O5	81128	88645	78448	78403	65236	103600	83791	90240	72662	86936	71358	73860	81941	85177	78477	79597	92195	94351	C00641	HMDB0093103	56936308	LMGL02010340	-	-	-	ko00561,ko00562,ko00564,ko01100,ko04070,ko04730
LIPID-P-0172	DG(17:0_16:0)	GL	DG	600.554	582.522	[M+NH4]+	C36H70O5	5709.8	16351	18959	18307	16567	20763	18174	17645	16819	14155	13139	16829	12637	14375	19674	15346	12325	17093	C00641	HMDB0093778	-	-	-	-	-	ko00561,ko00562,ko00564,ko01100,ko04070,ko04730
LIPID-P-0174	DG(16:0_18:0)	GL	DG	614.582	596.538	[M+NH4]+	C37H72O5	8522700	6647600	7960200	8470800	7893000	8259800	8491500	8934100	11201000	8712500	9157200	8356500	9078700	9022000	9293500	8504600	7586000	8192800	C00641	HMDB0007100	9543688	LMGL02010020	-	86975	4274	ko00561,ko00562,ko00564,ko01100,ko04070,ko04730
LIPID-P-0175	DG(14:0_20:0)	GL	DG	614.582	596.538	[M+NH4]+	C37H72O5	91870	68847	68317	83815	91791	93866	93930	119210	91306	75460	107630	60003	73391	73355	72809	75283	74350	72798	C00641	HMDB0007020	53477955	LMGL02010388	-	88798	-	ko00561,ko00562,ko00564,ko01100,ko04070,ko04730
LIPID-P-0177	DG(17:0_18:0)	GL	DG	628.585	610.554	[M+NH4]+	C38H74O5	37782	31586	40044	64700	52306	44194	11199	49484	43497	45256	47889	35106	28941	34425	53345	28297	31116	47002	C00641	HMDB0093808	9543693	-	-	-	-	ko00561,ko00562,ko00564,ko01100,ko04070,ko04730
LIPID-P-0178	DG(18:0_18:0)	GL	DG	642.613	624.569	[M+NH4]+	C39H76O5	17586000	6811000	9602300	10908000	14806000	11866000	8136500	13423000	9093100	11011000	12783000	16414000	10737000	9522400	15334000	13590000	13115000	10037000	C00641	HMDB0007158	102615	LMGL02010002	-	-	-	ko00561,ko00562,ko00564,ko01100,ko04070,ko04730
LIPID-P-0179	DG(16:0_20:0)	GL	DG	642.613	624.569	[M+NH4]+	C39H76O5	39740	11439	13612	65829	50938	39729	43940	36603	38242	32824	67368	59758	21058	33344	39724	27501	33727	38965	C00641	HMDB0007107	9543710	LMGL02010042	-	88446	-	ko00561,ko00562,ko00564,ko01100,ko04070,ko04730
LIPID-P-0180	DG(14:0_22:0)	GL	DG	642.613	624.569	[M+NH4]+	C39H76O5	102100	47563	89120	77842	99420	72685	103770	89530	118330	105640	94215	113890	67915	72045	79754	135790	103100	59252	C00641	HMDB0007028	53477963	LMGL02010395	-	88802	-	ko00561,ko00562,ko00564,ko01100,ko04070,ko04730
LIPID-P-0181	DG(19:0_18:0)	GL	DG	656.614	638.585	[M+NH4]+	C40H78O5	18750	18172	13848	5720.3	7475	4656	4311.3	11333	8677.2	12087	7876.4	1441	13153	12656	19533	5196.6	15435	11002	C00641	HMDB0094065	-	-	-	-	-	ko00561,ko00562,ko00564,ko01100,ko04070,ko04730
LIPID-P-0183	DG(20:0_18:0)	GL	DG	670.639	652.601	[M+NH4]+	C41H80O5	58853	46805	43371	163970	58757	32607	26242	29397	29830	39564	97076	70592	32169	51843	48292	54621	41535	49049	C00641	HMDB0007361	3246949	-	-	89002	-	ko00561,ko00562,ko00564,ko01100,ko04070,ko04730
LIPID-P-0188	DG(14:0_16:1)	GL	DG	556.503	538.46	[M+NH4]+	C33H62O5	210560	254150	190900	138560	316130	301780	313650	328230	323380	260930	208920	347110	253930	224240	328000	207630	283760	234540	C00641	HMDB0007012	53477950	LMGL02010379	-	84386	-	ko00561,ko00562,ko00564,ko01100,ko04070,ko04730
LIPID-P-0196	DG(16:0_18:1)	GL	DG	612.566	594.522	[M+NH4]+	C37H70O5	149220	191730	228620	144850	164380	225310	115080	105180	66724	224410	80168	152000	230100	241020	54937	209240	70480	105040	C00641	HMDB0007102	5282283	LMGL02010006	-	75466	4260	ko00561,ko00562,ko00564,ko01100,ko04070,ko04730
LIPID-P-0201	DG(18:0_18:1)	GL	DG	640.597	622.554	[M+NH4]+	C39H74O5	32926	24256	38703	22707	41897	22167	27410	28185	20624	50677	34678	24685	45674	28794	11198	52502	17118	16393	C00641	HMDB0007160	6443547	LMGL02010043	-	75468	-	ko00561,ko00562,ko00564,ko01100,ko04070,ko04730
LIPID-P-0210	DG(14:0_18:2)	GL	DG	582.519	564.475	[M+NH4]+	C35H64O5	2196.4	5815.4	5834.6	4337.8	11557	22671	2361.5	6753.6	1098.2	14752	1931	15014	11469	13397	3044.8	12566	5200.7	7129.7	C00641	HMDB0007043	14275352	LMGL02010385	-	88784	-	ko00561,ko00562,ko00564,ko01100,ko04070,ko04730
LIPID-P-0213	DG(16:1_18:1)	GL	DG	610.55	592.507	[M+NH4]+	C37H68O5	48128	61948	180200	37117	25879	58354	27162	22275	15568	71938	33017	42155	52730	121820	18097	50520	30413	25448	C00641	HMDB0007131	9543694	LMGL02010026	-	88500	4281	ko00561,ko00562,ko00564,ko01100,ko04070,ko04730
LIPID-P-0214	DG(16:0_18:2)	GL	DG	610.55	592.507	[M+NH4]+	C37H68O5	410600	480470	297370	403250	646840	733220	250680	186990	191230	371160	141960	381680	554250	493760	107880	472780	230900	175460	C00641	HMDB0007103	9543695	LMGL02010027	-	82927	-	ko00561,ko00562,ko00564,ko01100,ko04070,ko04730
LIPID-P-0217	DG(18:0_18:2)	GL	DG	638.582	620.538	[M+NH4]+	C39H72O5	43134	52028	35431	54360	68437	44216	34457	18226	19630	43776	22351	38493	55150	40657	12967	71273	18011	27014	C00641	HMDB0007161	6441562	LMGL02010050	-	77097	-	ko00561,ko00562,ko00564,ko01100,ko04070,ko04730
LIPID-P-0218	DG(18:1_18:1)	GL	DG	638.582	620.538	[M+NH4]+	C39H72O5	544830	759880	1634300	566830	516740	757550	423670	301390	224400	689770	355340	575770	791670	1283800	196040	705260	287300	297270	C00641	HMDB0007218	9543716	LMGL02010049	-	52333	-	ko00561,ko00562,ko00564,ko01100,ko04070,ko04730
LIPID-P-0219	DG(18:1_20:1)	GL	DG	666.613	648.569	[M+NH4]+	C41H76O5	2240.6	14468	32130	8623.3	13541	8990.6	11281	1119.6	4986.6	25667	7276.9	12333	21138	38432	5196.3	23625	9428.6	5819.5	C00165	HMDB0007224	9543756	LMGL02010090	-	84436	4400	ko01521,ko04010,ko04012,ko04014,ko04015,ko04020,ko04024,ko04062,ko04064,ko04066,ko04071,ko04072,ko04261,ko04270,ko04361,ko04370,ko04371,ko04540,ko04611,ko04625,ko04650,ko04658,ko04659,ko04660,ko04662,ko04664,ko04666,ko04713,ko04714,ko04720,ko04722,ko04723,ko04724,ko04725,ko04726,ko04728,ko04730,ko04745,ko04750,ko04911,ko04912,ko04915,ko04916,ko04918,ko04919,ko04920,ko04921,ko04923,ko04925,ko04926…
LIPID-P-0224	DG(16:1_18:2)	GL	DG	608.535	590.491	[M+NH4]+	C37H66O5	75015	90327	111490	70368	98637	133190	45724	48517	38148	65161	17775	70078	68519	107700	10274	82898	37511	39381	C00641	HMDB0007132	9543699	LMGL02010031	-	84419	4319	ko00561,ko00562,ko00564,ko01100,ko04070,ko04730
LIPID-P-0229	DG(18:1_18:2)	GL	DG	636.566	618.522	[M+NH4]+	C39H70O5	830530	1085200	935100	972880	1196000	1334100	538020	356180	307690	787620	294830	793210	1057700	961150	182190	1018100	356760	384620	C00641	HMDB0007219	9543722	LMGL02010056	-	75450	-	ko00561,ko00562,ko00564,ko01100,ko04070,ko04730
LIPID-P-0232	DG(18:2_20:1)	GL	DG	664.597	646.554	[M+NH4]+	C41H74O5	8995.6	10349	26315	13245	17693	23770	6379.1	8716.9	4201.9	19651	7482.1	15398	34084	38567	10013	32930	8963.3	15434	C00641	HMDB0007253	9543765	LMGL02010099	-	89194	-	ko00561,ko00562,ko00564,ko01100,ko04070,ko04730
LIPID-P-0239	DG(16:0_20:4)	GL	DG	634.55	616.507	[M+NH4]+	C39H68O5	17757	25931	17293	40374	40338	46918	12318	12849	16997	25990	12561	20457	29950	24644	8633.8	35909	15840	17792	C00165	HMDB0007112	9543736	LMGL02010070	-	77096	-	ko01521,ko04010,ko04012,ko04014,ko04015,ko04020,ko04024,ko04062,ko04064,ko04066,ko04071,ko04072,ko04261,ko04270,ko04361,ko04370,ko04371,ko04540,ko04611,ko04625,ko04650,ko04658,ko04659,ko04660,ko04662,ko04664,ko04666,ko04713,ko04714,ko04720,ko04722,ko04723,ko04724,ko04725,ko04726,ko04728,ko04730,ko04745,ko04750,ko04911,ko04912,ko04915,ko04916,ko04918,ko04919,ko04920,ko04921,ko04923,ko04925,ko04926…
LIPID-P-0240	DG(18:2_18:2)	GL	DG	634.55	616.507	[M+NH4]+	C39H68O5	1141400	1352600	587130	1400600	2146900	2366600	706930	463210	486110	656660	224160	666360	922790	860540	296110	1100400	458390	352380	C00641	HMDB0007248	9543729	LMGL02010063	-	77127	4371	ko00561,ko00562,ko00564,ko01100,ko04070,ko04730
LIPID-P-0243	DG(18:0_20:4)	GL	DG	662.582	644.538	[M+NH4]+	C41H72O5	41357	42502	36412	52317	30040	43699	42187	26575	28633	40344	37889	31994	28366	51347	27233	34986	44961	29400	C00165	HMDB0007170	6438587	-	-	75728	-	ko01521,ko04010,ko04012,ko04014,ko04015,ko04020,ko04024,ko04062,ko04064,ko04066,ko04071,ko04072,ko04261,ko04270,ko04361,ko04370,ko04371,ko04540,ko04611,ko04625,ko04650,ko04658,ko04659,ko04660,ko04662,ko04664,ko04666,ko04713,ko04714,ko04720,ko04722,ko04723,ko04724,ko04725,ko04726,ko04728,ko04730,ko04745,ko04750,ko04911,ko04912,ko04915,ko04916,ko04918,ko04919,ko04920,ko04921,ko04923,ko04925,ko04926…
LIPID-P-0247	DG(18:2_18:3)	GL	DG	632.535	614.491	[M+NH4]+	C39H66O5	205190	200270	132500	166320	245150	352050	90650	61800	57629	117510	43403	116240	186360	206120	29205	244120	65294	53324	C00641	HMDB0007250	9543737	LMGL02010071	-	89198	-	ko00561,ko00562,ko00564,ko01100,ko04070,ko04730
LIPID-P-0248	DG(16:1_20:4)	GL	DG	632.535	614.491	[M+NH4]+	C39H66O5	15021	12011	5220	8310	7738.8	11592	6065.4	3323.7	8045.2	9720.4	4244	15785	4435.7	15861	5663.8	15973	5599.4	5239.1	C00641	HMDB0007141	9543743	LMGL02010077	-	88489	-	ko00561,ko00562,ko00564,ko01100,ko04070,ko04730
LIPID-P-0251	DG(18:2_20:3)	GL	DG	660.566	642.522	[M+NH4]+	C41H70O5	15169	24346	12986	18742	22770	33009	11975	4558.4	12775	9917.8	1681	9730.8	9218.4	12988	999.04	13136	9282.9	11757	C00641	HMDB0007256	9543785	LMGL02010120	-	89200	-	ko00561,ko00562,ko00564,ko01100,ko04070,ko04730
LIPID-P-0252	DG(18:1_20:4)	GL	DG	660.566	642.522	[M+NH4]+	C41H70O5	100310	103960	67953	147900	122360	166820	116960	78213	63052	80926	74138	86566	140710	141360	79307	128190	68646	105280	C00641	HMDB0007228	9543786	LMGL02010121	-	75449	-	ko00561,ko00562,ko00564,ko01100,ko04070,ko04730
LIPID-P-0259	DG(18:2_20:4)	GL	DG	658.55	640.507	[M+NH4]+	C41H68O5	303510	264660	100250	277990	505780	632790	224310	152190	182820	192440	92318	193500	207710	147650	90771	204450	192080	152300	C00641	HMDB0007257	9543796	LMGL02010131	-	89203	-	ko00561,ko00562,ko00564,ko01100,ko04070,ko04730
LIPID-P-0260	DG(18:1_20:5)	GL	DG	658.55	640.507	[M+NH4]+	C41H68O5	67980	34537	87622	43413	72088	72953	60173	37347	25412	63946	33629	52735	54355	88264	35972	49276	24833	43300	C00641	HMDB0007230	9543797	LMGL02010132	-	89218	-	ko00561,ko00562,ko00564,ko01100,ko04070,ko04730
LIPID-P-0261	DG(16:0_22:6)	GL	DG	658.55	640.507	[M+NH4]+	C41H68O5	45898	35473	26100	30081	77137	60305	33726	24122	20363	52654	24435	45231	50175	54962	21209	41757	13836	18589	C00641	HMDB0007121	9543827	LMGL02010162	-	82949	-	ko00561,ko00562,ko00564,ko01100,ko04070,ko04730
LIPID-P-0268	DG(16:1_22:6)	GL	DG	656.52	638.491	[M+NH4]+	C41H66O5	36016	24501	74885	19358	36771	45797	40893	19859	23593	54062	10208	33470	41607	70978	19492	36301	16082	29735	C00641	HMDB0007150	9543839	-	-	-	-	ko00561,ko00562,ko00564,ko01100,ko04070,ko04730
LIPID-P-0269	DG(18:1_22:6)	GL	DG	684.561	666.522	[M+NH4]+	C43H70O5	240810	174880	335430	114450	203230	238920	171210	112240	92700	263320	116840	191860	250080	259520	132920	202950	103410	175000	C00641	HMDB0007208	53478083	-	-	88551	-	ko00561,ko00562,ko00564,ko01100,ko04070,ko04730
LIPID-P-0271	DG(18:2_22:6)	GL	DG	682.539	664.507	[M+NH4]+	C43H68O5	674390	373720	368490	362810	547590	628490	366540	218340	195270	392700	135500	298580	481520	359270	164150	361570	220430	253040	C00641	HMDB0007266	9543899	-	-	-	-	ko00561,ko00562,ko00564,ko01100,ko04070,ko04730
LIPID-P-0272	MG(14:0)	GL	MG	320.289	302.246	[M+NH4]+	C17H34O4	4515.8	1573.1	1929.7	5618.1	4481.9	3929.7	3906.5	4003.2	3161.2	3948.5	6868.9	2028.2	3769.6	2641.5	2485	2870	3960.5	3097.6	C01885	HMDB0011561	10957631	-	-	75536	-	ko00561,ko01100,ko04714,ko04923,ko04975,ko04977
LIPID-P-0274	MG(16:0)	GL	MG	348.321	330.277	[M+NH4]+	C19H38O4	1030100	1008200	1180600	1276600	1069200	1101800	1205800	1138400	1165900	1064800	1385500	1191300	1109900	1121500	1140800	1207200	1215200	1137200	C01885	HMDB0011564	3084463	LMGL01010001	32899-41-5	75542	-	ko00561,ko01100,ko04714,ko04923,ko04975,ko04977
LIPID-P-0275	MG(17:0)	GL	MG	362.321	344.293	[M+NH4]+	C20H40O4	8078.8	8232.1	7355.5	7939.2	7038.3	8230.1	5692.6	6157.8	5868.7	4288.1	7126.6	5269.5	5555.7	6094.7	4270.6	6664.5	6274	7133.3	C01885	HMDB0072856	96367592	LMGL01010002	-	-	-	ko00561,ko01100,ko04714,ko04923,ko04975,ko04977
LIPID-P-0276	MG(18:0)	GL	MG	376.352	358.308	[M+NH4]+	C21H42O4	1693300	1811600	2035700	1938700	1775100	1977600	2086600	1968400	2042100	1825700	1994100	1999000	1924200	1917100	1985100	1932000	2092800	2096900	C01885	HMDB0011131	15560610	LMGL01010003	22610-61-3	75550	-	ko00561,ko01100,ko04714,ko04923,ko04975,ko04977
LIPID-P-0282	MG(18:1)	GL	MG	374.336	356.293	[M+NH4]+	C21H40O4	14905	9259	13103	14076	11051	14165	7205.4	8473.6	7796.6	11271	9364.8	15277	13071	12901	3109.5	12580	7472	4989.7	C01885	HMDB0011566	53480977	LMGL01010004	-	-	-	ko00561,ko01100,ko04714,ko04923,ko04975,ko04977
LIPID-P-0283	MG(18:2)	GL	MG	372.31	354.277	[M+NH4]+	C21H38O4	17943	18022	13280	20740	23596	33609	10165	13036	12413	7906.3	5830.4	18410	13915	13006	2785.9	15428	11215	9668.6	C01885	-	-	LMGL01010006	-	-	-	ko00561,ko01100,ko04714,ko04923,ko04975,ko04977
LIPID-P-0292	HexCer(d18:1/16:0)	SL	HexCer	700.573	699.565	[M+H]+	C40H77NO8	598730	782350	621970	206230	372790	476410	554980	405150	392920	353560	664090	551120	534530	415440	248980	326590	294870	335600	C01190	HMDB0004971	-	LMSP0501AA03	-	84716	7224	ko00600,ko01100
LIPID-P-0293	HexCer(d18:1/17:0)	SL	HexCer	714.588	713.581	[M+H]+	C41H79NO8	35202	8781.6	12327	28580	14240	15419	13448	7962.4	16655	5488.3	2785.6	15591	18518	3644.2	3297.3	5669.4	15764	13065	C01190	-	-	-	-	-	-	ko00600,ko01100
LIPID-P-0294	HexCer(d18:1/18:0)	SL	HexCer	728.604	727.596	[M+H]+	C42H81NO8	210400	166180	110700	174670	170400	268800	136690	53700	117870	87404	121700	114250	212000	67854	55739	79486	67306	104240	C01190	HMDB0004972	11958364	LMSP0501AA05	-	84719	7225	ko00600,ko01100
LIPID-P-0296	HexCer(d18:1/20:0)	SL	HexCer	756.635	755.628	[M+H]+	C44H85NO8	154000	137010	174700	144800	92063	86851	62308	47192	64785	77340	122870	65523	144180	80645	39633	84289	40566	98725	C01190	HMDB0004973	20057356	LMSP0501AA06	-	84721	7226	ko00600,ko01100
LIPID-P-0297	HexCer(d18:1/22:0)	SL	HexCer	784.667	783.659	[M+H]+	C46H89NO8	380330	300030	455570	299170	178960	265900	219170	224630	166950	155550	325820	213780	351940	195030	110090	241590	96549	241130	C01190	HMDB0004974	10373084	LMSP0501AA07	-	62107	7227	ko00600,ko01100
LIPID-P-0298	HexCer(d18:1/23:0)	SL	HexCer	798.682	797.674	[M+H]+	C47H91NO8	261100	197420	265320	121300	112550	126470	137400	139650	134100	169790	205870	89143	249460	111970	68335	129900	97201	133250	C01190	-	-	LMSP0501AA32	-	-	-	ko00600,ko01100
LIPID-P-0299	HexCer(d18:1/24:0)	SL	HexCer	812.698	811.69	[M+H]+	C48H93NO8	297490	221200	315460	190580	145880	113520	100090	189210	138890	97277	229510	163600	268500	154280	67027	225190	83111	202980	C01190	HMDB0004978	6321361	LMSP0501AA09	-	-	7231	ko00600,ko01100
LIPID-P-0302	HexCer(d18:1/16:1)	SL	HexCer	698.557	697.549	[M+H]+	C40H75NO8	274550	281780	297060	348420	274500	222980	257590	185650	167010	224800	175490	229670	179490	143540	201190	229410	181950	344320	C01190	HMDB0034623	-	-	-	-	-	ko00600,ko01100
LIPID-P-0306	HexCer(d18:1/24:1)	SL	HexCer	810.682	809.674	[M+H]+	C48H91NO8	22432	19120	19581	26165	17107	32599	26846	12442	13465	18557	15058	21070	11992	17913	7751.4	20179	10993	24692	C01190	HMDB0004975	20057357	LMSP0501AA08	-	76302	7228	ko00600,ko01100
LIPID-P-0317	Hex2Cer(d18:1/16:0)	SL	HexCer	862.6	861.618	[M+H]+	C46H87NO13	21773	17987	8622.5	50817	10464	19457	14766	17425	16140	23171	32152	30499	16483	15198	15194	35070	29681	26694	C01290	HMDB0004868	-	-	-	84758	-	ko00600,ko01100
LIPID-P-0332	SHexCer(d18:1:/16:0)	SL	HexCer	780.8	779.522	[M+H]+	C40H77NO11S	730950	516530	798190	568030	306830	357330	456500	397520	306000	445840	615620	301900	590030	442500	235520	419960	290040	421940	C06125	HMDB0012313	-	-	-	-	-	ko00600,ko01100
LIPID-P-0334	SHexCer(d18:1:/24:0)	SL	HexCer	892.8	891.647	[M+H]+	C48H93NO11S	33170	45957	39478	32030	31933	56755	37905	5945.4	18605	23552	31423	33005	19006	68390	36159	25277	43673	13738	C06125	-	-	-	-	-	-	ko00600,ko01100
LIPID-P-0336	SHexCer(d18:1:/24:1)	SL	HexCer	890.8	889.631	[M+H]+	C48H91NO11S	28846	41689	34885	34766	17449	30881	16240	4809.8	6642	15325	19905	19794	15308	35379	30452	17225	17227	16915	C06125	HMDB0012318	-	-	-	-	-	ko00600,ko01100
LIPID-P-0350	LPC(14:0/0:0)	GP	LPC	468.309	467.301	[M+H]+	C22H46NO7P	8287000	9786500	8804500	11079000	6630700	8340300	9691500	12252000	6588200	10629000	9083800	10726000	9866200	13483000	9728400	10220000	10557000	11771000	C04230	HMDB0010379	460604	LMGP01050012	20559-16-4	64489	-	ko00564,ko05231
LIPID-P-0351	LPC(0:0/15:0)	GP	LPC	482.322	481.317	[M+H]+	C23H48NO7P	6009100	8713800	3884700	8299000	7038700	7414400	5029700	5758500	3856400	4484600	3371900	5282500	4823300	5193500	5128500	5408500	6161700	5719000	C04230	-	-	-	-	-	-	ko00564,ko05231
LIPID-P-0352	LPC(15:0/0:0)	GP	LPC	482.322	481.317	[M+H]+	C23H48NO7P	7402500	9312700	4049400	8676300	7621800	7903300	5026900	6287100	4116900	4918600	3675200	5463700	6070100	5782300	5338600	5035200	6522100	6307400	C04230	HMDB0010381	-	LMGP01050016	-	580912	-	ko00564,ko05231
LIPID-P-0353	LPC(0:0/16:0)	GP	LPC	496.34	495.332	[M+H]+	C24H50NO7P	13508000	15635000	12401000	13619000	11926000	12850000	11780000	11231000	8956700	12242000	9898000	10905000	11741000	14317000	11430000	11668000	11147000	12483000	C04230	-	460602	LMGP01050074	-	-	-	ko00564,ko05231
LIPID-P-0354	LPC(16:0/0:0)	GP	LPC	496.34	495.332	[M+H]+	C24H50NO7P	12356000	13226000	11992000	13013000	10967000	11675000	11003000	11460000	10211000	12117000	11041000	11133000	11280000	12681000	10957000	10902000	11114000	11205000	C04230	HMDB0010382	460602	LMGP01050018	-	72998	-	ko00564,ko05231
LIPID-P-0355	LPC(0:0/17:0)	GP	LPC	510.356	509.348	[M+H]+	C25H52NO7P	48874000	42238000	27170000	49875000	38070000	35991000	28697000	27465000	22632000	26836000	26057000	28886000	37506000	29114000	26119000	36259000	36067000	36019000	C04230	-	-	-	-	-	-	ko00564,ko05231
LIPID-P-0356	LPC(17:0/0:0)	GP	LPC	510.356	509.348	[M+H]+	C25H52NO7P	47394000	42472000	26687000	52654000	35558000	36416000	31777000	27999000	22853000	26162000	25999000	28469000	39988000	29732000	25749000	37967000	35122000	35872000	C04230	HMDB0012108	24779463	LMGP01050024	50930-23-9	74340	-	ko00564,ko05231
LIPID-P-0357	LPC(0:0/18:0)	GP	LPC	524.372	523.364	[M+H]+	C26H54NO7P	10119000	8916700	9640100	9183800	8469900	7938600	8491600	6398700	6281700	7589900	9461400	7612100	9078300	8816500	7039100	9752100	8192700	8458800	C04230	HMDB0011128	-	LMGP01050076	-	76076	-	ko00564,ko05231
LIPID-P-0358	LPC(18:0/0:0)	GP	LPC	524.372	523.364	[M+H]+	C26H54NO7P	10511000	9472800	10006000	9819500	8932200	8318700	8898200	6631200	6791100	8149900	9649400	7897700	9624100	9260800	7323500	10162000	8512000	8829900	C04230	HMDB0010384	497299	LMGP01050026	-	73858	-	ko00564,ko05231
LIPID-P-0359	LPC(0:0/19:0)	GP	LPC	538.388	537.379	[M+H]+	C27H56NO7P	23893000	16607000	14980000	17776000	15032000	11256000	13919000	15673000	9429900	14284000	12157000	13132000	12438000	15134000	12442000	16052000	15497000	14357000	C04230	-	-	-	-	-	-	ko00564,ko05231
LIPID-P-0360	LPC(19:0/0:0)	GP	LPC	538.388	537.379	[M+H]+	C27H56NO7P	22337000	16579000	14773000	17154000	14944000	11457000	13989000	15169000	9663000	14686000	12507000	13025000	12845000	15124000	12419000	15864000	14687000	15221000	C04230	-	-	LMGP01050041	-	-	-	ko00564,ko05231
LIPID-P-0361	LPC(0:0/20:0)	GP	LPC	552.403	551.395	[M+H]+	C28H58NO7P	2679800	1741100	2902000	1972100	1641700	1170700	1325400	1683000	836100	1485300	1166500	1502100	1226700	1899300	1084300	1944500	1462500	1423100	C04230	-	-	-	-	-	-	ko00564,ko05231
LIPID-P-0362	LPC(20:0/0:0)	GP	LPC	552.403	551.395	[M+H]+	C28H58NO7P	5211000	4121000	6709300	4550500	3462900	2818600	2976300	3490400	2233100	3495500	2930000	3258200	3100300	5639200	2597700	4220700	3389300	4130100	C04230	HMDB0010390	24779473	LMGP01050045	108341-80-6	74968	-	ko00564,ko05231
LIPID-P-0363	LPC(22:0/0:0)	GP	LPC	580.434	579.426	[M+H]+	C30H62NO7P	815840	950070	912000	939960	569850	635370	669730	641340	490090	594290	567180	616710	820820	722410	568480	701290	692670	721450	C04230	HMDB0010398	24779479	LMGP01050053	-	-	-	ko00564,ko05231
LIPID-P-0364	LPC(24:0/0:0)	GP	LPC	608.466	607.458	[M+H]+	C32H66NO7P	1346000	1566600	1611900	1636500	869250	984060	894050	934140	697640	1087800	857290	923890	1162500	1018600	727590	1019800	976040	1185600	C04230	HMDB0010405	24779481	LMGP01050057	-	86260	-	ko00564,ko05231
LIPID-P-0365	LPC(26:0/0:0)	GP	LPC	636.497	635.489	[M+H]+	C34H70NO7P	38008	54783	40372	52598	34052	36305	20761	26492	21023	17083	38292	33494	24331	24037	9914	53076	24085	31098	C04230	HMDB0029205	-	-	-	-	-	ko00564,ko05231
LIPID-P-0366	LPC(14:1/0:0)	GP	LPC	466.293	465.286	[M+H]+	C22H44NO7P	14248	21753	19338	29202	13774	21473	33906	51915	33027	44377	20571	21463	19649	49448	21267	37920	25165	59232	C04230	HMDB0010380	24779456	LMGP01050014	-	73794	-	ko00564,ko05231
LIPID-P-0367	LPC(15:1/0:0)	GP	LPC	480.307	479.301	[M+H]+	C23H46NO7P	89603	109290	131730	154180	76038	87749	83549	128240	66675	115120	111620	119370	84882	138690	95717	133140	149830	97625	C04230	-	-	LMGP01050125	-	-	-	ko00564,ko05231
LIPID-P-0368	LPC(16:1/0:0)	GP	LPC	494.325	493.317	[M+H]+	C24H48NO7P	43471000	54229000	60025000	55864000	30829000	37148000	44357000	45200000	32847000	51756000	38497000	53132000	40067000	68022000	46980000	43252000	42863000	52314000	C04230	HMDB0010383	24779461	LMGP01050021	-	73851	-	ko00564,ko05231
LIPID-P-0369	LPC(17:1/0:0)	GP	LPC	508.339	507.332	[M+H]+	C25H50NO7P	5554500	7233100	6067100	7066000	4848700	5334900	5341400	5725400	3861000	5938100	4524200	6359000	6071000	6436800	6400500	5987700	6445200	6511600	C04230	-	-	LMGP01050002	-	-	-	ko00564,ko05231
LIPID-P-0370	LPC(0:0/18:1)	GP	LPC	522.356	521.348	[M+H]+	C26H52NO7P	1056600	1106700	2009200	1169500	804020	784280	1196400	1002400	849400	1348900	1298300	1286400	1262100	1616400	1140100	1180300	1265700	1377800	C04230	-	-	LMGP01050079	-	-	-	ko00564,ko05231
LIPID-P-0371	LPC(18:1/0:0)	GP	LPC	522.356	521.348	[M+H]+	C26H52NO7P	4137000	4934600	6094200	4849900	3476600	3579000	4433100	4324100	3464800	5282900	4340700	4975300	4588400	5785800	4484700	4557200	4179600	4340300	C04230	HMDB0010385	53480465	LMGP01050029	-	86255	-	ko00564,ko05231
LIPID-P-0372	LPC(19:1/0:0)	GP	LPC	536.371	535.364	[M+H]+	C27H54NO7P	5123200	4118200	5596400	3380900	3606400	3015500	2963800	3761700	2255200	5006600	3021000	4392400	3908200	4812400	4283200	3127300	4333800	4869900	C04230	-	-	LMGP01050130	-	-	-	ko00564,ko05231
LIPID-P-0373	LPC(0:0/20:1)	GP	LPC	550.387	549.379	[M+H]+	C28H56NO7P	13087000	12600000	18774000	10824000	10622000	7290400	10312000	9885800	6964800	11680000	10353000	13192000	8439400	15903000	11280000	10654000	10221000	13230000	C04230	-	-	-	-	-	-	ko00564,ko05231
LIPID-P-0374	LPC(20:1/0:0)	GP	LPC	550.387	549.379	[M+H]+	C28H56NO7P	13200000	12836000	18807000	11003000	10501000	8087200	10643000	11085000	6521900	11957000	9617800	13295000	9315700	15608000	11127000	10578000	11006000	12410000	C04230	HMDB0010391	52924051	LMGP01050047	-	88685	-	ko00564,ko05231
LIPID-P-0375	LPC(0:0/22:1)	GP	LPC	578.419	577.411	[M+H]+	C30H60NO7P	210070	189960	171810	178570	125700	118150	116380	129240	89061	145930	97763	110430	131750	120840	97180	154930	118270	137130	C04230	-	-	-	-	-	-	ko00564,ko05231
LIPID-P-0376	LPC(22:1/0:0)	GP	LPC	578.419	577.411	[M+H]+	C30H60NO7P	552190	559800	472840	563400	337500	346160	375560	423210	290220	402680	359230	345420	367720	457660	289590	432250	402100	387450	C04230	HMDB0010399	53480471	LMGP01050134	-	88684	-	ko00564,ko05231
LIPID-P-0377	LPC(24:1/0:0)	GP	LPC	606.45	605.442	[M+H]+	C32H64NO7P	448530	427580	448810	475950	283270	303520	319010	334200	250320	339060	308540	287310	383990	386200	269130	339770	389230	302490	C04230	HMDB0010406	53480477	LMGP01050144	-	88948	-	ko00564,ko05231
LIPID-P-0378	LPC(0:0/18:2)	GP	LPC	520.34	519.332	[M+H]+	C26H50NO7P	7443700	7979500	8150000	8168800	5785300	5391400	8142800	7418700	4693200	8046900	7102500	6531300	8138200	9443900	5851600	10131000	8055000	7915900	C04230	-	-	-	-	-	-	ko00564,ko05231
LIPID-P-0379	LPC(18:2/0:0)	GP	LPC	520.34	519.332	[M+H]+	C26H50NO7P	11888000	12501000	12543000	13149000	10322000	9346400	12563000	12901000	10283000	12384000	12829000	11073000	12312000	13150000	9607000	12970000	11170000	11972000	C04230	HMDB0010386	24779467	LMGP01050034	-	28733	-	ko00564,ko05231
LIPID-P-0380	LPC(0:0/20:2)	GP	LPC	548.372	547.364	[M+H]+	C28H54NO7P	5262600	3671500	5717000	4016100	4134200	2722200	3958700	4186800	2640900	5032300	3576700	3560100	4134900	5483400	3795400	3609800	4880400	4807300	C04230	-	-	-	-	-	-	ko00564,ko05231
LIPID-P-0381	LPC(20:2/0:0)	GP	LPC	548.372	547.364	[M+H]+	C28H54NO7P	19133000	17200000	23538000	17239000	17423000	12721000	16034000	20468000	15997000	20181000	18211000	17778000	15728000	21012000	17077000	13502000	17292000	20645000	C04230	HMDB0010392	52924053	LMGP01050132	-	83055	-	ko00564,ko05231
LIPID-P-0382	LPC(22:2/0:0)	GP	LPC	576.403	575.395	[M+H]+	C30H58NO7P	264810	270050	190690	230330	204660	178990	164230	191310	148000	196240	193470	186740	193130	183840	164180	201630	224420	226280	C04230	HMDB0010400	52924059	LMGP01050135	-	88952	-	ko00564,ko05231
LIPID-P-0383	LPC(18:3/0:0)	GP	LPC	518.325	517.317	[M+H]+	C26H48NO7P	13982000	17565000	16690000	23213000	10812000	11430000	19612000	18575000	15817000	16965000	21023000	15504000	18669000	22389000	16166000	25097000	20864000	19936000	C04230	HMDB0010388	24779469	LMGP01050038	-	88697	-	ko00564,ko05231
LIPID-P-0384	LPC(20:3/0:0)	GP	LPC	546.356	545.348	[M+H]+	C28H52NO7P	14924000	10177000	17717000	13448000	8747900	9017100	17231000	10895000	8755400	17690000	13724000	8978100	16973000	16541000	9811000	15550000	13219000	16086000	C04230	HMDB0010393	53480467	LMGP01050133	-	74343	-	ko00564,ko05231
LIPID-P-0385	LPC(18:4/0:0)	GP	LPC	516.309	515.301	[M+H]+	C26H46NO7P	248420	233580	477590	281080	162380	190120	257680	237730	171970	281670	321360	214930	239410	373580	202420	349640	214120	229540	C04230	HMDB0010389	52924047	LMGP01050040	-	88696	-	ko00564,ko05231
LIPID-P-0386	LPC(20:4/0:0)	GP	LPC	544.34	543.332	[M+H]+	C28H50NO7P	4284100	3710700	3416300	5970700	3667500	3024100	5671300	4766000	4888000	4761100	4810100	3944200	5665100	4343600	3636400	5487600	6258600	6395800	C04230	HMDB0010395	24779476	LMGP01050048	60701-99-7	74344	-	ko00564,ko05231
LIPID-P-0387	LPC(0:0/22:4)	GP	LPC	572.372	571.364	[M+H]+	C30H54NO7P	398810	351150	676640	541360	245610	208060	367490	299880	243960	462050	328550	268360	507060	571620	326990	432090	501220	544410	C04230	-	-	-	-	-	-	ko00564,ko05231
LIPID-P-0388	LPC(22:4/0:0)	GP	LPC	572.372	571.364	[M+H]+	C30H54NO7P	1559300	1576500	1934500	2416500	1556700	1200600	1620200	2125100	1188400	1578300	2003500	1672900	1697000	2176500	1535400	1580300	1529400	1975800	C04230	HMDB0010401	52924039	LMGP01050124	-	88953	-	ko00564,ko05231
LIPID-P-0389	LPC(20:5/0:0)	GP	LPC	542.325	541.317	[M+H]+	C28H48NO7P	17734000	12548000	39151000	20303000	10304000	8819500	29660000	24915000	21005000	29553000	41137000	30471000	29623000	34241000	20085000	42273000	26281000	27860000	C04230	HMDB0010397	11757087	LMGP01050050	-	-	-	ko00564,ko05231
LIPID-P-0390	LPC(0:0/22:5)	GP	LPC	570.364	569.348	[M+H]+	C30H52NO7P	8881700	7531200	8761400	9728400	6627900	5596100	8770100	8866900	7500100	8644200	9519800	7068600	9262200	8239300	7261100	9341900	8542800	11096000	C04230	-	-	-	-	-	-	ko00564,ko05231
LIPID-P-0391	LPC(22:5/0:0)	GP	LPC	570.364	569.348	[M+H]+	C30H52NO7P	3853300	4263200	5927600	5299200	3402700	3313400	5248700	5780700	5113500	5074400	6881600	5121100	5890800	6360600	5569900	4936100	4009400	3817300	C04230	HMDB0010402	53480475	LMGP01050142	-	74348	-	ko00564,ko05231
LIPID-P-0392	LPC(22:6/0:0)	GP	LPC	568.34	567.332	[M+H]+	C30H50NO7P	181570000	156640000	199920000	210740000	138900000	122860000	191290000	195830000	167910000	188720000	215080000	152400000	200330000	188780000	155890000	208570000	188370000	231750000	C04230	HMDB0010404	10415542	LMGP01050056	-	73873	-	ko00564,ko05231
LIPID-P-0393	LPC(O-14:0)	GP	LPC-O	454.33	453.322	[M+H]+	C22H48NO6P	1413700	1369100	1457900	1110500	949970	985290	1145900	831860	609400	942590	946050	982150	836420	1577800	1106100	1168300	940170	822470	C04230	-	-	-	-	-	-	ko00564,ko05231
LIPID-P-0394	LPC(O-16:0)	GP	LPC-O	482.361	481.353	[M+H]+	C24H52NO6P	43600000	35504000	34530000	43394000	30884000	34888000	35428000	25996000	23724000	28883000	28668000	28296000	31034000	33629000	29494000	31826000	26340000	32144000	C04230	-	-	-	-	-	-	ko00564,ko05231
LIPID-P-0395	LPC(O-18:0)	GP	LPC-O	510.392	509.385	[M+H]+	C26H56NO6P	9226800	7310600	7857500	8409100	6329800	6505900	6426800	5036900	4204400	5449700	5766200	5292500	6764900	7773700	6075000	6130700	5275800	6454700	C04317	HMDB0011149	2733532	-	-	75216	-	ko00565,ko01100
LIPID-P-0396	LPC(O-20:0)	GP	LPC-O	538.424	537.416	[M+H]+	C28H60NO6P	1560000	968390	924690	1162700	719490	741910	754460	817520	647180	841190	774840	698530	1036900	1316100	586890	960870	681540	955720	C04230	-	-	-	-	-	-	ko00564,ko05231
LIPID-P-0397	LPC(O-22:0)	GP	LPC-O	566.455	565.447	[M+H]+	C30H64NO6P	354040	287330	216000	239990	160170	147010	181950	190910	138660	200290	181400	168130	274420	229380	132080	217240	180920	209470	C04230	-	-	-	-	-	-	ko00564,ko05231
LIPID-P-0398	LPC(O-14:1)	GP	LPC-O	452.314	451.306	[M+H]+	C22H46NO6P	526150	553800	686890	549140	378720	404650	501700	367780	273520	425570	428750	398200	344370	661840	348240	534630	437000	370130	C04230	-	-	LMGP01070001	-	-	-	ko00564,ko05231
LIPID-P-0399	LPC(O-16:1)	GP	LPC-O	480.345	479.338	[M+H]+	C24H50NO6P	4939800	6191000	3952400	4859400	3930500	3942800	3337500	3043400	2418600	3658700	3375700	2882300	3112100	3776800	2914100	3580500	3056300	3198700	C04230	-	-	LMGP01060028	-	-	-	ko00564,ko05231
LIPID-P-0400	LPC(O-18:1)	GP	LPC-O	508.377	507.369	[M+H]+	C26H54NO6P	32946000	23893000	24535000	28432000	20724000	23368000	19725000	16845000	15242000	19106000	17764000	19056000	17817000	19559000	18145000	18927000	16117000	19538000	C04230	-	-	LMGP01060034	-	-	-	ko00564,ko05231
LIPID-P-0401	LPC(O-20:1)	GP	LPC-O	536.408	535.4	[M+H]+	C28H58NO6P	701620	484080	568930	523080	418810	405970	415590	356150	279960	395740	384510	342460	412210	597170	384440	377380	335540	362590	C04230	-	-	-	-	-	-	ko00564,ko05231
LIPID-P-0402	LPC(O-22:1)	GP	LPC-O	564.439	563.431	[M+H]+	C30H62NO6P	44390	24499	30795	15223	17293	17551	23269	23239	19586	32166	29622	18374	22799	23781	24245	23161	34912	16982	C04230	-	-	-	-	-	-	ko00564,ko05231
LIPID-P-0403	LPC(O-18:2)	GP	LPC-O	506.361	505.353	[M+H]+	C26H52NO6P	3017700	2189400	1894600	2785800	2068600	2252900	1755900	1365200	1419300	1590000	1452800	1587000	1471300	1700000	1558700	1546700	1507500	1657700	C04230	HMDB0010408	-	LMGP01070012	-	84753	-	ko00564,ko05231
LIPID-P-0404	LPC(O-20:2)	GP	LPC-O	534.392	533.385	[M+H]+	C28H56NO6P	658890	491160	520550	555170	507410	511230	432280	326210	389170	417540	397650	423560	372400	535110	459950	362330	400420	460350	C04230	-	-	-	-	-	-	ko00564,ko05231
LIPID-P-0405	LPC(O-22:2)	GP	LPC-O	562.424	561.416	[M+H]+	C30H60NO6P	197120	133040	127250	132440	104350	128960	94852	71504	91816	106430	103530	89490	125000	131660	103160	90381	100800	140000	C04230	-	-	-	-	-	-	ko00564,ko05231
LIPID-P-0406	LPC(O-20:3)	GP	LPC-O	532.377	531.369	[M+H]+	C28H54NO6P	67050	59011	46769	74211	63540	59585	52901	36740	34128	43160	44209	56205	44910	57498	40731	35223	38178	45097	C04230	-	-	-	-	-	-	ko00564,ko05231
LIPID-P-0407	LPE(0:0/16:0)	GP	LPE	454.293	453.286	[M+H]+	C21H44NO7P	464440	664580	460700	605030	476100	494240	396400	391860	307940	498850	449330	405640	636300	608450	456410	433940	486610	647560	-	HMDB0011473	53480922	LMGP02050036	-	-	-	--
LIPID-P-0408	LPE(16:0/0:0)	GP	LPE	454.293	453.286	[M+H]+	C21H44NO7P	2360300	3390700	2498500	2981300	2474900	2215900	1872300	1867600	1736800	2463700	2238300	2086300	3177600	2947100	2154900	2208200	2454000	2810900	-	HMDB0011503	9547069	LMGP02050002	-	73004	-	--
LIPID-P-0409	LPE(17:0/0:0)	GP	LPE	468.305	467.301	[M+H]+	C22H46NO7P	66468	92049	40038	97350	80011	69227	57629	57754	38260	59897	58770	63453	91318	55428	45836	64192	79915	79687	-	-	-	LMGP02050030	-	-	-	--
LIPID-P-0410	LPE(0:0/18:0)	GP	LPE	482.325	481.317	[M+H]+	C23H48NO7P	4009200	4068000	2759100	3876000	3087600	3024200	2757800	2221000	2320300	3135400	3515400	2467500	4792500	3251900	2355900	3627700	3407300	3331900	-	HMDB0011129	53480667	LMGP02050038	-	133144	-	--
LIPID-P-0411	LPE(18:0/0:0)	GP	LPE	482.325	481.317	[M+H]+	C23H48NO7P	3898800	3960600	2705200	3893100	3329400	3066700	2719200	2220900	2352100	3243600	3697800	2603500	4965500	3372400	2297000	3635600	3390400	3517000	-	HMDB0011130	9547068	LMGP02050001	-	75036	-	--
LIPID-P-0412	LPE(20:0/0:0)	GP	LPE	510.356	509.348	[M+H]+	C25H52NO7P	14317	15028	17205	16119	11004	7357.1	7184.4	10849	7721.3	13640	10415	13140	15574	20446	11298	13143	12215	14721	-	HMDB0011481	-	LMGP02050045	-	-	-	--
LIPID-P-0413	LPE(22:0/0:0)	GP	LPE	538.387	537.379	[M+H]+	C27H56NO7P	11815	13333	8153.8	13017	7632.3	8387.8	5617.4	6839.2	8054	10334	6844.2	8738.7	10411	4734.3	5930.1	6201.8	8454.3	11281	-	HMDB0011490	-	LMGP02050054	-	-	-	--
LIPID-P-0414	LPE(24:0/0:0)	GP	LPE	566.419	565.411	[M+H]+	C29H60NO7P	14061	12191	12006	16179	7311.1	4969.9	4169.8	3555.5	7698.3	5712.5	8203.3	6471.2	15199	15383	4437.5	2183	7120.1	10876	-	HMDB0011497	-	LMGP02050061	-	-	-	--
LIPID-P-0415	LPE(16:1/0:0)	GP	LPE	452.278	451.27	[M+H]+	C21H42NO7P	113690	123620	181620	107900	70221	91724	75110	70021	60266	119440	61965	123380	96570	193830	83153	88018	86280	103450	-	HMDB0011474	-	LMGP02050037	-	-	-	--
LIPID-P-0416	LPE(17:1/0:0)	GP	LPE	466.29	465.286	[M+H]+	C22H44NO7P	8616.1	14454	14643	19126	8736.9	11742	6798.4	9637.6	6880	12794	6779.3	16442	11828	20987	11748	11734	13919	10042	-	-	-	LMGP02050008	-	-	-	--
LIPID-P-0417	LPE(0:0/18:1)	GP	LPE	480.309	479.301	[M+H]+	C23H46NO7P	1327200	2067700	2320900	1781300	1459300	1135000	1197000	1193700	836430	1689800	1101000	1684800	1647900	2312900	1222500	1775100	1600400	1665000	-	HMDB0011476	-	LMGP02050040	-	76088	-	--
LIPID-P-0418	LPE(18:1/0:0)	GP	LPE	480.309	479.301	[M+H]+	C23H46NO7P	1328500	2155800	2428600	1900100	1483900	1264000	1346600	1180500	868770	1729800	1294000	1649000	1644900	2373000	1391200	1700600	1704200	1756100	-	HMDB0011506	-	LMGP02050004	-	74971	-	--
LIPID-P-0419	LPE(0:0/20:1)	GP	LPE	508.34	507.332	[M+H]+	C25H50NO7P	121150	126650	254220	117300	102950	77989	76329	71466	40650	94070	93015	103390	120490	164550	78788	114390	87560	91176	-	HMDB0011482	-	LMGP02050046	-	-	-	--
LIPID-P-0420	LPE(20:1/0:0)	GP	LPE	508.34	507.332	[M+H]+	C25H50NO7P	112430	132660	227900	116610	109130	83190	73741	75710	47792	100920	90854	100840	111840	162480	83386	99573	97490	110610	-	HMDB0011512	-	LMGP02050020	-	-	-	--
LIPID-P-0423	LPE(0:0/18:2)	GP	LPE	478.293	477.286	[M+H]+	C23H44NO7P	6845400	8190400	8186700	7530400	6646200	6020500	5903600	4899800	3741600	6884000	4430800	7170200	7470600	8843000	4389400	7558400	6488300	6506200	-	HMDB0011477	-	LMGP02050041	-	76090	-	--
LIPID-P-0424	LPE(18:2/0:0)	GP	LPE	478.293	477.286	[M+H]+	C23H44NO7P	3909100	4773100	4564600	4307900	3839400	3330700	3196400	2736600	2152900	3838700	2661400	3926500	4288900	4495200	2453100	4033500	3557200	3657100	-	HMDB0011507	-	LMGP02050011	-	83058	-	--
LIPID-P-0425	LPE(0:0/20:2)	GP	LPE	506.325	505.317	[M+H]+	C25H48NO7P	30706	44943	51978	34243	54337	27414	20614	17105	16941	24179	11634	34267	34998	37620	30249	27577	48698	34687	-	HMDB0011483	-	LMGP02050047	-	-	-	--
LIPID-P-0426	LPE(20:2/0:0)	GP	LPE	506.325	505.317	[M+H]+	C25H48NO7P	91434	101270	98550	94134	111760	59107	40222	48866	33123	55226	30550	61637	65093	63905	48721	59062	73585	72490	-	HMDB0011513	-	LMGP02050021	-	-	-	--
LIPID-P-0428	LPE(18:3/0:0)	GP	LPE	476.278	475.27	[M+H]+	C23H42NO7P	97549	108400	108730	90058	69859	83514	91519	72782	48920	102450	65667	143260	98339	148960	75805	151770	134720	102000	-	HMDB0011478	-	LMGP02050042	-	-	-	--
LIPID-P-0429	LPE(0:0/20:3)	GP	LPE	504.309	503.301	[M+H]+	C25H46NO7P	131170	101730	141690	97025	95840	68511	78261	27033	20661	77185	66395	63512	95144	105150	62821	103170	83396	90847	-	-	-	LMGP02050049	-	-	-	--
LIPID-P-0430	LPE(20:3/0:0)	GP	LPE	504.309	531.332	[M+H]+	C27H50NO7P	333520	316400	397150	291500	270480	230950	196010	176890	120210	220210	203150	257710	316310	263390	165550	224060	171480	263720	-	HMDB0011516	-	LMGP02050022	-	-	-	--
LIPID-P-0432	LPE(20:4/0:0)	GP	LPE	502.293	501.286	[M+H]+	C25H44NO7P	4478800	4256500	4037700	5071500	3554000	3627500	3276300	2490300	2417300	3330400	2362200	3181900	4832800	3974700	1890500	3803700	4128000	4709500	-	HMDB0011487	-	LMGP02050051	-	72741	-	--
LIPID-P-0433	LPE(22:4/0:0)	GP	LPE	530.325	529.317	[M+H]+	C27H48NO7P	35209	50029	57041	49420	39573	37848	26999	22924	21216	31535	17722	29207	40109	38794	28424	30935	22774	29005	-	HMDB0011493	-	LMGP02050057	-	-	-	--
LIPID-P-0434	LPE(20:5/0:0)	GP	LPE	500.278	499.27	[M+H]+	C25H42NO7P	121700	89170	216570	99932	73789	69417	127640	86082	70216	130740	127570	141190	160700	156250	91376	175860	128860	123170	-	-	-	LMGP02050053	-	-	-	--
LIPID-P-0435	LPE(0:0/22:5)	GP	LPE	528.309	527.301	[M+H]+	C27H46NO7P	43170	87679	94923	89947	78600	57375	44764	38688	48273	37630	37198	70458	101640	82902	46255	72718	49560	35928	-	HMDB0011494	-	LMGP02050058	-	-	-	--
LIPID-P-0437	LPE(22:6/0:0)	GP	LPE	526.293	525.286	[M+H]+	C27H44NO7P	4846600	5394800	5789700	5381200	4693600	4443200	3259600	2604900	2647600	3828200	2613000	3850000	5588300	4701100	3265200	4011900	4906200	4933200	-	HMDB0011496	-	LMGP02050060	-	72749	-	--
LIPID-P-0438	LPE(P-16:0)	GP	LPE-P	438.3	437.291	[M+H]+	C21H44NO6P	685710	748360	490970	538990	424060	390960	643110	443720	463560	601510	589290	471180	543980	671630	292370	508420	524080	360950	-	HMDB0011152	42607469	LMGP02070001	174062-72-7	-	-	--
LIPID-P-0439	LPE(P-17:0)	GP	LPE-P	452.31	451.306	[M+H]+	C22H46NO6P	18820	15303	11100	16025	11797	13684	10647	11420	8311.8	10500	16703	9476.4	14633	11600	10636	12553	14485	8942.8	-	-	-	-	-	-	-	--
LIPID-P-0440	LPE(P-18:0)	GP	LPE-P	466.3	465.322	[M+H]+	C23H48NO6P	375170	417630	309100	339540	249290	240480	266810	191240	195590	254080	260370	244470	314770	335890	188320	269300	259150	225290	-	HMDB0240598	42607470	LMGP02070002	174062-73-8	-	-	--
LIPID-P-0441	LPE(P-20:0)	GP	LPE-P	494.3	493.353	[M+H]+	C25H52NO6P	92850	91887	57185	92180	61055	52334	42361	48309	50920	61358	58279	55174	82098	71251	43060	75585	57915	71353	-	-	-	LMGP02070004	-	-	-	--
LIPID-P-0442	LPE(P-22:0)	GP	LPE-P	522.389	521.385	[M+H]+	C27H56NO6P	22133	17516	6130	19577	10024	10281	5804.1	13508	11001	14834	7096.2	10272	21803	7893.2	5439.4	13079	11589	10875	-	-	-	-	-	-	-	--
LIPID-P-0445	LPE(P-18:1)	GP	LPE-P	464.3	463.306	[M+H]+	C23H46NO6P	197350	200750	156640	123320	122550	110130	224630	152760	178190	224050	208240	153940	199180	200030	70633	138600	181820	96302	-	-	-	-	-	-	-	--
LIPID-P-0471	PC(14:0_14:0)	GP	PC	678.507	677.5	[M+H]+	C36H72NO8P	215210	197230	197610	225670	213330	216440	188460	203370	169890	194040	166110	204510	208290	190160	190430	196140	214100	226640	C00157	HMDB0007866	5459377	LMGP01010477	-	45240	-	ko00564,ko00590,ko00591,ko00592,ko01100,ko04723,ko05231
LIPID-P-0472	PC(16:0_14:0)	GP	PC	706.539	705.531	[M+H]+	C38H76NO8P	32016	25701	30703	43177	16058	28474	21222	10025	11318	20425	25103	17152	21506	14904	7463.4	16027	15216	22858	C00157	HMDB0007965	24778679	LMGP01010560	-	75304	-	ko00564,ko00590,ko00591,ko00592,ko01100,ko04723,ko05231
LIPID-P-0473	PC(15:0_16:0)	GP	PC	720.554	719.547	[M+H]+	C39H78NO8P	2477500	2399700	1704200	3056600	2048700	1858800	1385800	2165400	1319200	1385300	1166000	1305200	1923900	1101800	855480	1773500	1847400	1948500	C00157	HMDB0007935	-	LMGP01010532	-	-	-	ko00564,ko00590,ko00591,ko00592,ko01100,ko04723,ko05231
LIPID-P-0474	PC(16:0_16:0)	GP	PC	734.57	733.562	[M+H]+	C40H80NO8P	1064100	1076000	853020	1287800	857420	916830	707430	865640	776960	758480	581960	695140	838050	739830	435820	813840	907930	890910	C00157	HMDB0000564	452110	LMGP01010564	-	72999	5548	ko00564,ko00590,ko00591,ko00592,ko01100,ko04723,ko05231
LIPID-P-0475	PC(16:0_18:0)	GP	PC	762.601	761.593	[M+H]+	C42H84NO8P	53381000	45667000	55479000	57039000	35025000	36366000	36304000	28000000	26805000	34491000	35160000	30286000	40558000	34774000	21323000	46731000	34137000	37057000	C00157	HMDB0007970	24778686	LMGP01010573	-	73000	-	ko00564,ko00590,ko00591,ko00592,ko01100,ko04723,ko05231
LIPID-P-0477	PC(16:0_22:0)	GP	PC	818.664	817.656	[M+H]+	C46H92NO8P	569400	493540	653650	569540	390070	402290	376420	436660	354470	405660	399670	384510	500630	496550	321360	561180	410720	624100	C00157	HMDB0007985	7983123	LMGP01010636	-	86168	-	ko00564,ko00590,ko00591,ko00592,ko01100,ko04723,ko05231
LIPID-P-0478	PC(16:0_24:0)	GP	PC	846.695	845.687	[M+H]+	C48H96NO8P	192700	219000	180650	217430	112660	137470	134970	117800	103380	169270	117790	108600	139610	124290	69143	172620	126170	146850	C00157	HMDB0008051	7983296	LMGP01010657	-	-	-	ko00564,ko00590,ko00591,ko00592,ko01100,ko04723,ko05231
LIPID-P-0479	PC(14:0_16:1)	GP	PC	704.523	703.515	[M+H]+	C38H74NO8P	75042000	65537000	52787000	76261000	49733000	59546000	58003000	46529000	51422000	52717000	48453000	44647000	62138000	44248000	37921000	53773000	48669000	73873000	C00157	HMDB0007870	24778615	-	-	84578	-	ko00564,ko00590,ko00591,ko00592,ko01100,ko04723,ko05231
LIPID-P-0482	PC(16:0_18:1)	GP	PC	760.586	759.578	[M+H]+	C42H82NO8P	4739500	5274700	7049600	4682900	3344000	3905800	3404900	4005300	3491900	4820900	4322300	4403700	4951000	5814500	4191600	4760000	4342000	5060800	C00157	HMDB0007972	4266266	LMGP01010005	-	73001	-	ko00564,ko00590,ko00591,ko00592,ko01100,ko04723,ko05231
LIPID-P-0483	PC(17:0_18:1)	GP	PC	774.601	773.593	[M+H]+	C43H84NO8P	15998000	17053000	19901000	17095000	11449000	11291000	11035000	12131000	8275600	14404000	11899000	12955000	17008000	14969000	10918000	15934000	13610000	16513000	C00157	-	-	LMGP01010711	-	-	-	ko00564,ko00590,ko00591,ko00592,ko01100,ko04723,ko05231
LIPID-P-0484	PC(18:0_18:1)	GP	PC	788.617	787.609	[M+H]+	C44H86NO8P	1166900	1073600	2662400	1085600	640830	686280	961240	700460	607480	1075500	1285100	1001500	1360700	1335800	695130	1511800	897520	1200700	C00157	HMDB0008037	24778815	LMGP01010750	-	86109	-	ko00564,ko00590,ko00591,ko00592,ko01100,ko04723,ko05231
LIPID-P-0485	PC(19:0_18:1)	GP	PC	802.633	801.625	[M+H]+	C45H88NO8P	2388400	1564700	3468400	1969600	1390000	766570	1353800	1847100	798270	1907200	1525300	1480100	1625800	2630500	1346500	2818100	1941300	1895200	C00157	-	-	LMGP01011738	-	-	-	ko00564,ko00590,ko00591,ko00592,ko01100,ko04723,ko05231
LIPID-P-0487	PC(18:1_22:0)	GP	PC	844.68	843.672	[M+H]+	C48H94NO8P	287390	390010	344390	319220	228540	180690	192890	248120	171680	189660	183060	194440	207660	278290	146220	291890	235000	204520	C00157	HMDB0008307	52923127	LMGP01010839	-	-	-	ko00564,ko00590,ko00591,ko00592,ko01100,ko04723,ko05231
LIPID-P-0488	PC(24:0_18:1)	GP	PC	872.711	871.703	[M+H]+	C50H98NO8P	191260	146570	112530	108950	161650	87458	108800	86568	83477	90355	116590	88001	119760	141890	77830	92330	121150	128390	C00157	HMDB0008283	24779051	-	-	86216	-	ko00564,ko00590,ko00591,ko00592,ko01100,ko04723,ko05231
LIPID-P-0489	PC(14:0_18:2)	GP	PC	730.539	729.531	[M+H]+	C40H76NO8P	3840800	4561100	5099800	6283700	2169500	3017300	4705600	5712500	3323500	4900000	3333300	5678300	6239600	5422100	3778800	6013600	6814500	6323200	C00157	HMDB0008002	24778764	LMGP01010494	-	83717	-	ko00564,ko00590,ko00591,ko00592,ko01100,ko04723,ko05231
LIPID-P-0491	PC(17:1_18:1)	GP	PC	772.586	771.578	[M+H]+	C43H82NO8P	113110000	91767000	95016000	133610000	73020000	49730000	86254000	91100000	60066000	85863000	64387000	76035000	98035000	81375000	54390000	123300000	111920000	108160000	C00157	HMDB0007935	-	LMGP01011532	-	-	-	ko00564,ko00590,ko00591,ko00592,ko01100,ko04723,ko05231
LIPID-P-0492	PC(18:0_18:2)	GP	PC	786.601	785.593	[M+H]+	C44H84NO8P	9474800	7977900	9757300	9462700	6637500	6314600	8043800	6576500	6188900	7847100	8238300	7852800	9737900	8471200	5629000	11060000	8687100	8203700	C00157	HMDB0008039	6441487	LMGP01010764	-	84822	-	ko00564,ko00590,ko00591,ko00592,ko01100,ko04723,ko05231
LIPID-P-0493	PC(19:0_18:2)	GP	PC	800.617	799.609	[M+H]+	C45H86NO8P	47400000	27383000	39898000	41090000	18878000	15826000	29149000	36713000	17130000	33351000	22021000	25589000	22626000	33461000	15235000	49667000	39976000	33370000	C00157	-	-	LMGP01011739	-	-	-	ko00564,ko00590,ko00591,ko00592,ko01100,ko04723,ko05231
LIPID-P-0494	PC(18:0_20:2)	GP	PC	814.633	813.625	[M+H]+	C46H88NO8P	10346000	7029000	14731000	6759900	7304100	5179200	7795800	6366600	5495500	9570500	9775300	8913500	10866000	10323000	8134300	9969700	8127900	9425600	C00157	HMDB0008045	24778847	LMGP01010788	-	-	-	ko00564,ko00590,ko00591,ko00592,ko01100,ko04723,ko05231
LIPID-P-0495	PC(18:1_22:1)	GP	PC	842.664	841.656	[M+H]+	C48H92NO8P	607410	523350	815550	440780	377050	295410	381010	475770	283940	422950	378360	437900	436750	619830	283010	787870	605330	406560	C00157	HMDB0008085	52922751	LMGP01012158	-	-	-	ko00564,ko00590,ko00591,ko00592,ko01100,ko04723,ko05231
LIPID-P-0496	PC(18:1_24:1)	GP	PC	870.695	869.687	[M+H]+	C50H96NO8P	454740	421010	693320	488200	364150	303760	312300	374590	280170	331300	326120	282390	353910	438480	311170	407100	538030	379180	C00157	HMDB0008092	53478901	LMGP01012162	-	89703	-	ko00564,ko00590,ko00591,ko00592,ko01100,ko04723,ko05231
LIPID-P-0497	PC(14:0_18:3)	GP	PC	728.523	727.515	[M+H]+	C40H74NO8P	724220	480020	388690	525310	224320	351920	358900	307800	267290	331820	189630	292250	340350	223110	159660	247590	337770	433150	C00157	HMDB0007876	7982984	LMGP01010497	-	86095	-	ko00564,ko00590,ko00591,ko00592,ko01100,ko04723,ko05231
LIPID-P-0498	PC(16:0_18:3)	GP	PC	756.554	755.547	[M+H]+	C42H78NO8P	67033000	78785000	88815000	99728000	35685000	46769000	61047000	60881000	43981000	59159000	40206000	61951000	67294000	67778000	42455000	72690000	71459000	68652000	C00157	HMDB0007974	24778699	LMGP01010598	-	84786	-	ko00564,ko00590,ko00591,ko00592,ko01100,ko04723,ko05231
LIPID-P-0499	PC(17:1_18:2)	GP	PC	770.57	769.562	[M+H]+	C43H80NO8P	8185000	9946300	8073000	11870000	6760200	7169500	7988800	9231600	5146900	7676900	5648300	8824800	9190400	8596400	6826300	9545700	11237000	8396300	C00157	-	-	LMGP01011533	-	-	-	ko00564,ko00590,ko00591,ko00592,ko01100,ko04723,ko05231
LIPID-P-0502	PC(18:0_20:3)	GP	PC	812.617	811.609	[M+H]+	C46H86NO8P	1123200	635880	1757000	973620	839540	713560	933250	588740	631650	1170100	1182900	729330	1379700	1083800	645310	1316600	879480	1196600	C00157	HMDB0008046	24778855	LMGP01010795	-	86176	-	ko00564,ko00590,ko00591,ko00592,ko01100,ko04723,ko05231
LIPID-P-0503	PC(18:2_22:1)	GP	PC	840.648	839.64	[M+H]+	C48H90NO8P	325220	284360	619520	287060	180030	169580	228390	275520	136550	206570	239870	202800	245420	412920	154800	325590	187930	244920	C00157	HMDB0008596	53479227	LMGP01011637	-	88708	-	ko00564,ko00590,ko00591,ko00592,ko01100,ko04723,ko05231
LIPID-P-0504	PC(18:0_24:3)	GP	PC	868.68	867.672	[M+H]+	C50H94NO8P	265660	171510	419400	319610	140320	136390	93002	163140	113750	167750	132130	151860	151350	260850	123540	279680	223630	187330	C00157	HMDB0008317	52923143	-	-	-	-	ko00564,ko00590,ko00591,ko00592,ko01100,ko04723,ko05231
LIPID-P-0505	PC(14:0_20:4)	GP	PC	754.539	753.531	[M+H]+	C42H76NO8P	723510	983830	1020600	1633500	592630	678900	865770	1215500	604120	659950	398330	906080	1152700	860910	577430	1081400	1489600	1200800	C00157	HMDB0007883	24778634	LMGP01010506	-	86102	-	ko00564,ko00590,ko00591,ko00592,ko01100,ko04723,ko05231
LIPID-P-0506	PC(15:0_20:4)	GP	PC	768.554	767.547	[M+H]+	C43H78NO8P	2336300	2822700	1539700	4735900	1954100	2080300	1887300	2478000	1779700	1431300	843020	1530700	2637100	1628600	905990	2712100	3389600	2963100	C00157	HMDB0007949	-	LMGP01011424	-	86344	-	ko00564,ko00590,ko00591,ko00592,ko01100,ko04723,ko05231
LIPID-P-0507	PC(16:0_20:4)	GP	PC	782.57	781.562	[M+H]+	C44H80NO8P	4066400	3479700	3386500	5073900	2988100	3565700	3296600	3545900	3563500	3421900	2935400	3004500	4273100	3146200	2192000	4111600	4440900	4475200	C00157	HMDB0007982	7983442	LMGP01010007	-	73003	-	ko00564,ko00590,ko00591,ko00592,ko01100,ko04723,ko05231
LIPID-P-0508	PC(20:4_17:0)	GP	PC	796.57	793.562	[M+H]+	C45H80NO8P	36431000	32160000	21928000	50339000	28969000	25869000	28201000	28719000	25133000	22049000	19718000	21110000	36843000	18223000	15056000	35495000	41083000	38946000	C00157	-	-	LMGP01011904	-	-	-	ko00564,ko00590,ko00591,ko00592,ko01100,ko04723,ko05231
LIPID-P-0509	PC(18:0_20:4)	GP	PC	810.601	809.593	[M+H]+	C46H84NO8P	3447300	3037800	3120200	4683500	2604000	3060300	3407900	2112200	3143400	2550300	3208500	2533500	4455800	2460200	1793000	3962000	3644300	3866700	C00157	HMDB0008048	16219824	LMGP01010802	-	74965	-	ko00564,ko00590,ko00591,ko00592,ko01100,ko04723,ko05231
LIPID-P-0510	PC(19:0_20:4)	GP	PC	824.617	823.609	[M+H]+	C47H86NO8P	8296400	5682100	4578000	10045000	5106600	3095700	5087300	5549500	4629900	5751000	3740500	3594300	6128500	4037700	2602000	8067900	8331700	8210500	C00157	-	-	LMGP01011748	-	-	-	ko00564,ko00590,ko00591,ko00592,ko01100,ko04723,ko05231
LIPID-P-0511	PC(18:0_22:4)	GP	PC	838.633	837.625	[M+H]+	C48H88NO8P	6533800	5810300	8885700	5947400	4642800	3835400	4073200	3290400	2569100	3738600	4472800	4076100	4561800	5174800	3386900	4987600	3100100	4267700	C00157	HMDB0008054	24778868	LMGP01010813	-	84565	-	ko00564,ko00590,ko00591,ko00592,ko01100,ko04723,ko05231
LIPID-P-0512	PC(20:3_22:1)	GP	PC	866.664	865.656	[M+H]+	C50H92NO8P	379590	251980	167370	303900	163660	152720	179930	86072	137680	110400	105000	89875	154530	124610	99284	231550	207340	193620	C00157	HMDB0008285	123061181	LMGP01011893	-	89391	-	ko00564,ko00590,ko00591,ko00592,ko01100,ko04723,ko05231
LIPID-P-0513	PC(14:0_20:5)	GP	PC	752.523	751.515	[M+H]+	C42H74NO8P	54051	68920	126160	95308	55433	42708	60176	67026	24042	63689	48374	70378	54528	91975	23506	88674	78842	71028	C00157	HMDB0007885	7982995	LMGP01010508	-	-	-	ko00564,ko00590,ko00591,ko00592,ko01100,ko04723,ko05231
LIPID-P-0515	PC(16:0_20:5)	GP	PC	780.554	779.547	[M+H]+	C44H78NO8P	21907000	16649000	55718000	25177000	10268000	11093000	24638000	20414000	15887000	22511000	25322000	27115000	36356000	29690000	15055000	43911000	24388000	28991000	C00157	HMDB0007984	52922296	LMGP01010633	-	86137	-	ko00564,ko00590,ko00591,ko00592,ko01100,ko04723,ko05231
LIPID-P-0516	PC(17:1_20:4)	GP	PC	794.57	793.562	[M+H]+	C45H80NO8P	1186100	623180	800080	1269800	577040	691110	863080	634570	586970	614060	839770	859050	1025300	680430	566580	1322200	985190	783220	C00157	-	-	LMGP01011543	-	-	-	ko00564,ko00590,ko00591,ko00592,ko01100,ko04723,ko05231
LIPID-P-0517	PC(16:0_22:5)	GP	PC	808.586	807.578	[M+H]+	C46H82NO8P	573220	725340	740760	689660	484250	454740	602060	573060	438030	780510	473400	668830	721500	567600	431960	612210	810870	823950	C00157	HMDB0007989	24778735	LMGP01010645	-	84795	-	ko00564,ko00590,ko00591,ko00592,ko01100,ko04723,ko05231
LIPID-P-0518	PC(18:0_22:5)	GP	PC	836.617	835.609	[M+H]+	C48H86NO8P	13015000	12273000	22792000	14609000	11524000	10693000	13658000	10974000	9692700	12969000	14339000	12312000	13742000	13973000	10332000	14724000	11152000	13792000	C00157	HMDB0008055	24778871	LMGP01010816	-	73865	-	ko00564,ko00590,ko00591,ko00592,ko01100,ko04723,ko05231
LIPID-P-0520	PC(14:0_22:6)	GP	PC	778.539	777.531	[M+H]+	C44H76NO8P	681570	763590	825970	1039100	456170	587840	705960	1008900	468570	747380	399000	784260	916540	856100	641430	884080	1268100	1050600	C00157	HMDB0007892	24778639	LMGP01010512	-	86162	-	ko00564,ko00590,ko00591,ko00592,ko01100,ko04723,ko05231
LIPID-P-0521	PC(15:1_22:5)	GP	PC	792.554	791.547	[M+H]+	C45H78NO8P	2545800	3140400	1257500	3620600	2108800	1915100	1403800	2274400	1242800	1410200	877390	1675600	2105200	1365000	1222800	1910900	2994100	2424500	C00157	-	-	-	-	-	-	ko00564,ko00590,ko00591,ko00592,ko01100,ko04723,ko05231
LIPID-P-0522	PC(16:0_22:6)	GP	PC	806.57	805.562	[M+H]+	C46H80NO8P	4348900	4652100	4565200	4853200	3519000	4007200	3068900	3592900	3277100	3768200	3216800	3456800	4194200	4007800	3046800	3844000	4085800	4591200	C00157	HMDB0008147	24778979	LMGP01010650	-	84563	-	ko00564,ko00590,ko00591,ko00592,ko01100,ko04723,ko05231
LIPID-P-0524	PC(18:0_22:6)	GP	PC	834.601	833.593	[M+H]+	C48H84NO8P	14970000	10758000	16755000	11808000	10802000	9851100	11259000	7968100	8822400	10472000	14743000	9710600	16368000	10409000	7151400	16496000	10885000	12663000	C00157	HMDB0008057	24778876	LMGP01010821	-	84829	-	ko00564,ko00590,ko00591,ko00592,ko01100,ko04723,ko05231
LIPID-P-0525	PC(20:0_22:6)	GP	PC	862.633	861.625	[M+H]+	C50H88NO8P	602530	499830	1630400	882100	462010	352010	426200	439750	324440	594970	328340	486340	654000	924940	345980	719820	500610	689870	C00157	HMDB0008288	24779053	LMGP01011028	-	86221	-	ko00564,ko00590,ko00591,ko00592,ko01100,ko04723,ko05231
LIPID-P-0526	PC(16:1_22:6)	GP	PC	804.554	803.547	[M+H]+	C46H78NO8P	4486900	6464900	8165900	6745700	3121500	3443800	3517100	3766400	2582800	4070800	1535200	4358200	4667900	4013100	2964500	3329000	4191500	5415900	C00157	HMDB0008023	24778773	LMGP01010696	-	-	-	ko00564,ko00590,ko00591,ko00592,ko01100,ko04723,ko05231
LIPID-P-0527	PC(18:1_22:6)	GP	PC	832.586	831.578	[M+H]+	C48H82NO8P	58566000	69568000	123350000	79394000	50513000	52674000	55423000	57354000	43217000	66291000	44071000	68854000	66726000	69315000	58912000	58775000	71878000	78011000	C00157	HMDB0008090	24778901	LMGP01010847	-	84812	-	ko00564,ko00590,ko00591,ko00592,ko01100,ko04723,ko05231
LIPID-P-0528	PC(20:1_22:6)	GP	PC	860.617	859.609	[M+H]+	C50H86NO8P	3460200	3114700	6736800	2957800	2838500	2202100	2965200	2790400	2045100	3288400	2225100	3526400	2814900	3532700	2964400	3238700	3325500	4363100	C00157	HMDB0008321	52923147	LMGP01011834	-	-	-	ko00564,ko00590,ko00591,ko00592,ko01100,ko04723,ko05231
LIPID-P-0529	PC(20:4_20:4)	GP	PC	830.57	829.562	[M+H]+	C48H80NO8P	17314000	19891000	28038000	23283000	14731000	13795000	18812000	15008000	11715000	13821000	13317000	15921000	17405000	19237000	13946000	14359000	18533000	18880000	C00157	HMDB0008156	24778983	-	-	-	-	ko00564,ko00590,ko00591,ko00592,ko01100,ko04723,ko05231
LIPID-P-0530	PC(20:2_22:6)	GP	PC	858.601	857.593	[M+H]+	C50H84NO8P	2479100	2405200	3272100	2377200	3151600	1513700	1675000	2095800	1597500	1902500	1133300	2162200	1696700	1400800	2094800	1370200	2746200	2629400	C00157	HMDB0008354	10854909	LMGP01011865	-	-	-	ko00564,ko00590,ko00591,ko00592,ko01100,ko04723,ko05231
LIPID-P-0531	PC(O-16:0_14:0)	GP	PC-O	692.559	691.552	[M+H]+	C38H78NO7P	1080900	697290	869630	1056700	463380	603680	835900	693740	593750	712370	729290	576530	656220	584350	469720	797250	736210	875890	C00157	-	24779275	LMGP01020178	-	-	-	ko00564,ko00590,ko00591,ko00592,ko01100,ko04723,ko05231
LIPID-P-0532	PC(O-16:0_16:0)	GP	PC-O	720.591	719.583	[M+H]+	C40H82NO7P	15378000	9506600	9835800	14042000	7271800	8552000	8783200	7036300	6044100	7624700	7998800	6513800	9709000	6800200	5427400	9282300	7857700	12419000	C00157	-	-	LMGP01020029	-	-	-	ko00564,ko00590,ko00591,ko00592,ko01100,ko04723,ko05231
LIPID-P-0535	PC(O-16:0_22:0)	GP	PC-O	804.685	803.677	[M+H]+	C46H94NO7P	490590	340060	313580	409600	267030	281940	286350	256150	204940	376530	237190	244900	310210	286370	162410	423640	266610	398850	C00157	HMDB0013408	24779329	LMGP01020060	-	86243	-	ko00564,ko00590,ko00591,ko00592,ko01100,ko04723,ko05231
LIPID-P-0536	PC(O-16:0_14:1)	GP	PC-O	690.544	689.536	[M+H]+	C38H76NO7P	339530	212020	403900	286530	11207	26683	273990	190410	183350	298400	250410	261530	221280	341350	132790	310160	272420	269280	C00157	HMDB0013403	52923736	LMGP01020179	-	-	-	ko00564,ko00590,ko00591,ko00592,ko01100,ko04723,ko05231
LIPID-P-0537	PC(O-16:0_16:1)	GP	PC-O	718.575	717.567	[M+H]+	C40H80NO7P	3193100	1812700	2826500	3085600	912560	1116200	1097100	1554100	1200300	1295300	1556900	1105600	1936700	1404400	797600	1848600	1789400	2153100	C00157	HMDB0013404	52923742	LMGP01020182	-	89906	-	ko00564,ko00590,ko00591,ko00592,ko01100,ko04723,ko05231
LIPID-P-0538	PC(O-18:1_16:0)	GP	PC-O	746.606	745.599	[M+H]+	C42H84NO7P	32936000	21759000	22959000	28784000	15439000	17470000	16741000	14099000	13530000	16878000	15758000	15327000	20817000	14891000	11273000	21246000	18962000	22182000	C00157	HMDB0013426	53481719	LMGP01020152	-	84825	-	ko00564,ko00590,ko00591,ko00592,ko01100,ko04723,ko05231
LIPID-P-0539	PC(O-18:0_18:1)	GP	PC-O	774.638	773.63	[M+H]+	C44H88NO7P	1356700	574880	945170	863980	557870	627390	834140	665660	623680	788910	766180	625680	932580	586380	684740	774110	661200	1229400	C00157	-	53481723	LMGP01020202	-	-	-	ko00564,ko00590,ko00591,ko00592,ko01100,ko04723,ko05231
LIPID-P-0540	PC(O-16:0_22:1)	GP	PC-O	802.669	801.661	[M+H]+	C46H92NO7P	6881400	4392800	5177600	5652200	3366000	4501600	4599300	4169900	3868700	5890500	4128100	3873000	5498400	4304100	3871600	5419200	4901700	6812300	C00157	-	53481727	LMGP01020190	-	-	-	ko00564,ko00590,ko00591,ko00592,ko01100,ko04723,ko05231
LIPID-P-0543	PC(O-16:1_16:1)	GP	PC-O	716.559	715.552	[M+H]+	C40H78NO7P	255600	175170	222760	208470	144450	213230	150460	162730	128410	165700	125130	106120	163960	59486	55435	105460	89274	156540	C00157	-	53481705	-	-	-	-	ko00564,ko00590,ko00591,ko00592,ko01100,ko04723,ko05231
LIPID-P-0544	PC(O-16:0_18:2)	GP	PC-O	744.591	743.583	[M+H]+	C42H82NO7P	26652000	19730000	29451000	26224000	15612000	16309000	21293000	18387000	15993000	23418000	21390000	17666000	20304000	24898000	18625000	21606000	18223000	21686000	C00157	HMDB0011151	6443157	LMGP01020039	88542-95-4	86231	-	ko00564,ko00590,ko00591,ko00592,ko01100,ko04723,ko05231
LIPID-P-0545	PC(O-18:0_18:2)	GP	PC-O	772.622	771.614	[M+H]+	C44H86NO7P	8153100	4694900	12892000	8122000	4441600	4239500	5591600	5982200	3920600	5783400	6145500	5418000	8040900	10270000	5062600	7531200	5808300	8780100	C00157	HMDB0013418	6443070	LMGP01020203	-	89895	-	ko00564,ko00590,ko00591,ko00592,ko01100,ko04723,ko05231
LIPID-P-0546	PC(O-18:1_20:1)	GP	PC-O	800.653	799.645	[M+H]+	C46H90NO7P	1475300	1380900	1302600	1388100	772150	1226800	1468000	1684300	997240	1703200	992670	983260	1652000	678310	1077000	1373700	1355600	1696700	C00157	-	53481737	LMGP01020266	-	-	-	ko00564,ko00590,ko00591,ko00592,ko01100,ko04723,ko05231
LIPID-P-0547	PC(O-18:1_22:1)	GP	PC-O	828.685	827.677	[M+H]+	C48H94NO7P	196350	109660	281100	206390	115320	140970	170110	316240	231780	143130	162250	191530	235920	216080	101730	137040	151190	293350	C00157	-	-	-	-	-	-	ko00564,ko00590,ko00591,ko00592,ko01100,ko04723,ko05231
LIPID-P-0549	PC(O-16:1_18:2)	GP	PC-O	742.575	741.567	[M+H]+	C42H80NO7P	13773000	15696000	16700000	15572000	8454700	6929800	8088500	9365900	6494600	13164000	12767000	9245300	10874000	12628000	8320000	15066000	10877000	10797000	C00157	-	53481709	LMGP01020257	-	-	-	ko00564,ko00590,ko00591,ko00592,ko01100,ko04723,ko05231
LIPID-P-0550	PC(O-18:1_18:2)	GP	PC-O	770.606	769.599	[M+H]+	C44H84NO7P	1846000	906690	1542900	1111400	806860	667310	1082400	780090	725090	1459300	1112500	922870	1080300	1033600	840200	1228700	864040	938610	C00157	-	-	LMGP01020053	155575-01-2	-	-	ko00564,ko00590,ko00591,ko00592,ko01100,ko04723,ko05231
LIPID-P-0553	PC(O-14:0_20:4)	GP	PC-O	740.559	739.552	[M+H]+	C42H78NO7P	964710	1150900	1692800	1866500	518660	677520	1388500	1048200	685750	980530	999570	784630	1091200	1876300	699940	1717300	1744700	951880	C00157	-	-	LMGP01020021	-	-	-	ko00564,ko00590,ko00591,ko00592,ko01100,ko04723,ko05231
LIPID-P-0554	PC(O-16:0_20:4)	GP	PC-O	768.591	767.583	[M+H]+	C44H82NO7P	38746000	35295000	37383000	57769000	24541000	26390000	36850000	27891000	25939000	25467000	26109000	25042000	32180000	31794000	20147000	38762000	39342000	41428000	C00157	-	53481735	LMGP01020054	-	-	-	ko00564,ko00590,ko00591,ko00592,ko01100,ko04723,ko05231
LIPID-P-0555	PC(O-18:0_20:4)	GP	PC-O	796.622	795.614	[M+H]+	C46H86NO7P	14668000	11314000	14135000	19253000	7521800	7988700	10986000	7318200	6438700	7614400	8022800	6731100	12013000	9904400	6544300	11404000	11748000	12369000	C00157	-	6443065	LMGP01020100	-	-	-	ko00564,ko00590,ko00591,ko00592,ko01100,ko04723,ko05231
LIPID-P-0556	PC(O-20:0_20:4)	GP	PC-O	824.653	823.645	[M+H]+	C48H90NO7P	473900	361160	316010	646870	232800	301680	235140	226310	159960	141810	142040	149040	325240	267990	139150	171450	293950	288580	C00157	HMDB0013442	52923852	LMGP01020238	-	-	-	ko00564,ko00590,ko00591,ko00592,ko01100,ko04723,ko05231
LIPID-P-0559	PC(O-16:1_20:4)	GP	PC-O	766.575	765.567	[M+H]+	C44H80NO7P	41633000	55015000	30549000	59906000	28745000	27278000	27117000	26979000	23150000	30985000	27148000	24228000	28872000	28097000	19955000	37845000	34684000	32289000	C00157	-	53481713	LMGP01020259	-	-	-	ko00564,ko00590,ko00591,ko00592,ko01100,ko04723,ko05231
LIPID-P-0560	PC(O-18:1_20:4)	GP	PC-O	794.606	793.599	[M+H]+	C46H84NO7P	30901000	23203000	27054000	37564000	18896000	20290000	23847000	19531000	18466000	19871000	17438000	17620000	23674000	17779000	15321000	24603000	25734000	27755000	C00157	-	24779379	LMGP01020104	-	-	-	ko00564,ko00590,ko00591,ko00592,ko01100,ko04723,ko05231
LIPID-P-0561	PC(O-20:1_20:4)	GP	PC-O	822.638	821.63	[M+H]+	C48H88NO7P	2840000	2186400	2695100	4002900	1745400	1414800	2066900	1647600	1557800	1656600	1663700	1751000	2012400	2011800	1248000	2326700	2249400	2007500	C00157	-	53481743	LMGP01020274	-	-	-	ko00564,ko00590,ko00591,ko00592,ko01100,ko04723,ko05231
LIPID-P-0562	PC(O-22:1_20:4)	GP	PC-O	850.669	849.661	[M+H]+	C50H92NO7P	1125100	585320	432330	827610	337100	300350	324460	506610	406340	428880	188130	288580	342850	294410	209970	405420	494160	468830	C00157	-	53481757	-	-	-	-	ko00564,ko00590,ko00591,ko00592,ko01100,ko04723,ko05231
LIPID-P-0563	PC(O-24:1_20:4)	GP	PC-O	878.7	877.692	[M+H]+	C52H96NO7P	343130	202750	221720	252030	150560	160330	189750	136630	176340	176540	140620	126390	257580	165640	93613	168940	200630	179440	C00157	-	53481767	-	-	-	-	ko00564,ko00590,ko00591,ko00592,ko01100,ko04723,ko05231
LIPID-P-0564	PC(O-16:1_20:5)	GP	PC-O	764.559	763.552	[M+H]+	C44H78NO7P	1389900	1651100	1778000	1451600	696770	634450	748980	923540	782240	1381300	1309900	1078500	783810	1396300	752730	2144600	1020200	803820	C00157	-	-	-	-	-	-	ko00564,ko00590,ko00591,ko00592,ko01100,ko04723,ko05231
LIPID-P-0565	PC(O-18:2_20:4)	GP	PC-O	792.591	791.583	[M+H]+	C46H82NO7P	30047000	22122000	24659000	29499000	15335000	18685000	25497000	18871000	17378000	18617000	17993000	17500000	22011000	19548000	15128000	22898000	21694000	24674000	C00157	HMDB0013409	16759366	LMGP01020064	-	86248	-	ko00564,ko00590,ko00591,ko00592,ko01100,ko04723,ko05231
LIPID-P-0566	PC(O-18:0_22:6)	GP	PC-O	820.622	819.614	[M+H]+	C48H86NO7P	3089500	1556400	1739500	2582300	1176100	1815200	1419300	1633900	1904200	1585200	859870	1609800	1711500	1445200	1270100	2010000	1821800	2197100	C00157	HMDB0013422	24779341	LMGP01020110	-	86252	-	ko00564,ko00590,ko00591,ko00592,ko01100,ko04723,ko05231
LIPID-P-0567	PC(O-22:2_20:4)	GP	PC-O	848.653	847.645	[M+H]+	C50H90NO7P	471950	257590	421760	622230	346990	343990	315800	230030	388990	305540	276090	247370	406600	309970	214740	287580	388250	502100	C00157	-	-	LMGP01020244	-	-	-	ko00564,ko00590,ko00591,ko00592,ko01100,ko04723,ko05231
LIPID-P-0568	PC(O-16:1_22:6)	GP	PC-O	790.575	789.567	[M+H]+	C46H80NO7P	9642800	11193000	7284900	10554000	8220200	6719300	6792200	5629000	6213200	7355400	7208500	5954000	7387500	6284500	5075400	8092500	7075000	8081900	C00157	-	-	-	-	-	-	ko00564,ko00590,ko00591,ko00592,ko01100,ko04723,ko05231
LIPID-P-0569	PC(O-18:1_22:6)	GP	PC-O	818.606	817.599	[M+H]+	C48H84NO7P	14819000	9511200	13203000	13324000	7374700	8551900	11182000	9532100	8725400	8542300	8940200	8695700	10085000	8664000	6820900	10384000	10149000	12614000	C00157	-	-	-	-	-	-	ko00564,ko00590,ko00591,ko00592,ko01100,ko04723,ko05231
LIPID-P-0634	PE(P-16:0_16:1)	GP	PE-P	674.512	673.505	[M+H]+	C37H72NO7P	110590	82436	109660	122090	29003	31463	56150	71466	30400	92091	71301	37630	62264	91028	28173	78706	40777	66856	C00350	HMDB0011339	-	-	-	-	-	ko00563,ko00564,ko01100,ko04136,ko04140,ko04723,ko05130,ko05167
LIPID-P-0636	PE(P-16:0_18:1)	GP	PE-P	702.544	701.536	[M+H]+	C39H76NO7P	805690	845630	773270	1039900	391830	336790	390540	406840	281070	544860	484850	357770	536500	535480	294770	626910	454100	572210	C00350	HMDB0011342	53480864	LMGP02030095	-	84533	-	ko00563,ko00564,ko01100,ko04136,ko04140,ko04723,ko05130,ko05167
LIPID-P-0637	PE(P-18:0_18:1)	GP	PE-P	730.575	729.567	[M+H]+	C41H80NO7P	525470	475290	443220	426460	200890	243060	238540	264420	207330	358210	258470	278580	437750	366960	216350	450340	299580	356370	C00350	HMDB0011375	53480866	LMGP02030004	-	78340	-	ko00563,ko00564,ko01100,ko04136,ko04140,ko04723,ko05130,ko05167
LIPID-P-0640	PE(P-16:0_18:2)	GP	PE-P	700.528	699.52	[M+H]+	C39H74NO7P	2458800	3130800	2887600	2884600	1409300	1402200	2013600	1794800	1267800	2436600	2940300	1873000	2491100	2862600	1557400	3472500	2269100	2485700	C00350	HMDB0011343	52925127	LMGP02030094	-	84532	-	ko00563,ko00564,ko01100,ko04136,ko04140,ko04723,ko05130,ko05167
LIPID-P-0642	PE(P-18:1_18:1)	GP	PE-P	728.559	727.552	[M+H]+	C41H78NO7P	288250	325330	255570	357810	124970	134530	130230	163620	108590	211970	197760	138450	345360	262180	148580	280290	208210	247180	C00350	HMDB0009115	53479670	-	-	-	-	ko00563,ko00564,ko01100,ko04136,ko04140,ko04723,ko05130,ko05167
LIPID-P-0645	PE(P-16:0_18:3)	GP	PE-P	698.512	697.505	[M+H]+	C39H72NO7P	87979	78142	93272	90034	28264	31712	48177	50955	46754	57364	64930	52924	74249	69721	33503	98192	45349	56842	C00350	HMDB0011344	52925052	LMGP02030019	-	-	-	ko00563,ko00564,ko01100,ko04136,ko04140,ko04723,ko05130,ko05167
LIPID-P-0647	PE(P-18:1_18:2)	GP	PE-P	726.544	725.536	[M+H]+	C41H76NO7P	1275500	1621300	1060000	1926300	462200	896560	808860	1278400	635470	1620100	2454600	1005100	3517100	2128500	1146400	2571300	1228200	1972600	C00350	HMDB0011377	53479671	-	-	-	-	ko00563,ko00564,ko01100,ko04136,ko04140,ko04723,ko05130,ko05167
LIPID-P-0649	PE(P-18:0_20:3)	GP	PE-P	754.575	753.567	[M+H]+	C43H80NO7P	111850	66953	87540	72444	42538	55274	41921	52303	37657	76693	79640	76847	99242	92438	38115	142910	66833	98758	C00350	HMDB0011383	53480854	LMGP02030055	-	-	-	ko00563,ko00564,ko01100,ko04136,ko04140,ko04723,ko05130,ko05167
LIPID-P-0651	PE(P-15:0_20:4)	GP	PE-P	710.512	709.505	[M+H]+	C40H72NO7P	55479	48896	31909	60904	35298	28395	26686	20752	13439	24970	17979	26140	40644	41920	9	38203	59130	29581	C00350	-	-	-	-	-	-	ko00563,ko00564,ko01100,ko04136,ko04140,ko04723,ko05130,ko05167
LIPID-P-0652	PE(P-16:0_20:4)	GP	PE-P	724.528	723.52	[M+H]+	C41H74NO7P	10294000	13440000	9051000	15165000	5908000	6436000	7635600	6637200	5282000	7843700	6538200	6293500	8508600	8887900	5097800	10488000	9744700	8944400	C00350	HMDB0011352	53480870	LMGP02030093	-	84527	-	ko00563,ko00564,ko01100,ko04136,ko04140,ko04723,ko05130,ko05167
LIPID-P-0653	PE(P-17:0_20:4)	GP	PE-P	738.544	737.536	[M+H]+	C42H76NO7P	127980	210770	168550	278130	143120	153620	111730	111060	83158	111280	133010	137100	199440	185700	149290	202400	165860	199690	C00350	-	-	-	-	-	-	ko00563,ko00564,ko01100,ko04136,ko04140,ko04723,ko05130,ko05167
LIPID-P-0654	PE(P-18:0_20:4)	GP	PE-P	752.559	751.552	[M+H]+	C43H78NO7P	7206200	7151300	6388700	10165000	4360900	4582700	4602300	3601800	3693900	4577800	3897900	4207200	6922900	6474000	3331100	7860000	6173000	6477300	C00350	HMDB0005779	9547058	LMGP02030003	-	78342	6548	ko00563,ko00564,ko01100,ko04136,ko04140,ko04723,ko05130,ko05167
LIPID-P-0655	PE(P-18:0_22:4)	GP	PE-P	780.591	779.583	[M+H]+	C45H82NO7P	445020	456460	533380	557450	273750	201140	289210	185720	217220	318750	320130	314490	412250	306580	222280	653770	285000	259370	C00350	HMDB0011391	52925094	LMGP02030061	-	-	-	ko00563,ko00564,ko01100,ko04136,ko04140,ko04723,ko05130,ko05167
LIPID-P-0657	PE(P-16:0_20:5)	GP	PE-P	722.512	721.505	[M+H]+	C41H72NO7P	379850	329480	441330	389370	172690	179060	274110	250280	219170	342240	340020	302860	252290	373250	286300	423060	280210	220440	C00350	HMDB0011354	53480872	LMGP02030028	-	-	-	ko00563,ko00564,ko01100,ko04136,ko04140,ko04723,ko05130,ko05167
LIPID-P-0658	PE(P-18:1_20:4)	GP	PE-P	750.544	749.536	[M+H]+	C43H76NO7P	3476400	3822000	3007300	5103300	1970800	2179100	2400100	2336800	1907200	2818800	2641300	2112700	4233800	3234200	1701200	3922700	2903400	3154000	C00350	HMDB0011387	53480878	-	-	-	-	ko00563,ko00564,ko01100,ko04136,ko04140,ko04723,ko05130,ko05167
LIPID-P-0660	PE(P-18:0_22:5)	GP	PE-P	778.575	777.567	[M+H]+	C45H80NO7P	448220	523380	879930	623670	249820	231440	394450	293220	233850	420900	391070	472960	521260	545310	272310	761160	322240	369280	C00350	HMDB0011418	53480878	-	-	-	-	ko00563,ko00564,ko01100,ko04136,ko04140,ko04723,ko05130,ko05167
LIPID-P-0661	PE(P-16:0_22:6)	GP	PE-P	748.528	747.52	[M+H]+	C43H74NO7P	23499000	26330000	22980000	28784000	15323000	14808000	19482000	15942000	13890000	17879000	18002000	15588000	19122000	19170000	13318000	23572000	21163000	19889000	C00350	HMDB0005780	5283497	LMGP02030001	-	90479	6548	ko00563,ko00564,ko01100,ko04136,ko04140,ko04723,ko05130,ko05167
LIPID-P-0662	PE(P-18:0_22:6)	GP	PE-P	776.559	775.552	[M+H]+	C45H78NO7P	11527000	11771000	14108000	14140000	7007500	7982200	9992200	6887700	6993100	8324800	8092300	8096900	11692000	11077000	6505500	13129000	9256700	11696000	C00350	HMDB0011394	42607458	LMGP02030005	-	78263	-	ko00563,ko00564,ko01100,ko04136,ko04140,ko04723,ko05130,ko05167
LIPID-P-0664	PE(P-18:1_22:6)	GP	PE-P	774.544	773.536	[M+H]+	C45H76NO7P	6553200	6645500	6493700	9253700	4346600	4244900	4900200	4564200	4133400	4947100	5695800	4331900	7451600	5675600	3459200	6602700	5565400	5860700	C00350	HMDB0011460	53480887	LMGP02030006	-	90487	-	ko00563,ko00564,ko01100,ko04136,ko04140,ko04723,ko05130,ko05167
LIPID-P-0729	SM(d18:0/14:0)	SL	SM	677.56	676.552	[M+H]+	C37H77N2O6P	134830	78441	100790	95106	67587	51780	63341	65275	72662	93585	44677	83026	76457	79037	46455	86370	69166	104810	C00550	HMDB0012085	44260138	LMSP03010030	-	89482	-	ko00600,ko01100,ko04071,ko04217
LIPID-P-0731	SM(d18:0/17:0)	SL	SM	719.607	718.599	[M+H]+	C40H83N2O6P	1233900	703070	1076000	1413200	406240	465010	663540	595900	556780	693910	558470	503870	645710	499580	428950	840830	687380	847880	C00550	-	-	LMSP03010046	-	-	-	ko00600,ko01100,ko04071,ko04217
LIPID-P-0732	SM(d18:0/18:0)	SL	SM	733.622	732.615	[M+H]+	C41H85N2O6P	771020	528610	169500	635450	565130	738960	527840	260430	501980	273240	327620	376370	814950	218980	362380	470730	396950	723310	C00550	HMDB0012087	44260130	LMSP03010020	-	89483	-	ko00600,ko01100,ko04071,ko04217
LIPID-P-0734	SM(d18:0/22:0)	SL	SM	789.685	788.677	[M+H]+	C45H93N2O6P	346640	295410	282410	384740	241350	260010	238520	238220	217680	326740	252450	157400	354970	330050	241320	329480	228060	363090	C00550	HMDB0012091	44260132	LMSP03010022	-	89490	-	ko00600,ko01100,ko04071,ko04217
LIPID-P-0735	SM(d18:1/12:0)	SL	SM	647.513	646.505	[M+H]+	C35H71N2O6P	156760	98289	99862	113690	68363	84359	105700	79298	70442	75487	75699	84791	118650	77586	62163	89858	80720	117090	C00550	HMDB0012096	44260123	LMSP03010002	-	17636	-	ko00600,ko01100,ko04071,ko04217
LIPID-P-0736	SM(d18:1/14:0)	SL	SM	675.544	674.536	[M+H]+	C37H75N2O6P	113170	78774	85411	101410	58632	66148	88506	66795	72898	68785	58387	65551	70830	71319	56788	74890	71303	111010	C00550	HMDB0012097	11433862	LMSP03010028	-	64486	-	ko00600,ko01100,ko04071,ko04217
LIPID-P-0737	SM(d18:1/15:0)	SL	SM	689.56	688.552	[M+H]+	C38H77N2O6P	28754000	20662000	22976000	26572000	16509000	19037000	20247000	15608000	16637000	15826000	12786000	16501000	19478000	14344000	12055000	15639000	17215000	24967000	C00550	-	-	LMSP03010038	-	-	-	ko00600,ko01100,ko04071,ko04217
LIPID-P-0738	SM(d18:1/16:0)	SL	SM	703.575	702.568	[M+H]+	C39H79N2O6P	4929900	4406900	3613400	5021700	3653300	3908500	3780300	3281400	3353900	3559800	3448300	3392300	3893600	3155200	3009500	3572000	3294000	4808300	C00550	HMDB0010169	5283590	LMSP03010003	-	17636	-	ko00600,ko01100,ko04071,ko04217
LIPID-P-0739	SM(d18:1/17:0)	SL	SM	717.591	716.583	[M+H]+	C40H81N2O6P	6977000	4946000	3804300	7572300	4681500	5570400	4212600	3284900	3832500	3531400	3674500	3295400	5180800	2471700	2867400	3775000	3685600	5624900	C00550	-	-	LMSP03010044	-	-	-	ko00600,ko01100,ko04071,ko04217
LIPID-P-0740	SM(d18:1/18:0)	SL	SM	731.607	730.599	[M+H]+	C41H83N2O6P	633550	569250	355790	839420	393560	560200	480040	316310	400260	369380	425960	365850	574270	246490	245780	402600	357350	535090	C00550	HMDB0001348	5283588	LMSP03010001	-	17636	176	ko00600,ko01100,ko04071,ko04217
LIPID-P-0741	SM(d18:1/19:0)	SL	SM	745.622	744.615	[M+H]+	C42H85N2O6P	5315800	3595600	3098800	6146600	2796600	2933200	2770900	2740000	2536500	2723500	2376500	2168900	3500300	1989500	1941800	2881900	2726900	4413400	C00550	-	-	LMSP03010055	-	-	-	ko00600,ko01100,ko04071,ko04217
LIPID-P-0742	SM(d18:1/20:0)	SL	SM	759.638	758.63	[M+H]+	C43H87N2O6P	125160	104540	85461	177970	67869	86869	61064	72031	73502	70179	73116	68545	111480	78394	53444	89186	59842	134650	C00550	HMDB0012102	44260124	LMSP03010005	-	83359	-	ko00600,ko01100,ko04071,ko04217
LIPID-P-0745	SM(d18:1/23:0)	SL	SM	801.685	800.677	[M+H]+	C46H93N2O6P	17130000	11237000	12516000	14487000	8588200	11892000	11410000	10599000	9353900	13731000	10926000	10436000	13939000	11010000	10488000	13850000	12056000	15363000	C00550	HMDB0012105	-	LMSP03010078	-	83880	-	ko00600,ko01100,ko04071,ko04217
LIPID-P-0746	SM(d18:1/24:0)	SL	SM	815.701	814.693	[M+H]+	C47H95N2O6P	263980	188630	222800	221200	153120	190210	198860	183720	163870	214090	218960	184620	259640	198230	203240	230840	194150	310450	C00550	HMDB0011697	5283595	LMSP03010008	-	-	-	ko00600,ko01100,ko04071,ko04217
LIPID-P-0747	SM(d18:1/25:0)	SL	SM	829.716	828.708	[M+H]+	C48H97N2O6P	938260	674750	697790	707610	527990	488020	592350	546420	446340	718510	488540	534300	539640	548910	605050	672610	526600	935750	C00550	-	-	LMSP03010027	-	-	-	ko00600,ko01100,ko04071,ko04217
LIPID-P-0749	SM(d18:2/14:0)	SL	SM	673.528	672.521	[M+H]+	C37H73N2O6P	554500	336950	400170	321430	198420	292320	381840	314720	298670	396000	299820	326230	399650	318860	229640	388700	301470	450700	C00550	HMDB0240637	52931131	LMSP03010034	2292199-25-6	-	-	ko00600,ko01100,ko04071,ko04217
LIPID-P-0750	SM(d18:1/16:1)	SL	SM	701.56	700.552	[M+H]+	C39H77N2O6P	656350	548460	538580	662490	331630	475260	442460	383120	338730	451850	345410	371570	522570	366970	270200	465350	426600	567540	C00550	HMDB0240613	52931145	LMSP03010041	222403-66-9	-	-	ko00600,ko01100,ko04071,ko04217
LIPID-P-0751	SM(d18:1/17:1)	SL	SM	715.575	714.568	[M+H]+	C40H79N2O6P	1406400	946150	924330	1202300	657370	614070	626370	615490	441290	658310	528500	531660	799750	596580	458430	812350	736950	843050	C00550	-	-	-	-	-	-	ko00600,ko01100,ko04071,ko04217
LIPID-P-0752	SM(d18:1/18:1)	SL	SM	729.591	728.583	[M+H]+	C41H81N2O6P	234940	172910	128130	242510	163410	211630	149410	109910	142800	120570	133000	140080	163770	113930	88975	151210	125920	181860	C00550	HMDB0012101	6443882	LMSP03010050	108392-10-5	84487	-	ko00600,ko01100,ko04071,ko04217
LIPID-P-0753	SM(d18:1/19:1)	SL	SM	741.591	740.583	[M+H]+	C42H81N2O6P	372900	361370	559640	679650	365460	210470	407560	374250	240270	460310	450240	380420	431990	625460	242030	580430	667040	528350	C00550	-	-	-	-	-	-	ko00600,ko01100,ko04071,ko04217
LIPID-P-0754	SM(d18:1/20:1)	SL	SM	757.622	756.615	[M+H]+	C43H85N2O6P	4248500	3053800	2629200	4098000	2631700	2742300	2519400	2793100	2356400	2580000	2052600	2427300	2791800	2186800	1690200	2722100	2545700	3582100	C00550	HMDB0240610	52931179	LMSP03010059	222403-67-0	-	-	ko00600,ko01100,ko04071,ko04217
LIPID-P-0756	SM(d18:1/22:1)	SL	SM	785.654	784.646	[M+H]+	C45H89N2O6P	9392200	6070200	8031300	8813300	3994800	6260600	5513300	5366000	4942400	5958900	4634800	3901000	6813800	5685200	4043600	6969200	5350100	8783700	C00550	HMDB0012104	52931203	LMSP03010072	222403-68-1	74533	-	ko00600,ko01100,ko04071,ko04217
LIPID-P-0759	SM(d18:1/25:1)	SL	SM	827.701	826.693	[M+H]+	C48H95N2O6P	560230	366400	329010	406450	295670	379490	337980	412800	351550	462760	380760	403840	617260	365210	417100	545440	406980	592600	C00550	-	-	LMSP03010083	-	-	-	ko00600,ko01100,ko04071,ko04217
LIPID-P-0760	SM(d18:1/26:1)	SL	SM	841.716	840.708	[M+H]+	C49H97N2O6P	218730	139390	137000	192790	101720	138290	115650	108350	111690	159080	147190	137830	192960	114230	121860	156790	143430	176390	C00550	HMDB0013461	44260128	LMSP03010009	-	84476	-	ko00600,ko01100,ko04071,ko04217
LIPID-P-0761	SM(d18:2/18:1)	SL	SM	727.575	726.568	[M+H]+	C41H79N2O6P	3214600	2314400	2089800	2766100	1788300	1891100	1873500	1467300	1421300	1708700	1194700	1462000	1857000	1237400	1047200	1492900	1645500	2158100	C00550	-	52931155	LMSP03010047	-	-	-	ko00600,ko01100,ko04071,ko04217
LIPID-P-0762	SM(d18:2/20:1)	SL	SM	755.607	754.599	[M+H]+	C43H83N2O6P	1186700	1090000	724530	1138100	1340000	977190	930240	766580	918930	777300	570660	928190	856440	576250	603130	770110	874050	1238600	C00550	-	52931175	LMSP03010057	-	-	-	ko00600,ko01100,ko04071,ko04217
LIPID-P-0763	SM(d18:2/22:1)	SL	SM	783.638	782.63	[M+H]+	C45H87N2O6P	6420400	4657700	3630100	5504400	5308600	4474100	4161300	4352200	4436700	3913700	2797900	3399200	3994700	2852700	3002700	3005400	4326700	5933300	C00550	-	52931199	LMSP03010070	-	-	-	ko00600,ko01100,ko04071,ko04217
LIPID-P-0764	SM(d18:2/23:1)	SL	SM	797.654	796.646	[M+H]+	C46H89N2O6P	3946700	3115600	3865600	5416600	2114000	2002800	2589700	2092600	1791900	1980100	2179600	1886900	2999400	3461600	1745500	3393700	3042700	3438100	C00550	-	-	-	-	-	-	ko00600,ko01100,ko04071,ko04217
LIPID-P-0765	SM(d18:2/24:1)	SL	SM	811.669	810.661	[M+H]+	C47H91N2O6P	834340	599560	535950	652680	493260	566860	574130	494860	496530	687490	583150	444020	644880	460770	368130	733530	652840	850300	C00550	HMDB0240636	52931215	LMSP03010080	2256062-31-2	-	-	ko00600,ko01100,ko04071,ko04217
LIPID-P-0766	SM(d18:2/25:1)	SL	SM	825.685	824.677	[M+H]+	C48H93N2O6P	907030	564640	504590	870990	254290	295010	384610	508630	402330	498510	366920	436440	720830	656740	275280	670480	546610	688560	C00550	-	-	-	-	-	-	ko00600,ko01100,ko04071,ko04217
LIPID-P-0768	SM(d18:2/24:3)	SL	SM	807.638	806.63	[M+H]+	C47H87N2O6P	1710700	1831200	2319400	2703700	1409600	1249400	1989100	1492200	1227900	1513100	1219000	1552900	1746100	1900400	1192400	1672300	1836100	1744500	C00550	-	-	-	-	-	-	ko00600,ko01100,ko04071,ko04217
LIPID-P-0771	TG(10:0_16:0_12:0)	GL	TG	684.613	666.58	[M+NH4]+	C41H78O6	98066	76694	96083	102240	102170	106410	80711	83191	77739	80887	132630	103270	102950	84532	101900	61107	103580	94997	C00422	HMDB0071588	-	-	-	-	-	ko00561,ko01100,ko04714,ko04923,ko04931,ko04975,ko04977,ko04979
LIPID-P-0782	TG(14:0_14:0_16:0)	GL	TG	768.708	750.674	[M+NH4]+	C47H90O6	57216	71745	82981	76670	61396	100320	41236	70811	59353	87350	77961	95222	199030	119850	61357	143480	79869	66527	C00422	HMDB0042063	97045147	LMGL03012756	-	-	-	ko00561,ko01100,ko04714,ko04923,ko04931,ko04975,ko04977,ko04979
LIPID-P-0784	TG(12:0_16:0_16:0)	GL	TG	768.707	750.674	[M+NH4]+	C47H90O6	11839	18409	34415	21575	28524	37896	23029	24356	32874	38910	26245	37672	70345	28003	28655	79524	25104	43779	C00422	HMDB0095566	-	LMGL03012664	-	-	-	ko00561,ko01100,ko04714,ko04923,ko04931,ko04975,ko04977,ko04979
LIPID-P-0786	TG(14:0_16:0_16:0)	GL	TG	796.739	778.705	[M+NH4]+	C49H94O6	224920	425010	367850	442700	310390	543460	244030	379160	344830	650260	303100	553850	793260	570200	277680	732760	263280	395860	C00422	HMDB0010411	545606	LMGL03012786	-	-	-	ko00561,ko01100,ko04714,ko04923,ko04931,ko04975,ko04977,ko04979
LIPID-P-0787	TG(15:0_16:0_16:0)	GL	TG	810.752	792.721	[M+NH4]+	C50H96O6	267170	390620	459490	383520	325580	749440	307560	355400	219450	461790	211440	360670	576650	410240	198590	396270	233440	312490	C00422	HMDB0043019	-	LMGL03012900	-	-	-	ko00561,ko01100,ko04714,ko04923,ko04931,ko04975,ko04977,ko04979
LIPID-P-0788	TG(16:0_16:0_16:0)	GL	TG	824.771	806.736	[M+NH4]+	C51H98O6	3074900	5202300	3733300	5313400	4613000	6692400	3283500	4287600	3186800	6337800	3031800	4058600	6335100	5215100	2476600	5358000	2571600	3245200	C00422	HMDB0005356	11147	LMGL03010001	555-44-2	77393	3857	ko00561,ko01100,ko04714,ko04923,ko04931,ko04975,ko04977,ko04979
LIPID-P-0789	TG(14:0_16:0_18:0)	GL	TG	824.771	806.736	[M+NH4]+	C51H98O6	55981	69247	64382	70183	82262	127170	78875	77124	52477	87164	81015	72471	139110	81912	49947	102890	50822	41880	C00422	HMDB0042124	131753268	LMGL03014225	-	-	-	ko00561,ko01100,ko04714,ko04923,ko04931,ko04975,ko04977,ko04979
LIPID-P-0791	TG(16:0_16:0_17:0)	GL	TG	838.786	820.752	[M+NH4]+	C52H100O6	82187	133830	146110	120130	144890	247970	52987	64635	61342	172280	86863	162820	244170	116530	11790	145970	48051	60258	C00422	HMDB0104223	-	LMGL03010019	-	-	-	ko00561,ko01100,ko04714,ko04923,ko04931,ko04975,ko04977,ko04979
LIPID-P-0792	TG(15:0_16:0_18:0)	GL	TG	838.784	820.752	[M+NH4]+	C52H100O6	26654	44814	53427	44902	58370	86698	9931.7	16295	17698	23411	14897	41683	50050	39761	15339	25676	16795	19380	C00422	HMDB0043020	-	LMGL03015009	-	-	-	ko00561,ko01100,ko04714,ko04923,ko04931,ko04975,ko04977,ko04979
LIPID-P-0793	TG(16:0_16:0_18:0)	GL	TG	852.802	834.768	[M+NH4]+	C53H102O6	4623000	4521600	4169600	5466800	4386400	4811500	4328400	4900400	3878600	5005700	4670500	4637200	5250100	4383600	2562100	3562100	3845900	3199400	C00422	HMDB0005357	3246953	LMGL03010004	-	-	-	ko00561,ko01100,ko04714,ko04923,ko04931,ko04975,ko04977,ko04979
LIPID-P-0794	TG(15:0_17:0_18:0)	GL	TG	852.796	834.768	[M+NH4]+	C53H102O6	29771	35129	34916	36498	32199	47737	29330	27837	30328	23164	35411	28593	28220	30439	24926	12182	26149	21568	C00422	HMDB0102252	-	LMGL03015058	-	-	-	ko00561,ko01100,ko04714,ko04923,ko04931,ko04975,ko04977,ko04979
LIPID-P-0795	TG(16:0_17:0_18:0)	GL	TG	866.815	848.783	[M+NH4]+	C54H104O6	53440	51921	31713	38597	60944	139690	51744	49827	34004	61164	28312	51674	81308	59663	25885	60527	27869	22922	C00422	HMDB0104381	-	LMGL03010041	-	-	-	ko00561,ko01100,ko04714,ko04923,ko04931,ko04975,ko04977,ko04979
LIPID-P-0798	TG(14:0_18:0_20:0)	GL	TG	880.833	862.799	[M+NH4]+	C55H106O6	43568	75400	91966	65586	58147	146230	45452	53646	45649	89220	36773	101220	144620	158320	34607	86952	35242	50291	C00422	HMDB0042155	56938029	LMGL03014348	-	-	-	ko00561,ko01100,ko04714,ko04923,ko04931,ko04975,ko04977,ko04979
LIPID-P-0800	TG(16:0_18:0_18:0)	GL	TG	880.833	862.799	[M+NH4]+	C55H106O6	3200500	2919200	2622300	4098200	2437000	3005200	3182100	3561600	2688100	3056000	3850500	2827100	2887800	2809800	1753400	1616300	2421400	2358100	C00422	HMDB0005365	-	LMGL03010069	-	-	-	ko00561,ko01100,ko04714,ko04923,ko04931,ko04975,ko04977,ko04979
LIPID-P-0801	TG(15:0_18:0_20:0)	GL	TG	894.843	876.815	[M+NH4]+	C56H108O6	20782	14746	13069	20065	13862	28582	14744	14293	10917	15257	10345	20568	24540	12590	5300.6	9425.3	11647	8440.6	C00422	HMDB0043050	-	LMGL03015132	-	-	-	ko00561,ko01100,ko04714,ko04923,ko04931,ko04975,ko04977,ko04979
LIPID-P-0802	TG(17:0_18:0_18:0)	GL	TG	894.85	876.815	[M+NH4]+	C56H108O6	147870	124090	129170	134500	128080	149720	139380	182820	127240	153490	137130	150160	149920	116860	112680	85459	147850	118130	C00422	HMDB0106781	-	LMGL03010098	-	-	-	ko00561,ko01100,ko04714,ko04923,ko04931,ko04975,ko04977,ko04979
LIPID-P-0803	TG(16:0_18:0_19:0)	GL	TG	894.848	876.815	[M+NH4]+	C56H108O6	23736	9535.8	18024	9379.9	9869.9	41991	8956.4	8604.6	7126.4	18197	2512.4	16135	30582	13613	7386	11744	7434.3	3032.9	C00422	HMDB0104526	-	LMGL03010149	-	-	-	ko00561,ko01100,ko04714,ko04923,ko04931,ko04975,ko04977,ko04979
LIPID-P-0804	TG(18:0_18:0_18:0)	GL	TG	908.865	890.83	[M+NH4]+	C57H110O6	1146900	970320	798410	1626500	1027000	1115800	1241000	1232500	910740	1144300	1657300	1121200	941960	1057600	683940	669590	990680	873470	C00422	HMDB0005393	11146	LMGL03010002	-	45956	4701	ko00561,ko01100,ko04714,ko04923,ko04931,ko04975,ko04977,ko04979
LIPID-P-0806	TG(16:0_18:0_20:0)	GL	TG	908.861	890.83	[M+NH4]+	C57H110O6	32566	53098	43328	48121	33252	99743	39379	34262	30063	63075	34611	68946	91410	81493	18578	52885	26920	26432	C00422	HMDB0005366	-	LMGL03010175	-	-	-	ko00561,ko01100,ko04714,ko04923,ko04931,ko04975,ko04977,ko04979
LIPID-P-0807	TG(15:0_16:0_24:0)	GL	TG	922.878	904.846	[M+NH4]+	C58H112O6	1930.3	1880.8	2123.7	1018.5	1712.9	9626.7	1433.4	3375.6	2178	2031.2	1752.7	2130.4	6548.7	6681.3	1131.8	1687.6	1274	1412.6	C00422	HMDB0043023	-	-	-	-	-	ko00561,ko01100,ko04714,ko04923,ko04931,ko04975,ko04977,ko04979
LIPID-P-0809	TG(16:0_18:0_22:0)	GL	TG	936.896	918.862	[M+NH4]+	C59H114O6	7372.2	7416.6	7833.6	14346	10958	18942	6079.5	7025.9	7438.5	7903.6	14336	11056	10856	11252	4780.3	5155.3	6905.3	6744.3	C00422	HMDB0043916	56938276	LMGL03010459	-	-	-	ko00561,ko01100,ko04714,ko04923,ko04931,ko04975,ko04977,ko04979
LIPID-P-0828	TG(10:0_16:0_18:1)	GL	TG	766.692	748.658	[M+NH4]+	C47H88O6	15061	19721	23708	8329.1	22941	32528	9546.8	14979	15590	42670	10806	30927	92089	49257	16558	102930	29162	19017	C00422	-	-	-	-	-	-	ko00561,ko01100,ko04714,ko04923,ko04931,ko04975,ko04977,ko04979
LIPID-P-0829	TG(12:0_14:0_18:1)	GL	TG	766.692	748.658	[M+NH4]+	C47H88O6	60266	44270	62599	45458	31928	46882	47680	90722	46577	95669	45994	59548	41379	90742	77014	64050	48677	42311	C00422	-	-	LMGL03013217	-	-	-	ko00561,ko01100,ko04714,ko04923,ko04931,ko04975,ko04977,ko04979
LIPID-P-0833	TG(12:0_16:0_18:1)	GL	TG	794.724	776.689	[M+NH4]+	C49H92O6	49866	76226	125300	66834	54874	104300	29438	70762	38070	132810	60880	125070	304670	137720	67362	212160	44716	74893	C00422	-	-	LMGL03013326	-	-	-	ko00561,ko01100,ko04714,ko04923,ko04931,ko04975,ko04977,ko04979
LIPID-P-0834	TG(14:0_16:0_16:1)	GL	TG	794.724	776.689	[M+NH4]+	C49H92O6	111450	160680	435620	232100	142920	263690	130790	198670	175640	253680	184720	272310	326570	549150	163080	377990	93833	179220	C00422	HMDB0042129	-	LMGL03014221	-	-	-	ko00561,ko01100,ko04714,ko04923,ko04931,ko04975,ko04977,ko04979
LIPID-P-0835	TG(15:0_16:0_16:1)	GL	TG	808.737	790.705	[M+NH4]+	C50H94O6	55484	86670	138450	95442	124500	152010	100590	70275	71036	96190	147890	92010	192070	186490	74424	211490	55153	134730	C00422	HMDB0043025	-	LMGL03015005	-	-	-	ko00561,ko01100,ko04714,ko04923,ko04931,ko04975,ko04977,ko04979
LIPID-P-0837	TG(16:0_16:0_16:1)	GL	TG	822.755	804.721	[M+NH4]+	C51H96O6	2237600	2841500	4969800	2904900	2142600	3574400	1889900	2002300	2430700	4023300	2146000	3514200	4816400	7941300	1365400	5394200	1444200	2730800	C00422	HMDB0005359	9543986	LMGL03010017	-	-	4716	ko00561,ko01100,ko04714,ko04923,ko04931,ko04975,ko04977,ko04979
LIPID-P-0839	TG(14:0_16:0_18:1)	GL	TG	822.755	804.721	[M+NH4]+	C51H96O6	602620	807680	1750900	884480	759320	1159800	566150	782300	633490	1286800	981520	1272700	2262100	2871600	477130	2411700	379570	742530	C00422	HMDB0042131	56938015	LMGL03014226	-	-	-	ko00561,ko01100,ko04714,ko04923,ko04931,ko04975,ko04977,ko04979
LIPID-P-0840	TG(15:0_16:0_18:1)	GL	TG	836.77	818.736	[M+NH4]+	C52H98O6	193420	420320	450180	484220	366740	465640	224400	207720	230380	307850	213750	439600	611120	468000	146920	699140	190690	256740	C00422	HMDB0043027	-	LMGL03015010	-	-	-	ko00561,ko01100,ko04714,ko04923,ko04931,ko04975,ko04977,ko04979
LIPID-P-0842	TG(16:0_16:0_18:1)	GL	TG	850.786	832.752	[M+NH4]+	C53H100O6	4574200	5127500	8552900	5835600	4585800	6470800	3789700	5170100	4047800	6723800	4053400	6102800	8985000	10729000	2045900	9077000	2517200	4437200	C00422	HMDB0005360	25240460	LMGL03010005	-	-	4705	ko00561,ko01100,ko04714,ko04923,ko04931,ko04975,ko04977,ko04979
LIPID-P-0844	TG(16:0_17:0_18:1)	GL	TG	864.802	846.768	[M+NH4]+	C54H102O6	281450	436750	414160	409210	309950	607080	261350	296220	152330	431510	324650	335060	679140	554880	139320	747150	205340	240700	C00422	-	-	LMGL03010051	-	-	-	ko00561,ko01100,ko04714,ko04923,ko04931,ko04975,ko04977,ko04979
LIPID-P-0847	TG(16:0_18:0_18:1)	GL	TG	878.817	860.783	[M+NH4]+	C55H104O6	2226100	3117600	4857600	2938200	2489400	4827500	2385600	1739800	1827000	3539200	3614200	3726500	6675900	5975000	1367100	7129300	1409900	2406500	C00422	HMDB0005367	-	LMGL03010085	-	-	-	ko00561,ko01100,ko04714,ko04923,ko04931,ko04975,ko04977,ko04979
LIPID-P-0848	TG(16:0_16:1_20:0)	GL	TG	878.818	860.783	[M+NH4]+	C55H104O6	13222	31266	32729	16636	20738	54199	19733	20702	22867	41153	11582	62227	61820	95022	20666	74075	14197	21753	C00422	HMDB0005375	9544061	LMGL03010095	-	-	4794	ko00561,ko01100,ko04714,ko04923,ko04931,ko04975,ko04977,ko04979
LIPID-P-0849	TG(17:0_18:0_18:1)	GL	TG	892.831	874.799	[M+NH4]+	C56H106O6	28121	33725	30276	25788	48565	48248	32036	18695	15243	36454	32579	35830	62065	40137	14235	73429	12465	17108	C00422	-	-	LMGL03010119	-	-	-	ko00561,ko01100,ko04714,ko04923,ko04931,ko04975,ko04977,ko04979
LIPID-P-0850	TG(17:0_17:0_19:1)	GL	TG	892.826	874.799	[M+NH4]+	C56H106O6	8057.7	5583.7	6433.1	6524.7	4830.2	15581	3865.9	2299.3	5873	2545.1	3861.7	6996.4	19379	4642.3	4970.1	11043	2323.5	1493.5	C00422	-	-	-	-	-	-	ko00561,ko01100,ko04714,ko04923,ko04931,ko04975,ko04977,ko04979
LIPID-P-0851	TG(16:0_18:0_20:1)	GL	TG	906.847	888.815	[M+NH4]+	C57H108O6	60022	58397	95124	45287	56404	248800	32850	35964	43562	77129	32368	85684	164630	180480	40392	123140	29899	60224	C00422	HMDB0005368	-	LMGL03010205	-	-	-	ko00561,ko01100,ko04714,ko04923,ko04931,ko04975,ko04977,ko04979
LIPID-P-0852	TG(18:0_18:0_18:1)	GL	TG	906.849	888.815	[M+NH4]+	C57H108O6	252440	291010	417870	264370	342520	528900	207220	125760	116150	303350	217360	330610	653710	466080	116450	544120	102570	151250	C00422	HMDB0005395	16058371	LMGL03010188	-	-	4884	ko00561,ko01100,ko04714,ko04923,ko04931,ko04975,ko04977,ko04979
LIPID-P-0853	TG(16:0_20:0_18:1)	GL	TG	906.846	888.815	[M+NH4]+	C57H108O6	52699	110710	243090	97309	113800	183080	89616	86008	64950	186320	80629	214340	393930	401260	66377	267070	60378	128840	C00422	HMDB0005368	-	LMGL03010205	-	-	-	ko00561,ko01100,ko04714,ko04923,ko04931,ko04975,ko04977,ko04979
LIPID-P-0855	TG(16:0_18:1_21:0)	GL	TG	920.855	902.83	[M+NH4]+	C58H110O6	9404.3	13377	18087	8004.9	11965	22889	10221	14364	8166	22925	5807.2	14767	48487	25232	11499	20013	9339	12281	C00422	-	-	LMGL03010455	-	-	-	ko00561,ko01100,ko04714,ko04923,ko04931,ko04975,ko04977,ko04979
LIPID-P-0856	TG(18:0_18:1_20:0)	GL	TG	934.876	916.846	[M+NH4]+	C59H112O6	15341	7623.4	35000	12306	15499	74185	7477.3	10293	12873	27833	12048	37658	53467	65265	16793	42408	8894	30682	C00422	HMDB0005402	-	LMGL03010382	-	-	-	ko00561,ko01100,ko04714,ko04923,ko04931,ko04975,ko04977,ko04979
LIPID-P-0858	TG(16:0_18:1_22:0)	GL	TG	934.88	916.846	[M+NH4]+	C59H112O6	11441	37330	58799	25824	38961	42118	25134	21106	17811	61931	19399	57622	110550	88404	26442	80565	16161	28138	C00422	HMDB0044112	9544474	LMGL03010511	-	-	-	ko00561,ko01100,ko04714,ko04923,ko04931,ko04975,ko04977,ko04979
LIPID-P-0885	TG(10:0_16:0_18:2)	GL	TG	764.672	746.642	[M+NH4]+	C47H86O6	12008	15442	21016	23662	21168	32222	24498	15754	16119	59124	29886	54118	121240	46121	40621	145480	21787	38435	C00422	-	-	-	-	-	-	ko00561,ko01100,ko04714,ko04923,ko04931,ko04975,ko04977,ko04979
LIPID-P-0892	TG(14:1_16:0_16:1)	GL	TG	792.708	774.674	[M+NH4]+	C49H90O6	121390	107400	246640	133000	110600	273540	60085	113850	87910	148710	68623	194220	383310	180440	101710	435800	109140	180030	C00422	HMDB0047771	56938416	LMGL03014627	-	-	-	ko00561,ko01100,ko04714,ko04923,ko04931,ko04975,ko04977,ko04979
LIPID-P-0893	TG(12:0_16:0_18:2)	GL	TG	792.707	774.674	[M+NH4]+	C49H90O6	85921	131010	118140	89951	71476	218170	40444	60740	92140	193500	47185	155240	469930	182200	87005	461600	98740	158870	C00422	-	-	LMGL03013327	-	-	-	ko00561,ko01100,ko04714,ko04923,ko04931,ko04975,ko04977,ko04979
LIPID-P-0896	TG(15:0_16:1_16:1)	GL	TG	806.724	788.689	[M+NH4]+	C50H92O6	93560	79081	78705	125460	113280	108970	108650	123860	133590	116420	86739	101490	114140	197630	97797	134140	92947	67683	C00422	HMDB0043199	-	LMGL03012901	-	-	-	ko00561,ko01100,ko04714,ko04923,ko04931,ko04975,ko04977,ko04979
LIPID-P-0898	TG(14:0_15:0_18:2)	GL	TG	806.722	788.689	[M+NH4]+	C50H92O6	34123	61380	64687	38158	44899	115230	43532	18824	24574	45552	28017	60908	102940	46251	23757	86508	25145	34637	C00422	HMDB0042106	-	LMGL03014174	-	-	-	ko00561,ko01100,ko04714,ko04923,ko04931,ko04975,ko04977,ko04979
LIPID-P-0901	TG(16:0_16:1_16:1)	GL	TG	820.739	802.705	[M+NH4]+	C51H94O6	1827700	2042800	4588300	2212600	1543400	2869900	1338800	1207900	1072400	2653500	1096700	2840300	3624900	5711300	938120	3689700	971610	1559700	C00422	HMDB0010415	53480482	LMGL03014227	-	-	-	ko00561,ko01100,ko04714,ko04923,ko04931,ko04975,ko04977,ko04979
LIPID-P-0902	TG(14:0_16:0_18:2)	GL	TG	820.739	802.705	[M+NH4]+	C51H94O6	790580	1341500	1192600	1582200	1646100	2011900	784950	780270	688150	1688200	626610	1582100	2784100	1876000	583680	2595400	650800	1056400	C00422	HMDB0010420	56938040	LMGL03014251	-	-	-	ko00561,ko01100,ko04714,ko04923,ko04931,ko04975,ko04977,ko04979
LIPID-P-0904	TG(14:0_16:1_18:1)	GL	TG	820.739	802.705	[M+NH4]+	C51H94O6	1121100	1361600	2734400	1434000	1389100	2225900	921890	1001900	931430	1982500	941980	1918200	2615000	3460000	556050	3163800	758600	1224900	C00422	HMDB0010420	53480485	LMGL03014251	-	-	-	ko00561,ko01100,ko04714,ko04923,ko04931,ko04975,ko04977,ko04979
LIPID-P-0906	TG(16:0_16:1_17:1)	GL	TG	834.755	816.721	[M+NH4]+	C52H96O6	111150	95241	338420	112080	43388	92811	60783	61865	72628	126060	57540	90914	154780	378200	39608	151430	43900	56394	C00422	-	-	-	-	-	-	ko00561,ko01100,ko04714,ko04923,ko04931,ko04975,ko04977,ko04979
LIPID-P-0907	TG(15:0_16:0_18:2)	GL	TG	834.755	816.721	[M+NH4]+	C52H96O6	393820	611600	411670	742410	627870	960980	366710	340680	309690	610540	221230	674150	1000500	684350	186050	837350	237590	399630	C00422	HMDB0043032	-	LMGL03015011	-	-	-	ko00561,ko01100,ko04714,ko04923,ko04931,ko04975,ko04977,ko04979
LIPID-P-0908	TG(15:0_16:1_18:1)	GL	TG	834.755	816.721	[M+NH4]+	C52H96O6	504250	662130	664770	746190	633310	1045500	401200	396500	312470	670610	239220	644380	974890	889810	201890	915340	276360	379830	C00422	HMDB0043201	-	LMGL03015035	-	-	-	ko00561,ko01100,ko04714,ko04923,ko04931,ko04975,ko04977,ko04979
LIPID-P-0909	TG(16:0_16:1_18:1)	GL	TG	848.771	830.736	[M+NH4]+	C53H98O6	2437700	3094000	9925400	2569100	1318300	2921400	1916100	1656300	1413500	3745800	1898100	3018400	3697100	7335100	1031100	4139700	1098600	2169700	C00422	HMDB0005377	9544011	LMGL03010043	-	-	-	ko00561,ko01100,ko04714,ko04923,ko04931,ko04975,ko04977,ko04979
LIPID-P-0911	TG(14:0_18:0_18:2)	GL	TG	848.771	830.736	[M+NH4]+	C53H98O6	204510	364740	1646000	301550	209030	355690	247710	271320	126520	793900	403470	588670	814580	1078100	169720	931270	202430	284650	C00422	HMDB0010430	53480494	LMGL03014342	-	-	-	ko00561,ko01100,ko04714,ko04923,ko04931,ko04975,ko04977,ko04979
LIPID-P-0912	TG(16:0_17:1_18:1)	GL	TG	862.785	844.752	[M+NH4]+	C54H100O6	1527100	2238000	4124900	1771800	1482800	2020600	918960	1073700	615990	1988100	1085700	1565600	2414300	3593600	597030	2917300	875540	907240	C00422	-	-	-	-	-	-	ko00561,ko01100,ko04714,ko04923,ko04931,ko04975,ko04977,ko04979
LIPID-P-0913	TG(15:0_17:0_19:2)	GL	TG	862.785	844.752	[M+NH4]+	C54H100O6	564060	796830	1063800	623000	713380	775810	338560	346760	177310	616940	335470	520560	848590	1100900	174150	915780	292450	323400	C00422	-	-	-	-	-	-	ko00561,ko01100,ko04714,ko04923,ko04931,ko04975,ko04977,ko04979
LIPID-P-0915	TG(16:0_18:1_18:1)	GL	TG	876.802	858.768	[M+NH4]+	C55H102O6	15065000	22859000	53482000	17453000	15879000	20332000	12879000	15575000	8675600	17883000	16776000	16987000	20823000	34549000	5654000	24526000	9004000	10901000	C00422	HMDB0005382	-	LMGL03010100	-	75583	4798	ko00561,ko01100,ko04714,ko04923,ko04931,ko04975,ko04977,ko04979
LIPID-P-0916	TG(16:0_18:0_18:2)	GL	TG	876.79	858.768	[M+NH4]+	C55H102O6	3939300	5323000	5648100	5335200	5931600	7552900	3832300	2529100	2602300	5006000	3652100	5125600	9462800	6325600	1804600	9339800	2191700	2954200	C00422	HMDB0005369	-	LMGL03010104	-	-	-	ko00561,ko01100,ko04714,ko04923,ko04931,ko04975,ko04977,ko04979
LIPID-P-0918	TG(14:0_18:0_20:2)	GL	TG	876.802	858.768	[M+NH4]+	C55H102O6	23709	19168	135570	26495	28911	26420	21158	57386	12563	80452	30578	68496	77650	128170	27620	93649	31449	52861	C00422	HMDB0042168	56938139	LMGL03014350	-	-	-	ko00561,ko01100,ko04714,ko04923,ko04931,ko04975,ko04977,ko04979
LIPID-P-0920	TG(16:0_16:1_20:1)	GL	TG	876.802	858.768	[M+NH4]+	C55H102O6	99013	152900	664000	118490	81448	235950	124320	226830	98409	275100	129640	315610	295450	645550	141930	313500	121340	184100	C00422	HMDB0005378	-	LMGL03010114	-	-	-	ko00561,ko01100,ko04714,ko04923,ko04931,ko04975,ko04977,ko04979
LIPID-P-0921	TG(17:0_18:1_18:1)	GL	TG	890.786	872.783	[M+NH4]+	C56H104O6	243800	387770	695660	466520	386950	359260	231310	246860	116960	348990	407670	297800	635340	534900	94531	744800	160680	200020	C00422	HMDB0062701	-	LMGL03010138	-	127309	-	ko00561,ko01100,ko04714,ko04923,ko04931,ko04975,ko04977,ko04979
LIPID-P-0922	TG(16:0_18:1_19:1)	GL	TG	890.816	872.783	[M+NH4]+	C56H104O6	198550	388420	1011900	271360	306530	344760	192000	331480	149360	494520	319600	297810	438380	932310	116220	514100	147930	207210	C00422	-	-	-	-	-	-	ko00561,ko01100,ko04714,ko04923,ko04931,ko04975,ko04977,ko04979
LIPID-P-0924	TG(16:0_18:1_20:1)	GL	TG	904.836	886.799	[M+NH4]+	C57H106O6	657980	1076800	4276000	846590	687990	1229100	734360	868520	654630	1508400	1126200	1578900	2096900	3789000	776410	2384700	660920	1026300	C00422	HMDB0005383	-	LMGL03010234	-	-	-	ko00561,ko01100,ko04714,ko04923,ko04931,ko04975,ko04977,ko04979
LIPID-P-0925	TG(16:1_18:0_20:1)	GL	TG	904.812	886.799	[M+NH4]+	C57H106O6	816990	1396100	4932800	1118200	834120	1930200	1052500	1130800	832770	1925100	1470900	1988700	2816500	4638100	927570	2778100	846020	1350400	C00422	HMDB0005424	-	LMGL03010235	-	-	-	ko00561,ko01100,ko04714,ko04923,ko04931,ko04975,ko04977,ko04979
LIPID-P-0926	TG(18:0_18:1_18:1)	GL	TG	904.833	886.799	[M+NH4]+	C57H106O6	1944600	3270300	8752400	3149500	3746100	3699900	2806800	2288000	1902700	4705400	3793400	4831400	7661800	7711300	1595300	7846800	2058000	2550100	C00422	HMDB0005403	16058372	LMGL03010217	-	77686	4913	ko00561,ko01100,ko04714,ko04923,ko04931,ko04975,ko04977,ko04979
LIPID-P-0928	TG(15:0_18:1_22:1)	GL	TG	918.842	900.815	[M+NH4]+	C58H108O6	61678	46434	77737	44902	74766	72124	72929	65040	26022	120950	54526	68920	112440	119730	57069	139630	42097	32894	C00422	HMDB0043233	-	-	-	-	-	ko00561,ko01100,ko04714,ko04923,ko04931,ko04975,ko04977,ko04979
LIPID-P-0930	TG(18:0_18:1_19:1)	GL	TG	918.846	900.815	[M+NH4]+	C58H108O6	13562	11902	19932	6224.6	13623	4545.1	8788.8	3458.2	2850.4	17316	8324.4	5589.1	21764	15388	8171	14739	6198.3	3110.2	C00422	-	-	-	-	-	-	ko00561,ko01100,ko04714,ko04923,ko04931,ko04975,ko04977,ko04979
LIPID-P-0933	TG(18:0_18:1_20:1)	GL	TG	932.866	914.83	[M+NH4]+	C59H110O6	71911	78127	204690	57113	49634	393550	69290	71421	56539	100590	65500	191500	335340	363400	87270	244870	52620	149950	C00422	HMDB0005404	-	LMGL03010434	-	-	-	ko00561,ko01100,ko04714,ko04923,ko04931,ko04975,ko04977,ko04979
LIPID-P-0935	TG(16:0_18:1_22:1)	GL	TG	932.86	914.83	[M+NH4]+	C59H110O6	29044	49281	116720	23550	27998	71139	58976	45621	30124	95583	36828	91781	129490	191430	38661	101610	40051	56284	C00422	HMDB0044120	-	LMGL03010572	-	-	-	ko00561,ko01100,ko04714,ko04923,ko04931,ko04975,ko04977,ko04979
LIPID-P-0936	TG(18:0_18:2_20:0)	GL	TG	932.865	914.83	[M+NH4]+	C59H110O6	42499	110810	190160	68485	101890	217680	58039	45772	45869	160060	48994	195860	315560	103140	52741	231690	60677	76022	C00422	HMDB0005409	-	LMGL03010427	-	-	-	ko00561,ko01100,ko04714,ko04923,ko04931,ko04975,ko04977,ko04979
LIPID-P-0941	TG(16:0_18:1_24:1)	GL	TG	960.886	942.862	[M+NH4]+	C61H114O6	9	3888.3	14937	2232.7	5513.2	20383	6232.5	5807.9	4188.5	14073	5259.4	12089	32213	19452	4242	20901	4255.8	7642	C00422	HMDB0044093	-	-	-	-	-	ko00561,ko01100,ko04714,ko04923,ko04931,ko04975,ko04977,ko04979
LIPID-P-0962	TG(10:0_18:1_18:2)	GL	TG	790.69	772.658	[M+NH4]+	C49H88O6	9286.5	18356	47029	5649.7	17638	10599	16045	16466	5636.7	54516	4825.5	57365	169870	56776	34107	147930	24120	46133	C00422	-	-	-	-	-	-	ko00561,ko01100,ko04714,ko04923,ko04931,ko04975,ko04977,ko04979
LIPID-P-0965	TG(14:1_16:1_18:1)	GL	TG	818.724	800.689	[M+NH4]+	C51H92O6	101770	106470	288790	111470	101380	203530	87848	101050	40389	230640	54586	221830	381060	234810	95105	409700	89905	168210	C00422	HMDB0047911	56938446	LMGL03014657	-	-	-	ko00561,ko01100,ko04714,ko04923,ko04931,ko04975,ko04977,ko04979
LIPID-P-0966	TG(14:0_16:1_18:2)	GL	TG	818.724	800.689	[M+NH4]+	C51H92O6	562080	740720	1063300	638060	386590	803720	317550	392880	227010	791770	209770	678190	1122400	1181400	268730	1038200	314780	466210	C00422	HMDB0042316	56938041	LMGL03014252	-	-	-	ko00561,ko01100,ko04714,ko04923,ko04931,ko04975,ko04977,ko04979
LIPID-P-0969	TG(16:0_14:1_18:2)	GL	TG	818.72	800.689	[M+NH4]+	C51H92O6	341410	307030	348290	298440	188420	567370	147030	129990	159820	297090	132710	348240	454890	486930	92029	446070	129950	184160	C00422	HMDB0044038	-	-	-	-	-	ko00561,ko01100,ko04714,ko04923,ko04931,ko04975,ko04977,ko04979
LIPID-P-0970	TG(16:1_16:1_17:1)	GL	TG	832.737	814.705	[M+NH4]+	C52H94O6	159820	231510	289910	262730	124960	262420	90590	87838	73148	162800	67763	182930	242840	332690	74973	221110	107100	72999	C00422	-	-	-	-	-	-	ko00561,ko01100,ko04714,ko04923,ko04931,ko04975,ko04977,ko04979
LIPID-P-0971	TG(15:0_16:1_18:2)	GL	TG	832.737	814.705	[M+NH4]+	C52H94O6	149110	227280	232850	243190	188830	225740	120680	88546	92359	195160	80379	173830	318230	312290	99354	240570	132550	98861	C00422	-	-	-	-	-	-	ko00561,ko01100,ko04714,ko04923,ko04931,ko04975,ko04977,ko04979
LIPID-P-0973	TG(16:1_16:1_18:1)	GL	TG	846.753	828.721	[M+NH4]+	C53H96O6	3188100	4120600	12260000	3822900	2777600	4625600	2206600	2392500	1550800	4940300	2113900	4781600	5409900	8771700	1224900	6329000	2099400	2541100	C00422	HMDB0048590	-	-	-	-	-	ko00561,ko01100,ko04714,ko04923,ko04931,ko04975,ko04977,ko04979
LIPID-P-0975	TG(16:0_16:1_18:2)	GL	TG	846.755	828.721	[M+NH4]+	C53H96O6	14679000	14234000	16462000	13569000	7517400	17513000	7892400	5284300	6320100	9379500	3617100	10308000	10925000	16526000	2716800	11065000	4900700	6883700	C00422	HMDB0005379	9544021	LMGL03010053	-	-	-	ko00561,ko01100,ko04714,ko04923,ko04931,ko04975,ko04977,ko04979
LIPID-P-0977	TG(16:1_17:1_18:1)	GL	TG	860.767	842.736	[M+NH4]+	C54H98O6	252750	326400	931920	346030	219220	295420	142060	166230	115820	351310	119910	312210	405590	640220	82826	376380	119950	160210	C00422	-	-	-	-	-	-	ko00561,ko01100,ko04714,ko04923,ko04931,ko04975,ko04977,ko04979
LIPID-P-0978	TG(15:0_18:1_18:2)	GL	TG	860.77	842.736	[M+NH4]+	C54H98O6	1011900	1607300	1210100	1851400	1858000	2035100	588550	547930	474150	842650	383890	914150	1642500	1511600	301230	1340500	646130	542440	C00422	HMDB0011708	-	-	-	-	-	ko00561,ko01100,ko04714,ko04923,ko04931,ko04975,ko04977,ko04979
LIPID-P-0979	TG(16:0_17:1_18:2)	GL	TG	860.773	842.736	[M+NH4]+	C54H98O6	1185500	1425400	1403300	1588900	1503000	1894900	589930	586580	432360	831040	367860	843070	1373600	1547700	240530	1295800	536730	661260	C00422	-	-	-	-	-	-	ko00561,ko01100,ko04714,ko04923,ko04931,ko04975,ko04977,ko04979
LIPID-P-0981	TG(16:1_18:1_18:1)	GL	TG	874.785	856.752	[M+NH4]+	C55H100O6	6339100	10254000	35734000	8575700	5057500	6263100	5341300	5850600	3078100	10899000	6518600	9063300	10860000	18316000	2191300	10555000	3994800	4886200	C00422	HMDB0005438	-	LMGL03010118	-	-	4816	ko00561,ko01100,ko04714,ko04923,ko04931,ko04975,ko04977,ko04979
LIPID-P-0982	TG(16:0_18:1_18:2)	GL	TG	874.786	856.752	[M+NH4]+	C55H100O6	56194000	65222000	69345000	58290000	59347000	71982000	30587000	27009000	27895000	40233000	22810000	44157000	55078000	56563000	14369000	54770000	26456000	31762000	C00422	HMDB0005384	-	LMGL03010121	-	-	-	ko00561,ko01100,ko04714,ko04923,ko04931,ko04975,ko04977,ko04979
LIPID-P-0983	TG(14:0_18:1_20:2)	GL	TG	874.786	856.752	[M+NH4]+	C55H100O6	53425	89774	197300	74657	79653	98600	46117	79941	56638	161770	52595	118440	203670	284690	74330	197040	86925	108650	C00422	HMDB0042378	56938159	LMGL03014370	-	-	-	ko00561,ko01100,ko04714,ko04923,ko04931,ko04975,ko04977,ko04979
LIPID-P-0984	TG(17:1_18:1_18:1)	GL	TG	888.802	870.768	[M+NH4]+	C56H102O6	1664300	1987200	3823300	2213400	2028500	2022200	1110400	1028700	660810	1947100	1071000	1849200	2799900	3079400	571840	2565800	1140500	897950	C00422	-	-	-	-	-	-	ko00561,ko01100,ko04714,ko04923,ko04931,ko04975,ko04977,ko04979
LIPID-P-0985	TG(17:0_18:1_18:2)	GL	TG	888.803	870.768	[M+NH4]+	C56H102O6	1466100	1696500	1344600	1801000	1777500	1807600	886850	693930	602190	1206600	677080	1333200	2095900	1745200	410510	2044800	731260	696690	C00422	-	-	LMGL03010164	-	-	-	ko00561,ko01100,ko04714,ko04923,ko04931,ko04975,ko04977,ko04979
LIPID-P-0988	TG(18:1_18:1_18:1)	GL	TG	902.818	884.783	[M+NH4]+	C57H104O6	18481000	23988000	74792000	20713000	24929000	20179000	17146000	21967000	9668100	34895000	17086000	29414000	39603000	38949000	9036000	36694000	13705000	14888000	C00422	HMDB0005453	-	LMGL03010250	-	53753	-	ko00561,ko01100,ko04714,ko04923,ko04931,ko04975,ko04977,ko04979
LIPID-P-0989	TG(18:0_18:1_18:2)	GL	TG	902.818	884.783	[M+NH4]+	C57H104O6	6187800	6516500	8723300	6976100	9135300	9504300	4697700	4758100	3911600	7478700	4065600	8539100	11161000	10494000	2824900	13228000	3918800	5212100	C00422	HMDB0005405	9544216	LMGL03010252	-	-	-	ko00561,ko01100,ko04714,ko04923,ko04931,ko04975,ko04977,ko04979
LIPID-P-0992	TG(16:0_18:1_20:2)	GL	TG	902.823	884.783	[M+NH4]+	C57H104O6	679660	1315000	2611400	1195300	1125200	984030	839720	1212700	590440	1217900	878060	1140600	1600900	2470200	474410	1571800	775590	1018300	C00422	HMDB0044096	-	LMGL03010271	-	-	-	ko00561,ko01100,ko04714,ko04923,ko04931,ko04975,ko04977,ko04979
LIPID-P-0994	TG(18:1_18:1_19:1)	GL	TG	916.819	898.799	[M+NH4]+	C58H106O6	110650	156210	582190	152180	168200	102380	100640	181610	59486	304990	160210	225770	325660	356660	76203	251630	131850	128040	C00422	-	-	-	-	-	-	ko00561,ko01100,ko04714,ko04923,ko04931,ko04975,ko04977,ko04979
LIPID-P-0995	TG(17:1_18:1_20:1)	GL	TG	916.827	898.799	[M+NH4]+	C58H106O6	12729	8061.1	49176	767.6	12756	4619	4463.4	18152	4333.4	17297	11725	25804	30832	45266	1832.3	22897	10569	3993.3	C00422	-	-	-	-	-	-	ko00561,ko01100,ko04714,ko04923,ko04931,ko04975,ko04977,ko04979
LIPID-P-0998	TG(18:1_18:2_20:0)	GL	TG	930.849	912.815	[M+NH4]+	C59H108O6	249040	654790	2698900	589410	391510	611120	606470	741230	329570	1354600	629730	1086100	1877400	1909600	484720	1652700	446880	828330	C00422	HMDB0005459	25240376	LMGL03010478	-	-	-	ko00561,ko01100,ko04714,ko04923,ko04931,ko04975,ko04977,ko04979
LIPID-P-0999	TG(18:1_18:1_20:1)	GL	TG	930.848	912.815	[M+NH4]+	C59H108O6	136680	223630	1539100	212940	208260	239890	246670	338040	247450	656880	277030	612050	782700	1024200	279430	608810	197350	346120	C00422	HMDB0005454	-	LMGL03010484	-	-	-	ko00561,ko01100,ko04714,ko04923,ko04931,ko04975,ko04977,ko04979
LIPID-P-1000	TG(16:1_18:1_22:1)	GL	TG	930.842	912.815	[M+NH4]+	C59H108O6	107540	213970	300360	110460	92954	278610	184590	136060	118030	246290	119620	292970	400520	524360	150990	371880	114140	148830	C00422	HMDB0048638	-	LMGL03010633	-	-	-	ko00561,ko01100,ko04714,ko04923,ko04931,ko04975,ko04977,ko04979
LIPID-P-1001	TG(20:1_18:2_18:0)	GL	TG	930.842	912.815	[M+NH4]+	C59H108O6	211520	289190	605700	290610	283110	723800	220790	178370	204480	346400	213690	441650	812160	714570	181910	629840	193570	294740	C00422	HMDB0005410	-	-	-	-	-	ko00561,ko01100,ko04714,ko04923,ko04931,ko04975,ko04977,ko04979
LIPID-P-1008	TG(18:1_18:2_22:0)	GL	TG	958.876	940.846	[M+NH4]+	C61H112O6	15100	45601	85205	27332	44745	58498	40402	23701	30722	67739	38481	121270	117840	75438	38359	124740	20478	29056	C00422	-	-	LMGL03010969	-	-	-	ko00561,ko01100,ko04714,ko04923,ko04931,ko04975,ko04977,ko04979
LIPID-P-1009	TG(18:1_18:1_22:1)	GL	TG	958.877	940.846	[M+NH4]+	C61H112O6	6614	13577	35042	2387.6	16060	16122	19505	13365	10951	27548	12705	25537	42314	62206	14530	38025	13495	8340	C00422	HMDB0010466	-	LMGL03010976	-	-	-	ko00561,ko01100,ko04714,ko04923,ko04931,ko04975,ko04977,ko04979
LIPID-P-1011	TG(18:1_20:1_20:1)	GL	TG	958.88	940.846	[M+NH4]+	C61H112O6	13318	12617	60302	11363	10833	86267	11585	17139	9215.3	25593	12931	60053	76140	144300	28657	53263	25370	84132	C00422	HMDB0005457	9544748	LMGL03010787	-	-	-	ko00561,ko01100,ko04714,ko04923,ko04931,ko04975,ko04977,ko04979
LIPID-P-1012	TG(23:0_18:1_18:2)	GL	TG	972.891	954.862	[M+NH4]+	C62H114O6	5153	10419	7721.9	4992.2	13321	9334.3	5929.9	1680.5	7982.8	6864.2	4894	9714.9	21778	14057	2883.2	15328	4540.8	5271	C00422	-	-	-	-	-	-	ko00561,ko01100,ko04714,ko04923,ko04931,ko04975,ko04977,ko04979
LIPID-P-1016	TG(18:1_20:1_22:1)	GL	TG	986.912	968.877	[M+NH4]+	C63H116O6	2045.3	6141	8557.5	2801.4	4245	16150	5231.4	7304.1	5524.3	13487	5254	11112	26766	19162	7628.4	21145	6539.6	5557.4	C00422	HMDB0049924	-	LMGL03011348	-	-	-	ko00561,ko01100,ko04714,ko04923,ko04931,ko04975,ko04977,ko04979
LIPID-P-1020	TG(24:0_18:1_18:2)	GL	TG	986.91	968.877	[M+NH4]+	C63H116O6	3669.2	12646	19292	6386.2	12677	11011	11678	9099.4	7442.9	26219	5212.9	23187	36806	47579	6030.2	26178	8245.6	8706.6	C00422	HMDB0047230	-	-	-	-	-	ko00561,ko01100,ko04714,ko04923,ko04931,ko04975,ko04977,ko04979
LIPID-P-1029	TG(16:1_16:1_16:2)	GL	TG	816.705	798.674	[M+NH4]+	C51H90O6	13761	16573	52053	29139	19251	16408	8547.3	13120	3691.8	20745	10937	8696.1	22067	23107	4435.1	22798	3269.7	16204	C00422	-	-	-	-	-	-	ko00561,ko01100,ko04714,ko04923,ko04931,ko04975,ko04977,ko04979
LIPID-P-1031	TG(12:0_18:2_18:2)	GL	TG	816.708	798.674	[M+NH4]+	C51H90O6	72829	60727	54311	68619	55091	144590	47758	51825	25100	112880	25980	106260	328940	110870	95313	286340	57284	92252	C00422	-	56936469	LMGL03012671	-	-	-	ko00561,ko01100,ko04714,ko04923,ko04931,ko04975,ko04977,ko04979
LIPID-P-1033	TG(14:0_16:1_18:3)	GL	TG	816.708	798.674	[M+NH4]+	C51H90O6	77593	61282	142160	57587	23701	76001	18129	24758	19239	79426	21034	92965	56642	116250	25835	62551	22838	19153	C00422	HMDB0042317	56938042	LMGL03014253	-	-	-	ko00561,ko01100,ko04714,ko04923,ko04931,ko04975,ko04977,ko04979
LIPID-P-1036	TG(14:0_18:2_18:2)	GL	TG	844.74	826.705	[M+NH4]+	C53H94O6	1902300	2163700	1782700	1983300	2454900	3104200	1021000	1076700	705670	1893500	490470	1666700	2948900	1876700	454640	2495600	848640	936900	C00422	HMDB0042526	-	LMGL03012793	-	-	-	ko00561,ko01100,ko04714,ko04923,ko04931,ko04975,ko04977,ko04979
LIPID-P-1037	TG(16:1_16:1_18:2)	GL	TG	844.739	826.705	[M+NH4]+	C53H94O6	3769600	3761300	8548900	3544500	1904300	3979100	1924600	1449400	1141300	2825200	680260	3313800	3711300	5901900	628790	3091500	1269600	1480900	C00422	HMDB0005435	25240359	LMGL03010064	-	-	-	ko00561,ko01100,ko04714,ko04923,ko04931,ko04975,ko04977,ko04979
LIPID-P-1039	TG(16:0_16:1_18:3)	GL	TG	844.739	826.705	[M+NH4]+	C53H94O6	1460900	1586400	1403700	1461400	981460	2138100	668330	486500	534980	852270	337220	1009400	1095100	1564600	275800	1270000	373530	610240	C00422	HMDB0044067	9544033	LMGL03010065	-	-	-	ko00561,ko01100,ko04714,ko04923,ko04931,ko04975,ko04977,ko04979
LIPID-P-1040	TG(14:0_16:0_20:4)	GL	TG	844.74	826.705	[M+NH4]+	C53H94O6	30636	72861	42386	113000	75036	146300	40012	46883	60611	51138	23875	69133	119220	92954	16119	124050	25531	28744	C00422	HMDB0042140	-	LMGL03014237	-	-	-	ko00561,ko01100,ko04714,ko04923,ko04931,ko04975,ko04977,ko04979
LIPID-P-1042	TG(15:0_18:2_18:2)	GL	TG	858.755	840.721	[M+NH4]+	C54H96O6	1640400	2098100	1251000	2220400	2510600	2565700	701970	604460	577330	1071700	403490	1227400	1899200	1503800	367490	1586500	635660	607860	C00422	HMDB0011711	-	LMGL03012907	-	-	-	ko00561,ko01100,ko04714,ko04923,ko04931,ko04975,ko04977,ko04979
LIPID-P-1043	TG(16:1_17:1_18:2)	GL	TG	858.752	840.721	[M+NH4]+	C54H96O6	207850	278780	428340	208240	147850	190270	87878	132540	32050	135260	50276	179620	209730	223320	35861	159500	51115	59646	C00422	-	-	-	-	-	-	ko00561,ko01100,ko04714,ko04923,ko04931,ko04975,ko04977,ko04979
LIPID-P-1045	TG(16:1_18:1_18:2)	GL	TG	872.77	854.736	[M+NH4]+	C55H98O6	3392200	4051500	7838000	3745800	3388100	3551300	2007300	1456800	943500	2753000	1307700	3308800	3052200	4581400	659520	3244400	1458100	1640600	C00422	HMDB0005440	-	LMGL03010142	-	-	-	ko00561,ko01100,ko04714,ko04923,ko04931,ko04975,ko04977,ko04979
LIPID-P-1046	TG(16:0_16:0_20:4)	GL	TG	872.774	854.736	[M+NH4]+	C55H98O6	612260	1022800	482210	1220200	1028600	1898800	553520	449050	548540	815470	328990	813210	1394600	888330	272590	1106800	321490	782780	C00422	HMDB0005363	-	LMGL03010160	-	-	-	ko00561,ko01100,ko04714,ko04923,ko04931,ko04975,ko04977,ko04979
LIPID-P-1048	TG(16:0_18:2_18:2)	GL	TG	872.77	854.736	[M+NH4]+	C55H98O6	39914000	37285000	21992000	41438000	46378000	52572000	18225000	12791000	13476000	16380000	7501800	21423000	30152000	23050000	6153100	26310000	13455000	15959000	C00422	HMDB0005390	-	LMGL03010141	-	-	4838	ko00561,ko01100,ko04714,ko04923,ko04931,ko04975,ko04977,ko04979
LIPID-P-1050	TG(15:0_19:2_19:2)	GL	TG	886.787	868.752	[M+NH4]+	C56H100O6	65346	100840	125150	96379	112940	109330	43326	59621	19920	79646	32637	64542	100820	117990	17135	85922	60345	29307	C00422	-	-	-	-	-	-	ko00561,ko01100,ko04714,ko04923,ko04931,ko04975,ko04977,ko04979
LIPID-P-1051	TG(17:1_18:1_18:2)	GL	TG	886.785	868.752	[M+NH4]+	C56H100O6	787540	1136500	1876000	1336200	1353600	1142800	446470	544520	316200	847560	365560	959200	1206500	1076600	188480	1096900	520870	394990	C00422	-	-	-	-	-	-	ko00561,ko01100,ko04714,ko04923,ko04931,ko04975,ko04977,ko04979
LIPID-P-1052	TG(18:1_18:1_18:2)	GL	TG	900.802	882.768	[M+NH4]+	C57H102O6	3309200	4633700	6443600	4764100	6132200	5073500	2847600	2542500	1875300	5207700	2142300	4399000	6932700	4481000	1167100	5773600	2118200	2702800	C00422	HMDB0005455	25240371	LMGL03010288	-	-	-	ko00561,ko01100,ko04714,ko04923,ko04931,ko04975,ko04977,ko04979
LIPID-P-1056	TG(16:0_18:0_20:4)	GL	TG	900.802	882.768	[M+NH4]+	C57H102O6	814000	787990	956990	877760	1306500	1018500	479060	220270	320160	805190	316950	818040	1088700	916850	201090	1529400	304670	378960	C00422	HMDB0005370	-	LMGL03010315	-	-	-	ko00561,ko01100,ko04714,ko04923,ko04931,ko04975,ko04977,ko04979
LIPID-P-1057	TG(17:1_18:1_20:2)	GL	TG	914.813	896.783	[M+NH4]+	C58H104O6	122520	193690	359700	145810	201370	140070	90806	124220	93326	254100	80514	223460	257720	204050	50873	156120	112490	96041	C00422	-	-	-	-	-	-	ko00561,ko01100,ko04714,ko04923,ko04931,ko04975,ko04977,ko04979
LIPID-P-1060	TG(16:0_18:1_22:3)	GL	TG	928.83	910.799	[M+NH4]+	C59H106O6	1317300	1991800	4058500	2076000	1977100	2567800	1531000	2515700	1103400	2374100	1225500	3169400	4338100	3877300	1474400	3805900	1438500	2171400	C00422	-	-	LMGL03010636	-	-	-	ko00561,ko01100,ko04714,ko04923,ko04931,ko04975,ko04977,ko04979
LIPID-P-1062	TG(18:0_18:1_20:3)	GL	TG	928.831	910.799	[M+NH4]+	C59H106O6	124430	152560	247480	163400	255040	251790	147920	103530	80056	140300	80635	160340	225920	180580	32064	232910	91830	113420	C00422	HMDB0044953	-	LMGL03010551	-	-	-	ko00561,ko01100,ko04714,ko04923,ko04931,ko04975,ko04977,ko04979
LIPID-P-1063	TG(16:1_18:1_22:2)	GL	TG	928.818	910.799	[M+NH4]+	C59H106O6	12392	31291	41551	7693.6	13993	26374	16480	16148	15176	18090	13428	22084	50225	77541	19179	47424	11329	23013	C00422	HMDB0048645	-	LMGL03010772	-	-	-	ko00561,ko01100,ko04714,ko04923,ko04931,ko04975,ko04977,ko04979
LIPID-P-1065	TG(18:1_18:2_20:1)	GL	TG	928.82	910.799	[M+NH4]+	C59H106O6	672220	941220	1580700	1053000	933440	1015100	820910	1322500	639400	1497000	684680	1814800	2782400	3028000	824750	1875900	1040300	1592400	C00422	HMDB0005460	-	LMGL03010538	-	-	-	ko00561,ko01100,ko04714,ko04923,ko04931,ko04975,ko04977,ko04979
LIPID-P-1067	TG(18:1_21:1_18:2)	GL	TG	942.848	924.815	[M+NH4]+	C60H108O6	2985.9	9719.1	11521	2320.2	7593.5	15824	11929	6192.4	11509	25037	8040.1	23963	41497	38641	15785	21342	8489.6	7912.5	C00422	-	-	-	-	-	-	ko00561,ko01100,ko04714,ko04923,ko04931,ko04975,ko04977,ko04979
LIPID-P-1068	TG(18:1_18:1_22:2)	GL	TG	956.862	938.83	[M+NH4]+	C61H110O6	88480	192670	304800	100530	96556	172280	160750	146510	134500	273670	121480	329940	331120	467680	143150	336760	142000	162620	C00422	HMDB0049911	-	LMGL03011138	-	-	-	ko00561,ko01100,ko04714,ko04923,ko04931,ko04975,ko04977,ko04979
LIPID-P-1072	TG(18:1_22:1_18:2)	GL	TG	956.863	938.83	[M+NH4]+	C61H110O6	16384	103130	142070	25958	122030	75566	57004	43212	50887	131610	48091	167020	274040	248950	77810	244700	57454	92778	C00422	HMDB0049351	-	-	-	-	-	ko00561,ko01100,ko04714,ko04923,ko04931,ko04975,ko04977,ko04979
LIPID-P-1075	TG(18:1_24:1_18:2)	GL	TG	984.895	966.862	[M+NH4]+	C63H114O6	4825.4	10900	19911	8653.4	16983	31490	19951	11488	10949	30540	8002.5	28966	68106	44820	6798	35519	9405.9	10498	C00422	HMDB0049372	-	-	-	-	-	ko00561,ko01100,ko04714,ko04923,ko04931,ko04975,ko04977,ko04979
LIPID-P-1086	TG(16:1_16:1_18:3)	GL	TG	842.717	824.689	[M+NH4]+	C53H92O6	320130	319730	397730	259640	131480	258940	74294	82143	69669	148310	33407	246270	174860	374570	32851	195540	72872	106020	C00422	HMDB0048604	-	LMGL03010078	-	-	-	ko00561,ko01100,ko04714,ko04923,ko04931,ko04975,ko04977,ko04979
LIPID-P-1087	TG(14:0_18:2_18:3)	GL	TG	842.724	824.689	[M+NH4]+	C53H92O6	395390	335000	407990	380400	414590	644320	126960	159950	123730	355030	99640	388970	492430	481760	133360	622820	147370	172080	C00422	HMDB0010471	53480527	LMGL03014382	-	-	-	ko00561,ko01100,ko04714,ko04923,ko04931,ko04975,ko04977,ko04979
LIPID-P-1088	TG(14:1_18:2_18:2)	GL	TG	842.726	824.689	[M+NH4]+	C53H92O6	131240	126480	114260	97025	144650	220670	56376	55539	60347	168090	37589	108990	145760	142050	54376	174230	30549	64218	C00422	HMDB0048077	-	LMGL03012851	-	-	-	ko00561,ko01100,ko04714,ko04923,ko04931,ko04975,ko04977,ko04979
LIPID-P-1089	TG(12:0_16:0_22:5)	GL	TG	842.726	824.689	[M+NH4]+	C53H92O6	190830	147900	143440	155440	134270	329930	75576	32856	50506	105350	15792	101100	115920	124060	27838	197990	46636	65746	C00422	-	-	LMGL03013345	-	-	-	ko00561,ko01100,ko04714,ko04923,ko04931,ko04975,ko04977,ko04979
LIPID-P-1090	TG(14:0_16:1_20:4)	GL	TG	842.724	824.689	[M+NH4]+	C53H92O6	33207	21826	26667	29681	29657	42347	8459.6	17776	12628	24587	9724.3	22339	60970	42293	6344.3	37252	3400.1	26260	C00422	HMDB0042320	56938051	LMGL03014262	-	-	-	ko00561,ko01100,ko04714,ko04923,ko04931,ko04975,ko04977,ko04979
LIPID-P-1092	TG(15:0_18:2_18:3)	GL	TG	856.736	838.705	[M+NH4]+	C54H94O6	140950	150540	160720	144200	166370	195220	85675	55148	61045	176200	52217	140790	206400	205300	40482	251440	54504	48071	C00422	HMDB0043410	-	LMGL03015166	-	-	-	ko00561,ko01100,ko04714,ko04923,ko04931,ko04975,ko04977,ko04979
LIPID-P-1094	TG(16:1_17:1_18:3)	GL	TG	856.74	838.705	[M+NH4]+	C54H94O6	148120	117650	107950	183240	145360	215690	34311	43794	54020	88045	18382	114450	138760	116740	15332	151820	58355	36773	C00422	-	-	-	-	-	-	ko00561,ko01100,ko04714,ko04923,ko04931,ko04975,ko04977,ko04979
LIPID-P-1095	TG(16:1_18:2_18:2)	GL	TG	870.754	852.721	[M+NH4]+	C55H96O6	21557000	25716000	21419000	24593000	25232000	27444000	8754200	6485700	7013800	11604000	4186200	14541000	19968000	15175000	3400700	16785000	6930000	7681700	C00422	-	-	-	-	-	-	ko00561,ko01100,ko04714,ko04923,ko04931,ko04975,ko04977,ko04979
LIPID-P-1096	TG(16:0_18:2_18:3)	GL	TG	870.752	852.721	[M+NH4]+	C55H96O6	10935000	11914000	6639800	10921000	10599000	16661000	4738000	2947200	3614600	4420200	1928500	7065800	8342700	8505200	1831500	9562300	3129800	3661700	C00422	HMDB0044263	-	LMGL03010167	-	-	-	ko00561,ko01100,ko04714,ko04923,ko04931,ko04975,ko04977,ko04979
LIPID-P-1097	TG(16:1_18:1_18:3)	GL	TG	870.746	852.721	[M+NH4]+	C55H96O6	14574000	12763000	9661400	13307000	13104000	23562000	5331100	3756000	4110200	6088200	2337500	9000400	11000000	9632700	2172700	12411000	4223200	4548200	C00422	HMDB0048648	-	LMGL03010168	-	-	-	ko00561,ko01100,ko04714,ko04923,ko04931,ko04975,ko04977,ko04979
LIPID-P-1098	TG(16:0_16:1_20:4)	GL	TG	870.755	852.721	[M+NH4]+	C55H96O6	607380	746080	617950	911550	510960	1321600	573640	502520	463400	650960	282430	552090	1010900	1080300	220950	936560	354070	646810	C00422	HMDB0005380	9544150	LMGL03010185	-	-	-	ko00561,ko01100,ko04714,ko04923,ko04931,ko04975,ko04977,ko04979
LIPID-P-1099	TG(14:0_16:0_22:5)	GL	TG	870.755	852.721	[M+NH4]+	C55H96O6	263230	285160	155900	267310	207620	397110	96717	92136	67232	107190	31665	154160	213880	270360	50703	281130	73434	77446	C00422	HMDB0042143	56938034	LMGL03014245	-	-	-	ko00561,ko01100,ko04714,ko04923,ko04931,ko04975,ko04977,ko04979
LIPID-P-1101	TG(17:1_18:2_18:2)	GL	TG	884.771	866.736	[M+NH4]+	C56H98O6	1015600	1150100	822010	1260600	1524300	1281200	465490	393040	283200	669770	212610	724240	989100	792090	139940	884420	397170	335690	C00422	-	-	-	-	-	-	ko00561,ko01100,ko04714,ko04923,ko04931,ko04975,ko04977,ko04979
LIPID-P-1102	TG(15:0_18:1_20:4)	GL	TG	884.771	866.736	[M+NH4]+	C56H98O6	88032	61679	67167	90570	84196	151170	72131	78689	44196	81269	39640	62490	129850	85007	22726	112100	51848	52020	C00422	HMDB0043268	-	LMGL03015156	-	-	-	ko00561,ko01100,ko04714,ko04923,ko04931,ko04975,ko04977,ko04979
LIPID-P-1104	TG(18:1_18:2_18:2)	GL	TG	898.786	880.752	[M+NH4]+	C57H100O6	4265300	5828100	6642300	6677800	7609500	6182000	3483700	3142700	2911900	7621900	1874400	5139200	6584100	5814900	1659600	7847500	2875700	3062100	C00422	HMDB0005461	25240373	LMGL03010327	-	-	-	ko00561,ko01100,ko04714,ko04923,ko04931,ko04975,ko04977,ko04979
LIPID-P-1105	TG(16:0_18:1_20:4)	GL	TG	898.786	880.752	[M+NH4]+	C57H100O6	4544700	4351200	4251200	6077500	4818900	9030200	3733300	3763700	3080300	4153500	3017300	4045700	7371300	6869600	1519200	7257900	2657800	4330200	C00422	HMDB0005385	-	LMGL03010355	-	-	-	ko00561,ko01100,ko04714,ko04923,ko04931,ko04975,ko04977,ko04979
LIPID-P-1106	TG(16:1_18:1_20:3)	GL	TG	898.786	880.752	[M+NH4]+	C57H100O6	279700	541290	865050	429350	369570	440520	331380	329850	196210	395710	169940	557440	418230	655460	105400	453890	288040	241200	C00422	HMDB0048643	-	LMGL03010352	-	-	-	ko00561,ko01100,ko04714,ko04923,ko04931,ko04975,ko04977,ko04979
LIPID-P-1108	TG(17:0_18:1_20:4)	GL	TG	912.798	894.768	[M+NH4]+	C58H102O6	70447	77054	40263	76900	65238	113280	30158	34928	28613	68147	36141	55488	82928	47871	19192	104670	22774	54802	C00422	-	-	LMGL03010448	-	-	-	ko00561,ko01100,ko04714,ko04923,ko04931,ko04975,ko04977,ko04979
LIPID-P-1109	TG(19:1_18:2_18:2)	GL	TG	912.798	894.768	[M+NH4]+	C58H102O6	183740	138610	200390	141730	308280	205440	95831	96702	92536	140420	59778	126060	236830	193180	68730	222540	110080	79356	C00422	-	-	-	-	-	-	ko00561,ko01100,ko04714,ko04923,ko04931,ko04975,ko04977,ko04979
LIPID-P-1112	TG(18:0_18:3_20:2)	GL	TG	926.818	908.783	[M+NH4]+	C59H104O6	51732	153350	342970	122400	108470	120440	79497	93599	67801	196390	68024	239350	291120	413630	85499	275920	91920	133780	C00422	HMDB0045114	9544563	LMGL03010601	-	-	-	ko00561,ko01100,ko04714,ko04923,ko04931,ko04975,ko04977,ko04979
LIPID-P-1114	TG(16:0_18:1_22:4)	GL	TG	926.815	908.783	[M+NH4]+	C59H104O6	351870	564600	692050	443000	439510	879470	504130	591130	389860	795260	384410	554330	817800	968190	269490	824790	344520	561710	C00422	HMDB0044128	-	LMGL03010775	-	-	-	ko00561,ko01100,ko04714,ko04923,ko04931,ko04975,ko04977,ko04979
LIPID-P-1115	TG(18:1_18:2_20:2)	GL	TG	926.815	908.783	[M+NH4]+	C59H104O6	863890	1649200	2401900	1472600	1839700	1408500	1172800	1271900	806690	1893000	751010	1738500	2181000	1850300	660020	1605300	1107800	1228200	C00422	HMDB0049395	-	LMGL03010602	-	-	-	ko00561,ko01100,ko04714,ko04923,ko04931,ko04975,ko04977,ko04979
LIPID-P-1116	TG(18:0_18:1_20:4)	GL	TG	926.817	908.783	[M+NH4]+	C59H104O6	1360900	1151400	962550	1246700	1468600	2021900	855370	500140	458540	896520	563920	774280	1484500	971960	328740	1297800	513560	782120	C00422	HMDB0005406	-	LMGL03010615	-	-	-	ko00561,ko01100,ko04714,ko04923,ko04931,ko04975,ko04977,ko04979
LIPID-P-1117	TG(18:2_18:2_20:1)	GL	TG	926.816	908.783	[M+NH4]+	C59H104O6	758330	1230100	2162100	898490	1094800	1719500	661340	680460	667210	1402000	525340	1903700	2907000	2970300	846600	2728700	813630	1385100	C00422	HMDB0005473	-	LMGL03010596	-	-	-	ko00561,ko01100,ko04714,ko04923,ko04931,ko04975,ko04977,ko04979
LIPID-P-1122	TG(18:2_18:2_22:1)	GL	TG	954.848	936.815	[M+NH4]+	C61H108O6	114250	277730	255080	122010	168870	223750	199820	169080	157660	260640	156860	398470	382770	724620	202720	330450	159570	203400	C00422	HMDB0052591	-	LMGL03011124	-	-	-	ko00561,ko01100,ko04714,ko04923,ko04931,ko04975,ko04977,ko04979
LIPID-P-1124	TG(18:0_18:1_22:4)	GL	TG	954.846	936.815	[M+NH4]+	C61H108O6	7798.6	4628.7	18565	5639.1	11277	10787	11590	16620	7826.8	11915	10049	12751	24377	18086	9	21793	11948	10366	C00422	HMDB0044956	-	LMGL03011144	-	-	-	ko00561,ko01100,ko04714,ko04923,ko04931,ko04975,ko04977,ko04979
LIPID-P-1125	TG(16:0_18:1_24:4)	GL	TG	954.844	936.815	[M+NH4]+	C61H108O6	3843.4	11748	2812	10764	1982.2	18707	4632.9	4170	8449.1	7684.8	2139.8	8651.6	18091	6132.7	4322.8	8976.2	9342.7	10851	C00422	-	-	-	-	-	-	ko00561,ko01100,ko04714,ko04923,ko04931,ko04975,ko04977,ko04979
LIPID-P-1126	TG(24:1_18:2_18:2)	GL	TG	982.88	964.846	[M+NH4]+	C63H112O6	9978.2	30727	43418	15465	28588	51211	27345	20616	21941	50122	22622	54783	132300	97272	22120	86326	26940	19249	C00422	HMDB0052158	-	-	-	-	-	ko00561,ko01100,ko04714,ko04923,ko04931,ko04975,ko04977,ko04979
LIPID-P-1136	TG(16:0_16:1_20:5)	GL	TG	868.739	850.705	[M+NH4]+	C55H94O6	428290	273940	824930	250980	124170	341800	154160	163180	145210	301430	120970	347810	441160	631890	81988	455040	95941	187440	C00422	HMDB0044077	9544180	LMGL03010215	-	-	-	ko00561,ko01100,ko04714,ko04923,ko04931,ko04975,ko04977,ko04979
LIPID-P-1137	TG(16:1_18:2_18:3)	GL	TG	868.738	850.705	[M+NH4]+	C55H94O6	1972000	1652400	1736400	1852100	1700400	2319400	577090	457630	448940	953330	300960	1231800	1349800	1316700	196820	1574600	520220	558250	C00422	HMDB0048751	-	-	-	-	-	ko00561,ko01100,ko04714,ko04923,ko04931,ko04975,ko04977,ko04979
LIPID-P-1138	TG(16:0_18:2_18:4)	GL	TG	868.742	850.705	[M+NH4]+	C55H94O6	1136500	693670	472020	602410	646750	1802800	233620	169220	211250	261930	154670	316080	414660	364620	84553	517180	222760	193370	C00422	HMDB0044271	-	-	-	-	-	ko00561,ko01100,ko04714,ko04923,ko04931,ko04975,ko04977,ko04979
LIPID-P-1139	TG(17:1_18:2_18:3)	GL	TG	882.745	864.721	[M+NH4]+	C56H96O6	111710	152910	181240	173740	194970	158100	68972	37970	45686	150140	38295	107680	198680	163580	29108	198250	50863	50989	C00422	-	-	-	-	-	-	ko00561,ko01100,ko04714,ko04923,ko04931,ko04975,ko04977,ko04979
LIPID-P-1141	TG(16:0_18:2_20:4)	GL	TG	896.772	878.736	[M+NH4]+	C57H98O6	19526000	30551000	26958000	33143000	44141000	33073000	14647000	12407000	11412000	39509000	10656000	27071000	46313000	38706000	10969000	50158000	14394000	15755000	C00422	HMDB0005391	-	LMGL03010399	-	-	-	ko00561,ko01100,ko04714,ko04923,ko04931,ko04975,ko04977,ko04979
LIPID-P-1143	TG(18:1_18:2_18:3)	GL	TG	896.771	878.736	[M+NH4]+	C57H98O6	5493800	7869300	7988000	7128300	9964400	8544500	3776000	2905300	2588600	6074800	1947000	5271500	8649400	7393800	1906400	9100200	2716200	3515700	C00422	HMDB0010481	-	LMGL03010373	-	-	-	ko00561,ko01100,ko04714,ko04923,ko04931,ko04975,ko04977,ko04979
LIPID-P-1145	TG(16:0_16:1_22:5)	GL	TG	896.771	878.736	[M+NH4]+	C57H98O6	159070	116940	243580	140660	101110	213680	110200	95415	124380	122880	48497	112460	240990	199800	72975	185860	109120	133980	C00422	HMDB0044073	9544488	LMGL03010525	-	-	-	ko00561,ko01100,ko04714,ko04923,ko04931,ko04975,ko04977,ko04979
LIPID-P-1146	TG(16:0_16:0_22:6)	GL	TG	896.771	878.736	[M+NH4]+	C57H98O6	1199800	1356800	921030	1615300	1416200	2223700	997930	780790	923080	1548300	696240	1126300	2175200	1601900	485430	1720400	462440	1242300	C00422	HMDB0010418	9544489	LMGL03010526	-	-	-	ko00561,ko01100,ko04714,ko04923,ko04931,ko04975,ko04977,ko04979
LIPID-P-1147	TG(17:1_18:1_20:4)	GL	TG	910.782	892.752	[M+NH4]+	C58H100O6	36017	51462	79461	49000	48331	43251	45748	49191	14344	53867	23715	46340	52245	67086	9033	64629	24990	18607	C00422	-	-	-	-	-	-	ko00561,ko01100,ko04714,ko04923,ko04931,ko04975,ko04977,ko04979
LIPID-P-1148	TG(16:0_17:0_22:6)	GL	TG	910.776	892.752	[M+NH4]+	C58H100O6	19885	64707	95675	44939	46013	87172	46447	34355	40251	49011	31492	43581	60075	87041	28043	51746	35419	26083	C00422	-	-	LMGL03010648	-	-	-	ko00561,ko01100,ko04714,ko04923,ko04931,ko04975,ko04977,ko04979
LIPID-P-1149	TG(16:0_18:1_22:5)	GL	TG	924.802	906.768	[M+NH4]+	C59H102O6	942620	798620	2124900	678490	658050	1052600	547540	481620	292580	639310	348660	725860	1015500	1231700	252590	810540	221460	454030	C00422	HMDB0044134	-	LMGL03010849	-	-	-	ko00561,ko01100,ko04714,ko04923,ko04931,ko04975,ko04977,ko04979
LIPID-P-1150	TG(18:0_18:2_20:4)	GL	TG	924.802	906.768	[M+NH4]+	C59H102O6	3150900	2589600	2589000	3908300	4120600	5129000	2376100	2297100	1695900	2931500	1807300	2560700	4177500	2918600	1131500	4062800	1794900	2561100	C00422	HMDB0005412	-	LMGL03010676	-	-	-	ko00561,ko01100,ko04714,ko04923,ko04931,ko04975,ko04977,ko04979
LIPID-P-1151	TG(16:0_18:0_22:6)	GL	TG	924.802	906.768	[M+NH4]+	C59H102O6	1152300	728440	1909600	668110	738750	1051300	683480	564340	477610	1297600	580050	707680	1275000	1462700	387260	1203900	475280	879150	C00422	HMDB0043939	-	LMGL03010853	-	-	-	ko00561,ko01100,ko04714,ko04923,ko04931,ko04975,ko04977,ko04979
LIPID-P-1152	TG(18:2_18:2_20:2)	GL	TG	924.802	906.768	[M+NH4]+	C59H102O6	1040600	1802200	1540500	1634000	2402000	1886400	997560	948110	721480	1459700	431100	1488500	2158400	1444300	364970	1453100	945070	978060	C00422	HMDB0010491	-	-	-	-	-	ko00561,ko01100,ko04714,ko04923,ko04931,ko04975,ko04977,ko04979
LIPID-P-1155	TG(18:1_18:1_22:4)	GL	TG	952.832	934.799	[M+NH4]+	C61H106O6	43745	73813	92788	50940	70030	73048	66749	119910	28134	140660	58703	86694	143280	99151	49165	83456	42279	90599	C00422	HMDB0010467	-	-	-	-	-	ko00561,ko01100,ko04714,ko04923,ko04931,ko04975,ko04977,ko04979
LIPID-P-1156	TG(18:0_18:0_22:6)	GL	TG	952.834	934.799	[M+NH4]+	C61H106O6	35445	34110	59770	28903	50403	63013	35870	31316	25015	62424	30560	27417	90091	57797	20218	67839	18327	37576	C00422	-	-	-	-	-	-	ko00561,ko01100,ko04714,ko04923,ko04931,ko04975,ko04977,ko04979
LIPID-P-1164	TG(14:0_18:3_20:4)	GL	TG	866.724	848.689	[M+NH4]+	C55H92O6	98287	113230	106470	98973	82770	132720	48563	35755	35452	44434	12623	74171	100060	103650	11544	62872	28156	27684	C00422	HMDB0042560	53480560	LMGL03014409	-	-	-	ko00561,ko01100,ko04714,ko04923,ko04931,ko04975,ko04977,ko04979
LIPID-P-1166	TG(16:1_16:1_20:5)	GL	TG	866.724	848.689	[M+NH4]+	C55H92O6	125060	63928	219540	82743	72616	147510	50284	55233	25121	98297	28674	98959	166660	125000	36850	125300	58207	67273	C00422	HMDB0048607	56938198	LMGL03010247	-	-	-	ko00561,ko01100,ko04714,ko04923,ko04931,ko04975,ko04977,ko04979
LIPID-P-1167	TG(16:2_18:2_18:3)	GL	TG	866.723	848.689	[M+NH4]+	C55H92O6	44252	52221	36396	41185	67728	62093	8478.1	13596	9751.1	23831	12726	25638	37142	38296	10807	38236	3893.6	9144.1	C00422	-	-	-	-	-	-	ko00561,ko01100,ko04714,ko04923,ko04931,ko04975,ko04977,ko04979
LIPID-P-1169	TG(18:2_18:2_18:3)	GL	TG	894.755	876.721	[M+NH4]+	C57H96O6	4345500	5946000	5454200	5263900	8085000	6212200	2375600	2020200	1424600	5797300	1625500	4673600	7318100	6661700	1551800	9386200	1731300	2108000	C00422	HMDB0010490	9544383	LMGL03010420	-	-	-	ko00561,ko01100,ko04714,ko04923,ko04931,ko04975,ko04977,ko04979
LIPID-P-1170	TG(16:0_18:2_20:5)	GL	TG	894.752	876.721	[M+NH4]+	C57H96O6	6503000	3942500	6958600	4183800	4399900	6881600	2867200	1875200	1664900	2960400	1437600	3395800	4112600	4123900	1019900	4853000	1693100	1923800	C00422	HMDB0044273	-	-	-	-	-	ko00561,ko01100,ko04714,ko04923,ko04931,ko04975,ko04977,ko04979
LIPID-P-1171	TG(16:0_16:1_22:6)	GL	TG	894.755	876.721	[M+NH4]+	C57H96O6	1814300	1203400	3014800	1116900	947830	1798400	1296300	1243200	791820	2528300	683130	1580300	2363200	2982200	925680	1924300	644920	1523900	C00422	HMDB0044079	9544548	LMGL03010586	-	-	-	ko00561,ko01100,ko04714,ko04923,ko04931,ko04975,ko04977,ko04979
LIPID-P-1172	TG(18:1_18:2_18:4)	GL	TG	894.752	876.721	[M+NH4]+	C57H96O6	544070	394880	529920	437120	478100	725910	161140	128350	128840	316670	153550	304210	431060	317420	102760	475000	140490	120340	C00422	HMDB0049402	-	-	-	-	-	ko00561,ko01100,ko04714,ko04923,ko04931,ko04975,ko04977,ko04979
LIPID-P-1174	TG(15:0_18:1_22:6)	GL	TG	908.771	890.736	[M+NH4]+	C58H98O6	225940	186970	282650	144270	178330	293150	114720	107910	62105	237900	80475	138620	282140	277060	72323	225090	83141	118550	C00422	HMDB0043248	-	-	-	-	-	ko00561,ko01100,ko04714,ko04923,ko04931,ko04975,ko04977,ko04979
LIPID-P-1176	TG(18:1_18:2_20:4)	GL	TG	922.783	904.752	[M+NH4]+	C59H100O6	3796000	4101700	2092500	4778700	5344200	5533500	2878200	3217100	2553200	3118600	1571800	2783700	5783800	2504300	1460300	4485700	2555800	3505500	C00422	HMDB0005462	-	-	-	-	-	ko00561,ko01100,ko04714,ko04923,ko04931,ko04975,ko04977,ko04979
LIPID-P-1177	TG(16:0_18:1_22:6)	GL	TG	922.786	904.752	[M+NH4]+	C59H100O6	11275000	6760700	18389000	6834600	7306700	11428000	7661800	7060200	5296700	12424000	6905500	8340800	12758000	14469000	5865600	11907000	4050000	8274600	C00422	HMDB0044135	9544886	LMGL03010925	-	-	-	ko00561,ko01100,ko04714,ko04923,ko04931,ko04975,ko04977,ko04979
LIPID-P-1179	TG(16:1_16:1_24:5)	GL	TG	922.807	904.752	[M+NH4]+	C59H100O6	139490	107330	459530	117750	138560	155730	100610	119120	40917	115150	54882	131850	168940	161290	57391	117550	32305	69664	C00422	-	-	-	-	-	-	ko00561,ko01100,ko04714,ko04923,ko04931,ko04975,ko04977,ko04979
LIPID-P-1180	TG(17:0_18:1_22:6)	GL	TG	936.807	918.768	[M+NH4]+	C60H102O6	108290	42028	72101	72913	95601	83719	51149	48257	25913	103930	26726	44522	121910	61008	36268	127160	44653	40324	C00422	-	-	-	-	-	-	ko00561,ko01100,ko04714,ko04923,ko04931,ko04975,ko04977,ko04979
LIPID-P-1181	TG(18:0_18:1_22:6)	GL	TG	950.818	932.783	[M+NH4]+	C61H104O6	384310	327030	505250	254600	451100	579990	319610	235660	233350	456090	349370	339770	793280	474280	198540	500960	205210	321740	C00422	HMDB0044936	9545272	LMGL03011311	-	-	-	ko00561,ko01100,ko04714,ko04923,ko04931,ko04975,ko04977,ko04979
LIPID-P-1182	TG(18:1_18:1_22:5)	GL	TG	950.818	932.783	[M+NH4]+	C61H104O6	66381	73144	105770	30310	79923	134370	120200	90263	67667	186470	110380	79156	117460	121670	82988	104840	78009	112210	C00422	HMDB0010468	-	-	-	-	-	ko00561,ko01100,ko04714,ko04923,ko04931,ko04975,ko04977,ko04979
LIPID-P-1183	TG(18:1_18:2_22:4)	GL	TG	950.818	932.783	[M+NH4]+	C61H104O6	136300	165640	184930	212760	229000	330600	154850	156500	116810	206300	63741	169950	347230	146670	66572	208890	151380	205380	C00422	HMDB0049399	-	-	-	-	-	ko00561,ko01100,ko04714,ko04923,ko04931,ko04975,ko04977,ko04979
LIPID-P-1184	TG(16:0_20:2_22:5)	GL	TG	950.818	932.783	[M+NH4]+	C61H104O6	92215	143280	147520	140380	97429	189470	110410	78713	91909	136290	116230	110600	218280	152670	70621	199730	103780	150020	C00422	HMDB0044325	-	-	-	-	-	ko00561,ko01100,ko04714,ko04923,ko04931,ko04975,ko04977,ko04979
LIPID-P-1196	TG(18:2_18:3_18:3)	GL	TG	892.739	874.705	[M+NH4]+	C57H94O6	251040	350720	328770	207710	478720	455670	159650	131630	97868	242940	138410	318840	322300	301370	63623	373280	112030	141670	C00422	HMDB0052637	9544434	LMGL03010471	-	-	-	ko00561,ko01100,ko04714,ko04923,ko04931,ko04975,ko04977,ko04979
LIPID-P-1197	TG(16:1_16:1_22:6)	GL	TG	892.725	874.705	[M+NH4]+	C57H94O6	696870	358610	693570	363280	339990	729360	336610	312470	206390	562920	178890	474710	645140	678180	182930	567360	235220	333470	C00422	HMDB0048609	-	-	-	-	-	ko00561,ko01100,ko04714,ko04923,ko04931,ko04975,ko04977,ko04979
LIPID-P-1200	TG(16:0_18:2_22:6)	GL	TG	920.766	902.736	[M+NH4]+	C59H98O6	26383000	14658000	19674000	13551000	17141000	25031000	11734000	8631800	8252000	15073000	6000600	11219000	19648000	13932000	6530900	14613000	8197600	10508000	C00422	HMDB0044275	-	-	-	-	-	ko00561,ko01100,ko04714,ko04923,ko04931,ko04975,ko04977,ko04979
LIPID-P-1201	TG(16:1_18:1_22:6)	GL	TG	920.766	902.736	[M+NH4]+	C59H98O6	289140	159850	846060	151120	130840	197210	174640	110450	81798	369580	191960	201730	291340	459790	98304	195870	85226	158610	C00422	HMDB0048631	-	-	-	-	-	ko00561,ko01100,ko04714,ko04923,ko04931,ko04975,ko04977,ko04979
LIPID-P-1202	TG(16:1_16:1_24:6)	GL	TG	920.766	902.736	[M+NH4]+	C59H98O6	5636600	3047400	2832000	2528100	3720200	5184400	2348000	1340200	1397300	2432000	782420	2042300	3818200	2449400	1010100	2327200	1448400	2316700	C00422	-	-	-	-	-	-	ko00561,ko01100,ko04714,ko04923,ko04931,ko04975,ko04977,ko04979
LIPID-P-1203	TG(17:0_18:2_22:6)	GL	TG	934.786	916.752	[M+NH4]+	C60H100O6	278870	149710	249660	183410	221570	251370	163370	139850	68396	271320	84172	153970	289600	241080	90710	241660	115350	131430	C00422	-	-	-	-	-	-	ko00561,ko01100,ko04714,ko04923,ko04931,ko04975,ko04977,ko04979
LIPID-P-1204	TG(18:1_18:2_22:5)	GL	TG	948.798	930.768	[M+NH4]+	C61H102O6	254310	138200	356910	233830	244380	267250	146840	157350	108650	251530	46256	164420	304310	165260	47304	191320	60740	97603	C00422	HMDB0049400	-	-	-	-	-	ko00561,ko01100,ko04714,ko04923,ko04931,ko04975,ko04977,ko04979
LIPID-P-1205	TG(18:1_18:1_22:6)	GL	TG	948.797	930.768	[M+NH4]+	C61H102O6	667060	274060	1213500	442760	464230	433810	513310	506630	365470	1085600	636970	539200	837800	672370	359430	734530	397180	569610	C00422	HMDB0010465	-	-	-	-	-	ko00561,ko01100,ko04714,ko04923,ko04931,ko04975,ko04977,ko04979
LIPID-P-1206	TG(18:0_18:2_22:6)	GL	TG	948.801	930.768	[M+NH4]+	C61H102O6	3484000	1912900	5602600	2468600	2962900	3203700	2712100	1943700	1446100	4918000	2152900	2546300	4490700	4022700	1588700	3344700	1709400	2282400	C00422	HMDB0045098	-	-	-	-	-	ko00561,ko01100,ko04714,ko04923,ko04931,ko04975,ko04977,ko04979
LIPID-P-1207	TG(18:2_18:2_22:4)	GL	TG	948.801	930.768	[M+NH4]+	C61H102O6	100070	113760	75640	152360	209410	191320	86662	87513	55345	70321	25235	100340	164150	75185	26471	71922	74569	86495	C00422	HMDB0010494	-	-	-	-	-	ko00561,ko01100,ko04714,ko04923,ko04931,ko04975,ko04977,ko04979
LIPID-P-1208	TG(17:1_17:1_24:6)	GL	TG	948.801	930.768	[M+NH4]+	C61H102O6	106110	86165	66808	114260	97269	137210	119980	74914	95840	91104	71411	129160	194110	115850	46266	188920	88830	147360	C00422	-	-	-	-	-	-	ko00561,ko01100,ko04714,ko04923,ko04931,ko04975,ko04977,ko04979
LIPID-P-1209	TG(18:1_20:1_22:6)	GL	TG	976.833	958.799	[M+NH4]+	C63H106O6	31271	37781	130780	15031	48430	70989	57034	68195	39475	136400	35694	68037	131850	91232	38772	76421	40332	76808	C00422	HMDB0049322	-	-	-	-	-	ko00561,ko01100,ko04714,ko04923,ko04931,ko04975,ko04977,ko04979
LIPID-P-1215	TG(16:1_18:2_22:6)	GL	TG	918.755	900.721	[M+NH4]+	C59H96O6	3360900	1719600	4278700	1720900	1996100	2931900	1362500	910210	754280	2117900	731590	1870500	2692200	2233000	704380	1727500	905470	1266700	C00422	HMDB0048763	-	-	-	-	-	ko00561,ko01100,ko04714,ko04923,ko04931,ko04975,ko04977,ko04979
LIPID-P-1216	TG(18:2_18:3_20:4)	GL	TG	918.755	900.721	[M+NH4]+	C59H96O6	396500	392760	182700	417070	426740	665590	178550	178510	215220	233460	112110	303010	383730	248370	103570	362440	241110	265800	C00422	HMDB0005448	9544831	LMGL03010876	-	-	-	ko00561,ko01100,ko04714,ko04923,ko04931,ko04975,ko04977,ko04979
LIPID-P-1217	TG(18:1_18:2_22:6)	GL	TG	946.788	928.752	[M+NH4]+	C61H100O6	6113600	4299300	6980900	4861100	5982600	5273300	3885400	3539300	2639600	5787200	2240700	3690100	7297900	4523500	2264900	5032700	3057600	4288400	C00422	HMDB0049406	-	-	-	-	-	ko00561,ko01100,ko04714,ko04923,ko04931,ko04975,ko04977,ko04979
LIPID-P-1218	TG(18:2_20:3_20:4)	GL	TG	946.786	928.752	[M+NH4]+	C61H100O6	163540	152410	56239	227110	243340	367490	234500	262280	178020	200120	254300	171460	261100	205180	246940	370220	383550	541500	C00422	HMDB0052580	-	-	-	-	-	ko00561,ko01100,ko04714,ko04923,ko04931,ko04975,ko04977,ko04979
LIPID-P-1219	TG(16:0_20:4_22:5)	GL	TG	946.786	928.752	[M+NH4]+	C61H100O6	375290	264560	203530	299390	346540	635090	178350	181670	191440	426150	97322	245350	400400	276200	128190	303210	174270	243890	C00422	HMDB0044381	-	-	-	-	-	ko00561,ko01100,ko04714,ko04923,ko04931,ko04975,ko04977,ko04979
LIPID-P-1220	TG(20:1_18:2_22:6)	GL	TG	974.817	956.783	[M+NH4]+	C63H104O6	132270	121790	307980	122770	154350	240250	99127	112230	83948	231810	72702	164020	345020	253450	99332	199740	120910	123020	C00422	HMDB0050602	-	-	-	-	-	ko00561,ko01100,ko04714,ko04923,ko04931,ko04975,ko04977,ko04979
LIPID-P-1223	TG(18:2_18:3_20:5)	GL	TG	916.739	898.705	[M+NH4]+	C59H94O6	84215	56194	86297	36220	63631	75255	28181	22206	12966	45950	14277	36783	70612	44482	17435	51083	22439	21298	C00422	HMDB0010508	53480555	LMGL03010954	-	-	-	ko00561,ko01100,ko04714,ko04923,ko04931,ko04975,ko04977,ko04979
LIPID-P-1224	TG(16:1_20:4_20:5)	GL	TG	916.739	898.705	[M+NH4]+	C59H94O6	278880	134490	205790	90835	159970	208490	86911	69156	107110	123400	83844	129770	183590	154240	41077	215530	94024	72900	C00422	HMDB0048849	9544909	LMGL03010948	-	-	-	ko00561,ko01100,ko04714,ko04923,ko04931,ko04975,ko04977,ko04979
LIPID-P-1226	TG(18:2_18:2_22:6)	GL	TG	944.77	926.736	[M+NH4]+	C61H98O6	4619000	2507100	2837300	2649300	3932300	4303000	1690000	1366500	1297800	2843700	635840	2286500	3808300	2089300	901590	2806900	1583500	1652200	C00422	HMDB0010496	-	-	-	-	-	ko00561,ko01100,ko04714,ko04923,ko04931,ko04975,ko04977,ko04979
LIPID-P-1227	TG(18:2_20:4_20:4)	GL	TG	944.771	926.736	[M+NH4]+	C61H98O6	1553400	790070	818230	854810	1400100	1189600	669400	530320	486510	1096600	217680	733740	1450300	647570	327200	940730	545740	593110	C00422	HMDB0005476	-	-	-	-	-	ko00561,ko01100,ko04714,ko04923,ko04931,ko04975,ko04977,ko04979
LIPID-P-1228	TG(16:0_20:4_22:6)	GL	TG	944.771	926.736	[M+NH4]+	C61H98O6	332130	272050	129760	379700	379470	522140	378890	278760	393830	258440	161080	324630	533940	287020	326530	443670	438030	812710	C00422	HMDB0044387	9545497	LMGL03011537	-	-	-	ko00561,ko01100,ko04714,ko04923,ko04931,ko04975,ko04977,ko04979
LIPID-P-1230	TG(18:0_20:4_22:6)	GL	TG	972.802	954.768	[M+NH4]+	C63H102O6	71184	57448	154590	87029	190820	81306	113550	166990	121080	139770	102670	86899	280990	71596	97301	120900	139920	198340	C00422	HMDB0045206	9545865	LMGL03011904	-	-	-	ko00561,ko01100,ko04714,ko04923,ko04931,ko04975,ko04977,ko04979
LIPID-P-1233	TG(18:2_18:3_22:6)	GL	TG	942.755	924.721	[M+NH4]+	C61H96O6	753070	386780	474020	409430	583970	491790	272650	221020	226290	372930	123250	323320	595050	415700	127250	391970	184840	274850	C00422	HMDB0052649	-	-	-	-	-	ko00561,ko01100,ko04714,ko04923,ko04931,ko04975,ko04977,ko04979
LIPID-P-1234	TG(18:2_20:4_20:5)	GL	TG	942.755	924.721	[M+NH4]+	C61H96O6	214290	95493	97084	84039	134230	145640	161770	180860	177600	140390	161350	175350	294740	139460	138480	214310	138490	209760	C00422	HMDB0052692	-	-	-	-	-	ko00561,ko01100,ko04714,ko04923,ko04931,ko04975,ko04977,ko04979
LIPID-P-1236	TG(18:1_20:4_22:6)	GL	TG	970.782	952.752	[M+NH4]+	C63H100O6	213110	44388	75660	64572	58597	156160	148810	131220	166970	184440	144500	172740	317660	114340	233510	177220	175320	377300	C00422	HMDB0049490	-	-	-	-	-	ko00561,ko01100,ko04714,ko04923,ko04931,ko04975,ko04977,ko04979
LIPID-P-1238	TG(18:2_20:5_20:5)	GL	TG	940.739	922.705	[M+NH4]+	C61H94O6	144500	32791	52465	22423	59608	76232	66349	49930	84090	72004	75520	111220	145150	90643	85433	87379	57939	86031	C00422	HMDB0052797	-	-	-	-	-	ko00561,ko01100,ko04714,ko04923,ko04931,ko04975,ko04977,ko04979
LIPID-P-1241	TG(16:0_22:6_22:6)	GL	TG	968.771	950.736	[M+NH4]+	C63H98O6	39396	8406.3	19259	22189	36718	44815	11343	10451	10112	26870	6735.4	20129	44466	34862	19386	12556	6265.5	18861	C00422	HMDB0044639	-	-	-	-	-	ko00561,ko01100,ko04714,ko04923,ko04931,ko04975,ko04977,ko04979
LIPID-P-1243	TG(18:2_20:5_22:6)	GL	TG	966.755	948.721	[M+NH4]+	C63H96O6	298040	58294	130640	61751	95564	162410	169130	106660	132270	147060	152640	149640	297410	104220	181730	153950	105280	212610	C00422	HMDB0052799	-	-	-	-	-	ko00561,ko01100,ko04714,ko04923,ko04931,ko04975,ko04977,ko04979
LIPID-P-1244	TG(18:2_22:5_22:6)	GL	TG	994.786	976.752	[M+NH4]+	C65H100O6	297280	67725	247360	87065	122520	157670	209130	192960	164420	410470	247110	232730	545810	193920	372200	332900	218860	414730	C00422	HMDB0052739	-	-	-	-	-	ko00561,ko01100,ko04714,ko04923,ko04931,ko04975,ko04977,ko04979
LIPID-P-1273	MG(22:5)	GL	MG	422.34	404.293	[M+NH4]+	C25H40O4	144910	148600	161170	115820	132150	140810	137580	145810	124510	161310	94943	145650	132120	138240	139030	148450	132950	141390	C01885	-	-	-	-	-	-	ko00561,ko01100,ko04714,ko04923,ko04975,ko04977
LIPID-P-1279	SPH(d17:1)	SL	SPH	286.282	285.267	[M+H]+	C17H35NO2	33174	40525	39299	15844	30983	37859	50957	38191	27034	30036	36359	23119	46184	45612	11449	28304	25774	14550	-	-	-	LMSP01040002	-	-	-	--
LIPID-P-1282	Carnitine C17:0	FA	CAR	414.358	413.351	[M+H]+	C24H47NO4	72466	71322	29047	72064	54162	75592	40305	30706	40827	39576	35966	29788	56464	33053	28625	41064	41946	50429	C02301	-	-	LMFA07070067	-	-	-	ko04714
LIPID-P-1284	Carnitine C22:0	FA	CAR	484.437	483.429	[M+H]+	C29H57NO4	14396	13057	11799	13561	8215.6	8834.9	11666	9197.4	6980.8	7643.3	7454.3	5239.7	13296	4227.7	3928.7	13504	9948	8265.3	C02301	-	-	LMFA07070089	-	-	-	ko04714
LIPID-P-1286	Carnitine C24:0	FA	CAR	512.468	511.46	[M+H]+	C31H61NO4	28531	31065	18297	18641	18169	12084	19412	12960	16227	16455	11456	10534	22424	10762	6226.3	28912	15727	15478	C02301	-	-	-	-	-	-	ko04714
LIPID-P-1289	Carnitine C15:1	FA	CAR	384.311	383.304	[M+H]+	C22H41NO4	28080	34331	12876	29244	21249	25119	14636	10088	19524	12192	12400	22392	20833	12138	10576	12949	16262	19516	C02301	-	-	-	-	-	-	ko04714
LIPID-P-1290	Carnitine C17:1	FA	CAR	412.343	411.335	[M+H]+	C24H45NO4	53427	44606	26533	47092	31495	49806	22986	19258	31258	20488	16223	32063	32861	17705	21548	22090	29182	46571	C02301	-	-	-	-	-	-	ko04714
LIPID-P-1298	Carnitine C16:3	FA	CAR	394.296	393.288	[M+H]+	C23H39NO4	71335	91555	46865	94892	69997	147460	51997	34374	51615	37607	27297	53930	55727	33183	46563	59976	34156	80704	C02301	-	-	-	-	-	-	ko04714
LIPID-P-1299	Carnitine C18:3	FA	CAR	422.327	421.319	[M+H]+	C25H43NO4	126240	104090	61808	114270	92492	145840	77739	50765	71136	69271	45315	56095	62414	41219	47395	67723	43042	82056	C02301	-	-	LMFA07070112	-	-	-	ko04714
LIPID-P-1300	Carnitine C20:3	FA	CAR	450.358	449.351	[M+H]+	C27H47NO4	37926	39114	23969	41156	28202	31879	32291	33533	27294	35488	21414	28366	31851	23565	21868	25218	35129	41957	C02301	-	-	-	-	-	-	ko04714
LIPID-P-1302	Carnitine C20:4	FA	CAR	448.343	447.335	[M+H]+	C27H45NO4	264740	343620	173810	321280	278810	304230	260830	195540	197800	219180	123380	195490	248000	139780	165110	200540	198070	293010	C02301	-	-	LMFA07070088	-	-	-	ko04714
LIPID-P-1304	Carnitine C20:5	FA	CAR	446.327	445.319	[M+H]+	C27H43NO4	52973	48574	65130	39477	44897	44239	60128	49732	49187	62077	54950	58386	56107	39282	51069	70377	41671	64337	C02301	-	-	-	-	-	-	ko04714
LIPID-P-1309	PE(P-16:0_16:0)	GP	PE-P	676.528	675.52	[M+H]+	C37H74NO7P	116260	149930	145950	139330	63273	81386	58377	55355	41486	96140	93648	66359	94235	120210	54559	128150	76821	86997	C00350	HMDB0011158	-	LMGP02030013	-	72743	-	ko00563,ko00564,ko01100,ko04136,ko04140,ko04723,ko05130,ko05167
LIPID-P-1322	PE(P-20:0_18:1)	GP	PE-P	758.606	757.599	[M+H]+	C43H84NO7P	187580	154290	131440	144850	70877	83629	83035	64133	109020	128280	124560	110490	173930	122080	86510	188300	110030	137910	C00350	-	-	LMGP02030074	-	-	-	ko00563,ko00564,ko01100,ko04136,ko04140,ko04723,ko05130,ko05167
LIPID-P-1328	PE(P-15:0_18:2)	GP	PE-P	686.512	685.505	[M+H]+	C38H72NO7P	29092	27022	21180	50088	6736	24100	16737	27234	15054	39235	31286	17528	55275	51315	21832	48076	24326	39399	C00350	-	-	-	-	-	-	ko00563,ko00564,ko01100,ko04136,ko04140,ko04723,ko05130,ko05167
LIPID-P-1331	PE(P-18:0_18:2)	GP	PE-P	728.559	727.552	[M+H]+	C41H78NO7P	3043300	2739300	3905500	3131900	1276500	1445500	1702400	1640700	1338000	2256100	2311500	1852400	2940400	3222200	1515100	3498900	1943500	3067700	C00350	HMDB0011376	-	LMGP02030046	-	90483	-	ko00563,ko00564,ko01100,ko04136,ko04140,ko04723,ko05130,ko05167
LIPID-P-1333	PE(P-20:0_18:2)	GP	PE-P	756.591	755.583	[M+H]+	C43H82NO7P	708430	510220	515130	600750	257570	234140	276890	285040	375750	439440	416410	359150	577260	447260	260020	649380	377960	606030	C00350	-	-	LMGP02030075	-	-	-	ko00563,ko00564,ko01100,ko04136,ko04140,ko04723,ko05130,ko05167
LIPID-P-1340	PE(P-16:0_20:3)	GP	PE-P	726.544	725.536	[M+H]+	C41H76NO7P	170250	176660	184070	195370	113910	109560	135950	138890	106310	201950	213410	108490	173050	206170	130280	182500	156710	168610	C00350	HMDB0011351	-	LMGP02030027	-	90474	-	ko00563,ko00564,ko01100,ko04136,ko04140,ko04723,ko05130,ko05167
LIPID-P-1341	PE(P-18:2_18:1)	GP	PE-P	726.544	725.536	[M+H]+	C41H76NO7P	100070	107620	48704	145720	45622	59371	35732	91082	41599	103610	138190	49609	150130	92707	63975	130710	52917	89418	C00350	-	-	-	-	-	-	ko00563,ko00564,ko01100,ko04136,ko04140,ko04723,ko05130,ko05167
LIPID-P-1343	PE(P-16:1_22:2)	GP	PE-P	754.575	753.567	[M+H]+	C43H80NO7P	360960	308190	281550	409530	186320	195750	178930	160680	133660	190730	152250	137630	268210	282770	150290	336320	291120	283090	C00350	-	-	-	-	-	-	ko00563,ko00564,ko01100,ko04136,ko04140,ko04723,ko05130,ko05167
LIPID-P-1344	PE(P-20:1_18:2)	GP	PE-P	754.575	753.567	[M+H]+	C43H80NO7P	180450	116010	209060	180160	60005	67415	81386	103950	70535	117050	130420	67985	240700	175790	68129	169890	99631	180730	C00350	-	-	-	-	-	-	ko00563,ko00564,ko01100,ko04136,ko04140,ko04723,ko05130,ko05167
LIPID-P-1350	PE(P-24:1_18:2)	GP	PE-P	810.638	809.63	[M+H]+	C47H88NO7P	65244	46663	47497	54425	32407	34079	32420	23264	27785	45714	47597	26682	62139	39830	18223	41131	49247	42110	C00350	-	-	-	-	-	-	ko00563,ko00564,ko01100,ko04136,ko04140,ko04723,ko05130,ko05167
LIPID-P-1352	PE(P-14:0_20:4)	GP	PE-P	696.497	695.489	[M+H]+	C39H70NO7P	51958	65632	42297	65719	19017	22107	37758	40797	18254	44126	46027	41094	53188	66531	29478	70230	53314	40191	C00350	-	-	-	-	-	-	ko00563,ko00564,ko01100,ko04136,ko04140,ko04723,ko05130,ko05167
LIPID-P-1353	PE(P-18:2_18:2)	GP	PE-P	724.528	723.52	[M+H]+	C41H74NO7P	162060	205520	90636	302630	64812	127760	69602	202450	87803	305720	514180	162370	494720	342350	231780	351270	154650	311580	C00350	-	-	-	-	-	-	ko00563,ko00564,ko01100,ko04136,ko04140,ko04723,ko05130,ko05167
LIPID-P-1355	PE(P-16:0_22:4)	GP	PE-P	752.559	751.552	[M+H]+	C43H78NO7P	1362600	1390000	1133900	2349700	818380	824070	853050	644850	638350	782680	839040	652290	974450	871670	479810	1035400	815050	877800	C00350	-	-	LMGP02030033	-	-	-	ko00563,ko00564,ko01100,ko04136,ko04140,ko04723,ko05130,ko05167
LIPID-P-1362	PE(P-19:0_20:4)	GP	PE-P	766.575	765.567	[M+H]+	C44H80NO7P	96637	70738	70586	118000	54987	40314	59351	40317	50938	66078	36441	54053	92890	38587	40687	87491	70819	81451	C00350	-	-	-	-	-	-	ko00563,ko00564,ko01100,ko04136,ko04140,ko04723,ko05130,ko05167
LIPID-P-1374	PE(P-16:0_22:5)	GP	PE-P	750.544	749.536	[M+H]+	C43H76NO7P	1465500	1575200	1493100	1930500	747740	792130	1107600	809010	769400	1074400	1092200	835690	1106300	1167800	654770	1230600	1002400	898820	C00350	-	-	-	-	-	-	ko00563,ko00564,ko01100,ko04136,ko04140,ko04723,ko05130,ko05167
LIPID-P-1375	PE(P-18:0_20:5)	GP	PE-P	750.544	749.536	[M+H]+	C43H76NO7P	552620	460220	657360	544760	264160	309420	327890	299790	318610	457870	398080	425820	477890	597500	370340	700910	441110	417710	C00350	HMDB0011387	-	LMGP02030056	-	-	-	ko00563,ko00564,ko01100,ko04136,ko04140,ko04723,ko05130,ko05167
LIPID-P-1377	PE(P-18:1_22:4)	GP	PE-P	778.575	777.567	[M+H]+	C45H80NO7P	287730	277210	256030	421720	159030	148540	148370	127480	107090	131210	142380	122230	165900	136090	77906	153670	163030	177480	C00350	-	-	-	-	-	-	ko00563,ko00564,ko01100,ko04136,ko04140,ko04723,ko05130,ko05167
LIPID-P-1380	PE(P-20:0_22:5)	GP	PE-P	806.606	805.599	[M+H]+	C47H84NO7P	75141	81721	139830	66455	37241	20004	47422	40707	43468	80631	58023	109990	122080	61337	45231	187210	41103	48125	C00350	-	-	-	-	-	-	ko00563,ko00564,ko01100,ko04136,ko04140,ko04723,ko05130,ko05167
LIPID-P-1381	PE(P-22:1_20:4)	GP	PE-P	806.606	805.599	[M+H]+	C47H84NO7P	675800	520890	334420	659170	277740	274370	277930	333860	357970	369430	204730	233640	368640	274680	167260	362760	415850	362660	C00350	-	-	-	-	-	-	ko00563,ko00564,ko01100,ko04136,ko04140,ko04723,ko05130,ko05167
LIPID-P-1382	PE(P-18:0_24:5)	GP	PE-P	806.606	805.599	[M+H]+	C47H84NO7P	25326	35019	26131	23288	22350	13027	18000	17866	9738.4	25782	14339	16732	27191	16247	13485	45375	15535	9181.5	C00350	-	-	-	-	-	-	ko00563,ko00564,ko01100,ko04136,ko04140,ko04723,ko05130,ko05167
LIPID-P-1386	PE(P-14:0_22:6)	GP	PE-P	720.497	719.489	[M+H]+	C41H70NO7P	133950	162600	114330	153060	52216	60342	123070	86405	41341	84251	96259	99049	143100	139420	67709	163760	124960	113520	C00350	-	-	-	-	-	-	ko00563,ko00564,ko01100,ko04136,ko04140,ko04723,ko05130,ko05167
LIPID-P-1387	PE(P-18:1_20:5)	GP	PE-P	748.528	747.52	[M+H]+	C43H74NO7P	76623	53731	121630	83607	34337	39520	52092	66412	50639	96800	114800	70757	76793	79994	48281	157800	57114	42612	C00350	-	-	-	-	-	-	ko00563,ko00564,ko01100,ko04136,ko04140,ko04723,ko05130,ko05167
LIPID-P-1388	PE(P-18:2_20:4)	GP	PE-P	748.528	747.52	[M+H]+	C43H74NO7P	405010	443670	296180	580210	251140	275110	202400	273270	217030	379410	373850	203920	434080	370660	230020	431720	294810	307500	C00350	-	-	-	-	-	-	ko00563,ko00564,ko01100,ko04136,ko04140,ko04723,ko05130,ko05167
LIPID-P-1389	PE(P-17:0_22:6)	GP	PE-P	762.544	761.536	[M+H]+	C44H76NO7P	335440	357410	326090	480950	299070	243930	268590	178970	186910	322220	334360	198220	424220	333360	226720	384060	296680	353950	C00350	-	-	-	-	-	-	ko00563,ko00564,ko01100,ko04136,ko04140,ko04723,ko05130,ko05167
LIPID-P-1390	PE(P-18:1_22:5)	GP	PE-P	776.559	775.552	[M+H]+	C45H78NO7P	202810	152830	166320	214780	102640	108850	117500	124750	101300	129550	147540	92011	152680	105310	69544	126130	126580	113980	C00350	-	-	-	-	-	-	ko00563,ko00564,ko01100,ko04136,ko04140,ko04723,ko05130,ko05167
LIPID-P-1391	PE(P-16:0_24:6)	GP	PE-P	776.559	775.552	[M+H]+	C45H78NO7P	27425	19573	29287	23223	15008	11571	16602	7993.6	17469	20510	18021	10981	22351	12623	7376.6	16393	17286	13968	C00350	-	-	-	-	-	-	ko00563,ko00564,ko01100,ko04136,ko04140,ko04723,ko05130,ko05167
LIPID-P-1392	PE(P-18:0_24:6)	GP	PE-P	804.591	803.583	[M+H]+	C47H82NO7P	22624	23873	26853	13207	4355.3	5927.1	18137	4595.9	8370.1	6186.9	22447	8530.2	26974	10008	6246.4	26794	6016.6	11432	C00350	-	-	-	-	-	-	ko00563,ko00564,ko01100,ko04136,ko04140,ko04723,ko05130,ko05167
LIPID-P-1401	PE(P-20:1_22:6)	GP	PE-P	802.575	801.567	[M+H]+	C47H80NO7P	541560	342790	584040	506630	312550	228890	285580	252360	242550	317050	237880	255610	443490	403350	203820	395340	336680	393530	C00350	-	-	-	-	-	-	ko00563,ko00564,ko01100,ko04136,ko04140,ko04723,ko05130,ko05167
LIPID-P-1403	PE(P-22:1_22:6)	GP	PE-P	830.606	829.599	[M+H]+	C49H84NO7P	388520	226860	278850	329340	139810	125480	204430	241340	202620	221040	143440	138970	173510	158590	94489	177040	181140	234970	C00350	-	-	-	-	-	-	ko00563,ko00564,ko01100,ko04136,ko04140,ko04723,ko05130,ko05167
LIPID-P-1405	PE(P-18:2_22:6)	GP	PE-P	772.528	771.52	[M+H]+	C45H74NO7P	590410	540360	351120	812850	400410	351490	369750	411210	290740	519360	488740	372100	541340	486730	367540	560390	427020	508860	C00350	-	-	-	-	-	-	ko00563,ko00564,ko01100,ko04136,ko04140,ko04723,ko05130,ko05167
LIPID-P-1407	PE(P-20:2_22:6)	GP	PE-P	800.559	799.552	[M+H]+	C47H78NO7P	148480	142120	185780	168910	71916	72956	82519	104130	115470	105400	97070	86065	123510	117140	85212	120520	98602	132820	C00350	-	-	-	-	-	-	ko00563,ko00564,ko01100,ko04136,ko04140,ko04723,ko05130,ko05167
LIPID-P-1432	DG(8:0_18:2)	GL	DG	498.416	480.381	[M+NH4]+	C29H52O5	45864	19657	17130	40756	26838	57644	49480	70232	68275	46577	4476.1	68725	72780	16872	36892	30827	71404	166970	C00641	-	-	-	-	-	-	ko00561,ko00562,ko00564,ko01100,ko04070,ko04730
LIPID-P-1459	DG(18:2_20:2)	GL	DG	662.572	644.538	[M+NH4]+	C41H72O5	6981.3	10826	5251.8	6321	19153	13035	5010	2557.7	3679	7196.4	676.78	11235	8771	7391.5	2578.5	9457.4	5189.8	1768.7	C00641	HMDB0007254	-	LMGL02010109	-	89193	-	ko00561,ko00562,ko00564,ko01100,ko04070,ko04730
LIPID-P-1478	DG(18:2_20:5)	GL	DG	656.525	638.491	[M+NH4]+	C41H66O5	29395	6414.9	10782	10589	29542	37721	13662	10533	5977.2	12638	10980	17390	12863	12194	4436.7	9643.2	7405.2	3651.6	C00641	HMDB0007259	-	LMGL02010143	-	-	-	ko00561,ko00562,ko00564,ko01100,ko04070,ko04730
LIPID-P-1509	Cer(t18:0/20:0(2OH)	SL	Cert	628.583	627.58	[M+H]+	C38H77NO5	124950	93978	64991	93251	83928	53796	79486	37058	67388	66416	69495	55171	76361	37315	25624	52964	47608	66080	C00195	-	-	LMSP02030017	-	-	-	ko00600,ko01100,ko04071,ko04217,ko04722,ko04920,ko04931,ko04933,ko05140
LIPID-P-1541	Cer(t18:0/22:0)	SL	Cert	640.53	639.617	[M+H]+	C40H81NO4	63418	86051	165670	74843	61006	50448	55274	60169	34017	63187	64792	59641	80070	86603	43388	125230	49603	48051	C00195	-	-	LMSP02030008	-	-	-	ko00600,ko01100,ko04071,ko04217,ko04722,ko04920,ko04931,ko04933,ko05140
LIPID-P-1542	Cer(t18:0/24:0)	SL	Cert	668.656	667.648	[M+H]+	C42H85NO4	99938	127300	225840	102310	99121	86735	96746	83062	58562	66465	80795	100100	88395	134900	47275	172120	83927	83404	C00195	-	-	LMSP02030004	-	-	-	ko00600,ko01100,ko04071,ko04217,ko04722,ko04920,ko04931,ko04933,ko05140
LIPID-P-1547	Cer(t18:0/24:1)	SL	Cert	666.64	665.632	[M+H]+	C42H83NO4	91938	84836	72895	111790	20686	125450	42775	62868	52981	45486	69183	52952	75107	105080	45588	85218	49452	90064	C00195	-	-	-	-	-	-	ko00600,ko01100,ko04071,ko04217,ko04722,ko04920,ko04931,ko04933,ko05140
LIPID-P-1559	Cer(d18:1/24:0(2OH)	SL	Cer	666.64	665.632	[M+H]+	C42H83NO4	13684	12393	16027	12205	6361	5706.5	3538.9	12218	12912	7964.6	15195	6318.5	11555	19692	5194	12706	5825.2	12983	C00195	-	-	LMSP02010161	-	-	-	ko00600,ko01100,ko04071,ko04217,ko04722,ko04920,ko04931,ko04933,ko05140
LIPID-P-1562	Cer(d18:1/22:1(2OH)	SL	Cer	636.593	635.585	[M+H]+	C40H77NO4	109050	22106	56497	28530	143630	29216	46270	22424	16368	35219	32081	29918	31215	34986	125620	30697	22507	9973	C00195	-	-	-	-	-	-	ko00600,ko01100,ko04071,ko04217,ko04722,ko04920,ko04931,ko04933,ko05140
LIPID-P-1568	SM(d18:1/26:0)	SL	SM	843.7	842.724	[M+H]+	C49H99N2O6P	76286	65208	54056	76523	35112	61167	59995	43866	46364	53951	48697	63309	68303	45510	43835	50042	54384	99341	C00550	-	-	LMSP03010026	-	-	-	ko00600,ko01100,ko04071,ko04217

## Sheet: S vs SH >1.5 or <0.67
Index	Compunds	Formula	Control_1	Control_2	Control_3	Control_4	Control_5	Control_6	S-H_1	S-H_2	S-H_3	S-H_4	S-H_5	S-H_6	S_1	S_2	S_3	S_4	S_5	S_6	AverageC	AverageS	AverageSH	S vs SH	S vs C
LIPID-N-0047	LTB4	C20H32O4	37933	62225	32729	16834	15739	24000	31726	36904	16199	22499	17068	8294.2	65243	29583	34247	36808	23355	26137	31576.7	35895.5	22115	1.62313	1.13677
LIPID-P-0336	SHexCer(d18:1:/24:1)	C48H91NO11S	28846	41689	34885	34766	17449	30881	15308	35379	30452	17225	17227	16915	16240	4809.8	6642	15325	19905	19794	31419.3	13786	22084.3	0.624242	0.438773
LIPID-P-0120	Cer(d18:1/16:1)	C34H65NO3	31924	64372	58463	61928	75771	74843	49402	43382	29600	52274	34573	30053	50370	87923	72005	48893	92590	42989	61216.8	65795	39880.7	1.6498	1.07479
LIPID-P-0414	LPE(24:0/0:0)	C29H60NO7P	14061	12191	12006	16179	7311.1	4969.9	15199	15383	4437.5	2183	7120.1	10876	4169.8	3555.5	7698.3	5712.5	8203.3	6471.2	11119.7	5968.43	9199.77	0.648759	0.536746
LIPID-P-0429	LPE(0:0/20:3)	C25H46NO7P	131170	101730	141690	97025	95840	68511	95144	105150	62821	103170	83396	90847	78261	27033	20661	77185	66395	63512	105994	55507.8	90088	0.616151	0.523687
LIPID-P-0425	LPE(0:0/20:2)	C25H48NO7P	30706	44943	51978	34243	54337	27414	34998	37620	30249	27577	48698	34687	20614	17105	16941	24179	11634	34267	40603.5	20790	35638.2	0.583363	0.512025
LIPID-N-0444	PG(18:2_16:0)	C40H75O10P	47772	73076	63097	64086	35814	47707	46332	41153	15476	34892	54811	43876	46879	306610	31367	36884	20897	57477	55258.7	83352.3	39423.3	2.11429	1.5084
LIPID-P-0654	PE(P-18:0_20:4)	C43H78NO7P	7206200	7151300	6388700	10165000	4360900	4582700	6922900	6474000	3331100	7860000	6173000	6477300	4602300	3601800	3693900	4577800	3897900	4207200	6.64247e+06	4.09682e+06	6.20638e+06	0.660097	0.616761
LIPID-N-0813	PE(O-18:0_20:5)	C43H78NO7P	339310	191170	454380	325480	116750	147930	259150	271550	96558	322010	208000	226450	181390	118050	120400	201200	137650	154110	262503	152133	230620	0.659672	0.579548
LIPID-N-0415	PE(22:6_18:0)	C45H78NO8P	186330	168070	230290	143360	145680	183940	261070	186160	66225	252900	181240	147380	141880	57772	91772	184140	112670	133870	176278	120351	182496	0.659471	0.682731
LIPID-N-0353	PE(18:0_18:2)	C41H78NO8P	1712300	2032100	2422800	1416200	1723400	1745100	2126300	2678800	956160	3249600	2733000	1510200	1446900	719320	763000	2450400	1159500	2166000	1.84198e+06	1.45085e+06	2209010	0.656789	0.787658
LIPID-N-0770	PE(O-17:1_18:2)	C40H76NO7P	302020	306690	370900	333570	107580	141120	430400	374370	158320	493450	246410	334440	145520	189550	104360	317200	381960	198060	260313	222775	339565	0.65606	0.855796
LIPID-N-0817	PE(O-18:0_22:5)	C45H82NO7P	26335	21174	41267	20431	15685	16091	29539	31768	20476	27389	17038	15630	17024	12593	8929.9	22187	14078	18074	23497.2	15481	23640	0.654864	0.658845
LIPID-N-0749	PE(O-16:0_18:2)	C39H76NO7P	1035900	992810	1606500	992520	330650	413390	492850	1180300	405330	953310	733710	713660	575260	440420	244870	706120	519440	440500	895295	487768	746527	0.653384	0.544813
LIPID-N-0730	PE(O-18:0_16:0)	C39H80NO7P	70628	89004	92826	68271	29386	60346	43874	98838	49756	93289	73456	50043	48086	44670	23405	50449	36791	61021	68410.2	44070.3	68209.3	0.646104	0.644207
LIPID-N-0501	PI(18:2_20:0)	C47H87O13P	14359	13751	21348	13995	6998.1	7944	3489.3	24104	4361.4	8284	11264	10291	3309.5	5251.3	4411.4	7683.3	6781.4	12239	13065.9	6612.65	10298.9	0.64207	0.506102
LIPID-N-0561	PS(18:0_16:0)	C40H78NO10P	18985	33461	65624	44766	14679	20315	25501	34213	17275	45755	16623	30661	20504	13040	11356	25910	21945	16154	32971.7	18151.5	28338	0.640536	0.550518
LIPID-N-0784	PE(O-18:0_22:3)	C45H86NO7P	14727	9679.3	20777	7541.3	7966.2	6292.6	24332	19454	11166	22199	8105	8289.7	8032.2	6810.9	5946.4	11524	16129	11432	11163.9	9979.08	15590.9	0.640056	0.893871
LIPID-P-0642	PE(P-18:1_18:1)	C41H78NO7P	288250	325330	255570	357810	124970	134530	345360	262180	148580	280290	208210	247180	130230	163620	108590	211970	197760	138450	247743	158437	248633	0.63723	0.639519
LIPID-N-0856	PE(O-18:2_20:5)	C43H74NO7P	70942	79061	128700	125010	30888	53932	142920	106340	54558	178220	63561	78489	50356	56040	31924	95711	92693	69245	81422.2	65994.8	104015	0.634476	0.810527
LIPID-P-0653	PE(P-17:0_20:4)	C42H76NO7P	127980	210770	168550	278130	143120	153620	199440	185700	149290	202400	165860	199690	111730	111060	83158	111280	133010	137100	180362	114556	183730	0.623504	0.635148
LIPID-P-0651	PE(P-15:0_20:4)	C40H72NO7P	55479	48896	31909	60904	35298	28395	40644	41920	9	38203	59130	29581	26686	20752	13439	24970	17979	26140	43480.2	21661	34914.5	0.620401	0.498181
LIPID-N-0836	PE(O-17:2_20:4)	C42H74NO7P	73248	86673	55375	121330	33594	49846	93578	64493	29331	103540	79852	66726	30515	49272	39336	64418	44932	40202	70011	44779.2	72920	0.614086	0.639602
LIPID-P-1328	PE(P-15:0_18:2)	C38H72NO7P	29092	27022	21180	50088	6736	24100	55275	51315	21832	48076	24326	39399	16737	27234	15054	39235	31286	17528	26369.7	24512.3	40037.2	0.612239	0.929566
LIPID-N-0860	PE(O-20:3_20:4)	C45H78NO7P	77626	80477	82479	115490	33485	40016	74572	55978	30299	89392	74544	90855	37438	43308	41618	60360	37102	34381	71595.5	42367.8	69273.3	0.611604	0.591767
LIPID-P-1344	PE(P-20:1_18:2)	C43H80NO7P	180450	116010	209060	180160	60005	67415	240700	175790	68129	169890	99631	180730	81386	103950	70535	117050	130420	67985	135517	95221	155812	0.611129	0.702652
LIPID-N-0858	PE(O-17:1_22:6)	C44H76NO7P	208670	156650	248890	247280	99478	114860	219070	114380	73666	243560	138020	193970	109000	85496	64013	119890	112290	94072	179305	97460.2	163778	0.595076	0.543545
LIPID-N-0399	PE(18:1_20:4)	C43H76NO8P	28419	76217	41273	39308	20070	21728	32969	21244	12008	26823	28847	20399	13209	7207	8413.6	25288	13227	17188	37835.8	14088.8	23715	0.594087	0.372366
LIPID-P-1343	PE(P-16:1_22:2)	C43H80NO7P	360960	308190	281550	409530	186320	195750	268210	282770	150290	336320	291120	283090	178930	160680	133660	190730	152250	137630	290383	158980	268633	0.59181	0.547483
LIPID-N-0811	PE(O-17:1_20:4)	C42H76NO7P	604620	610630	490740	1006800	326000	345720	696210	497450	264420	823310	525910	651860	320840	299480	233430	449640	413010	318470	564085	339145	576527	0.588256	0.60123
LIPID-N-0810	PE(O-20:5_16:0)	C41H74NO7P	41234	38552	34447	69888	36339	22615	45358	28300	7383.9	36372	62938	49018	19893	9	36481	30795	14102	32731	40512.5	22335.2	38228.3	0.584257	0.551315
LIPID-N-0339	PE(20:1_18:0)	C43H84NO8P	2977.8	4439.6	9120.2	4187.1	3841.1	4551.7	7870.2	10069	2337.6	7829.8	4278.4	4711.3	2203.7	2711.8	2328.8	5564.6	3285.5	5216.7	4852.92	3551.85	6182.72	0.57448	0.7319
LIPID-N-0791	PE(O-18:2_18:2)	C41H76NO7P	1086200	1079200	1371800	1332700	317010	503250	2127000	1469900	576700	1943000	883550	1595400	554800	692410	406360	1108400	1391200	594970	948360	791357	1.43259e+06	0.552395	0.834448
LIPID-N-0771	PE(O-17:2_18:1)	C40H76NO7P	19513	17066	10662	27200	3451.3	7426.1	29476	17591	5543.9	23619	12561	20863	3893.6	8830.2	5810.3	18773	14965	7494	14219.7	9961.02	18275.6	0.545043	0.700507
LIPID-N-0806	PE(O-15:1_20:4)	C40H72NO7P	119800	171480	91145	250080	47283	73047	189800	119360	52465	186270	144100	138890	78924	80074	58103	94773	66523	72429	125472	75137.7	138481	0.542585	0.598838
LIPID-N-0509	PI(16:0_20:3)	C45H81O13P	14313	19170	236230	13839	14293	9433	16683	131980	62484	14184	27891	42795	8970.5	30396	17065	47504	29273	22167	51213	25895.9	49336.2	0.524887	0.505651
LIPID-P-0936	TG(18:0_18:2_20:0)	C59H110O6	42499	110810	190160	68485	101890	217680	315560	103140	52741	231690	60677	76022	58039	45772	45869	160060	48994	195860	121921	92432.3	139972	0.660365	0.758135
LIPID-P-0998	TG(18:1_18:2_20:0)	C59H108O6	249040	654790	2698900	589410	391510	611120	1877400	1909600	484720	1652700	446880	828330	606470	741230	329570	1354600	629730	1086100	865795	791283	1.19994e+06	0.659437	0.913938
LIPID-P-1089	TG(12:0_16:0_22:5)	C53H92O6	190830	147900	143440	155440	134270	329930	115920	124060	27838	197990	46636	65746	75576	32856	50506	105350	15792	101100	183635	63530	96365	0.659264	0.345958
LIPID-P-1141	TG(16:0_18:2_20:4)	C57H98O6	19526000	30551000	26958000	33143000	44141000	33073000	46313000	38706000	10969000	50158000	14394000	15755000	14647000	12407000	11412000	39509000	10656000	27071000	31232000	1.92837e+07	29382500	0.656298	0.617433
LIPID-P-0904	TG(14:0_16:1_18:1)	C51H94O6	1121100	1361600	2734400	1434000	1389100	2225900	2615000	3460000	556050	3163800	758600	1224900	921890	1001900	931430	1982500	941980	1918200	1.71102e+06	1.28298e+06	1.96306e+06	0.653564	0.749837
LIPID-P-1145	TG(16:0_16:1_22:5)	C57H98O6	159070	116940	243580	140660	101110	213680	240990	199800	72975	185860	109120	133980	110200	95415	124380	122880	48497	112460	162507	102305	157121	0.651125	0.629545
LIPID-P-1136	TG(16:0_16:1_20:5)	C55H94O6	428290	273940	824930	250980	124170	341800	441160	631890	81988	455040	95941	187440	154160	163180	145210	301430	120970	347810	374018	205460	315576	0.651062	0.549331
LIPID-P-1139	TG(17:1_18:2_18:3)	C56H96O6	111710	152910	181240	173740	194970	158100	198680	163580	29108	198250	50863	50989	68972	37970	45686	150140	38295	107680	162112	74790.5	115245	0.64897	0.461352
LIPID-P-0979	TG(16:0_17:1_18:2)	C54H98O6	1185500	1425400	1403300	1588900	1503000	1894900	1373600	1547700	240530	1295800	536730	661260	589930	586580	432360	831040	367860	843070	1.50017e+06	608473	942603	0.645524	0.405604
LIPID-P-0782	TG(14:0_14:0_16:0)	C47H90O6	57216	71745	82981	76670	61396	100320	199030	119850	61357	143480	79869	66527	41236	70811	59353	87350	77961	95222	75054.7	71988.8	111686	0.644567	0.959152
LIPID-P-0902	TG(14:0_16:0_18:2)	C51H94O6	790580	1341500	1192600	1582200	1646100	2011900	2784100	1876000	583680	2595400	650800	1056400	784950	780270	688150	1688200	626610	1582100	1427480	1.02505e+06	1.59106e+06	0.644253	0.718081
LIPID-P-1000	TG(16:1_18:1_22:1)	C59H108O6	107540	213970	300360	110460	92954	278610	400520	524360	150990	371880	114140	148830	184590	136060	118030	246290	119620	292970	183982	182927	285120	0.641578	0.994262
LIPID-P-0912	TG(16:0_17:1_18:1)	C54H100O6	1527100	2238000	4124900	1771800	1482800	2020600	2414300	3593600	597030	2917300	875540	907240	918960	1073700	615990	1988100	1085700	1565600	2194200	1.20801e+06	1.88417e+06	0.641136	0.550546
LIPID-P-0852	TG(18:0_18:0_18:1)	C57H108O6	252440	291010	417870	264370	342520	528900	653710	466080	116450	544120	102570	151250	207220	125760	116150	303350	217360	330610	349518	216742	339030	0.639299	0.620115
LIPID-P-0913	TG(15:0_17:0_19:2)	C54H100O6	564060	796830	1063800	623000	713380	775810	848590	1100900	174150	915780	292450	323400	338560	346760	177310	616940	335470	520560	756147	389267	609212	0.638968	0.514803
LIPID-P-0970	TG(16:1_16:1_17:1)	C52H94O6	159820	231510	289910	262730	124960	262420	242840	332690	74973	221110	107100	72999	90590	87838	73148	162800	67763	182930	221892	110845	175285	0.632368	0.499545
LIPID-P-1228	TG(16:0_20:4_22:6)	C61H98O6	332130	272050	129760	379700	379470	522140	533940	287020	326530	443670	438030	812710	378890	278760	393830	258440	161080	324630	335875	299272	473650	0.631841	0.891021
LIPID-P-0925	TG(16:1_18:0_20:1)	C57H106O6	816990	1396100	4932800	1118200	834120	1930200	2816500	4638100	927570	2778100	846020	1350400	1052500	1130800	832770	1925100	1470900	1988700	1.83807e+06	1.40013e+06	2226115	0.628956	0.761739
LIPID-P-1241	TG(16:0_22:6_22:6)	C63H98O6	39396	8406.3	19259	22189	36718	44815	44466	34862	19386	12556	6265.5	18861	11343	10451	10112	26870	6735.4	20129	28463.9	14273.4	22732.8	0.627878	0.501457
LIPID-P-0978	TG(15:0_18:1_18:2)	C54H98O6	1011900	1607300	1210100	1851400	1858000	2035100	1642500	1511600	301230	1340500	646130	542440	588550	547930	474150	842650	383890	914150	1.59563e+06	625220	997400	0.62685	0.391832
LIPID-P-0971	TG(15:0_16:1_18:2)	C52H94O6	149110	227280	232850	243190	188830	225740	318230	312290	99354	240570	132550	98861	120680	88546	92359	195160	80379	173830	211167	125159	200309	0.624829	0.592702
LIPID-P-1169	TG(18:2_18:2_18:3)	C57H96O6	4345500	5946000	5454200	5263900	8085000	6212200	7318100	6661700	1551800	9386200	1731300	2108000	2375600	2020200	1424600	5797300	1625500	4673600	5.88447e+06	2.98613e+06	4792850	0.623039	0.50746
LIPID-P-0247	DG(18:2_18:3)	C39H66O5	205190	200270	132500	166320	245150	352050	186360	206120	29205	244120	65294	53324	90650	61800	57629	117510	43403	116240	216913	81205.3	130737	0.621134	0.374368
LIPID-P-1125	TG(16:0_18:1_24:4)	C61H108O6	3843.4	11748	2812	10764	1982.2	18707	18091	6132.7	4322.8	8976.2	9342.7	10851	4632.9	4170	8449.1	7684.8	2139.8	8651.6	8309.43	5954.7	9619.4	0.61903	0.716619
LIPID-P-0901	TG(16:0_16:1_16:1)	C51H94O6	1827700	2042800	4588300	2212600	1543400	2869900	3624900	5711300	938120	3689700	971610	1559700	1338800	1207900	1072400	2653500	1096700	2840300	2.51412e+06	1701600	2.74922e+06	0.618939	0.676818
LIPID-P-1166	TG(16:1_16:1_20:5)	C55H92O6	125060	63928	219540	82743	72616	147510	166660	125000	36850	125300	58207	67273	50284	55233	25121	98297	28674	98959	118566	59428	96548.3	0.615526	0.501222
LIPID-P-1087	TG(14:0_18:2_18:3)	C53H92O6	395390	335000	407990	380400	414590	644320	492430	481760	133360	622820	147370	172080	126960	159950	123730	355030	99640	388970	429615	209047	341637	0.611898	0.486591
LIPID-P-0219	DG(18:1_20:1)	C41H76O5	2240.6	14468	32130	8623.3	13541	8990.6	21138	38432	5196.3	23625	9428.6	5819.5	11281	1119.6	4986.6	25667	7276.9	12333	13332.2	10444	17273.2	0.604636	0.783365
LIPID-P-0839	TG(14:0_16:0_18:1)	C51H96O6	602620	807680	1750900	884480	759320	1159800	2262100	2871600	477130	2411700	379570	742530	566150	782300	633490	1286800	981520	1272700	994133	920493	1524105	0.603957	0.925925
LIPID-P-0924	TG(16:0_18:1_20:1)	C57H106O6	657980	1076800	4276000	846590	687990	1229100	2096900	3789000	776410	2384700	660920	1026300	734360	868520	654630	1508400	1126200	1578900	1462410	1.0785e+06	1.78904e+06	0.602839	0.737482
LIPID-P-0855	TG(16:0_18:1_21:0)	C58H110O6	9404.3	13377	18087	8004.9	11965	22889	48487	25232	11499	20013	9339	12281	10221	14364	8166	22925	5807.2	14767	13954.5	12708.4	21141.8	0.601101	0.910698
LIPID-P-0966	TG(14:0_16:1_18:2)	C51H92O6	562080	740720	1063300	638060	386590	803720	1122400	1181400	268730	1038200	314780	466210	317550	392880	227010	791770	209770	678190	699078	436195	731953	0.595933	0.623957
LIPID-P-0181	DG(19:0_18:0)	C40H78O5	18750	18172	13848	5720.3	7475	4656	13153	12656	19533	5196.6	15435	11002	4311.3	11333	8677.2	12087	7876.4	1441	11436.9	7620.98	12829.3	0.594031	0.666351
LIPID-P-1012	TG(23:0_18:1_18:2)	C62H114O6	5153	10419	7721.9	4992.2	13321	9334.3	21778	14057	2883.2	15328	4540.8	5271	5929.9	1680.5	7982.8	6864.2	4894	9714.9	8490.23	6177.72	10643	0.580449	0.727626
LIPID-P-0850	TG(17:0_17:0_19:1)	C56H106O6	8057.7	5583.7	6433.1	6524.7	4830.2	15581	19379	4642.3	4970.1	11043	2323.5	1493.5	3865.9	2299.3	5873	2545.1	3861.7	6996.4	7835.07	4240.23	7308.57	0.580173	0.541187
LIPID-P-0858	TG(16:0_18:1_22:0)	C59H112O6	11441	37330	58799	25824	38961	42118	110550	88404	26442	80565	16161	28138	25134	21106	17811	61931	19399	57622	35745.5	33833.8	58376.7	0.579578	0.94652
LIPID-P-1112	TG(18:0_18:3_20:2)	C59H104O6	51732	153350	342970	122400	108470	120440	291120	413630	85499	275920	91920	133780	79497	93599	67801	196390	68024	239350	149894	124110	215312	0.576421	0.827988
LIPID-P-0906	TG(16:0_16:1_17:1)	C52H96O6	111150	95241	338420	112080	43388	92811	154780	378200	39608	151430	43900	56394	60783	61865	72628	126060	57540	90914	132182	78298.3	137385	0.569918	0.592354
LIPID-P-1001	TG(20:1_18:2_18:0)	C59H108O6	211520	289190	605700	290610	283110	723800	812160	714570	181910	629840	193570	294740	220790	178370	204480	346400	213690	441650	400655	267563	471132	0.567916	0.667815
LIPID-P-1099	TG(14:0_16:0_22:5)	C55H96O6	263230	285160	155900	267310	207620	397110	213880	270360	50703	281130	73434	77446	96717	92136	67232	107190	31665	154160	262722	91516.7	161159	0.567866	0.348341
LIPID-P-0853	TG(16:0_20:0_18:1)	C57H108O6	52699	110710	243090	97309	113800	183080	393930	401260	66377	267070	60378	128840	89616	86008	64950	186320	80629	214340	133448	120310	219642	0.547756	0.901553
LIPID-P-0833	TG(12:0_16:0_18:1)	C49H92O6	49866	76226	125300	66834	54874	104300	304670	137720	67362	212160	44716	74893	29438	70762	38070	132810	60880	125070	79566.7	76171.7	140254	0.5431	0.957331
LIPID-P-1090	TG(14:0_16:1_20:4)	C53H92O6	33207	21826	26667	29681	29657	42347	60970	42293	6344.3	37252	3400.1	26260	8459.6	17776	12628	24587	9724.3	22339	30564.2	15919	29419.9	0.541096	0.520838
LIPID-P-0983	TG(14:0_18:1_20:2)	C55H100O6	53425	89774	197300	74657	79653	98600	203670	284690	74330	197040	86925	108650	46117	79941	56638	161770	52595	118440	98901.5	85916.8	159218	0.539619	0.868711
LIPID-P-0965	TG(14:1_16:1_18:1)	C51H92O6	101770	106470	288790	111470	101380	203530	381060	234810	95105	409700	89905	168210	87848	101050	40389	230640	54586	221830	152235	122724	229798	0.53405	0.806147
LIPID-P-0851	TG(16:0_18:0_20:1)	C57H108O6	60022	58397	95124	45287	56404	248800	164630	180480	40392	123140	29899	60224	32850	35964	43562	77129	32368	85684	94005.7	51259.5	99794.2	0.513652	0.545281
LIPID-P-1117	TG(18:2_18:2_20:1)	C59H104O6	758330	1230100	2162100	898490	1094800	1719500	2907000	2970300	846600	2728700	813630	1385100	661340	680460	667210	1402000	525340	1903700	1.31055e+06	973342	1.94189e+06	0.501235	0.742695
LIPID-P-0856	TG(18:0_18:1_20:0)	C59H112O6	15341	7623.4	35000	12306	15499	74185	53467	65265	16793	42408	8894	30682	7477.3	10293	12873	27833	12048	37658	26659.1	18030.4	36251.5	0.497369	0.676332
LIPID-P-0892	TG(14:1_16:0_16:1)	C49H90O6	121390	107400	246640	133000	110600	273540	383310	180440	101710	435800	109140	180030	60085	113850	87910	148710	68623	194220	165428	112233	231738	0.484309	0.678439
LIPID-P-0933	TG(18:0_18:1_20:1)	C59H110O6	71911	78127	204690	57113	49634	393550	335340	363400	87270	244870	52620	149950	69290	71421	56539	100590	65500	191500	142504	92473.3	205575	0.449828	0.648917
LIPID-P-1063	TG(16:1_18:1_22:2)	C59H106O6	12392	31291	41551	7693.6	13993	26374	50225	77541	19179	47424	11329	23013	16480	16148	15176	18090	13428	22084	22215.8	16901	38118.5	0.443381	0.760766
LIPID-P-0232	DG(18:2_20:1)	C41H74O5	8995.6	10349	26315	13245	17693	23770	34084	38567	10013	32930	8963.3	15434	6379.1	8716.9	4201.9	19651	7482.1	15398	16727.9	10304.8	23331.9	0.441663	0.616025
LIPID-P-0893	TG(12:0_16:0_18:2)	C49H90O6	85921	131010	118140	89951	71476	218170	469930	182200	87005	461600	98740	158870	40444	60740	92140	193500	47185	155240	119111	98208.2	243058	0.404053	0.824507
LIPID-P-1031	TG(12:0_18:2_18:2)	C51H90O6	72829	60727	54311	68619	55091	144590	328940	110870	95313	286340	57284	92252	47758	51825	25100	112880	25980	106260	76027.8	61633.8	161833	0.380848	0.810675
LIPID-P-1011	TG(18:1_20:1_20:1)	C61H112O6	13318	12617	60302	11363	10833	86267	76140	144300	28657	53263	25370	84132	11585	17139	9215.3	25593	12931	60053	32450	22752.7	68643.7	0.331461	0.701162
