# Supplementary material for: ATP5O Hypo-crotonylation Caused by HDAC2 Hyper-Phosphorylation Is a Primary Detrimental Factor for Downregulated Phospholipid Metabolism under Chronic Stress
Source: Research (Wash D C). 2022 Nov 24;2022:9834963. doi: 10.34133/2022/9834963 (PMC11030818; doi:10.34133/2022/9834963)
Supplement: Supplementary Materials — Supplementary figure 1: pan-crotonylation level was the most downregulated in the hypothalamus of CS mice. Supplementary figure 2: pan-crotonylation level was the most downregulated in the liver of CS mice Supplementary figure 3: pan-crotonylation level was the most downregulated in the ovary of CS mice. Supplementary figure 4: there were no significant differences for various pan-PTMs in the kidney. Supplementary figure 5: there were no significant differences for pan-crotonylation in various tissues. Supplementary figure 6: plasma of clinical females with high HAM-A scores has downregulated crotonylation. Supplementary figure 7: pan-crotonylation was still the most downregulated in preabsorbed plasma of clinical females with high HAM-A scores. Supplementary figure 8: there were no significant differences for the lipid metabolism-related enzymes in the kidneys. Supplementary figure 9: TAC is pharmacologically active and the TAC crotonylation was reversible. Supplementary figure 10: TAC sequence is highly specific for ATP5O. Supplementary figure 11: TAC is highly specific for ATP5O-K51cr. Supplementary figure 12: THP sequence is highly specific for HDAC2. Supplementary figure 13: protein sequence alignment between mouse and human ATP5O. Supplementary dataset 1, Supplementary dataset 2, Supplementary dataset 3, Supplementary dataset 4, Supplementary dataset 5, and Supplementary dataset 6. Supplementary table 1: radom mating table Supplementary table 2. Primer for qPCR Supplementary table 3. Plasmid construction primers for mouse HDAC2 and ATP5O Supplementary table 4. Mutagenesis primers of HDAC2 and ATP5O Supplementary table 5. In-vitro ubiquitination reaction components. [file 9834963.f1.zip › Supplementary dataset 6.xls]

## Sheet: ALL_DATA
Index	Compounds	Class I	Class II	Q1 (Da)	Molecular Weight (Da)	Ionization model	Formula	HC1	HC2	HC3	HC4	HC5	HC6	HC7	HC8	HC9	HC10	HC11	HC12	HCRS1	HCRS2	HCRS3	HCRS4	HCRS5	HCRS6	HCRS7	HCRS8	HCRS9	HCRS10	HCRS11	HCRSL1	HCRSL2	HCRSL3	HCRSL4	HCRSL5	HCRSL6	HCRSL7	HCRSL8	HCRSL10	HCRSL11	HCRSL12	mix01	mix02	mix03	cpd_ID	HMDB	Pubchem CID	lipidmaps ID	CAS
LIPID-N-0001	taurolithocholic acid-3-sulSTte	ST	BA	281.1	563.259	[M-H]-	C26H45NO8S2	32835	88873	67077	42552	46085	57559	53678	43719	41812	59279	115250	88682	38628	49180	100380	43430	94680	110870	97599	98922	61616	62963	84611	28907	50805	69727	35142	53290	36968	43095	51016	117870	125550	129150	45527	54185	52816	C03642	HMDB0002580	440071	-	15324-65-9
LIPID-N-0005	Chenodeoxycholic acid	ST	BA	391.5	392.293	[M-H]-	C24H40O4	200160	272780	244320	194040	216820	239890	210750	304910	250690	188820	165670	111890	226410	265600	129060	168390	140320	105680	128410	172170	116580	148260	139710	299110	177490	201100	412310	270000	248670	202860	191800	43586	160300	81264	243730	252890	240680	C02528	HMDB0000518	10133	LMST04010032	474-25-9
LIPID-N-0010	Ursocholic acid	ST	BA	407.4	408.288	[M-H]-	C24H40O5	85789	52139	31538	82402	56915	51351	48781	44006	102440	47061	350250	213650	40500	80880	334320	276490	337680	432240	444870	328340	290130	259190	331650	52951	71611	71692	54120	96721	75121	22029	43842	290530	340030	252810	64070	59155	65164	C17644	HMDB0000917	122340	-	2955-27-3
LIPID-N-0012	Glycochenodeoxycholic acid	ST	BA	448.5	449.314	[M-H]-	C26H43NO5	102750	8571.1	23138	21137	13287	3982.6	7792.9	18361	31657	31499	71738	14874	33536	7106.2	209640	105610	298220	87180	410260	92797	154560	32786	58133	6728.3	45166	17333	19725	25673	22729	3872.9	52682	34134	50876	251750	27100	27036	23551	C05466	HMDB0000637	22833540	-	640-79-9
LIPID-N-0013	Glycoursodeoxycholic acid	ST	BA	448.5	449.314	[M-H]-	C24H38O3	85827	5820.4	22365	17885	14318	5512.7	4199.5	13923	27402	20331	82638	13661	28663	6482.1	198330	89045	211200	92840	339010	92042	90911	36972	49063	3498	35199	17700	18972	21117	15540	2752.7	44219	22118	39618	225340	20015	21605	18764	-	HMDB0000708	12310288	-	64480-66-6
LIPID-N-0015	Glycocholic acid	ST	BA	464.4	465.309	[M-H]-	C26H43NO6	328560	135210	136500	157250	138800	101210	139390	105220	212460	116150	463290	149550	113790	102600	320490	391330	507710	272070	758060	295990	360710	278530	146540	88014	130520	128210	125450	194840	189780	105700	181080	380640	211420	420930	148930	180670	176760	C01921	HMDB0000138	23617285	LMST05030001	475-31-0
LIPID-N-0016	Taurochenodeoxycholic acid	ST	BA	498.5	499.297	[M-H]-	C26H45NO6S	1276300	497070	723080	283840	402270	532150	364690	1130600	645950	534190	1088900	2211000	604630	439830	802430	384920	329760	1667300	647540	258010	1204500	1054300	641880	465970	450120	511080	851970	423170	978850	1237600	602510	642500	2394200	2069600	667540	689200	659030	C05465	HMDB0000951	387316	LMST05040005	516-35-8
LIPID-N-0032	15-oxoETE	FA	Eicosanoid	317.212	318.219	[M-H]-	C20H30O3	29366	31859	39259	38523	27658	28478	37299	35543	29647	9709.7	211810	217320	46333	33880	193580	130180	351040	396570	238790	153040	207960	257830	294620	31277	32817	38966	39589	45621	38495	37124	22710	213280	204800	130510	34311	34182	32642	C14732	HMDB0010217	5283159	-	-
LIPID-N-0044	FFA(22:6)	FA	FFA	327.232	328.24	[M-H]-	C22H32O2	20012	19614	14028	20256	19284	21908	24874	22369	17872	14775	28748	27884	13208	14254	16651	13816	12696	28312	15658	6368.6	19076	6243.9	16767	22886	14614	16607	18030	16700	36254	24403	14100	24427	32997	7896.2	20876	18899	20717	C06429	HMDB0002183	445580	LMFA01030185	-
LIPID-N-0056	PGE2	FA	Eicosanoid	351.217	352.225	[M-H]-	C20H32O5	18506	1409900	8557.1	6301.1	29898	22775	7373.7	23753	594210	199480	515860	45910	12117	43370	680500	241400	34754	70849	167190	18053	75988	74912	16773	62410	26438	107420	10384	18909	148630	20701	31045	30866	69310	27692	154340	143740	145310	C06314	HMDB0004385	5280914	-	-
LIPID-N-0062	TxB3	FA	Eicosanoid	367.212	368.22	[M-H]-	C20H32O6	20529	60483	28524	18984	16014	19125	45339	28082	14000	23803	8212.6	41160	35468	20021	77510	92161	220000	95754	112120	83273	83949	124950	55884	10812	59553	41754	1287	67356	49904	15178	60767	170700	56895	136160	20585	22487	20968	-	HMDB0010203	10469728	-	-
LIPID-N-0063	TXB2	FA	Eicosanoid	369.228	370.236	[M-H]-	C20H34O6	15122	12938	17186	5475.6	4536.9	18407	15401	9394.4	17220	7297.3	385680	499460	7259.7	16443	1565800	595590	599890	1054800	416790	99643	663420	414920	539300	22227	8202.7	21816	12558	20586	15985	12770	6782.5	703270	394220	659870	13278	12759	14912	C05963	HMDB0003252	5283137	-	-
LIPID-N-0067	FFA(10:0)	FA	FFA	171.139	172.146	[M-H]-	C10H20O2	4102200	4589100	4261900	4554400	5067300	4925200	5119700	5823800	4494300	5896800	6906300	8076800	5918700	4464200	4830800	6101000	5589200	5281600	5480200	4440800	5034300	5613900	5911900	5533000	4571800	4250000	6550000	5091600	5375700	5784900	4704500	5454900	8289800	5588900	5007600	5537600	4975200	-	-	-	-	-
LIPID-N-0071	FFA(14:0)	FA	FFA	227.201	228.209	[M-H]-	C14H28O2	406880	314040	292420	446750	405850	307990	807440	361310	424370	299550	938240	824000	285180	357990	1066800	1053900	1087900	1178300	701980	450330	932360	957260	835200	402640	286180	246820	383520	434960	669720	353880	277270	2074600	1038400	810670	535550	523460	576470	C06424	HMDB0000806	-	LMFA01010014	-
LIPID-N-0072	FFA(15:0)	FA	FFA	241.217	242.225	[M-H]-	C15H30O2	153640	142050	150420	188550	184460	139780	341750	132530	178570	156280	468460	494270	149530	173550	486590	517260	534330	419830	435790	232700	355870	517190	490580	142400	144540	140270	171440	149030	283260	174720	151030	763070	418330	330520	158610	177360	168210	C16537	HMDB0000826	-	LMFA01010015	-
LIPID-N-0073	FFA(16:0)	FA	FFA	255.232	256.24	[M-H]-	C16H32O2	1910400	1537200	1300100	2670500	2196700	1332700	2646300	1844700	1626400	1887800	7597900	6603000	1533800	1626100	5782400	5882600	5667900	7175000	4641100	2350800	6805500	4696500	5652900	2027700	1167500	1549100	2260100	2805000	2858100	1996200	1354000	10067000	6637300	5376900	1834100	2541000	1937800	C00249	HMDB0000220	-	LMFA01010001	-
LIPID-N-0074	FFA(17:0)	FA	FFA	269.248	270.256	[M-H]-	C17H34O2	216220	164110	159490	314040	255680	165680	350120	182000	157550	183300	499640	413910	127660	202710	423340	652560	326860	435180	290360	417470	549380	550430	385570	281640	197960	223390	183840	272160	423660	178120	148720	1043800	396020	533130	171090	195910	190090	-	HMDB0002259	-	LMFA01010017	-
LIPID-N-0075	FFA(18:0)	FA	FFA	283.264	284.272	[M-H]-	C18H36O2	2318900	2500100	1897500	3017900	3209700	2330800	2962200	2144700	2499000	3238300	3187900	2485300	2240700	2487700	2629400	3523100	2165400	3263000	3062800	1751100	2870600	2286300	2673400	3023400	1994400	2583500	2546700	3045100	3710000	2914700	2292700	3866100	2751000	3138000	2095700	2369400	2252100	C01530	HMDB0000827	-	LMFA01010018	-
LIPID-N-0082	FFA(16:1)	FA	FFA	253.217	254.225	[M-H]-	C16H30O2	156870	73687	55247	259620	164190	76846	380510	125950	106970	145550	326110	409440	71038	59177	433290	123560	322480	1030700	234680	78509	636350	216480	309420	190840	31424	138390	140070	134640	339170	156290	100350	998620	501920	120260	136260	136460	145870	C08362	HMDB0003229	-	LMFA01030054	-
LIPID-N-0084	FFA(18:1)	FA	FFA	281.248	282.256	[M-H]-	C18H34O2	10317000	8126100	4391500	16542000	14293000	5611300	15788000	7424800	7127100	9682800	10607000	14712000	5530800	5200500	10567000	10036000	11860000	23887000	7658600	1388300	18416000	5511800	13170000	11149000	3845100	8965800	8620300	9750900	19841000	8924800	6981600	23325000	13291000	9761500	9590600	8852000	9655300	C00712	HMDB0000207	-	LMFA01030061	-
LIPID-N-0086	FFA(20:1)	FA	FFA	309.279	310.287	[M-H]-	C20H38O2	231490	178400	64650	286170	341790	96583	415350	117510	224730	165560	287910	895750	104090	111100	108220	108860	172610	517680	236490	9	419360	155470	390000	158840	50179	187740	113340	106390	401400	653680	133190	477900	190880	181890	139920	159370	161260	C16526	HMDB0002231	-	LMFA01030082	-
LIPID-N-0090	FFA(18:2)	FA	FFA	279.232	280.24	[M-H]-	C18H32O2	6913300	5283100	3052600	9534500	7803900	4874900	8681900	6168300	3772100	7188100	13728000	10283000	4002100	3578000	6788700	7178900	6737800	13267000	5141500	1663900	16310000	2806100	7246900	8038500	2421700	4853700	6645600	6836400	10891000	5219500	5608700	15131000	12592000	7727500	6215600	6784900	6227400	C20388	HMDB0012535	-	LMFA01030110	-
LIPID-N-0091	FFA(20:2)	FA	FFA	307.264	308.272	[M-H]-	C20H36O2	166040	127250	94623	233730	179000	140100	213960	166790	113090	166730	349790	328210	73596	122820	261120	266870	240250	489430	217890	98659	422130	119400	253660	174750	77569	118930	143600	177250	225980	136300	160540	497150	384200	247950	144120	145630	141410	C16525	HMDB0005060	-	LMFA01030130	-
LIPID-N-0094	FFA(18:3)	FA	FFA	277.217	278.225	[M-H]-	C18H30O2	199430	167470	68683	218780	328270	100150	293220	176670	141440	133960	517950	540290	64162	120170	280780	177790	192040	551950	141310	9	412390	79124	256750	172720	63719	133040	142920	178140	329990	223220	182430	638470	444150	170020	173710	176640	176380	C08364	HMDB0030963	-	LMFA01030140	-
LIPID-N-0095	FFA(20:3)	FA	FFA	305.248	306.256	[M-H]-	C20H34O2	27991	41462	21837	51175	44577	26735	84998	43248	33426	28783	104420	108020	9083.6	33062	82057	93701	80571	131680	69043	68020	135510	73551	64822	25993	16523	32496	41785	48784	37758	42659	35008	195200	119770	59760	42293	43685	37659	C03242	HMDB0002925	-	LMFA01030157	-
LIPID-N-0098	FFA(20:4)	FA	FFA	303.232	304.24	[M-H]-	C20H32O2	80880	158560	84673	133040	156010	96678	241760	127430	124900	61173	567340	325780	43970	109750	430060	515790	414280	696970	545810	370480	570400	305840	453830	134820	86121	123600	264820	128980	209340	143010	135040	558720	304330	180530	144300	146860	133100	C00219	HMDB0001043	-	LMFA01030173	-
LIPID-N-0099	FFA(22:4)	FA	FFA	331.264	332.272	[M-H]-	C22H36O2	133010	130420	94930	233880	228730	111670	334060	147970	135500	117900	152520	181610	61731	135690	133680	147250	146710	266150	122270	49351	231660	66701	160110	136950	92890	130870	106370	189430	222180	146720	157160	410150	186200	93372	154340	148930	150130	C19621	HMDB0034295	-	LMFA01030177	-
LIPID-N-0100	FFA(24:4)	FA	FFA	359.295	360.303	[M-H]-	C24H40O2	74508	104750	99051	108780	102590	96846	109580	115440	85882	93851	188130	154690	57634	96561	128450	125360	135460	177580	189530	135400	184690	134620	136410	131460	46690	76991	158610	126060	104520	94485	86188	148400	185440	153800	98586	101420	102520	-	-	-	-	-
LIPID-N-0102	FFA(22:5)	FA	FFA	329.248	330.256	[M-H]-	C22H34O2	115330	109950	67458	173280	160360	87527	250960	119450	90559	62795	131090	153170	52243	70394	101970	93739	60828	246610	54926	38403	147240	56913	66778	112580	35416	104750	70941	129110	248540	135860	108290	286800	138150	65592	126330	124930	116720	C14833	HMDB0004708	-	LMFA01030182	-
LIPID-N-0166	LPG(16:0)	GP	LPG	483.272	484.28	[M-H]-	C22H45O9P	10213	17646	16878	10502	7319.8	13143	13270	11485	11892	8196.6	22153	18232	9563.4	8841.1	24801	39584	40061	41343	47519	25822	34904	125560	79350	8684.8	13827	12133	20306	11892	8957.3	13171	9939.2	50016	23532	22769	13464	11415	10779	-	-	-	LMGP04050008	-
LIPID-N-0167	LPG(18:0)	GP	LPG	511.304	512.311	[M-H]-	C24H49O9P	7351.3	13463	11624	8561.6	7499	13872	11527	14717	10791	7422.5	24125	14857	6857.1	13038	21509	28842	25606	28860	25041	24949	30320	62291	38560	14547	11792	9283.4	23186	12599	9008.2	6991.3	7238.6	12606	23766	30097	11239	11163	12076	-	-	-	LMGP04050009	-
LIPID-N-0170	LPG(18:1)	GP	LPG	509.288	510.296	[M-H]-	C24H47O9P	66283	66796	57042	64349	65582	51593	79635	55341	57322	49650	43601	69215	47017	56559	106330	51235	77739	104600	65747	43988	73795	57528	84879	49797	57587	85912	64179	45359	65342	58590	51431	63741	68597	78608	64338	65134	55584	-	-	-	LMGP04050006	-
LIPID-N-0171	LPG(18:2)	GP	LPG	507.272	508.28	[M-H]-	C24H45O9P	26662	30730	33835	26180	26410	24075	31267	31581	18472	32525	88390	62637	24988	22878	73479	62829	75876	77350	83258	64189	48445	52996	71993	22877	28874	41582	45017	26006	23202	24301	33353	81726	81684	75552	33073	27190	35226	-	-	-	LMGP04050014	-
LIPID-N-0178	LPI(18:1)	GP	LPI	597.304	598.312	[M-H]-	C27H51O12P	31330	43040	29776	49139	46514	37528	38504	73012	63587	14649	32938	55068	16878	45139	34414	24638	32875	27298	61165	42106	35254	25307	40077	14103	45518	36414	40639	31480	53175	51046	30116	29049	53101	70731	39911	31627	34387	-	-	-	LMGP06050005	-
LIPID-N-0179	LPI(18:2)	GP	LPI	595.288	596.296	[M-H]-	C27H49O12P	70548	93870	106540	64315	69363	66310	89650	166990	60744	42707	181090	81724	41886	53453	78621	67577	55143	65411	135820	69599	195110	101850	75416	23647	61480	96622	64349	104960	75939	68394	69177	115060	221530	131910	75910	67560	73001	-	-	-	LMGP06050010	-
LIPID-N-0181	LPI(20:4)	GP	LPI	619.288	620.296	[M-H]-	C29H49O12P	73520	75171	66421	52010	66822	55604	102270	89203	72881	34179	80282	43234	37406	41654	84285	26722	40256	32494	64093	18273	64583	46555	91105	31834	59312	82133	66646	64588	82197	73428	65040	65301	79470	73905	71212	62658	66488	-	-	-	LMGP06050006	-
LIPID-N-0187	LPS(18:0)	GP	LPS	524.299	525.307	[M-H]-	C24H48NO9P	10510	8331	10181	7122.3	10754	12847	7858.5	12740	8759.5	5656.6	95092	33928	7201.1	8660.8	66567	75545	71659	49338	83021	58873	52155	62931	66109	22334	7087.7	5872.1	28773	7465.9	11514	7310.5	11870	37396	61595	39789	11205	9652.9	11095	-	HMDB0240606	42607474	LMGP03050006	119786-67-3
LIPID-N-0217	PC(14:0_18:1)	GP	PC	776.544	731.547	[M+COOH]-	C40H78NO8P	3929500	4325700	3990800	4050100	4120500	3912700	3978000	4011400	3694700	3693400	3200200	4034300	3906500	3668000	2794700	3835000	3452100	4997400	5166800	3861200	3310700	4150400	3793700	4398000	3815400	3849100	3355300	3310800	3845800	3866300	3399900	4576700	4186400	3653300	4082500	3666300	4012200	C00157	HMDB0007872	24778618	LMGP01010490	-
LIPID-N-0222	PC(19:0_18:1)	GP	PC	846.622	801.625	[M+COOH]-	C45H88NO8P	85615	171710	71974	140930	109710	92251	188800	158700	172630	105050	287400	485290	79681	122770	377190	519020	521860	809720	447590	476660	223770	514720	351370	108180	134090	134980	61537	149030	127010	156950	85790	817810	510710	470030	128460	145530	136400	C00157	-	-	LMGP01011738	-
LIPID-N-0228	PC(16:1_16:1)	GP	PC	774.529	729.531	[M+COOH]-	C40H76NO8P	21067	39273	23224	58875	18879	37516	89072	27304	32873	10184	92341	521190	11497	22392	477300	89509	439010	1477900	253820	107790	67932	381600	181750	12060	21838	34453	8748	34362	42888	40756	26154	455540	240850	72029	33820	27965	33004	C00157	HMDB0008002	24778764	LMGP01010682	-
LIPID-N-0231	PC(16:1_18:1)	GP	PC	802.56	757.562	[M+COOH]-	C42H80NO8P	271080	545990	290370	601290	358880	326490	582100	322230	489990	269260	1139900	2095600	234250	323700	1684100	1830000	3047500	5216200	3111500	1231000	1856700	2691100	2419800	188490	274350	445560	284960	333790	901080	486300	361820	2770300	1878900	1688300	399240	401940	468070	C00157	HMDB0008004	24778766	LMGP01010678	-
LIPID-N-0234	PC(17:0_18:2)	GP	PC	816.575	771.578	[M+COOH]-	C43H82NO8P	2444200	3062900	2509600	2505800	3202100	2533800	4057600	3614100	3489500	2837000	3905100	4053100	2923800	3504500	3301300	4653800	4197800	4204300	5006100	3656900	4198200	2537400	3464400	1556800	4062600	3582700	1456500	3546700	5269300	3510900	2978500	5772300	6099800	6491600	2874300	3014400	3317000	C00157	-	-	LMGP01011505	-
LIPID-N-0238	PC(18:1_19:1)	GP	PC	844.607	799.609	[M+COOH]-	C45H86NO8P	42821	99682	31683	125480	92102	68955	58056	81481	90081	89750	263320	190230	44438	127470	206980	223740	296150	403120	390060	181510	195630	218160	325340	45991	80029	92936	57495	66171	142710	81861	110330	242840	293120	295040	80630	83320	85042	C00157	-	-	LMGP01011606	-
LIPID-N-0250	PC(16:1_18:2)	GP	PC	800.544	755.547	[M+COOH]-	C42H78NO8P	982130	1344600	1088600	1152400	968630	865850	1398400	1152500	821120	778410	5780200	5339500	555970	961920	4353500	4145400	5930000	8381500	6580100	3595900	5763200	3952300	4895000	734390	553800	1070500	728430	1299900	902760	530170	819430	7809000	7670800	6084200	1044900	1319700	1158600	C00157	HMDB0008006	24778768	LMGP01010690	-
LIPID-N-0253	PC(15:0_20:3)	GP	PC	814.56	769.562	[M+COOH]-	C43H80NO8P	87054	52665	68478	62080	138390	83812	89581	104110	110020	90629	231930	231950	63732	140290	48675	198910	82227	106080	218960	239430	100800	243130	97215	101920	64158	92358	89171	111940	119890	89901	70983	323840	251220	292550	94665	127180	105870	C00157	HMDB0007948	-	LMGP01011423	-
LIPID-N-0254	PC(18:1_18:2)	GP	PC	828.575	783.578	[M+COOH]-	C44H82NO8P	4713500	8076900	3466700	6534600	6804400	4792800	5790000	6295800	5792600	7059700	15833000	9416000	3511300	8033600	9658700	13769000	10607000	13534000	13683000	9447400	12046000	8004300	10510000	2665900	6668800	8307700	2370800	4663200	8531600	6027800	6282600	15036000	15405000	16362000	5793200	7231900	6295700	C00157	HMDB0008072	53478723	LMGP01010893	-
LIPID-N-0260	PC(20:2_18:1)	GP	PC	856.607	811.609	[M+COOH]-	C46H86NO8P	30699	46962	13900	41887	44601	35476	46630	49110	59853	57212	190310	168850	29857	56448	150820	151030	211210	320870	194720	141770	166490	346010	173290	33433	41155	62206	33593	42422	70082	63062	31337	147670	223540	214450	36255	46645	42975	C00157	HMDB0008303	52923115	LMGP01011847	-
LIPID-N-0270	PC(18:2_18:2)	GP	PC	826.56	781.562	[M+COOH]-	C44H80NO8P	3871300	5776300	3209000	3621800	4366100	4100100	3490200	5905500	3670100	5557700	18529000	10246000	3541000	6674200	11228000	14081000	11495000	9851200	13378000	14043000	12295000	9499600	8004500	2746100	4602300	5400100	2578300	3296000	4533500	2945400	4345100	11839000	19037000	19843000	4403800	3519500	4823500	C00157	HMDB0008138	5288075	LMGP01010921	998-06-1
LIPID-N-0271	PC(18:3_18:1)	GP	PC	826.56	781.562	[M+COOH]-	C44H80NO8P	68767	152260	198140	48307	124860	76354	87959	140240	97917	95288	645470	593180	46905	196090	341250	405180	418210	776390	524890	362780	382110	362630	566730	20347	123370	133560	67045	75896	121450	139930	144740	451580	629010	389730	117110	93028	113380	C00157	HMDB0008073	53478725	LMGP01010955	-
LIPID-N-0274	PC(20:3_18:1)	GP	PC	854.591	809.593	[M+COOH]-	C46H84NO8P	14566	7655.3	7656.1	15420	25821	14154	3579	9978.4	29167	9559.6	1904200	1638600	5221.1	37218	966010	1457800	1380100	2686700	1497500	1610100	1425100	2226700	1261800	22772	36448	13763	7163.9	2799.6	31597	26898	17253	2095000	1737800	1785500	25180	26391	16405	C00157	HMDB0008401	52923233	LMGP01011878	-
LIPID-N-0276	PC(22:4_16:0)	GP	PC	854.591	809.593	[M+COOH]-	C46H84NO8P	205860	364980	246880	200560	358060	227500	469460	357460	384810	168110	1017200	1085200	186490	422960	1744900	1691600	1515200	1749000	1273200	1673700	1517700	1727900	1680900	370020	286130	312170	396570	732730	345190	344260	357540	2316900	1564000	1125400	361170	274660	387610	C00157	HMDB0008626	52923621	LMGP01012072	-
LIPID-N-0277	PC(19:0_20:4)	GP	PC	868.607	823.609	[M+COOH]-	C47H86NO8P	205050	321330	316200	221370	467780	415140	380650	349910	475940	213850	668910	745180	237570	401930	734440	847880	888970	966440	563170	803660	745040	441750	819830	407390	481240	328070	260930	457230	592130	391760	425900	833130	808730	920940	355710	445980	442430	C00157	-	-	LMGP01011748	-
LIPID-N-0285	PC(20:4_16:1)	GP	PC	824.544	779.547	[M+COOH]-	C44H78NO8P	118310	137970	175720	159210	142820	139330	160590	161460	195960	59885	827070	927890	71726	169890	904550	684600	1167400	1542400	822940	738960	695470	953590	900040	134700	154080	178960	160930	118390	181350	147790	161530	1201700	756350	826250	125020	146280	160600	C00157	HMDB0008430	52923283	LMGP01011903	-
LIPID-N-0287	PC(18:2_18:3)	GP	PC	824.544	779.547	[M+COOH]-	C44H78NO8P	90530	128340	155650	24342	85496	96260	56896	162230	62234	52796	1600300	663670	48561	123590	670180	464550	505290	445260	424060	791310	586910	399040	404960	20551	57779	145710	58805	34083	47954	84928	154360	472370	1206200	704940	101760	128240	104690	C00157	HMDB0008141	52922731	LMGP01011625	-
LIPID-N-0290	PC(18:1_20:4)	GP	PC	852.575	807.578	[M+COOH]-	C46H82NO8P	815000	942520	785160	793990	1117200	1100300	847320	722590	740720	568980	3171900	2701100	485090	1302700	2072700	2560100	2871200	4083800	2619300	2457000	2770800	1732100	3010100	629160	1310700	1327900	569870	482670	1921200	1048400	1093900	2183800	2259200	3325200	975640	891570	966390	C00157	HMDB0007989	24778735	LMGP01010905	-
LIPID-N-0292	PC(20:5_18:0)	GP	PC	852.575	807.578	[M+COOH]-	C46H82NO8P	60637	132000	317580	66534	262090	153100	284380	146330	194310	28335	1223500	1524200	297340	179090	410010	503450	840390	1261200	823310	644870	480040	438200	568230	98456	151280	77278	67848	178220	207240	359860	252760	1372600	995840	731650	194260	185830	199900	C00157	HMDB0008497	52923351	LMGP01011937	-
LIPID-N-0294	PC(18:2_20:3)	GP	PC	852.575	807.578	[M+COOH]-	C46H82NO8P	88305	170820	130170	95320	72069	106250	153450	187780	119200	138290	1401200	773610	44834	160100	441400	568920	435020	665660	601670	634270	517240	1077500	250720	92551	152510	130010	247810	78876	74130	113370	77060	1088000	1237800	875090	100460	137720	136060	C00157	HMDB0008139	53478787	LMGP01011633	-
LIPID-N-0304	PC(18:2_20:4)	GP	PC	850.56	805.562	[M+COOH]-	C46H80NO8P	425450	622470	440550	326730	511560	578300	478500	486810	858460	345390	3720800	2516000	330890	774750	2617200	2648700	2276800	1971300	2250600	2732200	2618400	1825700	2110700	456640	468000	464730	700690	556980	499520	354590	621650	2734000	3070700	3491900	610080	528740	503440	C00157	HMDB0008147	24778979	LMGP01010943	-
LIPID-N-0314	PC(18:2_20:5)	GP	PC	848.544	803.547	[M+COOH]-	C46H78NO8P	10870	11282	26932	6922.8	28146	16149	21772	24117	10104	3189.8	210280	149660	26864	20985	7398.5	31425	49782	50313	89589	69307	61500	64489	36272	4264.2	12971	11396	14871	14248	29724	34977	49137	137770	97173	151040	20806	25011	21767	C00157	HMDB0008149	52922747	LMGP01011634	-
LIPID-N-0320	PC(18:2_22:6)	GP	PC	874.56	829.562	[M+COOH]-	C48H80NO8P	36833	68860	71789	41307	55057	84640	40825	82475	47436	43957	824540	368090	71602	80991	470290	625950	557720	453450	607500	221890	646510	408890	324380	41283	31955	34108	52047	66714	50777	79526	74138	541180	772130	576070	65972	60747	71071	C00157	HMDB0008156	24778983	LMGP01010947	-
LIPID-N-0323	PE(16:0_16:0)	GP	PE	690.507	691.515	[M-H]-	C37H74NO8P	15745	62371	58996	32080	81102	35091	67693	66161	77091	26205	154150	49234	45371	44440	74095	71651	140880	112340	117230	59347	91308	166650	109580	39155	24919	29970	60110	60162	83184	44125	31775	80730	56980	80289	56082	57307	54786	C00350	HMDB0008923	445468	LMGP02010037	-
LIPID-N-0331	PE(16:1_16:0)	GP	PE	688.492	689.5	[M-H]-	C37H72NO8P	33326	62765	165510	69313	62316	45933	269050	116760	109100	37846	51353	151060	19544	49945	124070	101830	327410	548010	250480	137930	85665	491750	162920	61748	108480	59080	27794	134120	119560	155860	47008	308370	191570	162160	87342	70526	87194	C00350	HMDB0008956	52924223	LMGP02010520	-
LIPID-N-0334	PE(16:0_18:1)	GP	PE	716.523	717.531	[M-H]-	C39H76NO8P	492940	1296800	1786400	955770	1650800	822880	2494700	1819900	1731900	809510	1749700	1039000	571790	1512500	989160	1326700	1467100	2242000	1552500	1116400	758560	2038500	1486100	797710	1742600	1301000	530920	1606200	1901100	1805300	785680	1532700	1301500	1639300	1367000	1276600	1332500	C00350	HMDB0005320	5283496	LMGP02010009	-
LIPID-N-0338	PE(18:1_18:0)	GP	PE	744.554	745.562	[M-H]-	C41H80NO8P	380780	920790	781350	546000	1021800	503150	939740	1121400	833950	341760	1567500	1486200	225500	877010	1087000	1795100	1228600	1768400	1209300	1332300	1111100	2129500	1127200	420320	1024400	967360	363420	733270	1094500	1022500	537750	1041600	1644000	3100800	737690	692370	656500	C00350	HMDB0009057	14714011	LMGP02010050	-
LIPID-N-0350	PE(18:2_16:0)	GP	PE	714.507	715.515	[M-H]-	C39H74NO8P	6138200	12295000	20821000	7172500	9579000	7079700	14732000	14954000	8039400	7828300	3803300	3799100	5559600	10008000	3684800	5606400	4978100	7363200	5300600	3735900	4888800	6674000	6249100	6171100	12028000	9740400	3840900	11876000	11668000	8175600	7789500	6175200	7005500	8034000	10321000	9790600	10808000	C00350	HMDB0009088	52924895	LMGP02011194	-
LIPID-N-0352	PE(18:1_18:1)	GP	PE	742.539	743.547	[M-H]-	C41H78NO8P	598310	1608100	1297800	1531700	3002700	992420	1245900	2243800	1903600	913690	1278900	1098300	555040	2181400	927380	1763200	1312300	1810400	1660500	1061900	858530	1805000	1215400	550240	2300700	1697600	518580	1160700	2273400	1838400	1308400	1079100	1268000	3712300	1492700	1430400	1541600	C00350	HMDB0009025	53479624	LMGP02010039	-
LIPID-N-0353	PE(18:0_18:2)	GP	PE	742.539	743.547	[M-H]-	C41H78NO8P	6139600	18583000	15499000	7418800	10400000	8500300	17978000	19603000	9279900	9108500	3688600	4266800	5154500	19195000	4217600	6322900	5364000	7313300	6119300	4766000	6604500	7641200	5510100	5195200	15281000	14765000	5427100	15185000	14897000	10688000	9357300	7648300	7790200	13494000	11859000	11886000	11803000	C00350	HMDB0008994	9546749	LMGP02010044	-
LIPID-N-0365	PE(18:3_16:0)	GP	PE	712.492	713.5	[M-H]-	C39H72NO8P	55448	78683	573250	33170	130220	60851	164640	152240	47047	44541	245840	156320	16119	114800	274110	226080	243790	271530	283660	229440	267730	354230	247930	38533	104660	94519	12650	97153	90160	113490	99433	332200	410300	295510	100470	121410	97190	C00350	HMDB0009154	14714008	LMGP02010047	-
LIPID-N-0368	PE(18:1_18:2)	GP	PE	740.523	741.531	[M-H]-	C41H76NO8P	3427200	7654900	6868200	4463500	7270700	4243000	4447200	8303400	4895300	5297800	2738400	2226800	2279000	7295400	2064500	3591200	2772300	4712000	2829100	2364200	3138000	3399800	3276500	2161400	7219000	6943800	1846400	3836300	5949500	4331000	5723700	2322400	3907800	8079200	5331900	5494000	5300600	C00350	HMDB0009060	9546753	LMGP02010048	-
LIPID-N-0369	PE(16:0_20:3)	GP	PE	740.523	741.531	[M-H]-	C41H76NO8P	26940	81267	191250	47586	88057	70762	205560	130940	95945	52606	189660	103260	14014	107320	103200	180060	138700	446910	191890	89814	204750	376590	222450	63367	80500	76299	53908	172340	86936	107070	48893	193660	170180	242140	77877	89190	96287	C00350	HMDB0008935	53479587	LMGP02011222	-
LIPID-N-0372	PE(20:3_18:0)	GP	PE	768.554	769.562	[M-H]-	C43H80NO8P	34787	123830	145410	53594	68514	57510	178780	137750	91340	65706	83972	217970	10191	108810	93639	200090	187740	424980	196970	161100	254660	557970	168110	60865	70501	75717	73596	214230	74939	90801	59071	319510	249980	433330	103230	92079	102190	C00350	HMDB0009121	52924386	LMGP02010913	-
LIPID-N-0382	PE(18:2_18:2)	GP	PE	738.507	739.515	[M-H]-	C41H74NO8P	243290	352550	290790	169390	395630	214480	209240	546850	152270	266140	1355400	428420	127420	325470	644480	751270	612230	407390	749400	702390	919220	992300	552700	144770	231800	360000	295260	217650	238960	163030	216180	482860	1061500	1715800	262290	252530	232740	C00350	HMDB0005350	9546812	LMGP02010111	20707-71-5
LIPID-N-0383	PE(16:0_20:4)	GP	PE	738.507	739.515	[M-H]-	C41H74NO8P	2865200	4892000	10581000	2870100	6237700	4958800	6794800	5535500	6295100	1778400	2412900	2024300	2135300	6426000	2324400	2738600	3561400	5063000	2949500	2642100	3355800	3263300	4399300	5277100	6756100	4582200	2376400	5621500	8995100	5149800	5338500	2768200	2390100	3789900	4821800	4691500	5015800	C00350	HMDB0008937	9546800	LMGP02010096	-
LIPID-N-0384	PE(18:3_18:1)	GP	PE	738.507	739.515	[M-H]-	C41H74NO8P	30080	49269	119790	18008	137530	37051	47265	66414	45571	18972	133240	109250	11779	58550	65685	92823	44348	185040	87628	103150	69041	137820	95903	12214	44915	53236	6212.6	20456	45787	46352	52432	99743	118060	171650	41673	40814	43013	C00350	HMDB0009124	53479673	LMGP02010691	-
LIPID-N-0386	PE(17:0_20:4)	GP	PE	752.524	753.531	[M-H]-	C42H76NO8P	66328	67639	147350	23427	109720	91749	183360	83613	83261	42392	599000	437570	64588	79002	589010	818550	478250	427530	583100	808560	442530	389910	346030	56235	100700	120530	45469	105760	123980	65111	106900	556870	716170	510730	94122	96205	97617	C00350	-	-	LMGP02010003	-
LIPID-N-0387	PE(20:4_18:0)	GP	PE	766.539	767.547	[M-H]-	C43H78NO8P	2270200	5362800	6669300	2617100	5562600	4435500	6316800	4795700	4989100	2265600	1836600	2161000	1944800	6677800	2906600	3040600	2949700	5417600	2835900	2725400	3880200	2230300	4675900	3792800	6388500	4357400	2622200	5477800	7283900	4411800	4846600	3531400	3099400	5210700	5074700	4866400	4905100	C00350	HMDB0009387	52924644	LMGP02010943	-
LIPID-N-0388	PE(18:1_20:3)	GP	PE	766.539	767.547	[M-H]-	C43H78NO8P	17340	72576	99744	38107	56053	41431	87009	99897	52892	49668	66558	101010	10686	67138	21205	43321	56639	164490	130540	45689	32647	224340	41260	24170	62694	49360	26508	83254	38926	60401	47178	90073	185190	106340	46663	50216	57740	C00350	HMDB0009034	53479633	LMGP02010115	-
LIPID-N-0389	PE(16:0_22:4)	GP	PE	766.539	767.547	[M-H]-	C43H78NO8P	33177	72031	93912	33779	72676	65129	122070	96709	105080	36850	222640	47797	34377	101910	89608	162890	195060	222860	176530	135700	164510	274870	97441	90193	91893	63364	54002	111770	61519	53829	67305	134850	177570	79718	63400	57151	61337	C00350	HMDB0008943	9546817	LMGP02010116	-
LIPID-N-0397	PE(16:0_20:5)	GP	PE	736.492	737.5	[M-H]-	C41H72NO8P	9899.5	12427	135080	13956	68567	36156	45640	40673	35234	11412	68661	77796	34873	35279	57092	53384	100740	178120	122070	39927	26104	73447	24487	13387	15389	15286	8454.3	25976	84873	51314	81422	33868	32146	20820	32233	28436	41390	C00350	HMDB0008939	52924919	LMGP02011221	-
LIPID-N-0400	PE(18:0_20:5)	GP	PE	764.523	765.531	[M-H]-	C43H76NO8P	38401	134370	596830	52004	285850	154360	449140	235050	220070	41235	183440	265260	116170	217080	123570	127760	196840	479890	236700	126640	108470	340410	234930	86462	141320	107940	39611	323500	403030	328340	252200	321760	239340	322090	194900	210160	256040	C00350	HMDB0009005	52924902	LMGP02011201	-
LIPID-N-0401	PE(16:0_22:5)	GP	PE	764.523	765.531	[M-H]-	C43H76NO8P	256070	650070	1248200	228000	893600	488320	1126400	1036400	794890	198890	170320	240160	233840	730660	318850	237790	316770	509940	168280	318400	283470	397640	509830	630590	637120	617280	190160	907960	942740	653490	785160	616390	298130	329540	665500	636200	665390	C00350	HMDB0009005	52924902	-	-
LIPID-N-0403	PE(18:0_22:5)	GP	PE	792.554	793.562	[M-H]-	C45H80NO8P	115750	412870	518830	99395	367330	266340	659670	470820	372600	78503	98249	188600	137740	437920	164840	71904	162950	468460	224070	177800	128190	267220	252840	296720	316460	358820	133020	637860	464850	385290	377370	367390	269530	194070	339600	354770	374850	C00350	HMDB0009586	53479897	-	-
LIPID-N-0413	PE(22:6_16:0)	GP	PE	762.507	763.515	[M-H]-	C43H74NO8P	1891500	2905600	6420600	1320800	2878700	3910600	3710300	4515900	2533700	1775800	606960	1333400	2493900	3540800	1710600	1668700	1799100	3441900	1790100	1193300	2691100	1889500	3019300	4014500	3189500	1936100	1539500	2986000	6544500	2779900	2690200	1514800	2014500	1859000	3547800	3267300	3243000	C00350	HMDB0009682	52924862	LMGP02011161	-
LIPID-N-0415	PE(22:6_18:0)	GP	PE	790.539	791.547	[M-H]-	C45H78NO8P	584990	1482500	2624800	515320	1039000	1575800	2159400	2261400	1116100	493470	556550	2004600	732070	1692800	1650500	1714800	1709900	3215500	1550900	1109000	2577200	2208400	2878600	1506800	1276500	1013600	596600	2209000	2722400	1639200	856880	2401100	2752700	2213400	1504900	1612300	1494300	C00350	HMDB0009684	52924843	LMGP02011142	-
LIPID-N-0417	PE(18:1_22:5)	GP	PE	790.539	791.547	[M-H]-	C45H78NO8P	6544	38714	69549	11250	33407	27887	18454	39097	22915	12679	305550	465660	10950	33647	202780	325550	458270	867140	582690	364410	184750	619970	300570	33729	31284	27776	9164.5	21160	43508	17556	62319	1147000	276460	168260	27688	24689	25428	C00350	HMDB0009684	52924843	-	-
LIPID-N-0421	PE(20:4_22:2)	GP	PE	818.57	819.578	[M-H]-	C47H82NO8P	339530	218490	307250	226980	447290	558830	348070	346610	511190	202170	461350	311930	236620	468390	411180	402170	391540	195570	557340	643910	323450	310670	295610	564130	520940	349070	237610	412120	623360	226330	333220	458360	442440	432770	416200	323560	439440	C00350	HMDB0009404	52924660	LMGP02010959	-
LIPID-N-0426	PE(22:6_18:1)	GP	PE	788.523	789.531	[M-H]-	C45H76NO8P	111800	164300	470440	93037	163020	238520	89291	227660	116850	179640	123790	178690	96691	219820	82809	124420	233370	565340	184970	91690	434960	243450	391210	217380	167340	91704	96320	144470	278130	153540	254810	128300	253600	275770	163360	182880	182680	C00350	HMDB0009685	53479975	LMGP02011143	-
LIPID-N-0447	PG(18:0_18:2)	GP	PG	773.541	774.541	[M-H]-	C42H79O10P	180440	576500	667470	220590	164360	445860	509530	648710	378370	257900	150590	292390	238960	531810	376370	319110	587240	378470	224220	278670	265490	392440	454440	307340	390750	368660	272510	578180	410520	464570	202420	272380	370910	505970	383770	427680	433860	-	HMDB0010605	-	LMGP04010982	-
LIPID-N-0469	PI(16:0_18:0)	GP	PI	837.557	838.557	[M-H]-	C43H83O13P	19946	69459	55355	71428	82297	72917	104170	59390	137210	13681	57484	33460	31256	78724	37501	104960	67375	279820	30653	74068	42658	186550	115080	23290	56849	63974	43955	82876	123540	107790	28153	136300	54397	109350	57440	64690	59356	-	HMDB0009781	-	LMGP06010878	-
LIPID-N-0471	PI(18:0_18:0)	GP	PI	865.588	866.588	[M-H]-	C45H87O13P	11543	43226	21878	29392	39671	41666	27192	45114	64485	7520.5	57863	66876	20096	53481	112690	110600	47179	80415	63237	89850	22451	101010	9	8088.6	43881	28852	15071	44612	67119	43107	22443	34186	77269	109210	31719	26761	35414	-	HMDB0009808	-	LMGP06010008	-
LIPID-N-0475	PI(16:0_16:1)	GP	PI	807.51	808.51	[M-H]-	C41H77O13P	12998	49515	45448	36940	28175	40817	152150	62742	67459	4133.6	28058	151970	8838.4	22878	114250	112620	149240	524360	173080	133130	16156	617170	185360	27304	16452	50643	30294	108480	65275	74883	17684	299450	153550	93072	39568	47334	39970	-	HMDB0009779	-	LMGP06010881	-
LIPID-N-0478	PI(16:0_18:1)	GP	PI	835.541	836.541	[M-H]-	C43H81O13P	262080	870290	618110	745130	1038600	791520	1175400	791950	1760000	166420	370800	1011300	451010	841530	564840	1241900	1118800	1223100	775690	851700	390700	1378700	561860	265990	787750	729390	579830	947570	1632500	1427400	419860	841000	771880	993990	826700	864270	800530	-	HMDB0009782	-	LMGP06010001	-
LIPID-N-0482	PI(18:0_18:1)	GP	PI	863.573	864.573	[M-H]-	C45H85O13P	112370	442440	252710	324750	508160	490360	403090	466950	755790	93010	489040	1123900	233220	657580	747370	1172700	1130800	922010	736100	1066200	448370	940300	529540	95859	488210	377720	229870	534890	788120	608880	272270	741660	809210	1122500	367050	362330	396310	-	-	-	LMGP06010957	-
LIPID-N-0490	PI(18:2_16:0)	GP	PI	833.526	834.526	[M-H]-	C43H79O13P	187870	837400	832490	427530	599320	737250	1004900	1101900	614440	203890	1146000	1418900	348440	465880	1243100	1262500	1171200	1653700	1085300	1016700	719760	2113000	1190400	230910	377580	659460	430930	1045500	733150	870010	425380	1834900	1971600	1470200	623330	707900	649150	-	HMDB0009846	-	LMGP06010847	-
LIPID-N-0495	PI(18:0_18:2)	GP	PI	861.557	862.557	[M-H]-	C45H83O13P	1562900	6199800	6618900	2954800	5464800	5566800	6870800	7575000	4001900	1337500	3432700	2792300	3173100	5184700	2737000	3194900	3311700	3635200	2759000	3012100	2845400	2803600	3063200	2570500	4087100	6084400	2668400	6757500	6175400	4851100	4266800	3386300	4990000	4757200	4439700	4479000	4459300	-	HMDB0009809	-	LMGP06010956	-
LIPID-N-0496	PI(18:1_18:1)	GP	PI	861.557	862.557	[M-H]-	C45H83O13P	308040	1110900	380060	896980	1493400	1217200	608130	1103800	1905500	233630	637850	978590	524110	1793200	331110	985590	1126400	617650	586570	581620	237590	598170	402230	184420	1045200	572830	651550	709160	1779700	1431000	790630	394540	1033700	1428900	893130	915680	993780	-	-	-	-	-
LIPID-N-0508	PI(18:1_18:2)	GP	PI	859.541	860.541	[M-H]-	C45H81O13P	106780	383190	229300	202490	294520	361080	184100	349480	260750	101160	687590	634500	132580	282910	515250	509710	562300	631580	447280	387680	506130	524060	472650	55587	158220	329000	166950	201490	332700	227670	279010	420110	791990	879630	267060	264060	260770	-	HMDB0009838	-	LMGP06010931	-
LIPID-N-0509	PI(16:0_20:3)	GP	PI	859.541	860.541	[M-H]-	C45H81O13P	17729	98834	60156	50706	51868	55146	169670	135090	126270	20905	36487	131060	24545	61097	40415	213770	187610	400720	102610	124450	62797	430710	61975	18807	31508	64242	35918	170990	75419	111550	33161	223650	130340	214280	53542	64633	56846	-	HMDB0009788	-	LMGP06010875	-
LIPID-N-0514	PI(20:3_18:0)	GP	PI	887.573	888.573	[M-H]-	C47H85O13P	818900	3175200	2252200	1715900	1341200	1762400	4011600	3174900	2944100	1254700	776170	1247500	740160	1800700	492400	827240	813670	1478100	917310	620240	875560	1314300	564830	895230	1253800	2393500	1418900	3428200	2073600	3300800	985350	1630500	1630400	2219100	2160500	2193600	2096500	-	HMDB0009880	-	LMGP06010568	-
LIPID-N-0522	PI(16:0_20:4)	GP	PI	857.526	858.526	[M-H]-	C45H79O13P	131180	517410	396350	233380	523250	460960	844090	586050	630080	89881	444120	650720	135870	326240	610260	611310	726040	1079300	597050	414020	324530	1194200	635590	161290	242650	584800	334810	701430	728300	720790	324550	908890	634330	637560	409050	313800	395220	-	HMDB0009789	-	LMGP06010958	-
LIPID-N-0523	PI(17:0_20.4)	GP	PI	871.534	872.541	[M-H]-	C46H81O13P	6164.9	38433	47247	31321	38552	57448	129190	47260	50374	13382	89048	105790	18748	48967	63437	100060	193130	219880	67862	68749	30505	278510	96974	12198	38236	34680	17691	60360	82604	62474	20231	349770	76969	155290	35627	29725	32620	-	-	-	LMGP06010004	-
LIPID-N-0524	PI(18:0_20:4)	GP	PI	885.557	886.557	[M-H]-	C47H83O13P	3168600	7975400	7863700	5055700	8471300	8953600	10735000	8204700	8186700	2538900	3535200	4463800	5577600	7821900	3889300	3910200	4346200	4717600	3373100	2909000	2878200	3112900	4075000	4506300	7997700	7277600	6041900	9114000	11460000	9042000	6405900	4818800	4309600	6480600	7452100	6033200	7568300	-	HMDB0009815	-	LMGP06010010	-
LIPID-N-0538	PI(20:4_18:1)	GP	PI	883.541	884.541	[M-H]-	C47H81O13P	23383	122260	63418	68835	83541	110490	87256	101340	147880	22658	153580	148050	32570	74412	66752	126050	159480	206570	116670	53864	169290	228000	142910	29661	62152	96012	31381	46882	132810	80931	85227	182500	156580	230060	71681	68863	68441	-	HMDB0009895	-	LMGP06010599	-
LIPID-N-0551	PI(18:0_22:6)	GP	PI	909.557	910.557	[M-H]-	C49H83O13P	17147	79151	49969	25650	77455	60347	81222	58010	80841	20039	88959	123740	57935	32981	101380	78648	63851	168500	28770	13668	67328	143260	77065	26630	48539	40422	24582	68130	121820	71537	26820	41522	157240	99346	52617	56239	53294	-	HMDB0009821	-	LMGP06010012	-
LIPID-N-0563	PS(18:0_18:0)	GP	PS	790.56	791.568	[M-H]-	C42H82NO10P	708720	1663500	2920600	605590	1150300	1718200	2502900	2466800	1204600	596250	642940	2004600	940750	1930400	1653000	1997700	1980700	3550000	2112600	1259500	3033600	2281100	3068800	1546700	1485700	1070500	682220	2123300	3083200	1888000	884100	2552600	2600000	2492400	1692600	1580800	1627200	C02737	HMDB0012378	-	LMGP03010036	-
LIPID-N-0589	PS(18:0_20:4)	GP	PS	810.529	811.536	[M-H]-	C44H78NO10P	834330	625090	632960	553890	1296200	1322000	1000800	850870	904150	516590	2681700	3042300	572350	1137200	3078600	4064500	3708600	4806400	4442100	3522300	2948000	2725200	2990700	2148700	1251600	1663900	822660	579560	1631200	406260	1289800	4383200	4190900	3714700	1148300	1102700	1022600	C02737	HMDB0012383	-	LMGP03010039	-
LIPID-N-0602	CerP(d18:1/16:0)	SL	CerP	616.471	617.478	[M-H]-	C34H68NO6P	191260	185650	164550	244490	293200	212830	210520	208140	278540	196940	140070	180200	149280	234380	165960	117080	65526	381050	85960	132030	163960	147120	255480	253420	215420	200800	178850	143910	469270	171260	182100	103760	288160	188670	228790	214910	241620	-	HMDB0010700	-	LMSP02050002	-
LIPID-N-0609	CerP(d18:1/18:1)	SL	CerP	642.486	643.494	[M-H]-	C36H70NO6P	1727000	1512800	1636900	1626900	2176300	1766400	1831700	2074200	2556100	2256400	732910	620120	1978000	2333400	898870	823280	686220	1061000	785980	640580	600510	712340	1410800	2354200	2065500	1783900	1886000	1653700	3255600	1360200	1787100	767770	711460	947500	1786100	2278000	2208700	-	-	-	-	-
LIPID-N-0611	CerP(d18:1/18:2)	SL	CerP	640.471	641.478	[M-H]-	C36H68NO6P	56175	103880	85814	92985	229300	88484	143940	165220	89360	58713	25743	56886	34688	100820	31549	109540	87878	32094	37378	50781	8357.2	30462	50417	68175	167720	215520	89409	65913	213790	88222	98767	109030	105310	15992	102760	150430	86810	-	-	-	-	-
LIPID-N-0615	LPA(16:0)	GP	LPA	409.236	410.243	[M-H]-	C19H39O7P	102420	120040	115480	112990	92148	111270	100670	140050	108010	98965	201170	155970	102340	103380	276770	216720	183620	220360	238240	240060	223540	226760	269020	126450	96774	88010	176980	114880	105660	99793	84380	277260	193520	183260	111890	118740	113870	C00681	HMDB0007849	-	LMGP10050042	-
LIPID-N-0635	PA(18:1_18:1)	GP	PA	699.496	700.504	[M-H]-	C39H73O8P	253680	481460	227880	380210	405930	260560	654030	333190	582920	224170	121480	252270	187490	435010	115900	196580	285990	334800	289410	66858	109390	145740	117880	280070	324130	350010	200440	407920	581230	475200	222320	218210	193720	149090	333290	397800	427530	C00416	HMDB0000674	-	LMGP10010962	-
LIPID-N-0647	PA(18:0_22:6)	GP	PA	747.496	748.504	[M-H]-	C43H73O8P	1008100	805370	1074200	878220	1251200	1397800	1081100	1260400	1009900	696060	223990	379130	856820	1319900	97165	233400	153560	257230	388060	142350	144550	192950	216490	1017500	1091600	1010900	796750	906510	1998000	891490	1046500	329760	545170	403410	1142200	1066900	1171800	C00416	-	-	LMGP10010039	-
LIPID-N-0692	PA(18:1_18:2)	GP	PA	697.481	698.489	[M-H]-	C39H71O8P	953070	1449500	1316400	1309300	1352300	984170	1573200	1597200	1442900	1311100	387840	591440	1023500	1528000	520890	581740	743020	574910	596040	366590	465920	433270	295180	900160	1148400	1472700	706240	1271500	1595700	1763100	1175300	351160	637680	757980	1312200	1222400	1376900	C00416	-	-	LMGP10010961	-
LIPID-N-0695	FFA(19:0)	FA	FFA	297.279	298.287	[M-H]-	C19H38O2	1215600	787350	495620	773670	236030	485620	379770	547700	385980	488990	1191500	1313200	470150	302730	9	9	1585400	833520	689900	1282000	1294100	526860	891090	524740	670870	477340	811980	604700	413220	648700	277400	1337000	2211500	812160	802170	870520	808400	-	-	-	-	-
LIPID-N-0700	FFA(28:0)	FA	FFA	423.42	424.428	[M-H]-	C28H56O2	235850	327050	228620	304150	267100	190040	215370	178740	203480	255250	453550	366450	225410	230150	295180	358750	246400	354590	313500	441970	476480	317220	310290	263200	299710	226310	165990	291650	203400	279570	273030	298590	326730	476300	183580	179920	194830	-	-	-	-	-
LIPID-N-0734	PE(O-16:1_16:0)	GP	PE-O	674.512	675.52	[M-H]-	C37H74NO7P	51293	41066	34897	49054	82179	68903	78821	90945	62735	38721	200750	78909	26618	83024	181530	94656	124180	107200	134540	284700	76613	83840	105330	55177	62398	66751	62264	49054	98856	45517	66899	233940	218540	124650	63971	58605	57428	-	-	-	-	-
LIPID-N-0749	PE(O-16:0_18:2)	GP	PE-O	700.528	701.536	[M-H]-	C39H76NO7P	215390	219640	175780	207260	339300	328590	216350	193260	377490	186150	258340	377890	233380	932810	174450	245030	162630	54417	413820	352920	252630	254130	86542	154060	205650	274740	200630	447210	457440	261180	190150	289790	419960	284720	307360	278310	272710	-	-	-	LMGP02020100	-
LIPID-N-0750	PE(O-16:1_18:1)	GP	PE-O	700.528	701.536	[M-H]-	C39H76NO7P	780010	500330	538090	869530	1244900	958610	1204100	983040	1060000	697250	2125300	1122800	543290	1268100	1376700	1848900	1464100	1095000	1955400	2576200	1125400	1519600	1053300	648270	859970	963170	737480	984420	1221400	604550	777630	1838800	1703100	1777900	892760	809030	895840	-	-	-	-	-
LIPID-N-0753	PE(O-18:1_18:1)	GP	PE-O	728.559	729.567	[M-H]-	C41H80NO7P	417720	286940	350510	566350	641020	596210	617230	567030	625290	422080	1637100	1084700	330130	661310	1219500	1733300	1531900	1075700	1736800	1989800	840180	1316200	1082200	383460	680280	488310	377960	399680	719790	274950	480190	2004500	1763300	1549600	505330	513810	506600	-	-	-	-	-
LIPID-N-0758	PE(O-18:1_20:1)	GP	PE-O	756.591	757.599	[M-H]-	C43H84NO7P	16166	10974	11364	16088	25835	21298	25368	14766	24221	10262	23733	55341	13843	17700	44379	48357	30263	32055	42962	74027	29476	36383	47371	12994	15821	18067	11642	13173	27377	27804	13459	76785	45687	38230	18306	15435	16854	-	-	-	-	-
LIPID-N-0760	PE(O-20:1_18:1)	GP	PE-O	756.591	757.599	[M-H]-	C43H84NO7P	47777	49504	57337	120350	121400	70720	110670	109820	105350	71239	194270	177630	46556	113470	236010	225240	234270	254580	305370	443110	137380	131370	148940	54116	75102	68858	85772	73446	95218	66473	85384	359830	376590	260210	87590	80087	85365	-	-	-	-	-
LIPID-N-0764	PE(O-22:0_18:2)	GP	PE-O	784.622	785.63	[M-H]-	C45H88NO7P	9182.7	6221	9150.3	9504.4	11861	10028	8224.6	15333	12169	11866	63868	27020	12720	13004	28082	46704	39739	48912	48455	47332	45786	24329	31356	6896.9	11999	8641.7	15913	7476.5	12234	4800.9	11313	30929	90831	31997	11989	13773	10677	-	-	-	-	-
LIPID-N-0765	PE(O-22:1_18:1)	GP	PE-O	784.622	785.63	[M-H]-	C45H88NO7P	7597.5	10391	12895	22323	22469	14388	21345	23309	20054	16113	54614	43116	11000	17183	72873	43033	58836	77530	97989	96083	47333	38454	43273	11389	14024	15691	16461	14704	15704	16640	16420	84109	100570	60298	15971	16537	14911	-	-	-	-	-
LIPID-N-0770	PE(O-17:1_18:2)	GP	PE-O	712.528	713.536	[M-H]-	C40H76NO7P	357390	369900	684010	531890	613940	747700	501850	1054500	821890	424390	687980	278070	441650	962100	91801	390980	213910	116520	448550	446430	137360	254640	39092	574310	688460	773630	196790	700540	766370	358980	573110	361220	728150	419560	598380	604680	626450	-	-	-	-	-
LIPID-N-0773	PE(O-18:1_18:2)	GP	PE-O	726.544	727.552	[M-H]-	C41H78NO7P	2684800	2033800	2998100	3687600	3645000	4625800	3839900	5721100	4298900	2894600	5411900	3931500	2730800	5291000	2882200	6014900	3934900	2620600	5848300	8337900	3153000	4234700	2237300	2873500	3587600	3792200	1941800	3208800	5016000	1603600	3170800	6035200	9319300	7003100	3410900	3518600	3465500	-	-	-	-	-
LIPID-N-0782	PE(O-22:1_18:2)	GP	PE-O	782.606	783.614	[M-H]-	C45H86NO7P	36820	39118	53411	88531	75109	53185	67317	117710	68030	73879	236870	152810	43293	87712	200060	187330	153320	191020	203450	429830	185970	153500	139020	42249	56918	70290	65397	62960	66702	32958	64511	278750	479270	291680	64384	67845	71043	-	-	-	-	-
LIPID-N-0785	PE(O-24:2_18:1)	GP	PE-O	810.638	811.645	[M-H]-	C47H90NO7P	13611	11519	8782.2	15815	22093	8137	21509	13947	16697	10987	42650	90079	8486.8	12883	53548	49438	38677	91477	67635	68198	24360	18814	49617	6966.5	8435.2	15253	12486	8451.1	13141	19254	9427.9	99444	87720	51623	14083	12692	13511	-	-	-	-	-
LIPID-N-0787	PE(O-24:1_18:2)	GP	PE-O	810.638	811.645	[M-H]-	C47H90NO7P	9056.2	9712.2	15179	19818	13969	16261	17963	28395	12299	14580	72294	70396	8093.9	17972	74648	64797	37650	77223	69789	167800	67717	60819	47206	11564	10178	15302	17243	13066	16813	10595	16218	107580	168820	87330	16080	13276	18977	-	-	-	-	-
LIPID-N-0788	PE(O-16:0_20:4)	GP	PE-O	724.528	725.536	[M-H]-	C41H76NO7P	711930	731010	395500	433370	1271500	1972100	392170	377780	1415400	259330	1304500	898990	643460	1618300	945440	857130	602550	491590	1497500	1360300	618110	849070	322130	1052900	1133700	668400	726270	736550	1980400	627270	900780	474510	498910	738290	927290	913410	902520	-	-	-	LMGP02020019	-
LIPID-N-0789	PE(O-16:1_20:3)	GP	PE-O	724.528	725.536	[M-H]-	C41H76NO7P	1038900	585750	868520	991660	1575100	1221000	1693400	1259800	1871500	879880	434660	647230	518990	1815400	323170	783420	367030	369540	741240	1148300	327460	664360	198720	1082100	1005300	1210700	672000	1744000	1713000	1009800	744370	914730	936850	747520	1237500	1256300	1236400	-	-	-	-	-
LIPID-N-0790	PE(O-18:3_18:1)	GP	PE-O	724.528	725.536	[M-H]-	C41H76NO7P	71934	41156	44081	58862	138220	110580	85520	113920	76552	75831	194020	111090	73096	126010	111160	163720	80127	73619	181590	135740	68136	170710	52999	117250	56121	70609	45518	70755	113260	78184	95433	114460	262330	134530	88865	91766	70523	-	-	-	-	-
LIPID-N-0791	PE(O-18:2_18:2)	GP	PE-O	724.528	725.536	[M-H]-	C41H76NO7P	2890700	1577600	1686000	1810200	3337200	3527700	2437900	3559300	2430000	2134700	2624800	2267900	2046300	5056200	1652000	3050200	2034300	1376300	3101300	3913300	1774900	2177000	1054100	2342300	2290900	3375900	1354700	2816200	3239700	1788200	2944000	3292000	4992500	3226100	2678900	2512000	2652900	-	-	-	-	-
LIPID-N-0793	PE(O-18:0_20:4)	GP	PE-O	752.559	753.567	[M-H]-	C43H80NO7P	222070	277240	224040	386780	681330	860390	303500	188940	913360	205110	514060	290410	304590	738390	380430	598890	579850	181500	442600	495630	384450	458440	247530	509180	625110	142950	399300	327290	1008100	192400	341130	302210	228020	496610	448800	449440	455250	-	-	-	LMGP02020092	-
LIPID-N-0808	PE(O-18:3_18:2)	GP	PE-O	722.512	723.52	[M-H]-	C41H74NO7P	418640	318720	260830	364800	581800	572310	345240	820780	405350	344920	475670	262240	457180	880840	111780	321600	239820	171150	512970	438410	160040	247850	67666	813090	351320	452900	239140	623070	425700	438260	572820	336440	823330	675920	471050	389170	457980	-	-	-	-	-
LIPID-N-0809	PE(O-16:1_20:4)	GP	PE-O	722.512	723.52	[M-H]-	C41H74NO7P	9410600	5850600	9464100	5723800	15907000	15259000	11725000	8154700	12466000	4832600	6256200	5238700	5629900	15117000	3817700	6326700	5548000	3068000	6414100	9278100	4569500	5177700	3556500	15233000	12476000	12939000	8435100	11224000	21150000	7577300	11001000	5922100	5634900	6124900	11593000	10582000	12588000	-	-	-	-	-
LIPID-N-0811	PE(O-17:1_20:4)	GP	PE-O	736.528	737.536	[M-H]-	C42H76NO7P	954610	755380	1678700	774190	1771400	2497400	919410	1052000	2575700	512650	1191900	366800	1037200	1619200	373230	672420	413650	270980	934630	833800	328370	516120	293830	3230700	2288300	1300100	619670	1527200	3571000	942260	1378300	490680	382130	651630	1639000	1597500	1697600	-	-	-	-	-
LIPID-N-0814	PE(O-18:1_20:4)	GP	PE-O	750.544	751.552	[M-H]-	C43H78NO7P	9570800	5765900	9135700	6698700	12422000	16926000	10492000	8587500	14857000	5364900	7457500	4617400	6452300	12284000	5953000	7611300	7470200	4529300	7520800	9593200	5337300	5404500	5176600	17046000	13599000	9194200	7052100	9875200	21219000	5404700	10270000	7099100	7222700	6938600	11282000	11344000	11081000	-	-	-	-	-
LIPID-N-0825	PE(O-22:1_20:4)	GP	PE-O	806.606	807.614	[M-H]-	C47H86NO7P	40377	50724	52688	68788	78675	78777	50333	76029	96390	52193	160330	107610	34633	70400	226660	162540	166810	303270	234190	342380	176810	63516	175280	84694	73520	58733	86914	50466	87934	40058	87718	170190	266950	184750	62164	66062	73765	-	-	-	-	-
LIPID-N-0829	PE(O-24:1_20:4)	GP	PE-O	834.638	835.645	[M-H]-	C49H90NO7P	6539.6	7798.9	10862	15796	16584	13971	8192.2	17824	17989	10567	54929	21241	7244.9	12675	48895	37967	41317	75920	59772	102670	39178	35850	38091	14559	15486	8917.9	16358	12637	14365	7603.9	12630	43165	53580	51982	13487	13836	12489	-	-	-	-	-
LIPID-N-0831	PE(O-16:1_20:5)	GP	PE-O	720.497	721.505	[M-H]-	C41H72NO7P	244230	146180	703770	133510	1059700	704040	473650	265840	690840	138630	770750	675630	612050	491060	78440	153190	114700	84467	349490	424680	83754	191930	92543	550720	234860	268330	91837	346390	826120	616390	1058500	408530	242130	343190	464550	467840	455750	-	-	-	-	-
LIPID-N-0837	PE(O-18:2_20:4)	GP	PE-O	748.528	749.536	[M-H]-	C43H76NO7P	7289500	3530800	4438100	3239400	8977800	9558100	5855400	4459300	7428600	3420100	4309000	3867300	4284900	9482400	3422100	4439600	4910700	2920200	5245500	5683600	3855800	4140000	3194000	10882000	7175100	8048400	4314900	5896800	10204000	4272600	6582800	4477900	4577100	4359000	6302600	5487200	6730200	-	-	-	-	-
LIPID-N-0840	PE(O-16:1_22:5)	GP	PE-O	748.528	749.536	[M-H]-	C43H76NO7P	735980	554850	851180	565700	1515800	921860	1326700	975180	1178800	379430	1050300	656860	577500	1655300	522870	565890	431950	453140	662210	862170	549420	587320	450990	785840	758120	1047600	631050	788420	1145600	701310	932470	967690	1087500	961510	910670	698640	870460	-	-	-	-	-
LIPID-N-0842	PE(O-18:1_22:5)	GP	PE-O	776.559	777.567	[M-H]-	C45H80NO7P	221780	201630	252260	252100	490950	418450	435370	342570	439360	178100	423990	226440	236700	517780	175410	299770	181350	114810	224600	429190	162150	204760	179250	310710	332820	313900	167000	260440	517100	174210	337980	416850	328610	344050	349460	349040	323530	-	-	-	-	-
LIPID-N-0857	PE(O-16:1_22:6)	GP	PE-O	746.512	747.52	[M-H]-	C43H74NO7P	14021000	10871000	14858000	11577000	19603000	18972000	16360000	17257000	13967000	10016000	3237600	3570600	12687000	21725000	2247800	4003000	2893400	2703000	4408700	2475100	2685200	2750600	2897700	14102000	14419000	16608000	10432000	14618000	29412000	12623000	14655000	4588900	5426400	4452300	16246000	14891000	16688000	-	-	-	-	-
LIPID-N-0859	PE(O-18:1_22:6)	GP	PE-O	774.544	775.552	[M-H]-	C45H78NO7P	4181700	4113600	4899800	3563000	6124300	8644700	5584600	5925700	6390700	3844300	1893500	1182800	5426700	7061400	986440	1641100	1562200	1182600	2010100	1510200	1282700	1120000	1072500	5797000	4970700	4534400	2743100	4341500	10552000	2844300	4801100	2190500	2417700	1867500	4925300	5377000	4822400	-	-	-	-	-
LIPID-N-0860	PE(O-20:3_20:4)	GP	PE-O	774.544	775.552	[M-H]-	C45H78NO7P	175050	78979	182210	86362	222860	250600	201170	139190	206870	91294	99751	157820	110480	187350	133280	96149	148290	258040	202270	268470	214350	102980	101860	409690	156050	170880	122220	162740	348450	133760	206500	167800	255860	176470	161800	152920	154840	-	-	-	-	-
LIPID-N-0871	PE(O-18:2_22:6)	GP	PE-O	772.528	773.536	[M-H]-	C45H76NO7P	7668200	6617600	5844300	6597400	12386000	12384000	7983700	8933300	8542400	5363800	1752100	2139600	7114300	12157000	1179400	1736800	1267200	2049200	2433300	1375200	1035300	1458200	1838100	8851000	9680500	10470000	3906200	7435300	16918000	7390900	8106100	2535200	2628100	2148100	9193700	7996900	9280200	-	-	-	-	-
LIPID-P-0001	DL-Carnitine	FA	CAR	162.113	161.105	[M+H]+	C7H15NO3	851270	849050	875230	927480	506900	778990	833920	539790	873520	658640	1577700	1870000	931310	901150	1736800	452920	1072900	3278300	4091200	1835200	3017700	2422900	3104900	880750	1051000	1233400	768190	952620	941790	453940	1043900	2925600	1976500	1730500	867230	937300	898760	C00318	HMDB0000062	10917	-	541-15-1
LIPID-P-0002	Carnitine C2:0	FA	CAR	204.124	203.116	[M+H]+	C9H17NO4	2522400	2030500	1710800	3270400	1954200	1537600	3300600	2235800	1790900	2826300	3376600	3342200	2030900	2348300	2989200	866110	1550800	4898300	5968800	1384800	6664300	2387500	3610800	2512800	1614800	4055000	2530300	2713300	4463700	866440	2106100	9841000	6352100	4673500	2440400	2535400	2522800	C02571	HMDB0000201	7045767	LMFA07070049	3040-38-8
LIPID-P-0003	Carnitine C3:0	FA	CAR	218.14	217.131	[M+H]+	C10H19NO4	138250	203200	214970	165300	78741	141490	145580	114150	134630	158570	245950	329950	154320	234400	271260	80355	132540	303760	555700	218810	468200	505980	266390	262150	144600	196310	170030	259860	165290	84241	199980	509610	367430	225070	172780	174370	180160	C03017	HMDB0000824	107738	LMFA07070105	17298-37-2
LIPID-P-0004	Carnitine C4:0	FA	CAR	232.155	231.147	[M+H]+	C11H21NO4	105960	95162	113310	118270	48415	93331	93298	83666	93158	69441	242880	257040	70914	132160	250850	48586	178370	228400	501950	245860	512350	360310	215610	124660	88783	133290	87260	209310	134790	63070	139840	377030	255720	169370	113110	114440	111110	C02862	HMDB0002013	213144	LMFA07070054	25576-40-3
LIPID-P-0005	Carnitine C5:0	FA	CAR	246.171	245.163	[M+H]+	C12H23NO4	309570	346670	249910	283280	262430	296970	74010	263590	69244	326070	136530	105690	259520	278560	165030	141590	157510	146060	748420	117710	207190	150110	125160	437080	314790	343170	72037	285680	340440	282410	266910	172160	161100	161080	271810	264920	271550	C02301	HMDB0000688	6426851	LMFA07070077	31023-24-2
LIPID-P-0006	Carnitine C4-OH	FA	CAR	248.15	247.142	[M+H]+	C11H21NO5	11873	6068.9	6736.9	13080	11670	7998.8	34463	15260	4226.3	20511	32382	14247	13247	7930.8	17706	6641.2	9954.3	17125	28190	11471	43445	9691.1	33416	10095	6349.3	19565	13558	11322	22874	3304.5	7294.2	89694	38308	36953	14653	13242	11561	C02301	-	-	LMFA07070071	-
LIPID-P-0007	Carnitine C6:0	FA	CAR	260.187	259.178	[M+H]+	C13H25NO4	243840	79163	44421	152200	47217	82900	105030	100380	42754	95443	105080	118320	87558	73065	160440	100900	94132	243210	234920	40318	249890	51125	138380	91028	97014	111950	49579	79246	252750	37775	92561	340500	276150	217030	102030	96890	102270	C02301	HMDB0000705	6426853	LMFA07070070	6418-78-6
LIPID-P-0008	Carnitine C5-OH	FA	CAR	262.166	261.158	[M+H]+	C12H23NO5	14742	11921	10136	9232.3	10612	11632	9009.8	8206.3	9747.2	10956	20828	16906	8807.2	19215	16686	15208	16105	17768	31020	16539	27174	18374	17742	12175	13139	15067	10088	9455.1	19210	8824.1	12086	28206	20971	15711	11385	10684	13145	C02301	HMDB0062555	57357187	LMFA07070073	-
LIPID-P-0009	Carnitine C6-OH	FA	CAR	276.182	275.173	[M+H]+	C13H25NO5	4320.1	6521.2	6289.1	5729.8	7443.8	3478.5	10584	8363.7	5510	6676.8	19835	9743.4	9799	4750.1	11342	4923.9	8709.5	16908	14882	5337.4	24759	5641.9	14181	5228.5	3068.7	13511	7873.6	5333.3	8582.8	4245.8	5039.3	43609	19838	26303	5061.9	7261.9	3466.1	C02301	HMDB0013130	-	LMFA07070072	-
LIPID-P-0010	Carnitine C8:0	FA	CAR	288.218	287.21	[M+H]+	C15H29NO4	2146900	517250	274360	1058900	342400	628260	607030	651050	316690	564090	508510	741950	611000	509440	1488700	1708200	960200	1559700	1211400	142310	1340700	162090	614750	635650	836650	772860	378110	342540	2110600	230420	594870	1748200	1854700	1415700	699210	743880	694700	C02301	HMDB0000791	11953814	LMFA07070095	25243-95-2
LIPID-P-0011	Carnitine C6-2OH	FA	CAR	290.161	289.153	[M+H]+	C13H23NO6	80155	104930	71954	76696	64064	74566	15705	65578	19478	76103	26235	28156	64127	60624	30738	31783	35164	33072	145320	24293	36599	31036	28008	111090	89910	76321	16606	76562	83510	78546	63208	32435	33555	32072	71831	74659	70157	C02301	HMDB0000552	128145	LMFA07070087	102673-95-0
LIPID-P-0012	Carnitine C9:0	FA	CAR	302.233	301.225	[M+H]+	C16H31NO4	50958	36468	25575	98686	22585	34544	46808	21263	19625	14236	94484	71971	50928	67308	63727	40789	36550	53789	64007	59031	63473	47166	33365	45144	174830	30329	22066	18472	70885	20082	40014	125940	73302	91683	47210	48745	50174	C02301	HMDB0006320	53477823	LMFA07070029	-
LIPID-P-0013	Carnitine C10:0	FA	CAR	316.25	315.241	[M+H]+	C17H33NO4	4866800	1213300	480380	2055900	695410	1394900	1521900	1415100	722360	1174800	802800	1514800	1192300	1243800	3702400	2930000	2305600	3895500	3363800	256530	3062300	324350	1413900	1399200	1519100	1724200	803590	584040	5007800	449290	1311700	4598600	4084600	2910300	1597300	1618600	1560500	C02301	HMDB0000651	10245190	LMFA07070059	1492-27-9
LIPID-P-0014	Carnitine C12:0	FA	CAR	344.281	343.272	[M+H]+	C19H37NO4	543620	167550	77412	251880	102860	172870	375650	255220	107810	136800	123700	116150	143810	217590	300530	117790	152090	349790	298990	43395	368690	54096	114910	205240	173910	267340	172830	77649	735420	73234	243010	760090	457610	323650	216640	223460	219040	C02301	HMDB0002250	168381	LMFA07070062	25518-54-1
LIPID-P-0015	Carnitine C13:0	FA	CAR	358.295	357.288	[M+H]+	C20H39NO4	72340	68296	53948	56897	22291	87208	65846	61628	21705	21951	58424	112000	238800	61363	49734	17921	33260	70395	71234	30853	151230	47025	48482	60637	73003	28270	35767	10019	126380	35585	54474	169420	179600	96121	73788	70288	71076	C02301	-	-	-	-
LIPID-P-0017	Carnitine C14:0	FA	CAR	372.313	371.304	[M+H]+	C21H41NO4	137310	98884	62087	90288	65271	87440	256900	139160	119890	83382	431590	217520	77676	110420	328580	148600	181530	332730	337500	85802	323190	205690	207330	172120	67596	123350	266220	73917	323590	72277	117960	859440	385410	322070	139660	147390	151180	C02301	HMDB0005066	53477791	LMFA07070102	25597-07-3
LIPID-P-0019	Carnitine C12:1-2OH	FA	CAR	374.255	373.246	[M+H]+	C19H35NO6	111530	109490	104880	97938	99199	110270	33608	103140	34175	112720	69777	62138	115100	100460	73560	70476	75064	65304	222000	59777	71103	75997	72025	126530	153830	135540	32126	110700	115060	113970	121570	67384	79234	71687	94845	116640	100960	C02301	-	-	LMFA07070083	-
LIPID-P-0020	Carnitine C14-OH	FA	CAR	388.307	387.298	[M+H]+	C21H41NO5	11916	11878	9442.4	15682	14343	10409	34237	15635	8583.3	9016.2	9339.7	12219	12858	12809	16790	5070.6	15451	28391	31415	5198.7	44899	7455.9	19277	11737	11321	19168	13645	8014.9	15341	6039.1	13124	62274	42922	23406	13989	13302	17252	C02301	-	-	LMFA07070045	-
LIPID-P-0021	Carnitine C16:0	FA	CAR	400.344	399.335	[M+H]+	C23H45NO4	736300	687590	490000	664760	501640	618160	1006100	740210	916410	729120	5958100	1620600	735380	602720	2352400	1293000	1568600	2070100	2055400	775340	1886200	1478400	1610300	997690	530030	673910	1859300	644770	1407200	598630	709430	2559700	2023900	1783200	828100	899520	762280	C02990	HMDB0000222	11953816	LMFA07070004	2364-67-2
LIPID-P-0022	Carnitine C16-OH	FA	CAR	416.339	415.33	[M+H]+	C23H45NO5	5034.7	13263	17522	15421	6447.6	10387	33869	10834	11580	6742.3	24443	13180	8667.3	7767.3	17043	8530.9	10063	25809	35710	5725.2	28240	17684	25733	3248	5612.3	12514	20197	8920.5	28594	5848.1	10625	93492	30027	29689	12497	12584	13162	C02301	HMDB0013336	126456228	LMFA07070113	195207-76-2
LIPID-P-0023	Carnitine C18:0	FA	CAR	428.375	427.366	[M+H]+	C25H49NO4	257570	329670	154080	212350	201210	322590	394920	299160	412660	338580	1369300	371510	309860	363940	631120	454760	579740	579770	755030	382710	581590	439110	751010	362170	248470	244290	497840	237200	587680	182330	309290	823060	662370	777700	329300	331130	319180	C02301	HMDB0000848	52922056	LMFA07070008	25597-09-5
LIPID-P-0024	Carnitine C20:0	FA	CAR	456.404	455.397	[M+H]+	C27H53NO4	11793	21002	6761.4	10607	13647	18750	16032	20603	16957	19305	42418	16475	20195	20458	19829	23124	18768	21186	28989	17447	17942	12048	26845	13654	14676	12391	38487	15742	19039	13172	19296	24428	31642	33178	15941	18312	16973	C02301	-	-	-	-
LIPID-P-0025	Carnitine C18-OH	FA	CAR	444.37	443.361	[M+H]+	C25H49NO5	6001.5	8506.6	8711.4	14338	4129.4	6393.1	20693	7026.4	10336	7416.9	15224	7503	7114.9	9067.1	17630	9179.6	13615	18220	29413	9580.2	24821	9798.8	20725	8917.7	6007.3	6164.2	14947	4512.9	25072	2072.8	10220	53150	18515	18609	10310	12916	9477.3	C02301	-	-	LMFA07070043	-
LIPID-P-0026	Carnitine C3:1-2OH	FA	CAR	248.113	247.106	[M+H]+	C10H17NO6	11902	4285.2	7278	9937.8	7351.2	8046.3	21520	10686	4138	18161	28323	8363.1	10088	7667.2	14743	5582.8	7041.8	18034	23479	11166	33402	13594	23982	6495.2	6123.3	18527	9966.3	5471.3	22937	2749	5361.8	78731	33170	32915	8470.4	11426	9825.7	C02301	HMDB0002095	91825606	LMFA07070080	910825-21-7
LIPID-P-0027	Carnitine C4:1-2OH	FA	CAR	262.129	261.121	[M+H]+	C11H19NO6	14307	9364	8293.2	8699.9	6703.9	11262	7266	9632.2	10233	11508	20092	17994	10297	18216	12327	9115.6	17820	17199	29553	12733	27214	20016	18643	13422	14483	13360	9909.2	10519	14659	7078.3	11004	28857	17493	12309	9508.5	11087	9574.8	C02301	HMDB0061717	-	LMFA07070101	-
LIPID-P-0028	Carnitine C5:1	FA	CAR	244.155	243.147	[M+H]+	C12H21NO4	5877.1	5342.7	4751.1	4842.4	3697.3	5617.1	2400.9	3920	6776.6	3715.8	15102	11195	3711.2	6864.9	4241.9	2431.5	15728	21474	10603	7486.1	12029	10208	5480.5	9165.8	10156	8766.4	5280.9	6733.5	6282	3156.8	6959.1	11224	12253	5070.2	7049.8	5607.3	4321.1	C02301	HMDB0002366	91825636	LMFA07070108	64681-36-3
LIPID-P-0029	Carnitine C6:1	FA	CAR	258.171	257.163	[M+H]+	C13H23NO4	6551.5	8757.6	7507.5	6186.1	4112.8	9941.8	11146	9496.8	4133.8	5511.9	57125	9583.9	6725.3	6084	14636	12800	5451.6	15047	9746	13327	20734	6581.2	7374.1	4877.8	7286.4	11044	7319.1	4088.4	9242	2317.1	5143.3	37085	33199	11297	6242.4	9745	7178.1	C02301	HMDB0013161	-	LMFA07070031	-
LIPID-P-0030	Carnitine C5:1-2OH	FA	CAR	274.13	273.121	[M+H]+	C12H19NO6	2086500	1810100	1828500	1879500	1786300	1910500	1902600	1887400	1930600	1766900	5682600	5160400	1864900	1847800	6419600	5571800	5586200	5645800	5638900	5461100	5309800	5384700	5244100	1779900	1909800	2132400	2301300	1699300	1903700	1705600	1774700	5852100	5733400	5981100	1798600	1986000	1942100	C02301	-	-	LMFA07070065	-
LIPID-P-0031	Carnitine C8:1	FA	CAR	286.203	285.194	[M+H]+	C15H27NO4	928470	540260	794040	409140	382530	708360	686670	981750	249250	548950	2641200	698400	533140	566770	1243300	341120	281290	533310	686790	670510	1880900	169510	700240	254900	622450	1030900	675240	436630	471630	214620	1046700	2049300	2952100	2392000	623870	650620	604120	C02301	HMDB0013324	70679121	LMFA07070014	-
LIPID-P-0032	Carnitine C8:1-OH	FA	CAR	302.197	301.189	[M+H]+	C15H27NO5	34975	30886	10352	58358	18626	24329	32550	13936	12547	14716	60998	44283	31067	47088	51083	24528	27743	31541	27140	45915	46797	33585	31028	32505	117580	25413	21489	13302	45920	11573	26626	79912	51675	52597	32985	36960	29925	C02301	-	-	LMFA07070038	-
LIPID-P-0033	Carnitine C10:1	FA	CAR	314.234	313.225	[M+H]+	C17H31NO4	1824100	610450	335470	995580	281460	704410	699960	1086200	288130	665830	865310	857210	596370	634990	1210600	869110	708440	1242000	1290500	270600	2128400	151300	630940	674690	614990	927460	427090	408590	1472900	270310	816640	2241500	3254900	1773200	731270	762550	774000	C02301	HMDB0013205	-	LMFA07070056	-
LIPID-P-0034	Carnitine C10:1-OH	FA	CAR	330.229	329.22	[M+H]+	C17H31NO5	32042	38146	11811	54469	10660	23642	24236	15248	16036	13115	41401	58118	28166	42044	57393	19408	26141	32555	66960	28287	59704	22419	33102	40027	147520	23139	19523	8898.4	50994	8840.3	23568	110730	66201	66351	43089	42053	30918	C02301	-	-	LMFA07070047	-
LIPID-P-0035	Carnitine C12:1	FA	CAR	342.265	341.257	[M+H]+	C19H35NO4	933860	390320	144620	596170	194920	280600	962070	561960	226390	329050	275380	615170	272440	345650	860180	222290	367770	1252200	942250	70637	1129000	133580	400120	470390	260330	548590	311870	162810	1525100	194630	481440	2826100	1711300	813560	470260	485010	473740	C02301	HMDB0013326	-	-	-
LIPID-P-0036	Carnitine C12:1-OH	FA	CAR	358.26	357.252	[M+H]+	C19H35NO5	27555	15757	6209.1	20952	9167.4	13865	42176	25121	8335.3	14838	28689	26436	9402.2	15460	32976	10399	16583	41181	46174	6828.8	57119	10122	19493	18434	14101	26146	21528	7273.1	36984	6144.4	22604	142700	98103	49168	21216	20824	19306	C02301	-	-	LMFA07070024	-
LIPID-P-0037	Carnitine C14:1	FA	CAR	370.297	369.288	[M+H]+	C21H39NO4	681680	284040	113440	379530	244850	194790	655500	308660	164740	287960	427970	645590	144740	218520	850730	236870	449780	1699000	1271500	98408	1699800	170170	731850	276220	129550	471950	289510	110500	1260800	137830	312510	3533600	1478500	1086800	377250	341270	347030	C02301	HMDB0002014	22833575	LMFA07070057	835598-21-5
LIPID-P-0038	Carnitine C14:1-OH	FA	CAR	386.292	385.283	[M+H]+	C21H39NO5	48332	38312	15136	42795	19339	24296	90613	33668	18070	26122	32776	33485	20802	25487	59820	11621	29664	103670	93101	6775.7	117250	12724	38703	38875	21947	58114	42237	15223	72054	16313	41348	256970	133940	63987	36640	38419	38800	C02301	HMDB0013330	-	-	-
LIPID-P-0039	Carnitine C16:1	FA	CAR	398.328	397.319	[M+H]+	C23H43NO4	243080	167310	78493	193960	144630	122450	324760	172620	174590	184250	671410	511440	114260	116270	512850	154100	325630	890130	442660	69493	540040	242430	397390	260760	88195	182680	311370	118090	511870	170220	178920	937490	522160	350840	209170	213730	194510	C02301	HMDB0006317	53477817	LMFA07070097	-
LIPID-P-0040	Carnitine C16:1-OH	FA	CAR	414.322	413.314	[M+H]+	C23H43NO5	12688	8671	8144.2	17949	8778.7	6740.6	38908	8190.9	7463.2	9151.5	10928	15803	6816.6	9088	20843	6443.9	18046	36962	33584	2240.9	40061	9082.8	22080	11002	4339.9	13544	14911	4467.4	34729	5557.7	11191	121070	28650	24098	14134	14440	13321	C02301	HMDB0013333	-	LMFA07070044	-
LIPID-P-0042	Carnitine C18:1	FA	CAR	426.36	425.351	[M+H]+	C25H47NO4	1472800	1105200	574370	1178400	991960	1002200	1248400	974380	1444000	1447500	7843900	3539500	867350	1240700	2924700	1368700	2036200	3969900	3127100	724010	2933000	1718400	2966200	1777900	709890	1002600	2525300	782640	2601300	1299400	897570	3304800	2847100	1886900	1251700	1287500	1252200	C02301	HMDB0005065	46907933	LMFA07070096	38677-66-6
LIPID-P-0045	Carnitine C18:1-OH	FA	CAR	442.355	441.345	[M+H]+	C25H47NO5	12326	11187	5027.6	19288	12247	7757.2	36066	8313.7	7153.9	11443	19749	12104	11518	9689.6	16469	5303.8	11432	40310	32461	4784.2	47351	9645.6	27463	9012.1	5398.6	19057	17228	6959.9	40459	4471	14283	108500	20840	20864	13885	13856	13673	C02301	HMDB0013339	-	LMFA07070025	-
LIPID-P-0046	Carnitine C10:2	FA	CAR	312.218	311.21	[M+H]+	C17H29NO4	122240	44926	30537	56481	32032	62571	60719	78361	31557	39650	154200	123750	50298	62119	114620	73323	59917	106450	104260	52794	180290	33655	75897	46936	46376	70347	34309	36871	100730	31619	88480	213280	289510	174330	56343	54051	64444	C02301	HMDB0006469	-	LMFA07070015	-
LIPID-P-0047	Carnitine C14:2	FA	CAR	368.281	367.272	[M+H]+	C21H37NO4	488330	157880	65469	221890	106350	147380	335770	307170	77607	217380	292240	190100	105350	137420	280400	102030	148440	503530	334190	44749	781860	43214	154210	250120	85085	257670	183830	72578	835370	69265	326590	1040500	812880	491190	219710	228770	210220	C02301	HMDB0013331	-	LMFA07070020	-
LIPID-P-0048	Carnitine C16:2	FA	CAR	396.313	395.304	[M+H]+	C23H41NO4	65737	37843	17906	36951	27503	26372	73222	54082	17962	47003	193550	54804	19265	23893	71282	39253	41808	127620	96737	20406	209670	18111	56819	56358	17429	42553	78026	26067	134190	19512	100340	249300	177070	109780	50757	39745	54708	C02301	HMDB0013334	-	LMFA07070021	1911579-97-9
LIPID-P-0049	Carnitine C18:2	FA	CAR	424.344	423.335	[M+H]+	C25H45NO4	1236900	868250	538380	582810	494480	927830	552700	886800	722680	1258300	12590000	2262300	593840	939300	2194000	993090	1288000	1970600	2162800	907420	2538900	1123400	1664400	1722800	516850	606570	2092900	799570	1362500	801080	970620	1631400	2723800	1048600	904500	975700	911030	C02301	HMDB0006469	6450015	LMFA07070092	36816-10-1
LIPID-P-0050	Carnitine C20:2	FA	CAR	452.374	451.366	[M+H]+	C27H49NO4	45480	33952	17415	16222	12840	19442	17204	34277	25115	55106	326890	56927	27445	36129	84731	32682	48152	66640	100990	23733	89085	41793	67355	49535	12759	25277	83322	24787	45019	26335	40821	50079	84177	41052	27226	26966	33340	C02301	-	-	-	-
LIPID-P-0051	Carnitine C18:2-OH	FA	CAR	440.339	439.33	[M+H]+	C25H45NO5	10960	9262	3860.4	9340.7	5202.4	6554.2	23999	10979	4691.3	6272.9	31200	8671	7812	6640.4	8789.1	9	5774.3	18051	12900	9	39750	9	10493	7508.3	2892.1	11145	15181	7112.9	20928	2430.3	9598.7	69169	27181	17429	6810.8	9394.2	11480	C02301	-	-	LMFA07070042	-
LIPID-P-0052	Cholesterol	ST	Cho	369.4	386.355	[M-H2O+H]+	C27H46O	4949900	5181500	4742800	5537800	5452000	5448300	5457000	5411800	5868100	5312400	5400600	5946500	4773400	5500200	5712400	5460300	5795100	6185800	5320600	5174800	5355500	4795900	7079600	5202600	5609300	5289800	4269700	5635600	5856300	5282300	5358900	5612200	5819400	6350000	5261200	5404700	5086000	C00187	HMDB0000067	-	LMST01010001	-
LIPID-P-0054	CE(14:0)	ST	CE	614.597	596.553	[M+NH4]+	C41H72O2	37695	65356	91005	50657	61203	50547	193680	95109	142810	30638	3654.4	28013	48396	80295	10814	22701	18241	22968	15986	12821	6906.4	32931	8142.4	82594	90564	54445	51468	124250	57211	103250	40948	34424	20747	16288	72572	84621	93968	C02530	HMDB0006725	99486	LMST01020004	1989-52-2
LIPID-P-0055	CE(15:0)	ST	CE	628.603	610.569	[M+NH4]+	C42H74O2	53314	143070	164470	121780	200580	135460	333520	110940	271700	53499	12855	23007	126750	248670	10591	12110	14524	17856	11170	16005	14118	29640	7039.9	166010	175350	108720	101780	165250	224300	214570	98293	29116	15995	12888	134040	175290	169220	C02530	HMDB0060057	24779606	LMST01020027	-
LIPID-P-0056	CE(16:0)	ST	CE	642.628	624.585	[M+NH4]+	C43H76O2	4143500	5723800	4509400	4378300	7378000	5357600	6447800	5560800	5884700	3708700	371800	606230	4190500	5101900	527700	623270	640660	802250	538050	496930	483660	486540	672480	5165700	5532000	4689900	5150200	5594300	7313900	4564200	4127100	653600	646940	621440	4917000	5299800	4667600	C11251	HMDB0000885	246520	LMST01020005	601-34-3
LIPID-P-0057	CE(18:0)	ST	CE	670.66	652.616	[M+NH4]+	C45H80O2	768650	1422600	1251400	1009000	1593300	1290800	1885000	1178600	1703700	1061700	109450	107610	740710	1355600	82646	145230	121720	149550	111180	120090	104360	101180	112810	1645300	1828200	1628900	1162100	1343900	2822200	1177400	821650	186050	113280	140900	1160800	1425300	1442300	C02530	HMDB0010368	53480457	LMST01020007	-
LIPID-P-0064	CE(16:1)	ST	CE	640.613	622.569	[M+NH4]+	C43H74O2	532360	737850	648680	863340	758710	578270	1531500	901350	864920	347520	62067	170170	369590	619480	182510	143000	169950	419090	139420	122870	111120	303790	133930	787560	579960	747020	844280	1242500	904030	1128600	490840	278980	167290	116160	768690	757770	779560	C02530	HMDB0000658	13828666	LMST01020006	16711-66-3
LIPID-P-0065	CE(17:1)	ST	CE	654.619	636.585	[M+NH4]+	C44H76O2	143330	246810	260700	320950	243080	203010	516830	239670	372580	134260	19625	37059	159210	289750	19588	20326	35944	62788	28226	24033	26666	66212	40864	263010	354580	247460	172460	295150	394470	322160	146850	68785	23183	22605	246750	278270	295680	C02530	HMDB0060060	-	LMST01020023	-
LIPID-P-0066	CE(18:1)	ST	CE	668.644	650.6	[M+NH4]+	C45H78O2	6052600	6797700	5071900	6825100	7504500	6039300	8211000	6425500	8201400	6199200	1145700	1468700	5721500	6888200	1135400	1560600	1303300	1882600	1508300	1095700	1056900	1645600	1515700	7056900	8517300	7265900	6576800	6974400	8948000	6665100	5691000	1464600	1359600	1332600	6965700	7375300	6390800	C14641	HMDB0000918	50938266	LMST01020003	303-43-5
LIPID-P-0068	CE(20:1)	ST	CE	696.675	678.631	[M+NH4]+	C47H82O2	55543	56495	45551	45356	95596	40390	111710	48007	84707	52481	5790.1	31668	66474	52529	4496.6	6684.8	6758.5	8332.1	7609.2	5293.7	5746	4996.3	9166.2	61533	50507	78584	48901	38726	106330	225550	41685	17599	8235.1	10227	66639	64460	67003	C02530	HMDB0005193	53477794	LMST01020011	70832-37-0
LIPID-P-0072	CE(17:2)	ST	CE	652.599	634.569	[M+NH4]+	C44H74O2	51968	67472	62462	60968	71073	72530	125810	85608	91096	44925	20766	22324	50938	91621	10205	9602.2	7360.2	13667	6272.9	21622	9	11328	6400.8	53646	81585	73397	49708	109500	94011	90526	70366	18409	21978	13746	73205	75117	74406	C02530	-	-	-	-
LIPID-P-0073	CE(18:2)	ST	CE	666.628	648.585	[M+NH4]+	C45H76O2	27493000	34876000	28063000	33235000	44265000	37634000	42539000	46638000	37545000	35186000	12846000	10596000	27594000	45599000	11570000	11658000	9693100	9397100	10600000	10277000	10369000	7240500	10274000	40405000	36023000	38518000	35705000	33393000	45154000	38360000	27999000	11734000	14037000	13511000	41340000	39240000	32787000	C15441	HMDB0000610	131801653	LMST01020008	604-33-1
LIPID-P-0075	CE(20:2)	ST	CE	694.657	676.616	[M+NH4]+	C47H80O2	140050	131130	90805	133320	133120	123700	167940	150850	143510	165350	53316	44609	144980	152400	31003	47299	29779	51364	36538	36054	40769	32377	30564	210050	179810	167390	136660	140570	220960	118850	101290	38162	61268	52112	152520	160440	140580	C02530	HMDB0006734	53477891	LMST01020012	77715-45-8
LIPID-P-0077	CE(18:3)	ST	CE	664.613	646.569	[M+NH4]+	C45H74O2	1418300	1909900	1960800	1500000	4360800	2459500	4122900	3089100	2693200	1561000	751100	850430	1034900	2539400	362990	490410	410940	672900	459500	710200	545300	335610	302330	1905100	2227400	3128400	1780600	2711500	2664400	3450700	2459700	719400	687200	434400	2885000	2566000	2707900	C02530	HMDB0010370	6436907	LMST01020009	-
LIPID-P-0079	CE(20:3)	ST	CE	692.644	674.6	[M+NH4]+	C47H78O2	2312600	3239900	4197200	2937000	4445100	3452700	5446700	4232200	5055900	2590600	817040	1024400	1308500	3694700	495590	977190	762670	1023800	789200	817680	830520	945610	739700	3679900	4722600	3673900	4068900	6087800	3622400	5717900	2249100	1223000	1250300	924040	3832300	4424200	3870700	C02530	HMDB0006736	53477892	LMST01020013	7274-08-0
LIPID-P-0083	CE(20:4)	ST	CE	690.585	672.585	[M+NH4]+	C47H76O2	18301000	16939000	19150000	14672000	25192000	22482000	20142000	18676000	25348000	11155000	6522200	7164700	14548000	24681000	5884400	6594600	7769400	5650900	4944200	3984600	4979800	2862800	6010400	24838000	26580000	22808000	23524000	18911000	27315000	20221000	21551000	5427200	5417600	6099300	21234000	21498000	21324000	C02530	HMDB0006726	6479222	LMST01020014	604-34-2
LIPID-P-0084	CE(22:4)	ST	CE	718.66	700.616	[M+NH4]+	C49H80O2	184940	177180	148210	128720	231940	222280	253260	237760	249520	137650	45263	29533	134620	227520	58861	53458	61479	72467	40907	55343	33450	56546	64478	236910	230000	170080	218980	331340	338490	194610	197900	68040	64550	40170	253150	258810	239710	C02530	HMDB0006729	16061341	LMST01020018	14940-92-2
LIPID-P-0087	CE(20:5)	ST	CE	688.613	670.569	[M+NH4]+	C47H74O2	3687200	5603700	13853000	3481800	16430000	11452000	11414000	9935500	11413000	2366100	2243000	4680500	8473400	8072700	1392300	1174200	1463800	3446000	1939700	1656600	1039200	1092800	1234200	6694600	5163400	5786900	2998800	8945400	13830000	14328000	8590700	2966100	2508000	2951300	8668200	9493300	9193200	C02530	HMDB0006731	53477889	LMST01020015	74892-97-0
LIPID-P-0089	CE(22:5)	ST	CE	716.644	698.6	[M+NH4]+	C49H78O2	815910	1294100	1109400	667080	1384500	1377200	1888800	1267800	1729100	487760	349080	335470	702150	1895700	437200	424240	533980	707900	270230	314480	456150	469300	507430	1803600	1582400	914270	1357500	1738300	2485100	1045700	988130	517770	335470	265760	1435800	1552000	1443600	C02530	HMDB0010374	53480462	LMST01020031	-
LIPID-P-0092	CE(22:6)	ST	CE	714.628	696.585	[M+NH4]+	C49H76O2	9005700	10037000	11267000	7977300	10555000	20181000	9251200	15021000	12598000	5028200	2215300	4950300	11951000	9580400	3387600	1553900	1306500	5541400	2301700	1741700	3194000	2054300	3947300	15470000	10480000	8720700	8138700	10771000	18530000	12579000	6906700	2043400	3973400	1930700	11486000	11358000	10563000	C02530	HMDB0006733	53477890	LMST01020019	70110-50-8
LIPID-P-0095	SPH(d16:1)	SL	SPH	272.259	271.251	[M+H]+	C16H33NO2	642420	896480	737420	734530	725810	640920	739640	745280	747400	669980	2376400	2243500	624050	752510	2811300	2418600	2394800	2619600	2556600	2260400	2288100	2474900	2628700	741610	826790	767690	730290	829430	818810	759280	663340	3171700	2420300	2763100	804430	827310	832020	C00836	-	-	LMSP01040008	-
LIPID-P-0105	Cer(d18:0/22:0)	SL	Cer	624.629	623.622	[M+H]+	C40H81NO3	27779	73015	55817	98110	59475	93445	125730	136580	66171	103100	27234	79467	57287	128150	47236	39980	41783	79451	31780	33195	57612	33823	48624	72123	104940	93624	74254	186740	132530	59099	36846	79861	161990	111910	82034	100040	104510	C00195	HMDB0011765	5283575	LMSP02020010	-
LIPID-P-0106	Cer(d18:0/24:0)	SL	Cer	652.661	651.653	[M+H]+	C42H85NO3	21749	29444	72148	113690	59953	63284	54155	207790	43987	68829	39250	53508	16864	119280	51919	34207	36693	83071	47006	48822	48764	42973	67774	120550	43394	79171	44324	154060	156160	28797	49952	46658	155780	78880	80331	71807	75434	C00195	HMDB0011768	5283577	LMSP02020012	-
LIPID-P-0107	Cer(d18:0/24:1)	SL	Cer	650.6	649.637	[M+H]+	C42H83NO3	132970	230130	135790	291530	271870	119810	601960	242400	343120	63034	87941	506820	95648	268230	149620	154160	160080	398870	103800	109390	163030	87647	480430	157580	106720	255820	83948	187640	512060	558200	94092	604620	240410	116750	202760	221940	251300	C00195	HMDB0011769	-	LMSP02020011	-
LIPID-P-0109	Cer(d18:1/16:0)	SL	Cer	538.52	537.512	[M+H]+	C34H67NO3	627480	661780	691710	828770	741820	633160	778830	910140	779360	629020	769700	489280	672380	876590	485950	767060	563410	758220	437330	361030	357980	504450	722870	856970	733580	861940	685240	704360	1082500	702220	692670	704830	532860	732270	774520	794330	736550	C00195	HMDB0004949	5283564	LMSP02010004	-
LIPID-P-0114	Cer(d18:1/21:0)	SL	Cer	608.598	607.59	[M+H]+	C39H77NO3	33313	44523	49783	39802	42666	42108	73661	54529	41207	31815	13259	21135	29071	66044	12599	25654	15379	10672	10630	11229	9062.8	13694	24374	45732	63631	56205	40568	59765	41734	52555	38292	31088	23424	24842	45715	49808	45065	C00195	-	-	-	-
LIPID-P-0115	Cer(d18:1/22:0)	SL	Cer	622.614	621.606	[M+H]+	C40H79NO3	1948200	3060800	2860900	2803300	2081400	3244100	3846500	4650800	2525000	5245900	1293900	1125300	2585900	4137800	1155700	1315800	1105400	1051400	1235900	1435000	1084200	1271600	1602000	3504200	4184300	3005800	3997600	5707800	3304900	2720700	2395000	1362600	1532400	2301900	3208200	3230300	3226700	C00195	HMDB0004952	5283567	LMSP02010008	-
LIPID-P-0116	Cer(d18:1/23:0)	SL	Cer	636.629	635.622	[M+H]+	C41H81NO3	1459300	2035800	2615400	2632800	2122900	2685800	3095000	3336700	2350300	2562700	944790	800180	1590200	4165600	571450	2147600	740020	617770	1234000	1640800	879060	887250	752590	2786200	3339700	2573700	2790600	4318000	3498500	1923000	1713700	1315900	2313800	2253000	2660500	2773800	2516400	C00195	HMDB0000950	52931115	LMSP02010021	67605-84-9
LIPID-P-0117	Cer(d18:1/24:0)	SL	Cer	650.645	649.637	[M+H]+	C42H83NO3	4569400	8883500	10795000	12550000	8308800	12315000	8944600	15798000	9459100	16790000	5136000	2693800	10134000	14870000	4941500	4913600	2710200	4070400	5760800	5711400	3053600	4327200	5639500	11285000	16983000	10018000	17322000	17577000	12026000	5842400	8168600	4208400	7057800	9943200	10507000	10415000	10214000	C00195	HMDB0004956	5283571	LMSP02010012	-
LIPID-P-0118	Cer(d18:1/25:0)	SL	Cer	664.661	663.653	[M+H]+	C43H85NO3	244180	449180	704760	724820	532760	545290	492710	1031300	788990	413400	188640	146380	400030	1058500	207470	250180	195570	114350	129210	240420	195980	176350	130570	568490	637780	723560	533800	625140	685160	407500	362540	211150	286260	273980	576680	600630	492750	C00195	HMDB0004957	9547202	LMSP02010013	-
LIPID-P-0119	Cer(d18:1/26:0)	SL	Cer	678.676	677.669	[M+H]+	C44H87NO3	73856	112240	143850	236890	106370	158150	120400	251760	195340	144360	46994	19837	102920	249830	51484	59875	40772	49011	48553	39153	16612	34362	34774	211790	228050	156280	170270	126850	168650	107630	91902	21010	98699	69295	185720	157260	164790	C00195	HMDB0004955	5283570	LMSP02010011	-
LIPID-P-0124	Cer(d18:1/24:1)	SL	Cer	648.629	647.622	[M+H]+	C42H81NO3	4493700	7206900	3272300	4892200	5168000	2603000	9514100	4004900	7333700	2501300	1086000	3725700	2493700	5562300	1853400	2891000	2544700	2826300	1792600	1628600	1806100	1771800	4724000	3154400	2924700	5380500	2742900	4050100	5810700	9906400	2758200	3999900	1686200	2045600	4628800	5292800	4454000	C00195	HMDB0004953	5283568	LMSP02010009	-
LIPID-P-0125	Cer(d18:1/26:1)	SL	Cer	676.661	675.653	[M+H]+	C44H85NO3	41838	82671	65306	94564	82372	49891	103270	87237	89629	60278	12832	30871	72566	88927	58370	66320	51674	79532	40531	45469	56455	31078	122180	67826	59863	82176	69407	46023	100670	50358	34438	48094	46625	52573	60967	69402	62729	C00195	-	5283569	LMSP02010010	-
LIPID-P-0126	Cer(d16:1/16:0)	SL	Cer	510.6	509.481	[M+H]+	C32H63NO3	10127	32022	29953	19172	23613	33653	32694	33061	59852	18370	15971	18235	35808	52706	6858.2	16297	11620	22550	10645	14969	13314	18603	7263.5	39209	42005	51740	16669	30113	32761	35516	14347	23630	15444	20438	33337	39110	22728	C00195	-	-	-	-
LIPID-P-0127	Cer(d16:1/18:0)	SL	Cer	538.6	537.512	[M+H]+	C34H67NO3	18105	42364	48376	37619	20787	24483	82295	48103	66826	13807	8483.9	34929	32300	62453	26920	35487	34317	15657	22687	18568	17620	23488	36382	61959	48630	51382	22131	44435	56273	51437	19823	89199	32594	44623	42712	59033	52553	C00195	-	-	LMSP02010046	-
LIPID-P-0128	Cer(d16:1/20:0)	SL	Cer	566.6	565.543	[M+H]+	C36H71NO3	20961	77838	53718	34352	40825	41728	116090	42376	99984	25434	13692	43061	33347	82405	19074	58314	32371	16827	21516	16447	15595	38581	35597	60326	43282	54692	37571	62530	44694	79690	14895	79279	33012	29260	58654	47213	60782	C00195	-	-	LMSP02010047	-
LIPID-P-0130	Cer(d16:1/23:0)	SL	Cer	608.6	607.59	[M+H]+	C39H77NO3	43095	70807	114070	50586	49139	101650	137970	85002	188470	37101	39955	41556	62437	192580	10291	63008	24893	11368	27783	52476	17175	41344	13094	138350	119280	91227	63917	140920	96589	92156	37517	46731	55182	48649	89306	108700	99756	C00195	-	-	LMSP02010017	-
LIPID-P-0131	Cer(d16:1/24:0)	SL	Cer	622.6	621.606	[M+H]+	C40H79NO3	182090	360630	448960	269040	260620	609370	468470	657380	676120	400600	147760	147130	376970	815030	96620	253400	128990	101170	167160	244080	74734	184240	113820	778170	544040	353040	505400	540940	428530	300040	195120	169990	168090	208690	459770	390030	465810	C00195	-	-	LMSP02010050	-
LIPID-P-0134	Cer(d18:2/16:0)	SL	Cer	536.5	535.496	[M+H]+	C34H65NO3	81383	86625	54958	104070	88510	82876	87859	128250	92722	117400	67219	69059	68623	80502	56746	92259	58123	65823	49590	43468	28413	43656	75725	67410	102560	150000	88882	90506	77609	75294	95435	92019	89148	125580	90694	110790	102420	C00195	-	-	LMSP02010024	-
LIPID-P-0136	Cer(d18:2/18:0)	SL	Cer	564.6	563.528	[M+H]+	C36H69NO3	64053	101240	72621	114900	68296	72659	133740	120290	108900	54123	35466	53005	63322	86380	58169	71227	91269	45220	33003	21028	42912	56151	108010	74811	86907	89851	63161	89122	94820	84123	38448	84637	53884	112980	86877	87649	77954	C00195	-	-	-	-
LIPID-P-0140	Cer(d18:2/23:0)	SL	Cer	634.6	633.606	[M+H]+	C41H79NO3	254470	438930	596210	363300	491980	744720	516460	866480	727820	597250	248130	249530	248120	785500	155370	523020	341120	172270	223710	388960	203820	368530	180680	540630	813590	471310	718730	793780	478790	336750	394240	299470	628740	475750	633130	548800	590070	C00195	-	-	LMSP02010030	-
LIPID-P-0141	Cer(d18:2/24:0)	SL	Cer	648.6	647.622	[M+H]+	C42H81NO3	1173600	2157100	2126400	1541600	1966100	3276100	1810000	4166000	2602900	4718400	1253500	709320	1936600	2969100	900880	1138400	823490	922680	1444800	1129900	644050	1023100	1259700	2871200	3814200	2142100	4595600	3492900	1850100	1071100	2316200	682690	1967800	2582600	2509000	2367500	2419000	C00195	-	-	-	-
LIPID-P-0161	Coenzyme Q10	PR	CoQ	863.691	862.684	[M+H]+	C59H90O4	356580	346280	660180	328690	408580	383910	748300	886840	479070	1283500	554460	547970	250490	637710	189840	336340	286840	330610	236720	227250	304750	199290	223200	699540	643820	655250	391560	1075100	2630400	736890	1794000	525310	624180	625810	733490	732800	663170	C11378	HMDB0001072	5281915	LMPR02010001	303-98-0
LIPID-P-0162	DG(8:0_16:0)	GL	DG	474.411	456.381	[M+NH4]+	C27H52O5	49452	45623	50643	46816	52148	51365	39552	45855	47990	44632	61584	61389	40543	44628	51252	51012	56096	56651	47059	45775	47317	48059	55543	36666	40171	42573	41291	42501	36609	35529	32643	47283	62341	53015	42398	49005	46633	C00641	HMDB0092923	-	-	-
LIPID-P-0171	DG(12:0_20:0)	GL	DG	586.55	568.507	[M+NH4]+	C35H68O5	57219	99113	83569	74584	76842	67468	79521	66522	54644	79196	32110	38239	44020	60608	42068	44206	38583	42837	50924	39572	39108	52620	40766	78985	71631	66471	77397	88773	77536	82673	79724	44105	39020	39295	73995	72540	71764	C00641	HMDB0093103	56936308	LMGL02010340	-
LIPID-P-0174	DG(16:0_18:0)	GL	DG	614.582	596.538	[M+NH4]+	C37H72O5	14016000	19446000	16893000	16618000	17574000	16230000	16841000	16860000	15100000	16820000	6083700	7994500	14610000	14284000	6452300	7483700	5814700	7259800	7197300	6804500	6043900	5933200	7813700	15620000	17861000	17379000	15671000	18418000	17278000	16623000	16186000	6490900	6577800	6401500	17140000	16947000	16318000	C00641	HMDB0007100	9543688	LMGL02010020	-
LIPID-P-0175	DG(14:0_20:0)	GL	DG	614.582	596.538	[M+NH4]+	C37H72O5	146070	198660	165230	205630	190820	160880	171720	210470	155110	197920	64648	87728	169120	148880	81353	112560	75549	77840	87998	88060	81467	108750	93445	164540	204410	196340	150470	172150	203360	165410	154700	75130	72230	70246	181210	195260	183550	C00641	HMDB0007020	53477955	LMGL02010388	-
LIPID-P-0177	DG(17:0_18:0)	GL	DG	628.585	610.554	[M+NH4]+	C38H74O5	59447	99861	90125	95553	88206	93673	86362	87580	82999	96932	30284	38301	68089	62836	25775	25634	28118	30077	23998	28342	36581	39390	36139	98784	98120	90621	107950	91292	73357	80189	92779	46152	40356	24469	90536	104240	65066	C00641	HMDB0093808	9543693	-	-
LIPID-P-0178	DG(18:0_18:0)	GL	DG	642.613	624.569	[M+NH4]+	C39H76O5	21259000	26605000	26063000	27288000	25499000	28265000	29619000	25484000	32630000	27148000	9384300	12175000	22960000	21458000	14654000	12992000	11317000	11940000	11832000	9437600	9881300	11600000	12349000	27374000	32901000	30529000	25244000	26815000	23879000	23260000	23947000	10744000	11842000	8961300	23384000	26778000	23630000	C00641	HMDB0007158	102615	LMGL02010002	-
LIPID-P-0179	DG(16:0_20:0)	GL	DG	642.613	624.569	[M+NH4]+	C39H76O5	91518	88222	102300	100990	130300	99614	216220	102440	130060	135000	85991	56055	99852	82108	84663	74206	70645	59626	56361	42242	48007	51843	54315	95714	124740	123630	146770	93217	102260	86968	91558	51190	68126	44323	88395	97924	99046	C00641	HMDB0007107	9543710	LMGL02010042	-
LIPID-P-0180	DG(14:0_22:0)	GL	DG	642.613	624.569	[M+NH4]+	C39H76O5	179550	163690	240180	214870	216640	183740	273330	184150	229280	197270	110410	98501	196860	201910	87560	113730	88366	137200	115560	94184	87901	99790	79318	177020	284010	204040	229100	221780	172310	196390	197710	53830	66309	93888	189970	198230	155390	C00641	HMDB0007028	53477963	LMGL02010395	-
LIPID-P-0183	DG(20:0_18:0)	GL	DG	670.639	652.601	[M+NH4]+	C41H80O5	125120	225430	128450	149090	154470	156880	271170	122730	246220	115560	50127	63494	111860	145760	59963	91842	78794	69137	75457	70523	72866	57974	49484	114480	185430	164450	251810	217270	106870	165860	138170	60529	43907	80439	130820	128650	181570	C00641	HMDB0007361	3246949	-	-
LIPID-P-0188	DG(14:0_16:1)	GL	DG	556.503	538.46	[M+NH4]+	C33H62O5	355400	308020	390690	368140	371580	404310	334700	397100	347650	371410	245410	195090	411610	347090	199930	195540	203650	149970	190530	216560	220640	206250	223770	378360	404610	392240	348840	332210	315670	392500	335000	129750	180930	187460	378690	380180	361210	C00641	HMDB0007012	53477950	LMGL02010379	-
LIPID-P-0201	DG(18:0_18:1)	GL	DG	640.597	622.554	[M+NH4]+	C39H74O5	69842	244130	197160	91279	65448	72146	427420	251540	206340	102540	84144	156160	87382	195050	138360	189100	366090	104790	162550	69571	106290	390130	204110	193520	198140	134750	236130	501290	203550	273770	44794	209180	122720	212200	191790	186730	214990	C00641	HMDB0007160	6443547	LMGL02010043	-
LIPID-P-0210	DG(14:0_18:2)	GL	DG	582.519	564.475	[M+NH4]+	C35H64O5	11301	70591	79053	10407	6188.2	12223	86677	70465	38155	18745	34505	67767	14899	54072	36074	96618	73101	57800	29597	55418	50712	222400	54071	31714	39191	27265	96962	226670	25604	61878	13338	78460	65338	45540	54650	54350	55641	C00641	HMDB0007043	14275352	LMGL02010385	-
LIPID-P-0213	DG(16:1_18:1)	GL	DG	610.55	592.507	[M+NH4]+	C37H68O5	34276	128780	128340	49229	8601.5	32889	266320	125840	102060	29864	49309	184930	36735	59232	197040	123950	327780	360830	160250	34059	128690	482710	207420	73237	53605	77156	144610	297240	137760	182550	27592	310640	172110	119480	93105	70786	85343	C00641	HMDB0007131	9543694	LMGL02010026	-
LIPID-P-0214	DG(16:0_18:2)	GL	DG	610.55	592.507	[M+NH4]+	C37H68O5	230220	1041400	1050100	275760	190780	379790	843400	1174900	436670	482910	754370	482910	301180	501630	642040	1109700	709340	674930	424980	583560	1160700	1240300	1048100	744130	402390	440720	1452100	2278800	756680	690500	176600	732510	1061000	903800	690770	675780	700770	C00641	HMDB0007103	9543695	LMGL02010027	-
LIPID-P-0217	DG(18:0_18:2)	GL	DG	638.582	620.538	[M+NH4]+	C39H72O5	32063	125330	115540	45420	26011	67714	155140	153520	77609	73321	101150	117950	44268	104990	130980	149600	150030	90791	93897	73670	162470	199190	149170	102840	69542	62679	165920	287210	81227	115160	26482	153320	134820	212820	83168	101380	97473	C00641	HMDB0007161	6441562	LMGL02010050	-
LIPID-P-0218	DG(18:1_18:1)	GL	DG	638.582	620.538	[M+NH4]+	C39H72O5	690470	3508600	1833100	1195000	895070	882410	3698700	2180500	1803300	1096800	720920	1600400	870860	1881100	1504400	2069300	2753600	2790100	2078700	426740	1568700	2400100	3024700	1446600	1179600	1997300	2301000	3501000	2966900	2991100	639540	2313700	1492500	2146100	1911700	1883500	1913900	C00641	HMDB0007218	9543716	LMGL02010049	-
LIPID-P-0219	DG(18:1_20:1)	GL	DG	666.613	648.569	[M+NH4]+	C41H76O5	9829.4	49941	25678	17898	9106.6	15411	66900	20257	35408	17972	6819.6	98556	15585	30553	15083	25453	26790	30934	20050	3577.7	19762	18497	30288	21961	10902	22488	25914	50139	28946	155420	4554.6	38044	17847	35414	32507	36918	33637	C00165	HMDB0007224	9543756	LMGL02010090	-
LIPID-P-0224	DG(16:1_18:2)	GL	DG	608.535	590.491	[M+NH4]+	C37H66O5	54765	292230	259380	91699	42793	122950	340430	295760	142080	109970	61664	188620	67464	73309	218090	162220	197270	357850	116100	43180	225710	251530	226720	161470	112520	169650	262980	565740	178790	223110	68168	279710	215440	161990	206060	199960	199840	C00641	HMDB0007132	9543699	LMGL02010031	-
LIPID-P-0225	DG(16:0_18:3)	GL	DG	608.535	590.491	[M+NH4]+	C37H66O5	12489	37264	61082	9826.5	18519	18749	50684	80571	30797	19354	44663	85929	11233	28791	62236	87326	70479	59453	22493	62422	74052	141970	64282	25289	26899	28976	69054	128350	37287	65215	10026	57184	65684	55389	43310	40250	37853	C00641	HMDB0007105	9543700	LMGL02010032	-
LIPID-P-0229	DG(18:1_18:2)	GL	DG	636.566	618.522	[M+NH4]+	C39H70O5	784490	3799700	2341900	1064700	690070	1220600	2798700	2793700	1355600	1478900	1999000	1730800	953800	1952500	1951700	2585900	2272400	2549300	1785700	637300	3114800	1615500	3207000	1629000	1416000	2305200	2718800	4505500	2235400	1872100	866340	2548600	2498600	2921200	1926200	2069200	2000500	C00641	HMDB0007219	9543722	LMGL02010056	-
LIPID-P-0239	DG(16:0_20:4)	GL	DG	634.55	616.507	[M+NH4]+	C39H68O5	18318	46817	130450	28098	40849	39872	78491	73141	48700	18984	56612	78694	31308	30193	73051	120080	136350	112190	69110	261760	77726	342040	110940	84179	77216	24494	59858	177330	80390	73365	32140	86492	110570	324340	63681	63395	71073	C00165	HMDB0007112	9543736	LMGL02010070	-
LIPID-P-0240	DG(18:2_18:2)	GL	DG	634.55	616.507	[M+NH4]+	C39H68O5	1207200	4987800	3691000	1291700	780280	2155600	2814900	4555600	1085900	2466500	3541600	1350700	1337100	2438500	2384400	2347800	1829100	1954000	1604000	1276400	4408500	967980	2808900	2318400	1866400	3159000	4136200	6450700	2543600	1895700	1672200	2002400	3404800	3540800	2600000	2671200	2538000	C00641	HMDB0007248	9543729	LMGL02010063	-
LIPID-P-0242	DG(18:1_20:3)	GL	DG	662.582	644.538	[M+NH4]+	C41H72O5	8441.9	22260	18717	8638.7	8134	10324	25875	19629	18847	8511.8	25483	21532	3962.5	19175	8388.7	33503	33875	27994	21812	8967.2	16156	30579	14452	14983	10139	13835	26679	53547	13493	19067	11533	34988	19296	29401	21679	17184	18701	C00641	HMDB0007227	9543776	LMGL02010110	-
LIPID-P-0247	DG(18:2_18:3)	GL	DG	632.535	614.491	[M+NH4]+	C39H66O5	165080	823400	605070	149830	196870	507400	590420	801880	244390	245620	701010	471260	91005	371440	444180	551750	434170	463390	306440	338780	631280	224200	483850	332000	422400	578830	574250	1181400	362540	636000	329200	337710	641730	627860	469630	450620	467930	C00641	HMDB0007250	9543737	LMGL02010071	-
LIPID-P-0251	DG(18:2_20:3)	GL	DG	660.566	642.522	[M+NH4]+	C41H70O5	7448.1	36846	29674	6498.7	7336.4	18845	36154	44089	12924	12945	52221	23927	1450.1	25710	24587	22893	38898	41351	22410	13482	37413	26994	29041	20590	13296	23186	36126	105440	11489	29992	7841	25855	35568	33138	23430	30049	24973	C00641	HMDB0007256	9543785	LMGL02010120	-
LIPID-P-0252	DG(18:1_20:4)	GL	DG	660.566	642.522	[M+NH4]+	C41H70O5	102750	202250	302240	180800	251960	180650	342420	222290	203130	59655	172370	348960	101200	216360	254240	329720	462120	552780	314940	372350	374500	508920	491050	307020	270580	189550	197360	447250	285200	301190	117590	388540	318140	638680	264260	257600	252340	C00641	HMDB0007228	9543786	LMGL02010121	-
LIPID-P-0259	DG(18:2_20:4)	GL	DG	658.55	640.507	[M+NH4]+	C41H68O5	185130	430790	621570	270980	370110	379060	447200	502710	238090	133540	312490	382380	155340	380120	348690	421380	427710	504370	302110	522810	569090	333970	481400	488400	485430	379690	363040	872330	374500	363370	325480	383250	385480	752610	421820	411480	424820	C00641	HMDB0007257	9543796	LMGL02010131	-
LIPID-P-0260	DG(18:1_20:5)	GL	DG	658.55	640.507	[M+NH4]+	C41H68O5	13997	49344	98403	18158	106860	25881	102160	63696	47515	9948.5	43573	96155	40469	40372	21034	31240	69540	102870	68463	39581	34558	44790	47947	33496	28892	27490	18062	81427	132070	131990	57038	84327	59312	61063	46101	64789	84347	C00641	HMDB0007230	9543797	LMGL02010132	-
LIPID-P-0261	DG(16:0_22:6)	GL	DG	658.55	640.507	[M+NH4]+	C41H68O5	14710	33685	73857	17392	22351	24878	62879	44643	22026	15908	23079	86738	39833	47724	66811	40438	42336	79607	33260	45086	62027	151500	55718	66210	19218	17129	39075	130710	73125	102450	15139	61824	63830	55027	36632	51300	38568	C00641	HMDB0007121	9543827	LMGL02010162	-
LIPID-P-0268	DG(16:1_22:6)	GL	DG	656.52	638.491	[M+NH4]+	C41H66O5	12698	16760	54128	15633	14832	28485	69411	48932	15963	13597	4923.7	76096	26304	27082	20642	15814	26159	100820	13403	7432.5	15159	76237	17384	45677	11560	18782	26090	109730	53821	122100	12935	55333	38485	11926	45833	43282	44293	C00641	HMDB0007150	9543839	-	-
LIPID-P-0269	DG(18:1_22:6)	GL	DG	684.561	666.522	[M+NH4]+	C43H70O5	53249	122460	168690	63216	79704	112710	190280	111840	85197	66724	54559	334830	121640	155470	113870	142690	135080	315680	183630	47842	153800	146010	167590	155900	68890	59904	93159	224450	196500	276720	59167	193360	135250	197480	134150	133300	131440	C00641	HMDB0007208	53478083	-	-
LIPID-P-0271	DG(18:2_22:6)	GL	DG	682.539	664.507	[M+NH4]+	C43H68O5	66212	212280	295500	84370	130000	209710	232880	266240	103240	107710	111820	337230	161850	190310	164620	202540	137500	332690	159000	58146	238720	87191	186330	251050	95969	97448	114600	414960	296850	345060	134200	260770	318530	351460	179800	182750	153760	C00641	HMDB0007266	9543899	-	-
LIPID-P-0274	MG(16:0)	GL	MG	348.321	330.277	[M+NH4]+	C19H38O4	665010	696360	687500	674710	685570	704040	836350	677440	840350	679030	1039300	1045200	681210	648820	1150800	1132000	1128600	1060400	958410	1007400	1038100	1068800	1109700	610500	776520	732990	878780	692720	655690	708130	611450	1022000	1041200	1107600	735020	758790	747400	C01885	HMDB0011564	3084463	LMGL01010001	32899-41-5
LIPID-P-0276	MG(18:0)	GL	MG	376.352	358.308	[M+NH4]+	C21H42O4	1096300	1168500	1119000	1064300	1091500	1063700	1052500	1059500	1083800	1041300	1371600	1200800	1042900	1060100	1435900	1455300	1404800	1268500	1237800	1241300	1296100	1348900	1333700	937630	1219200	1101400	1091200	1129100	1057800	1048900	1020700	1186700	1415100	1396900	1134100	1130300	1101200	C01885	HMDB0011131	15560610	LMGL01010003	22610-61-3
LIPID-P-0292	HexCer(d18:1/16:0)	SL	HexCer	700.573	699.565	[M+H]+	C40H77NO8	828760	862390	732070	1144000	1194100	1134900	1163400	1079000	975350	788170	1580000	480340	687330	781870	727330	1489700	551200	432090	356450	568640	367850	571840	580970	936680	913930	1051700	1200700	801300	2140000	773660	990740	836730	776190	693280	1081100	1061400	966080	C01190	HMDB0004971	-	LMSP0501AA03	-
LIPID-P-0294	HexCer(d18:1/18:0)	SL	HexCer	728.604	727.596	[M+H]+	C42H81NO8	112640	162700	70826	163500	209020	157840	173540	138020	245390	78791	110350	54899	92227	111970	143540	141040	108420	101510	78218	38484	58543	49835	122490	95390	169000	73504	99827	111310	324070	87171	157740	76964	66731	91069	128550	170720	176350	C01190	HMDB0004972	11958364	LMSP0501AA05	-
LIPID-P-0298	HexCer(d18:1/23:0)	SL	HexCer	798.682	797.674	[M+H]+	C47H91NO8	329500	376510	377040	424580	742810	656810	484340	513300	626060	254010	310400	68834	266380	433210	133580	245900	123440	62135	70568	73477	115390	109310	87581	522580	542340	464050	466080	472840	1115200	230070	542960	126860	166330	256180	486790	520790	465170	C01190	-	-	LMSP0501AA32	-
LIPID-P-0299	HexCer(d18:1/24:0)	SL	HexCer	812.698	811.69	[M+H]+	C48H93NO8	923350	1192500	1183400	1483800	2163600	2384300	1585700	2226900	1535600	1430200	917110	203580	1074100	1301300	318750	1267100	467550	281740	317480	371150	257480	345970	361530	2021900	2055000	1348200	2421600	1517900	4131500	736670	2075700	280050	404030	698800	1603400	1654300	1577400	C01190	HMDB0004978	6321361	LMSP0501AA09	-
LIPID-P-0302	HexCer(d18:1/16:1)	SL	HexCer	698.557	697.549	[M+H]+	C40H75NO8	87033	73141	89948	139230	161070	150130	122860	120640	159340	101020	325180	168480	71402	123440	207520	261660	227910	256520	153950	222430	115970	140060	188880	117560	143710	129090	114340	114690	237050	109670	99330	303210	204690	312610	122010	122130	167280	C01190	HMDB0034623	-	-	-
LIPID-P-0303	HexCer(d18:1/18:1)	SL	HexCer	726.588	725.581	[M+H]+	C42H79NO8	12444	12909	33313	18583	14057	11744	42217	14038	13818	943.58	21645	37320	5430.8	13075	33619	53839	42515	53347	18665	8834.1	5941.1	22947	41609	10788	22250	11978	10339	29757	20666	28124	10865	79021	36927	50920	14839	24436	16353	C01190	HMDB0004970	20057355	LMSP0501AA27	-
LIPID-P-0306	HexCer(d18:1/24:1)	SL	HexCer	810.682	809.674	[M+H]+	C48H91NO8	98332	81871	214400	167940	230610	201560	208010	178550	153450	175840	201010	66805	75462	250910	50164	168600	54523	104560	62620	64196	47470	93241	35308	197060	342810	144110	254360	229420	229040	117590	186250	146700	142410	181030	161360	169510	149250	C01190	HMDB0004975	20057357	LMSP0501AA08	-
LIPID-P-0308	HexCer(d18:2/16:0)	SL	HexCer	698.6	697.549	[M+H]+	C40H75NO8	15907	21612	11317	19461	25843	24358	21690	29567	26071	15636	27907	13544	11196	16883	10115	30866	15508	19977	12611	10923	14130	12366	17432	14902	19040	12731	28786	16113	45935	16568	22767	26969	21255	21106	25302	17044	14229	C01190	HMDB0034623	-	LMSP0501AA33	-
LIPID-P-0309	HexCer(d18:2/18:0)	SL	HexCer	726.6	725.581	[M+H]+	C42H79NO8	17074	27339	4961.4	19933	21080	20328	29469	10817	30259	12004	26197	5465	11730	12982	27914	24887	9546.1	4116.3	7503.1	4622.1	6886.3	17584	22599	9809.5	21781	17147	17856	16767	21912	8686.7	19809	13541	19643	9988.6	23004	20195	13728	C01190	-	-	-	-
LIPID-P-0315	Hex2Cer(d16:1/16:0)	SL	HexCer	834.6	861.618	[M+H]+	C44H83NO13	29054	28224	51859	28395	40060	41642	68173	58383	66482	19829	12960	12904	32734	61141	12533	24912	12680	17238	24105	9637.3	15927	13324	10820	53852	39857	56682	22052	30364	76195	56094	22802	30243	25821	12430	41290	42261	41975	C01290	HMDB0004868	-	-	-
LIPID-P-0317	Hex2Cer(d18:1/16:0)	SL	HexCer	862.6	861.618	[M+H]+	C46H87NO13	1381400	996700	1623800	1939100	2046900	2058900	1858300	2117800	1765200	1251100	1045900	465810	1439000	1834200	494070	664470	569520	961350	761980	454660	461730	394190	589000	1882200	1649400	1830700	1361200	1364500	3161900	1234200	1715300	817650	719480	843210	1823800	1912300	1752800	C01290	HMDB0004868	-	-	-
LIPID-P-0318	Hex2Cer(d18:1/18:0)	SL	HexCer	890.7	889.649	[M+H]+	C48H91NO13	22137	40491	30906	43463	57177	41673	47090	21632	56692	13069	14910	10401	20189	56431	32222	22059	28682	28980	16669	12541	7618.1	4052.4	20129	36889	44562	34867	18839	23034	110920	27195	36175	13738	9559.7	21534	34592	28130	30795	C01290	HMDB0004869	-	-	-
LIPID-P-0321	Hex2Cer(d18:1/24:0)	SL	HexCer	974.8	973.743	[M+H]+	C54H103NO13	43574	54531	69145	71460	89948	76235	75274	73276	77460	79903	9429.5	4783.6	80569	96004	10240	8703.4	6356.2	31388	10856	15954	9037.2	8286.3	10245	115670	134030	70986	79635	64465	109580	31625	119800	11102	7549.8	14882	71079	84658	85116	C01290	HMDB0004875	-	-	-
LIPID-P-0323	Hex2Cer(d18:2/16:0)	SL	HexCer	860.6	859.602	[M+H]+	C46H85NO13	81960	88796	125750	106210	179630	131630	142050	201360	129610	85969	45341	31037	78094	114320	43766	58648	43408	62791	74418	27182	18610	19568	52561	94618	139320	154450	96539	80414	183400	101150	153360	49006	87392	37796	117840	137650	123150	C01290	-	-	-	-
LIPID-P-0325	Hex3Cer(d18:1/16:0)	SL	HexCer	1024.67	1023.67	[M+H]+	C52H97NO18	71031	73773	57726	73443	142210	92174	76536	105110	111530	55825	21781	13087	69438	76911	18459	18970	19129	28140	19131	12439	12528	14504	33278	78284	93230	88069	65385	66943	139430	59721	67717	12591	28844	17057	83016	101860	75415	C04737	HMDB0004879	-	-	-
LIPID-P-0332	SHexCer(d18:1:/16:0)	SL	HexCer	780.8	779.522	[M+H]+	C40H77NO11S	263280	327700	310610	375050	517070	403910	390140	464450	331400	178130	896940	179440	219290	393790	357740	898510	296670	199070	235800	409860	317810	323230	230260	441370	416550	327150	367100	364930	872370	172820	377250	352990	459130	667650	346450	441230	387400	C06125	HMDB0012313	-	-	-
LIPID-P-0334	SHexCer(d18:1:/24:0)	SL	HexCer	892.8	891.647	[M+H]+	C48H93NO11S	236540	285640	140340	299990	224950	117030	368990	158430	207640	100370	39683	115820	93441	220770	51457	102280	49323	112460	37425	44066	81508	57641	175000	177040	87777	337630	296270	150750	147480	322930	222100	90384	51232	56201	198180	226600	221450	C06125	-	-	-	-
LIPID-P-0350	LPC(14:0/0:0)	GP	LPC	468.309	467.301	[M+H]+	C22H46NO7P	1872500	3108200	3830100	1923100	2090400	2517600	3992300	4084700	3354900	926840	12014000	9631900	1426800	3479300	8161200	9254100	10054000	9110200	15738000	18506000	9045700	23770000	6156500	4696800	2236900	1791700	4686800	4432500	2194200	3392900	1387800	11171000	11722000	4510400	2990500	3182100	3084600	C04230	HMDB0010379	460604	LMGP01050012	20559-16-4
LIPID-P-0351	LPC(0:0/15:0)	GP	LPC	482.322	481.317	[M+H]+	C23H48NO7P	291630	659310	621730	291000	414550	563450	776740	426830	723460	256790	1619700	825650	374530	611400	823320	785610	867720	669600	1080400	1298600	921860	2973000	718910	862260	473800	239470	668870	478640	487530	458240	287210	1371800	725810	480220	497600	557750	566120	C04230	-	-	-	-
LIPID-P-0352	LPC(15:0/0:0)	GP	LPC	482.322	481.317	[M+H]+	C23H48NO7P	1102200	1955400	2404900	1403800	1404200	1929100	3090800	1498000	2766400	856430	5894000	3932600	1408900	1972600	3325600	3234200	3642200	3956800	4339800	5506900	4784500	12163000	3382600	3265600	1223000	1050200	2548800	2037100	1949500	1822600	1068000	5781100	3215900	2063500	1874000	2033900	1986800	C04230	HMDB0010381	-	LMGP01050016	-
LIPID-P-0353	LPC(0:0/16:0)	GP	LPC	496.34	495.332	[M+H]+	C24H50NO7P	1914100	3115100	2315600	1880700	2216000	2700200	1990700	3568700	2472300	1866900	13069000	5896600	2173700	2281300	9847600	10060000	9095600	6991000	9519700	9497600	10698000	11354000	9728800	3408700	1563000	1365100	5698600	2503200	2625600	2145700	1850100	5531900	9092800	6257300	2585000	2512400	2762800	C04230	-	460602	LMGP01050074	-
LIPID-P-0354	LPC(16:0/0:0)	GP	LPC	496.34	495.332	[M+H]+	C24H50NO7P	3006800	3734500	3051500	2758400	3166800	3637400	3063500	4342200	4022200	2725500	16304000	9464000	2941800	3593900	13332000	13522000	13235000	11031000	12952000	15198000	15076000	14852000	13848000	4198400	2532200	2247600	6649600	3662400	3633900	3147900	2572400	9652800	13091000	9898500	3635300	3609100	3743800	C04230	HMDB0010382	460602	LMGP01050018	-
LIPID-P-0355	LPC(0:0/17:0)	GP	LPC	510.356	509.348	[M+H]+	C25H52NO7P	921500	2099000	1399800	1329900	1298400	1987800	1767700	1080900	2517400	642280	6872700	2000100	1504500	2011900	2548200	2765200	3561300	2283100	3255500	4263200	4232900	5980200	2923300	2618400	2559000	697600	2310500	1007200	1996700	1081400	1228100	3053400	2291300	2358400	1662200	1522000	1673600	C04230	-	-	-	-
LIPID-P-0356	LPC(17:0/0:0)	GP	LPC	510.356	509.348	[M+H]+	C25H52NO7P	2489500	4564500	4194500	2661600	3060000	4161600	3966500	4036300	3994200	2757400	15592000	5557400	2838700	4342300	6830100	8287500	7494100	6201200	7444900	9747100	11305000	13890000	8025700	6173300	3197500	2061000	7071300	3505800	5027300	2858700	2825300	6800400	7624100	5830100	3788900	3811000	3957300	C04230	HMDB0012108	24779463	LMGP01050024	50930-23-9
LIPID-P-0357	LPC(0:0/18:0)	GP	LPC	524.372	523.364	[M+H]+	C26H54NO7P	518960	884840	490710	417180	464260	752530	514600	926960	665330	460890	4725400	1707800	456540	816410	2233300	3512300	2765300	2448100	2694500	3343200	3271200	3819600	2769400	912540	448120	399690	1866200	655600	782400	535220	492890	1504100	2984800	2037300	693610	741750	744800	C04230	HMDB0011128	-	LMGP01050076	-
LIPID-P-0358	LPC(18:0/0:0)	GP	LPC	524.372	523.364	[M+H]+	C26H54NO7P	926410	1610900	1001800	773400	1040900	1403400	1016100	1698900	1281200	969450	7413700	2996900	908200	1496400	4374200	6006300	4791700	4347000	4806000	5923200	5545200	6015400	4558300	1660700	792110	800240	2919100	1294000	1423000	1031700	1007500	3200100	5240500	3776900	1318300	1276500	1267900	C04230	HMDB0010384	497299	LMGP01050026	-
LIPID-P-0359	LPC(0:0/19:0)	GP	LPC	538.388	537.379	[M+H]+	C27H56NO7P	68376	140230	57579	72742	82997	124260	56995	81758	94750	44289	431050	104490	77784	96087	139810	175970	211590	143240	163680	276060	190800	236900	145750	114030	218750	44654	175610	68594	123250	59222	83270	103570	123590	144230	105700	97133	85115	C04230	-	-	-	-
LIPID-P-0360	LPC(19:0/0:0)	GP	LPC	538.388	537.379	[M+H]+	C27H56NO7P	128170	270420	130040	98481	203890	227320	127500	224310	201740	140420	883140	218290	137370	214240	231950	351110	283320	248400	301690	499380	332060	465330	193980	226340	140670	104670	552170	167960	233210	153550	210130	179420	320940	268100	210630	197570	215200	C04230	-	-	LMGP01050041	-
LIPID-P-0361	LPC(0:0/20:0)	GP	LPC	552.403	551.395	[M+H]+	C28H58NO7P	31121	56540	31510	25465	41800	55357	39670	63690	46690	75361	152320	51960	33165	59334	59762	98987	69489	58398	72941	84258	61478	70648	49204	45680	31482	35413	113080	52083	48216	44195	65792	48859	89650	68992	45063	50624	54050	C04230	-	-	-	-
LIPID-P-0362	LPC(20:0/0:0)	GP	LPC	552.403	551.395	[M+H]+	C28H58NO7P	149680	286450	138600	112850	215140	260910	162440	327150	220150	376880	839220	282430	177910	257810	257460	492700	322820	240390	369440	428800	279700	313670	208930	219440	146720	158380	637590	212190	204010	200340	318100	223010	447150	303080	225610	247440	231690	C04230	HMDB0010390	24779473	LMGP01050045	108341-80-6
LIPID-P-0363	LPC(22:0/0:0)	GP	LPC	580.434	579.426	[M+H]+	C30H62NO7P	25913	36682	27856	15741	39628	57133	30932	63271	42444	78858	91207	30736	43000	47118	41507	70987	43097	37597	69669	36914	43396	37707	25025	51816	40052	35860	89893	44445	40803	29614	71025	41586	68981	78835	37504	35809	47554	C04230	HMDB0010398	24779479	LMGP01050053	-
LIPID-P-0364	LPC(24:0/0:0)	GP	LPC	608.466	607.458	[M+H]+	C32H66NO7P	30662	31505	32048	28169	54706	59215	39617	72070	43135	56159	106650	38112	37232	61556	42306	86586	59464	71608	79803	74922	47846	39393	43285	67918	56569	38790	100710	52973	44508	28847	75992	48326	94338	86362	43921	41378	45200	C04230	HMDB0010405	24779481	LMGP01050057	-
LIPID-P-0367	LPC(15:1/0:0)	GP	LPC	480.307	479.301	[M+H]+	C23H46NO7P	29189	36068	36970	20000	48762	34892	35707	49673	29144	15361	254450	89980	17390	37113	88129	87185	57161	71253	122870	145990	83082	165230	50598	32064	38305	26172	48580	26686	41439	39782	29932	79061	125470	45930	41204	36520	33996	C04230	-	-	LMGP01050125	-
LIPID-P-0368	LPC(16:1/0:0)	GP	LPC	494.325	493.317	[M+H]+	C24H48NO7P	5895300	8844300	6876700	8456700	5322100	6365400	8302000	8707700	7072800	4123900	43098000	18017000	3997100	5655300	27046000	22148000	32218000	38491000	31743000	27187000	32633000	48311000	29419000	8147200	3651500	5061800	8529600	6325800	8142800	6013800	4627500	20899000	27201000	13229000	7097900	6975300	7139600	C04230	HMDB0010383	24779461	LMGP01050021	-
LIPID-P-0369	LPC(17:1/0:0)	GP	LPC	508.339	507.332	[M+H]+	C25H50NO7P	376240	818010	349380	429240	342110	468160	547700	471100	539500	256190	2633400	762800	594670	507970	1242500	1096600	1748800	1611300	1366800	1517400	1653800	2454000	1602800	638820	274930	205700	799890	289870	723450	392130	387950	1000300	1273600	835010	467000	502880	409210	C04230	-	-	LMGP01050002	-
LIPID-P-0370	LPC(0:0/18:1)	GP	LPC	522.356	521.348	[M+H]+	C26H52NO7P	193120	263630	148290	227840	234090	227780	163530	245490	254650	193610	1089600	439810	192210	200990	639780	694230	708530	691050	723350	639460	676810	719040	768310	206700	174170	149840	363820	143590	233870	173140	204700	461770	600870	596210	203600	232010	188200	C04230	-	-	LMGP01050079	-
LIPID-P-0371	LPC(18:1/0:0)	GP	LPC	522.356	521.348	[M+H]+	C26H52NO7P	547260	817240	373170	590940	663900	652800	480080	774260	556410	473860	4852100	1804000	443630	511930	2853000	3018900	3324500	2544200	3438800	3301200	3271700	3486400	2846700	577100	407020	342120	1058600	388930	679180	442120	580770	2075700	2504500	2283400	569380	563690	581360	C04230	HMDB0010385	53480465	LMGP01050029	-
LIPID-P-0372	LPC(19:1/0:0)	GP	LPC	536.371	535.364	[M+H]+	C27H54NO7P	91736	143370	80039	92296	98470	129220	85778	148640	111330	57701	736220	138010	79670	146500	238060	268140	268960	274040	253040	330080	334810	351470	335260	120450	89778	62067	225090	86448	163450	81521	109130	143410	282650	187720	106820	112260	111400	C04230	-	-	LMGP01050130	-
LIPID-P-0373	LPC(0:0/20:1)	GP	LPC	550.387	549.379	[M+H]+	C28H56NO7P	160350	223130	82065	114310	196910	146340	169350	141500	194290	135020	713000	863450	152070	164560	335750	369560	352540	426090	349350	411160	412610	328880	534480	159210	70411	109520	356920	103000	188700	556100	154110	259250	293600	233970	174030	166270	204790	C04230	-	-	-	-
LIPID-P-0374	LPC(20:1/0:0)	GP	LPC	550.387	549.379	[M+H]+	C28H56NO7P	750120	1134000	448590	552670	878300	685060	745560	797710	868130	633350	3330600	4053600	744630	806550	1598000	1611900	1558000	1677700	1761100	1798700	1757600	1568600	2349400	762390	367920	512030	1800000	476670	953510	2568400	786490	1152400	1376800	1007900	847620	822760	885500	C04230	HMDB0010391	52924051	LMGP01050047	-
LIPID-P-0375	LPC(0:0/22:1)	GP	LPC	578.419	577.411	[M+H]+	C30H60NO7P	9303.3	12299	5041.4	3998.7	13108	5299.5	22387	3904.9	16255	3235.9	9372.5	86991	12100	4340.4	8452.9	9002.3	9310.9	15083	8170.3	6941.7	6273.5	6968.4	18187	4993.1	4063.9	5733.8	7201.3	6370.3	14760	73227	9804.5	26063	5412.7	6603.4	11867	13949	13351	C04230	-	-	-	-
LIPID-P-0376	LPC(22:1/0:0)	GP	LPC	578.419	577.411	[M+H]+	C30H60NO7P	40779	63949	21945	15189	61189	17896	107280	21328	82034	13609	63600	504710	104660	22957	50671	48159	51602	57442	39429	35962	40840	37766	72610	20676	9285.1	30357	33045	21819	54609	373610	49465	136490	28479	21562	57023	65369	53953	C04230	HMDB0010399	53480471	LMGP01050134	-
LIPID-P-0377	LPC(24:1/0:0)	GP	LPC	606.45	605.442	[M+H]+	C32H64NO7P	32087	38607	20775	15630	40031	22997	44612	22662	36981	14964	43829	63724	32457	33038	31832	35255	37742	56778	36141	24251	34167	43766	42085	21951	10271	24248	28832	18120	35787	58736	29030	41046	29069	21416	30102	31515	25580	C04230	HMDB0010406	53480477	LMGP01050144	-
LIPID-P-0378	LPC(0:0/18:2)	GP	LPC	520.34	519.332	[M+H]+	C26H50NO7P	693900	878670	414330	464460	854970	756540	514200	835940	713210	589640	4468700	1680400	640880	616920	2641400	2659100	2379700	1373700	2822600	2761400	2856400	2148200	2016900	590290	609400	467790	714740	386900	740440	402590	670950	2101000	3090900	4204100	702000	660310	683670	C04230	-	-	-	-
LIPID-P-0379	LPC(18:2/0:0)	GP	LPC	520.34	519.332	[M+H]+	C26H50NO7P	741650	823300	398280	540170	789980	780980	491990	858930	741190	510150	7678200	3608600	649300	653030	5077600	5731600	5056800	2835600	5880600	6380400	5500500	4536100	4231100	628180	613190	463510	783620	366580	667850	404890	676720	4374100	5867400	7810700	691880	704310	639560	C04230	HMDB0010386	24779467	LMGP01050034	-
LIPID-P-0380	LPC(0:0/20:2)	GP	LPC	548.372	547.364	[M+H]+	C28H54NO7P	191350	290470	163940	149490	183770	200110	155300	353950	222160	266320	1741900	350870	160170	224580	439290	561160	433880	399870	559300	534910	748460	561590	464960	325220	153240	132990	550600	145640	255520	174010	161730	313840	621530	540620	209360	213230	192860	C04230	-	-	-	-
LIPID-P-0381	LPC(20:2/0:0)	GP	LPC	548.372	547.364	[M+H]+	C28H54NO7P	1021600	1361700	664850	788280	990210	1252500	860040	1773200	1119000	1082400	8850400	1687600	894980	1260300	2304700	3201800	2460200	2178100	3072600	3781300	4270000	3401300	2741900	1647500	649130	613100	2972000	765730	1262800	819720	1053900	1625700	3505800	2774300	1086200	1155700	1215800	C04230	HMDB0010392	52924053	LMGP01050132	-
LIPID-P-0382	LPC(22:2/0:0)	GP	LPC	576.403	575.395	[M+H]+	C30H58NO7P	8875.8	13458	7980.7	10364	11751	14567	7700.6	14785	13299	8234	84143	15407	10743	10168	27592	41956	31066	36764	32961	39513	40709	31390	36243	23205	5437.5	7963.7	34795	9425.5	10563	13411	11728	17921	29697	18708	13195	14866	12583	C04230	HMDB0010400	52924059	LMGP01050135	-
LIPID-P-0383	LPC(18:3/0:0)	GP	LPC	518.325	517.317	[M+H]+	C26H48NO7P	2248200	3499500	1485100	1071000	3239400	2779700	2478400	3930500	2160900	1127500	19786000	5728700	1067100	2568500	6816500	6535400	7434400	4474900	7473300	9455700	8066900	7663300	6398500	1200400	1605300	1644300	3873000	1870100	2004900	2440900	2966000	5698500	9019900	4650400	2351700	2297600	2228300	C04230	HMDB0010388	24779469	LMGP01050038	-
LIPID-P-0384	LPC(20:3/0:0)	GP	LPC	546.356	545.348	[M+H]+	C28H52NO7P	778050	1050300	936990	742210	1055200	741370	1451300	1423300	1094700	569060	2866100	2011500	282780	729850	1347900	2169100	1922500	1590300	2744600	2688600	2671500	4021200	1329100	1010900	799220	600000	1709000	1358400	574400	956660	708890	2635000	2515600	2733500	946390	1006600	938700	C04230	HMDB0010393	53480467	LMGP01050133	-
LIPID-P-0386	LPC(20:4/0:0)	GP	LPC	544.34	543.332	[M+H]+	C28H50NO7P	98286	128600	97617	73292	142730	119800	100850	127760	158310	51318	821570	357560	76154	105600	724900	568660	620180	407630	485970	616880	775810	491260	720970	156400	106610	62055	185500	104340	150690	81992	126030	423140	433360	608650	145170	132910	127580	C04230	HMDB0010395	24779476	LMGP01050048	60701-99-7
LIPID-P-0387	LPC(0:0/22:4)	GP	LPC	572.372	571.364	[M+H]+	C30H54NO7P	42817	50210	32768	32537	47626	39696	79640	41745	46792	23277	809720	321000	24944	42915	885460	772580	768730	500960	731340	891660	736040	930410	827050	34931	38317	49339	54422	81775	57827	41013	55666	558830	570540	401120	45526	50728	52049	C04230	-	-	-	-
LIPID-P-0388	LPC(22:4/0:0)	GP	LPC	572.372	571.364	[M+H]+	C30H54NO7P	251160	267790	145540	161340	253390	269560	293520	250860	401480	131420	854650	321140	158320	187500	863190	772320	837030	482440	724150	922260	667350	843170	773280	351450	179690	116540	602200	272510	235170	147430	251320	597870	623930	440420	277940	265070	249980	C04230	HMDB0010401	52924039	LMGP01050124	-
LIPID-P-0389	LPC(20:5/0:0)	GP	LPC	542.325	541.317	[M+H]+	C28H48NO7P	988000	1205300	2331600	638440	3175700	1791900	1977900	1835500	2003000	319680	11013000	5888000	2838100	1381300	3809900	3697400	4726700	3617500	4846000	5474500	4169200	4576700	4330300	1425300	838500	754370	1195600	1729900	2495000	2568200	3269300	4448300	4330800	3132200	1926400	1903900	1890700	C04230	HMDB0010397	11757087	LMGP01050050	-
LIPID-P-0390	LPC(0:0/22:5)	GP	LPC	570.364	569.348	[M+H]+	C30H52NO7P	40662	51717	41775	29443	41445	56796	41189	57435	44174	24918	309410	198150	41394	30317	274160	228270	257040	178190	324240	160570	497900	274250	267290	49172	22424	20261	42830	33919	56570	40515	33062	217960	242570	205840	43281	42699	40932	C04230	-	-	-	-
LIPID-P-0391	LPC(22:5/0:0)	GP	LPC	570.364	569.348	[M+H]+	C30H52NO7P	150330	198220	130560	100190	170850	190890	164680	198080	149480	75302	3764600	1400500	191900	105210	1847200	1232900	1686900	1322100	1888300	2258500	1603700	2084100	2627800	249020	130960	71925	202270	125330	254560	112550	115780	1431000	2328500	1128700	170070	165270	145950	C04230	HMDB0010402	53480475	LMGP01050142	-
LIPID-P-0392	LPC(22:6/0:0)	GP	LPC	568.34	567.332	[M+H]+	C30H50NO7P	930320	1053900	998640	636810	893250	1454100	961760	1284200	1011100	549260	19361000	14215000	1139900	607890	17568000	14790000	17785000	11458000	15203000	10099000	22324000	15828000	17435000	1368600	548480	492240	1306500	858620	1473800	895310	712640	13154000	17555000	12489000	1007500	1111200	1031700	C04230	HMDB0010404	10415542	LMGP01050056	-
LIPID-P-0393	LPC(O-14:0)	GP	LPC-O	454.33	453.322	[M+H]+	C22H48NO6P	38814	49632	109740	20122	39896	114450	22377	42591	49267	21369	1135200	123930	130580	56482	63247	89282	55223	43426	217900	117700	74004	133430	33636	164780	22899	15271	39522	25149	57965	50604	67340	51671	94331	97483	67310	58783	61145	C04230	-	-	-	-
LIPID-P-0394	LPC(O-16:0)	GP	LPC-O	482.361	481.353	[M+H]+	C24H52NO6P	6331300	4465200	5124500	3609300	5694500	8507900	3473500	6376000	5334900	3977800	30204000	7774400	5800800	7202400	14091000	18571000	13298000	9908000	14829000	19145000	14310000	20912000	12445000	11400000	3250500	3878100	17227000	5033500	6799300	3618100	5724800	6548700	13719000	9269000	6185600	6278900	6248000	C04230	-	-	-	-
LIPID-P-0395	LPC(O-18:0)	GP	LPC-O	510.392	509.385	[M+H]+	C26H56NO6P	500440	430350	525350	447360	553340	1020300	390190	663830	642920	462460	3360100	380030	723400	640240	1021500	1737300	1175800	757390	1276700	1745700	1125000	1341900	1263500	1112000	357520	313530	2626000	446350	882200	257540	671600	565660	1087400	856980	689160	633400	744560	C04317	HMDB0011149	2733532	-	-
LIPID-P-0396	LPC(O-20:0)	GP	LPC-O	538.424	537.416	[M+H]+	C28H60NO6P	78562	70917	60997	54130	76208	133720	70063	81108	88155	72587	292670	57453	121860	75911	95278	198640	104880	96013	123090	127400	120600	113480	101420	107470	49735	44376	238990	46720	94255	47678	104980	80616	98045	111150	86399	93195	80641	C04230	-	-	-	-
LIPID-P-0397	LPC(O-22:0)	GP	LPC-O	566.455	565.447	[M+H]+	C30H64NO6P	79340	81121	74538	63316	103630	139470	84366	93153	103580	85534	220500	84820	155850	92707	103270	274100	117070	156520	139350	127850	142520	140290	109190	98359	86532	65399	179300	63741	117930	66077	127510	120210	146390	154300	90067	105190	97657	C04230	-	-	-	-
LIPID-P-0399	LPC(O-16:1)	GP	LPC-O	480.345	479.338	[M+H]+	C24H50NO6P	1896500	1872900	1827800	1405100	2122400	2941800	1732600	2920700	2099000	1436600	8034600	3116900	1581000	1989800	6015300	6823800	7244700	5113700	6017500	7314200	6031900	5871900	6176900	4716400	1479000	1468000	5799200	1406100	2652700	1340000	2441300	3692000	6482800	4159400	2172500	2406200	2201400	C04230	-	-	LMGP01060028	-
LIPID-P-0400	LPC(O-18:1)	GP	LPC-O	508.377	507.369	[M+H]+	C26H54NO6P	3664500	2869500	2479600	2794300	3527500	4371100	1843500	3846400	2611000	3164800	19169000	4844700	2947100	3520000	7750800	10233000	8651900	7856200	8577200	10227000	8756300	10210000	9017700	6679500	1812600	2152100	12020000	2233500	4103800	2394100	3007000	3713500	8332000	4654800	3347500	3567900	3605300	C04230	-	-	LMGP01060034	-
LIPID-P-0401	LPC(O-20:1)	GP	LPC-O	536.408	535.4	[M+H]+	C28H58NO6P	97012	65435	46080	46215	79435	104120	44602	72985	60932	46408	395390	95089	88271	62330	128490	167920	96755	109110	113200	134650	131680	125810	136370	116200	27832	41321	379450	34157	82859	68070	67540	56079	94366	69662	84899	79544	87357	C04230	-	-	-	-
LIPID-P-0403	LPC(O-18:2)	GP	LPC-O	506.361	505.353	[M+H]+	C26H52NO6P	98700	79291	105850	89603	90939	126820	39567	175360	76557	127240	1417200	143010	94311	96968	172260	347530	202610	161120	246310	401730	375190	301470	192690	378480	56943	57413	475730	89419	108860	77466	124370	74150	366040	166280	120950	140610	141520	C04230	HMDB0010408	-	LMGP01070012	-
LIPID-P-0404	LPC(O-20:2)	GP	LPC-O	534.392	533.385	[M+H]+	C28H56NO6P	66734	51098	79521	77035	71578	128780	32538	156140	47552	90624	1432900	103190	74635	58336	150470	289540	119840	133910	151090	332560	335890	200310	152680	280990	33627	37162	596040	63807	90194	50669	75697	62066	321220	138150	112590	110180	108200	C04230	-	-	-	-
LIPID-P-0405	LPC(O-22:2)	GP	LPC-O	562.424	561.416	[M+H]+	C30H60NO6P	35102	24893	37994	33390	39099	84023	15716	58910	34518	30454	435680	27611	50548	30212	50486	122940	44905	63201	50915	112220	121590	66795	58050	107430	18954	19511	220180	27563	44053	21619	51721	30673	92703	63405	53233	47335	56307	C04230	-	-	-	-
LIPID-P-0406	LPC(O-20:3)	GP	LPC-O	532.377	531.369	[M+H]+	C28H54NO6P	11121	10791	8529	6487.8	17953	18003	5408.2	15324	12390	11324	190290	20319	9096.3	8683.2	20323	43513	15429	20778	19769	37440	33932	32075	25654	31942	4378	5771.4	48596	7572.2	10399	9360.7	9042.9	6192.5	22243	14565	12863	14152	12996	C04230	-	-	-	-
LIPID-P-0407	LPE(0:0/16:0)	GP	LPE	454.293	453.286	[M+H]+	C21H44NO7P	37522	67368	70558	40987	55169	64777	42809	80845	80500	29134	138670	114020	64183	48195	209360	201550	267020	197460	224790	201310	191990	362390	204990	74064	54505	32099	95740	46532	59645	49082	73835	102010	133970	127670	63869	64121	51697	-	HMDB0011473	53480922	LMGP02050036	-
LIPID-P-0408	LPE(16:0/0:0)	GP	LPE	454.293	453.286	[M+H]+	C21H44NO7P	140220	270350	297040	177840	224040	239610	233630	269500	293170	93161	520260	469530	234290	174960	779300	891740	1101500	923640	915630	913670	822030	1661400	932170	297260	190800	130290	359060	171950	285020	205080	255200	417770	654190	573680	247140	239170	233580	-	HMDB0011503	9547069	LMGP02050002	-
LIPID-P-0409	LPE(17:0/0:0)	GP	LPE	468.305	467.301	[M+H]+	C22H46NO7P	4055.1	6057.7	6547.4	4636.1	7441.6	5395.7	7978.3	3656.9	7054.8	3126.4	19842	7294.4	3830.7	6988.8	14285	16122	26118	21307	20370	22890	21887	57582	18886	8429.5	6669.7	4451.3	8453.8	2993.6	9561.7	4025.2	6725.8	13442	12593	13426	7730	6659.9	6948.6	-	-	-	LMGP02050030	-
LIPID-P-0410	LPE(0:0/18:0)	GP	LPE	482.325	481.317	[M+H]+	C23H48NO7P	49830	93901	96011	59461	85478	86120	76311	117290	108600	40482	225570	124090	61963	79683	208920	298530	293800	266420	274220	321910	340900	380760	321020	108690	72309	54240	172640	70634	94777	68368	91011	119410	214090	187610	94083	98982	91128	-	HMDB0011129	53480667	LMGP02050038	-
LIPID-P-0411	LPE(18:0/0:0)	GP	LPE	482.325	481.317	[M+H]+	C23H48NO7P	274710	530770	502080	299230	460570	516170	393120	631520	560050	202910	1084300	613320	325200	436820	1142900	1352800	1410700	1291000	1248200	1592800	1675600	1799800	1512900	558710	374870	268000	884680	401180	538150	352830	462530	621730	1041400	949620	489530	484420	462300	-	HMDB0011130	9547068	LMGP02050001	-
LIPID-P-0417	LPE(0:0/18:1)	GP	LPE	480.309	479.301	[M+H]+	C23H46NO7P	41554	64038	40235	52050	73965	38299	48650	67171	58677	28021	613250	421940	34587	47818	437010	971270	811680	620420	782400	666320	519990	923960	588480	29174	61345	37678	54953	37739	57259	53648	57399	419230	659760	1405100	63464	60760	50512	-	HMDB0011476	-	LMGP02050040	-
LIPID-P-0418	LPE(18:1/0:0)	GP	LPE	480.309	479.301	[M+H]+	C23H46NO7P	142620	226960	140430	181910	327120	172510	187470	297890	215840	104510	563630	439840	115960	181430	428230	1013400	802280	630560	866030	708580	465650	883140	634470	131440	282600	182170	192640	119400	206640	213270	178590	423600	664610	1366000	193550	213800	201080	-	HMDB0011506	-	LMGP02050004	-
LIPID-P-0420	LPE(20:1/0:0)	GP	LPE	508.34	507.332	[M+H]+	C25H50NO7P	5306.4	7189.9	4043	6662.5	9564	4761.6	10491	7412.5	8530	2048.7	15389	37877	9329.1	4422.3	12280	12897	15461	12231	18605	16270	9712.5	11123	13402	3429.8	4582.5	5319	7624.6	3750.3	9919.5	23531	7395.6	12824	14628	27610	10265	6142.6	8600.3	-	HMDB0011512	-	LMGP02050020	-
LIPID-P-0423	LPE(0:0/18:2)	GP	LPE	478.293	477.286	[M+H]+	C23H44NO7P	107380	141720	98410	106090	137220	96702	125760	151930	95486	85251	340330	244960	78400	92918	357180	519780	522570	240380	492490	375380	294440	550880	258030	52139	138140	92205	79512	81883	98941	98535	126540	366220	463880	938220	121790	117190	101790	-	HMDB0011477	-	LMGP02050041	-
LIPID-P-0424	LPE(18:2/0:0)	GP	LPE	478.293	477.286	[M+H]+	C23H44NO7P	321800	529340	243400	398260	515410	327740	506540	529910	310810	265020	1095900	641520	267860	297580	1110300	1668700	1623200	827210	1718400	1168300	1085700	1468200	1031800	221860	489080	359370	304440	277870	354200	305770	438340	1239800	1588800	3013700	357560	343460	351260	-	HMDB0011507	-	LMGP02050011	-
LIPID-P-0429	LPE(0:0/20:3)	GP	LPE	504.309	503.301	[M+H]+	C25H46NO7P	16429	18101	12575	16873	26186	14475	38959	22392	19047	9880.3	30950	37087	5065.4	14251	22539	50837	72707	47008	62856	58632	37931	88719	41115	13642	13783	17597	12798	17896	10171	15145	16652	72318	43581	71588	15581	21241	19584	-	-	-	LMGP02050049	-
LIPID-P-0430	LPE(20:3/0:0)	GP	LPE	504.309	531.332	[M+H]+	C27H50NO7P	14674	25703	14110	18635	22517	14236	30094	21954	23457	9509.4	38207	45422	3936.3	17041	27541	56029	65338	51732	76591	60364	35289	110920	40330	10465	14967	17763	15284	18398	9220.8	17976	14953	88163	52468	78668	18904	14031	19107	-	HMDB0011516	-	LMGP02050022	-
LIPID-P-0432	LPE(20:4/0:0)	GP	LPE	502.293	501.286	[M+H]+	C25H44NO7P	28731	28191	24448	22821	41640	41749	39335	24274	33302	13839	185770	191040	26326	25821	407600	362870	478220	276470	310630	318640	337590	217100	408840	28324	33495	14893	22647	27954	28386	30109	37066	275530	213590	517830	37945	30251	38297	-	HMDB0011487	-	LMGP02050051	-
LIPID-P-0437	LPE(22:6/0:0)	GP	LPE	526.293	525.286	[M+H]+	C27H44NO7P	37328	29709	35315	28892	50237	52667	53921	44277	33054	21223	265890	509460	40796	30290	656530	580210	841200	545110	623040	323320	589200	398910	714110	22566	36086	24400	21668	39633	50635	45418	37797	590440	631270	581410	44771	49363	43725	-	HMDB0011496	-	LMGP02050060	-
LIPID-P-0438	LPE(P-16:0)	GP	LPE-P	438.3	437.291	[M+H]+	C21H44NO6P	57853	34584	52214	36952	54976	83715	29451	70762	47924	39064	435870	104010	42293	60432	230190	319730	245760	169040	263050	438390	174550	244650	179660	130370	39523	45454	229560	53442	61806	38785	46359	79357	194390	109950	60491	72496	76476	-	HMDB0011152	42607469	LMGP02070001	174062-72-7
LIPID-P-0440	LPE(P-18:0)	GP	LPE-P	466.3	465.322	[M+H]+	C23H48NO6P	62384	62008	70981	52324	66228	152460	53386	103090	95372	42902	353880	57003	64715	83225	178930	246400	206260	118280	221390	315330	132210	188090	195190	177490	56842	41673	281460	65429	97164	39428	69800	73422	153820	88285	86121	92564	88132	-	HMDB0240598	42607470	LMGP02070002	174062-73-8
LIPID-P-0441	LPE(P-20:0)	GP	LPE-P	494.3	493.353	[M+H]+	C25H52NO6P	7814.5	7970.8	6817.8	7469.7	8677.8	12113	10590	8907.4	13863	5921.5	27755	6651	9071.9	9571.9	21727	23648	19009	19281	20436	24985	13934	18235	16330	13436	5237.9	4254.7	27569	5779.3	11052	7014.5	9501.8	11154	17239	11102	10199	9215.4	8287.7	-	-	-	LMGP02070004	-
LIPID-P-0442	LPE(P-22:0)	GP	LPE-P	522.389	521.385	[M+H]+	C27H56NO6P	5989.3	8130.1	7102.4	5964.1	8549.5	12693	9400	11009	11444	4821.5	16091	4076.2	10098	16294	7186	17538	14903	15411	10403	14961	13050	10831	11960	8298	5325.2	6549.1	18252	6261.4	14173	2814.4	15122	12154	17696	8505.6	6711	11111	8347.4	-	-	-	-	-
LIPID-P-0445	LPE(P-18:1)	GP	LPE-P	464.3	463.306	[M+H]+	C23H46NO6P	22617	13481	14486	14892	17469	25632	10996	19721	17128	10342	145550	31604	12031	20456	67172	78390	69625	51319	75487	113370	47723	58310	66569	54697	13147	12620	66138	15041	15349	8729.2	13218	23042	57011	25296	21687	24711	20845	-	-	-	-	-
LIPID-P-0471	PC(14:0_14:0)	GP	PC	678.507	677.5	[M+H]+	C36H72NO8P	38164	65554	76554	84919	72730	76998	104770	108060	179360	43183	299320	651100	83167	139980	349890	409260	494300	695860	501710	619490	216230	962100	290990	114290	47467	74770	35891	52807	155940	76424	49189	1501000	441090	336690	74903	106280	75638	C00157	HMDB0007866	5459377	LMGP01010477	-
LIPID-P-0472	PC(16:0_14:0)	GP	PC	706.539	705.531	[M+H]+	C38H76NO8P	112670	106790	139260	124630	194670	133830	246940	163100	248250	81121	93852	190280	114550	188110	112170	184460	203430	243140	143760	126330	88705	159850	136300	163620	174280	142890	116240	186020	215100	180070	119100	328600	190690	120380	167140	171330	167750	C00157	HMDB0007965	24778679	LMGP01010560	-
LIPID-P-0473	PC(15:0_16:0)	GP	PC	720.554	719.547	[M+H]+	C39H78NO8P	621680	1227200	1555900	986400	1325800	997760	3279800	842020	2576600	713890	740910	1867600	916440	1392200	958530	1020200	1615600	2827900	1183400	1109100	768970	2195400	1106700	1161800	1140300	831900	453410	1317200	2188400	1541500	980530	3562700	1115100	1039900	1203000	1280600	1251800	C00157	HMDB0007935	-	LMGP01010532	-
LIPID-P-0475	PC(16:0_18:0)	GP	PC	762.601	761.593	[M+H]+	C42H84NO8P	6995800	14276000	9367200	9744100	12936000	12222000	15829000	16268000	15482000	9662200	12849000	8853100	8008000	16006000	7832100	10929000	13587000	15474000	10189000	9786100	6127300	9101000	11852000	12543000	13417000	12099000	15803000	14082000	20512000	11779000	11782000	13110000	11851000	14618000	12952000	13370000	13678000	C00157	HMDB0007970	24778686	LMGP01010573	-
LIPID-P-0476	PC(18:0_18:0)	GP	PC	790.633	789.625	[M+H]+	C44H88NO8P	1000600	1466800	1346900	1394900	1683300	2034900	1788800	1826800	1431500	1470400	1259300	799200	1318200	2215000	590890	1072800	881440	1149000	815480	739700	608500	600430	755270	1605700	1878100	1546700	1859200	1825800	2451900	1454100	1764300	1201700	1233700	1835600	1487500	1732700	1623600	C00157	HMDB0008036	94190	LMGP01010006	-
LIPID-P-0477	PC(16:0_22:0)	GP	PC	818.664	817.656	[M+H]+	C46H92NO8P	520980	588310	1016800	1139900	1074200	1282300	883510	1385900	821310	1176900	513030	156210	983120	1178200	187600	268380	201110	225040	353970	367020	260110	167230	174790	1171400	1493700	1083900	1352000	1146600	1569300	519490	1211200	257890	454080	671550	1104200	1057100	1015300	C00157	HMDB0007985	7983123	LMGP01010636	-
LIPID-P-0480	PC(15:0_16:1)	GP	PC	718.539	717.531	[M+H]+	C39H76NO8P	66008	147750	190590	171660	164720	91546	565770	121690	289020	45859	43929	398760	66023	124180	120380	82424	276930	701730	238000	114430	77160	680190	75160	111680	165910	119020	21132	262400	208280	259800	80280	1052000	169610	103060	191630	179120	164730	C00157	HMDB0007936	-	LMGP01010535	-
LIPID-P-0481	PC(16:0_16:1)	GP	PC	732.554	731.547	[M+H]+	C40H78NO8P	190030	349910	286490	382890	278470	218640	661540	321180	366640	161770	168960	777250	197840	351190	473650	424240	841380	1685200	869710	331740	266180	1096000	428240	218510	253980	268310	115580	581610	471050	481050	180380	1266700	549040	406500	284760	307840	337620	C00157	HMDB0007969	6443788	LMGP01010566	-
LIPID-P-0483	PC(17:0_18:1)	GP	PC	774.601	773.593	[M+H]+	C43H84NO8P	3438100	7183600	5602800	6535900	6647400	5687000	12427000	5048600	9032000	5091400	3120800	5872100	4007500	8722500	3261400	4906800	5133700	7941800	5692200	4018700	3523200	8453200	5418000	5354300	7486400	5518900	3766100	7694400	11791000	6700500	4785200	10433000	4522400	6295700	7142300	7009400	6468300	C00157	-	-	LMGP01010711	-
LIPID-P-0484	PC(18:0_18:1)	GP	PC	788.617	787.609	[M+H]+	C44H86NO8P	455130	971960	397860	797590	901590	611480	1334500	923790	1148800	536710	653330	1411300	467320	1151300	765750	1352700	1832700	2562100	1518100	969410	686530	1636300	1077900	519730	699760	812390	477630	965210	1277000	1074000	653650	2224500	1291900	1396100	810010	723720	852090	C00157	HMDB0008037	24778815	LMGP01010750	-
LIPID-P-0491	PC(17:1_18:1)	GP	PC	772.586	771.578	[M+H]+	C43H82NO8P	12078000	19999000	20665000	16187000	23024000	20356000	35897000	22097000	22084000	17529000	16163000	15981000	13781000	32449000	9108700	14877000	10945000	12881000	10986000	11321000	11935000	14748000	10770000	15256000	27488000	25334000	10544000	23658000	33833000	19299000	20987000	28875000	15849000	24107000	21364000	23018000	22498000	C00157	HMDB0007935	-	LMGP01011532	-
LIPID-P-0492	PC(18:0_18:2)	GP	PC	786.601	785.593	[M+H]+	C44H84NO8P	5731500	9192600	6474900	7038700	7883700	6512400	9307900	9104800	8100700	6460500	11102000	11551000	6415900	10817000	8255600	12077000	10392000	11288000	10826000	9910000	8608600	7120700	7536200	5305000	7935800	8855200	5543700	8844400	9884900	7967700	6568300	14679000	15773000	15603000	7498100	7790700	7686600	C00157	HMDB0008039	6441487	LMGP01010764	-
LIPID-P-0495	PC(18:1_22:1)	GP	PC	842.664	841.656	[M+H]+	C48H92NO8P	188910	234550	208830	180280	256180	330430	260690	545290	286870	749080	246170	9	246990	415160	128820	132940	92403	9	245920	129550	58748	36648	9	220450	316450	461710	310410	414450	325410	262590	702710	112170	321990	348230	347930	391500	305280	C00157	HMDB0008085	52922751	LMGP01012158	-
LIPID-P-0497	PC(14:0_18:3)	GP	PC	728.523	727.515	[M+H]+	C40H74NO8P	481620	680060	1336500	748000	791420	506680	696090	612820	792220	392010	542900	293820	403040	680030	567300	390390	645390	662470	556840	361160	433070	271610	753150	477990	836890	887760	374520	521930	729520	498860	585640	678040	612890	600970	639540	618380	599900	C00157	HMDB0007876	7982984	LMGP01010497	-
LIPID-P-0498	PC(16:0_18:3)	GP	PC	756.554	755.547	[M+H]+	C42H78NO8P	41551000	69268000	141610000	53220000	79007000	48004000	97930000	75781000	61593000	37991000	44737000	68288000	35627000	78960000	43260000	42525000	65017000	81274000	62759000	40877000	41210000	40996000	42622000	36819000	56155000	74101000	29365000	78827000	79989000	74358000	64647000	102280000	81392000	55245000	68207000	69625000	69974000	C00157	HMDB0007974	24778699	LMGP01010598	-
LIPID-P-0505	PC(14:0_20:4)	GP	PC	754.539	753.531	[M+H]+	C42H76NO8P	1881900	3235400	7899400	2396000	4534900	3693200	6851200	4553100	5176200	750370	1941800	5453500	1203500	6142500	2269700	2930600	3928500	4245200	5262300	5582200	2008500	3366600	1661600	4532000	6709000	3151800	1824400	6872700	2674000	5841700	3334600	6820800	4451500	2945000	4160400	4283000	4198000	C00157	HMDB0007883	24778634	LMGP01010506	-
LIPID-P-0506	PC(15:0_20:4)	GP	PC	768.554	767.547	[M+H]+	C43H78NO8P	1567000	3025200	5586500	2274800	5041900	3520400	7765000	1965200	7010500	835770	2504900	4743100	2326400	5256600	2055300	2297600	3249000	3702700	3035300	3365800	2432200	3781700	2054300	4428800	4763000	2650500	1422100	4315300	5341100	4696200	3341600	8877400	2341200	3242100	3800700	3918300	3844600	C00157	HMDB0007949	-	LMGP01011424	-
LIPID-P-0508	PC(20:4_17:0)	GP	PC	796.57	793.562	[M+H]+	C45H80NO8P	7271300	12735000	19084000	9289900	16027000	15868000	22777000	9482200	20025000	6865100	5348200	4834500	9236100	18517000	3528000	4514400	5276100	6070200	3956700	4452200	4033000	4217500	4951600	15757000	22416000	10770000	8576300	14940000	21720000	14683000	14834000	8408400	3461800	6113800	15520000	15349000	14618000	C00157	-	-	LMGP01011904	-
LIPID-P-0513	PC(14:0_20:5)	GP	PC	752.523	751.515	[M+H]+	C42H74NO8P	66903	47518	774550	44134	255870	91184	316800	214720	135790	9535.2	164420	480920	79595	171140	77848	98958	137210	191560	210450	217270	60575	127460	60570	98972	129330	98297	24964	267460	95110	394420	171220	395870	264050	9	183980	158060	179990	C00157	HMDB0007885	7982995	LMGP01010508	-
LIPID-P-0514	PC(15:0_20:5)	GP	PC	766.539	765.531	[M+H]+	C43H76NO8P	60368	133870	451980	87527	421400	150880	581060	144140	376360	32573	182330	389040	220960	191390	46934	60724	129430	215040	151310	142660	81841	180460	65444	134640	145240	121760	37408	280060	383310	385140	275890	614460	130730	106090	258350	255920	230170	C00157	HMDB0007951	-	LMGP01011425	-
LIPID-P-0515	PC(16:0_20:5)	GP	PC	780.554	779.547	[M+H]+	C44H78NO8P	12232000	18965000	68383000	11689000	73300000	29433000	56757000	36977000	43570000	7386100	34438000	64814000	54352000	39215000	18370000	21779000	36336000	40148000	27239000	24992000	18355000	19593000	22111000	17847000	19274000	25162000	8204800	54712000	67430000	73139000	67647000	54970000	34385000	27911000	41883000	38916000	42360000	C00157	HMDB0007984	52922296	LMGP01010633	-
LIPID-P-0516	PC(17:1_20:4)	GP	PC	794.57	793.562	[M+H]+	C45H80NO8P	353600	932670	1103100	557980	1060100	851300	1370600	497540	1368800	144690	698410	820060	934850	973300	397810	409170	835030	1047900	435260	575510	408740	855100	490110	685720	1149300	573770	292630	915290	1695500	1021300	953150	1195400	560670	514450	918910	1010200	929260	C00157	-	-	LMGP01011543	-
LIPID-P-0517	PC(16:0_22:5)	GP	PC	808.586	807.578	[M+H]+	C46H82NO8P	566130	1080800	972860	658750	1247800	765100	958590	974150	1148100	501740	1279700	1334900	640810	1107100	1069500	1088900	1354200	1640900	943940	1020000	1005200	885220	1394700	821290	974390	845190	664690	1041000	1168500	1045600	1043400	1310200	1178000	1103700	1056600	1041900	1100700	C00157	HMDB0007989	24778735	LMGP01010645	-
LIPID-P-0520	PC(14:0_22:6)	GP	PC	778.539	777.531	[M+H]+	C44H76NO8P	929550	2071000	3642900	874170	1565100	2259900	2746000	2419900	1963700	401420	1225100	2657000	1047400	2535300	930550	1232300	1666700	2165600	2414200	1409700	1022900	1977300	720680	2212500	1883000	1062300	842930	3009300	1979200	2910200	1077500	3075900	2297200	988630	2006900	2182400	1928400	C00157	HMDB0007892	24778639	LMGP01010512	-
LIPID-P-0521	PC(15:1_22:5)	GP	PC	792.554	791.547	[M+H]+	C45H78NO8P	984920	2323900	3335300	1269700	1953900	2810300	4205800	1516300	3098000	767270	1181800	2324700	2240600	2465300	856350	877060	1489500	1934000	1480200	810900	1520600	2306100	890330	2700000	1558500	1327200	795720	2203400	3735200	2795100	1274700	3836300	1275900	946410	2257400	2270700	2363100	C00157	-	-	-	-
LIPID-P-0523	PC(22:6_17:0)	GP	PC	820.586	819.578	[M+H]+	C47H82NO8P	1148300	2999300	4593600	1616900	1877300	3808000	4696400	2134100	3753800	1370000	2423200	2865100	2830000	3266800	1766500	1682600	2547300	3120600	1987300	1352800	3270600	3552500	2087600	2758500	2560500	1560500	1309100	2879300	3964700	2771500	1832600	4169500	1944800	1811000	2709400	2275900	2595000	C00157	-	-	LMGP01012104	-
LIPID-P-0524	PC(18:0_22:6)	GP	PC	834.601	833.593	[M+H]+	C48H84NO8P	4888900	9684700	7619600	3825800	5866500	10099000	9657500	9241800	8021000	3040900	4901600	9971300	6788200	7268100	5712000	6632800	9335100	12639000	7378900	3046400	7217200	7897800	7878600	6693200	5503500	5855300	5102000	10885000	11562000	10329000	4481600	9866200	8882200	6308100	7626000	7918500	7629400	C00157	HMDB0008057	24778876	LMGP01010821	-
LIPID-P-0526	PC(16:1_22:6)	GP	PC	804.554	803.547	[M+H]+	C46H78NO8P	2540100	5078900	5643500	2980500	5172200	4611300	4534100	4928100	4683200	1804600	5640300	3918300	3185800	5153800	2140400	1738700	3062300	5293600	2848900	2193600	2789500	2576100	2207900	3100600	2575500	3764200	2306000	3768000	6955600	4786000	6376300	3923700	4333400	2128200	4659900	4847500	4398900	C00157	HMDB0008023	24778773	LMGP01010696	-
LIPID-P-0527	PC(18:1_22:6)	GP	PC	832.586	831.578	[M+H]+	C48H82NO8P	13519000	29513000	22196000	13282000	16675000	25720000	16109000	20568000	26079000	14256000	15070000	12318000	20969000	23067000	9263400	8791800	17506000	23874000	11877000	5912400	15707000	14067000	14224000	18587000	15081000	18526000	13249000	14403000	26209000	18209000	18800000	11682000	14531000	11024000	18961000	20803000	19572000	C00157	HMDB0008090	24778901	LMGP01010847	-
LIPID-P-0528	PC(20:1_22:6)	GP	PC	860.617	859.609	[M+H]+	C50H86NO8P	800150	1433700	685260	390130	1223800	900920	995250	709060	1303000	513430	422580	2051100	910810	990210	246720	316910	493900	1089800	508600	177090	452250	454550	654240	729790	582510	1071100	497960	727980	1494600	3404200	802310	628750	373450	376140	1094200	1044400	1061800	C00157	HMDB0008321	52923147	LMGP01011834	-
LIPID-P-0529	PC(20:4_20:4)	GP	PC	830.57	829.562	[M+H]+	C48H80NO8P	3710500	6708400	5827700	3061000	5515600	6415600	4637000	6339900	6536500	3298900	5356700	2972800	4897600	6720000	3382200	3235800	4269900	3319900	3485700	3131500	3614300	2576300	3030500	4781700	5026800	4140800	4315800	4786400	7261100	4727500	6097600	3224600	4863500	3883700	5488200	5647200	5325700	C00157	HMDB0008156	24778983	-	-
LIPID-P-0530	PC(20:2_22:6)	GP	PC	858.601	857.593	[M+H]+	C50H84NO8P	756690	1672600	898910	706470	1166600	1468400	1014900	1515800	1138900	738320	1139300	516990	852090	1315100	579690	620140	781010	1111700	511850	514890	641490	617900	610480	1150400	1113500	1265000	1183300	1059600	1630400	1166200	2488900	808210	903690	704890	1309900	1328600	1339100	C00157	HMDB0008354	10854909	LMGP01011865	-
LIPID-P-0531	PC(O-16:0_14:0)	GP	PC-O	692.559	691.552	[M+H]+	C38H78NO7P	711190	647430	1032500	903040	1124900	1471900	1630000	854170	2035100	466590	411680	462890	1736700	1369700	303720	503040	501920	482980	536980	571020	289250	499700	172090	1441300	659840	1006000	299480	594870	1634900	794770	924040	1159000	496850	498980	1064100	1012900	1116900	C00157	-	24779275	LMGP01020178	-
LIPID-P-0532	PC(O-16:0_16:0)	GP	PC-O	720.591	719.583	[M+H]+	C40H82NO7P	8177100	6250800	7850300	10436000	10884000	10643000	10241000	10182000	10833000	7240700	7497000	6283400	9404100	9709200	6601000	10901000	7957000	8362100	6789700	6959600	4832800	6082300	5827900	10161000	8094900	11199000	7633900	7962900	15137000	7673800	14436000	8903600	8320100	8173600	10188000	10127000	9553400	C00157	-	-	LMGP01020029	-
LIPID-P-0533	PC(O-18:0_16:0)	GP	PC-O	748.622	747.614	[M+H]+	C42H86NO7P	602350	698580	732860	1215000	1050600	1022500	1032100	746000	1188800	1020900	692960	497850	1024100	926010	392190	764120	687440	827110	539110	576990	386060	328330	861740	850860	827430	907080	811920	629440	1903400	535420	1225400	1253100	754260	936980	938630	952700	941880	C00157	-	11803170	LMGP01020086	-
LIPID-P-0535	PC(O-16:0_22:0)	GP	PC-O	804.685	803.677	[M+H]+	C46H94NO7P	98367	118360	264340	196320	172740	193420	262500	418870	236940	76109	321110	151030	115130	266520	151890	215260	156610	152780	207500	278340	211670	176160	148220	176950	119360	191890	106700	260490	491900	177220	91536	257960	415400	427570	198430	186720	219440	C00157	HMDB0013408	24779329	LMGP01020060	-
LIPID-P-0536	PC(O-16:0_14:1)	GP	PC-O	690.544	689.536	[M+H]+	C38H76NO7P	2468700	3384800	3813900	4063700	3868600	4195600	5730900	3077100	6196000	2227300	3176100	3927200	2808600	5137800	3028500	2597400	3906400	3967700	3213500	2848100	2338400	2736100	3814300	4877800	4676500	4512500	2443400	2846300	6858500	3887900	3072200	6134500	3172100	3460300	4145700	4320500	4343100	C00157	HMDB0013403	52923736	LMGP01020179	-
LIPID-P-0537	PC(O-16:0_16:1)	GP	PC-O	718.575	717.567	[M+H]+	C40H80NO7P	1336600	1798900	2111100	2150900	2187700	1961700	2996100	1209500	2449700	1184700	1881500	2387100	1435700	2177700	2492700	1714500	2591400	2533200	1831300	1911000	2026200	2122300	3470700	2265300	2621400	1817400	1161700	1489700	3134300	1592100	1459000	3380600	1602000	2252700	1884900	1838300	1828100	C00157	HMDB0013404	52923742	LMGP01020182	-
LIPID-P-0538	PC(O-18:1_16:0)	GP	PC-O	746.606	745.599	[M+H]+	C42H84NO7P	15247000	15904000	13133000	18339000	24833000	17412000	16455000	19484000	16968000	15840000	11806000	9736900	16154000	19624000	9542000	18392000	14276000	17699000	14240000	11716000	9772500	10614000	12252000	13884000	15641000	18456000	10948000	11449000	25336000	12548000	23619000	14975000	15323000	13437000	16732000	16314000	17365000	C00157	HMDB0013426	53481719	LMGP01020152	-
LIPID-P-0543	PC(O-16:1_16:1)	GP	PC-O	716.559	715.552	[M+H]+	C40H78NO7P	259040	327630	304080	339050	435160	345930	518170	322740	436700	188140	369820	273490	256560	419510	265120	231600	442060	373300	270430	245050	279580	272740	414830	257270	421820	374490	237310	244030	470110	300920	347030	559310	299960	332270	349460	377930	321940	C00157	-	53481705	-	-
LIPID-P-0544	PC(O-16:0_18:2)	GP	PC-O	744.591	743.583	[M+H]+	C42H82NO7P	26436000	14784000	27386000	18810000	30982000	29331000	15993000	24803000	16005000	23183000	20058000	16899000	27645000	57044000	9657200	19907000	12720000	8354700	16512000	18808000	11196000	13175000	6194500	24508000	22322000	27641000	16952000	30423000	28921000	20152000	30398000	13368000	21364000	22349000	27251000	26475000	26809000	C00157	HMDB0011151	6443157	LMGP01020039	88542-95-4
LIPID-P-0545	PC(O-18:0_18:2)	GP	PC-O	772.622	771.614	[M+H]+	C44H86NO7P	3528600	2618400	2674800	4400900	5795500	3936500	3577100	3765600	3734300	3391500	1654200	1203700	3198900	4482600	961810	1623200	1704700	3371100	1741200	1241300	1127000	916920	1502700	3562700	3721500	4624000	2826900	2438900	5181300	2174400	4581200	1465800	1996900	1653900	3235300	4123700	3726500	C00157	HMDB0013418	6443070	LMGP01020203	-
LIPID-P-0546	PC(O-18:1_20:1)	GP	PC-O	800.653	799.645	[M+H]+	C46H90NO7P	3205600	3902400	2773500	3285000	3826200	2415400	6646600	1632600	6058700	754970	678310	2389400	1959200	3825900	1219800	987680	1507400	2128500	980780	1054500	1035400	1019600	2132300	2915600	1754600	4269100	1295900	1567700	5143900	5035300	1758300	3583700	808520	925910	3233400	3499800	3320500	C00157	-	53481737	LMGP01020266	-
LIPID-P-0549	PC(O-16:1_18:2)	GP	PC-O	742.575	741.567	[M+H]+	C42H80NO7P	41286000	31724000	37293000	39008000	60478000	57258000	54508000	56353000	47592000	37918000	26147000	23735000	35543000	66169000	19842000	29945000	32745000	33979000	31049000	28871000	21043000	15854000	19652000	62824000	54031000	58468000	32939000	37084000	75396000	27623000	57365000	41985000	45236000	35234000	50848000	49283000	49810000	C00157	-	53481709	LMGP01020257	-
LIPID-P-0550	PC(O-18:1_18:2)	GP	PC-O	770.606	769.599	[M+H]+	C44H84NO7P	3984900	2633800	3195700	2426400	4541900	3217400	3392800	3910300	4972700	3766400	5963400	4692900	1945800	4529200	2772800	5219300	4061800	4175000	5444900	5630800	4162500	3688600	2845300	4392000	3428200	4474400	3250800	5976500	4515300	4219300	2391300	4333300	7896800	5977900	4343100	3727800	3096000	C00157	-	-	LMGP01020053	155575-01-2
LIPID-P-0551	PC(O-18:0_20:3)	GP	PC-O	798.638	797.63	[M+H]+	C46H88NO7P	2854200	1707300	3134400	2804100	3483000	4701000	2524300	2629500	3806600	2223100	2332300	1779400	3650400	4128900	1569900	3170000	1782700	2584300	2519500	2488700	1936200	1407200	1928400	3820800	2722500	2515400	2325500	2485400	5141900	2752200	4228700	3173900	2485100	3155500	3267900	3384800	3645600	C00157	-	-	LMGP01020211	-
LIPID-P-0552	PC(O-16:1_24:2	GP	PC-O	826.669	825.661	[M+H]+	C48H92NO7P	228550	246230	222290	224210	427620	302230	266640	242710	301970	160650	131910	92164	100470	420380	96294	187590	150190	167250	151230	140340	99098	127290	138920	246870	187100	301080	145340	126240	228260	89980	338140	182740	139850	145860	276890	234960	279880	C00157	-	53481745	-	-
LIPID-P-0554	PC(O-16:0_20:4)	GP	PC-O	768.591	767.583	[M+H]+	C44H82NO7P	65623000	39382000	46153000	33276000	86951000	86259000	48739000	50135000	72347000	29165000	49198000	36260000	57077000	98306000	31700000	54491000	45486000	40764000	65705000	40334000	30883000	40688000	33992000	92825000	78190000	72673000	48389000	61126000	121990000	45414000	91104000	44775000	47097000	50898000	67728000	66857000	67570000	C00157	-	53481735	LMGP01020054	-
LIPID-P-0555	PC(O-18:0_20:4)	GP	PC-O	796.622	795.614	[M+H]+	C46H86NO7P	17497000	11368000	16263000	13590000	22961000	29141000	17924000	14763000	24474000	13342000	14192000	8079300	22567000	22627000	9502600	18382000	10546000	10856000	15754000	14858000	9116900	8669500	12560000	24786000	20636000	18206000	16867000	15492000	36669000	10229000	26611000	14076000	13821000	17510000	19843000	18645000	20572000	C00157	-	6443065	LMGP01020100	-
LIPID-P-0557	PC(O-20:0_22:4)	GP	PC-O	852.685	851.677	[M+H]+	C50H94NO7P	894020	603680	267180	266690	851640	474260	512420	313620	695340	187830	84173	460830	440420	469170	185550	264330	217470	506360	156420	136770	206650	105470	238320	380920	360320	523960	243540	231520	782080	823960	592150	377930	142250	180780	542900	570380	635450	C00157	-	53481763	LMGP01020243	-
LIPID-P-0558	PC(O-24:0_20:4)	GP	PC-O	880.716	879.708	[M+H]+	C52H98NO7P	738370	461350	524390	730730	745590	599380	807750	588210	634730	502450	139600	181330	425600	421050	70886	235920	48593	319870	114960	152830	134530	268950	68743	505350	333010	576850	388490	467020	337670	659720	712710	233690	154510	188570	655710	533850	520580	C00157	-	53481765	LMGP01020254	-
LIPID-P-0559	PC(O-16:1_20:4)	GP	PC-O	766.575	765.567	[M+H]+	C44H80NO7P	79609000	56914000	72479000	54433000	122720000	116030000	96914000	83448000	99023000	52604000	28409000	29212000	56418000	106670000	31034000	43256000	46323000	48845000	45668000	41380000	29720000	22760000	32192000	186890000	128320000	120230000	70368000	68667000	180420000	56872000	108050000	52119000	44885000	39558000	98245000	102600000	102360000	C00157	-	53481713	LMGP01020259	-
LIPID-P-0560	PC(O-18:1_20:4)	GP	PC-O	794.606	793.599	[M+H]+	C46H84NO7P	49296000	37176000	36593000	33558000	78071000	61923000	41414000	42505000	51192000	30183000	26055000	28950000	44569000	71982000	29156000	34015000	33818000	38621000	34598000	27774000	26660000	26251000	30070000	73315000	57300000	66858000	43240000	41660000	90723000	41789000	71850000	27830000	32557000	34867000	55743000	56785000	52128000	C00157	-	24779379	LMGP01020104	-
LIPID-P-0561	PC(O-20:1_20:4)	GP	PC-O	822.638	821.63	[M+H]+	C48H88NO7P	2048500	1648500	1452700	1886400	2714700	2685200	1936000	2219500	2383900	1645000	839700	950120	1890200	2456500	839600	943490	1198500	1174500	1147100	939460	943570	987110	1229300	2145700	1794600	2248200	2203200	1688900	3075800	966790	2896300	1326400	1417200	1000500	2297400	2232000	2159000	C00157	-	53481743	LMGP01020274	-
LIPID-P-0563	PC(O-24:1_20:4)	GP	PC-O	878.7	877.692	[M+H]+	C52H96NO7P	12605000	8860100	5731300	5415300	13144000	9032300	9150800	6225000	10070000	3480400	1623900	3572800	7356200	8131500	1949400	4113000	2255000	4904100	2292000	1751600	2373700	1778800	2173100	6500700	6058700	8126800	6513800	3820900	10185000	10407000	10493000	3088600	2210400	2896900	9028300	8701700	8030800	C00157	-	53481767	-	-
LIPID-P-0564	PC(O-16:1_20:5)	GP	PC-O	764.559	763.552	[M+H]+	C44H78NO7P	1012200	875920	3050800	557430	3134300	2834400	2257700	1517000	1960100	532030	1602100	1748200	2503200	1856700	519230	904460	774050	1172200	1549000	927710	670240	614580	361810	3105600	1564800	1592800	421240	1283100	5159300	1806700	3202500	2104200	1459900	1046300	1987800	2104800	2097700	C00157	-	-	-	-
LIPID-P-0565	PC(O-18:2_20:4)	GP	PC-O	792.591	791.583	[M+H]+	C46H82NO7P	37385000	28009000	34457000	24968000	51881000	46970000	36780000	34958000	39075000	21708000	11979000	13395000	32717000	43703000	11354000	14479000	15354000	17845000	18320000	12465000	10885000	11025000	11184000	55508000	39026000	44004000	27444000	29432000	63598000	27640000	42071000	18300000	19398000	15097000	39638000	40818000	39265000	C00157	HMDB0013409	16759366	LMGP01020064	-
LIPID-P-0566	PC(O-18:0_22:6)	GP	PC-O	820.622	819.614	[M+H]+	C48H86NO7P	4210900	2729600	4347700	3991200	6376600	6093000	4135000	5791000	4486900	3512900	3436100	2860300	4083600	5238500	2295000	3602500	2664800	3953400	2682700	3510900	3120500	2471400	2378500	7162200	3890900	5779600	3879400	3913200	7739400	4017100	6296300	2480800	3994400	4021900	5003000	5082600	5167300	C00157	HMDB0013422	24779341	LMGP01020110	-
LIPID-P-0567	PC(O-22:2_20:4)	GP	PC-O	848.653	847.645	[M+H]+	C50H90NO7P	2025300	1069100	2561500	1780300	2926000	3585900	1689400	2673400	1939700	1509500	1989900	782910	2229800	2868600	1016300	2356500	980230	2308500	1107000	1664000	1690400	582600	934360	4657500	2244900	2154000	1964900	2140900	3839300	1595100	3889600	1166800	1688900	2242300	2777800	2403400	2341600	C00157	-	-	LMGP01020244	-
LIPID-P-0568	PC(O-16:1_22:6)	GP	PC-O	790.575	789.567	[M+H]+	C46H80NO7P	5944200	4747400	5635300	3739700	7568400	10360000	5948700	7192200	6980600	3949400	4451100	4987300	7222100	6644500	3949300	5166000	6055300	6541600	7065000	4333000	5356800	4303200	4411300	10725000	6192500	7340700	4938000	4472300	12411000	4516800	6257600	6745100	7249200	4389700	6830400	6813300	6720700	C00157	-	-	-	-
LIPID-P-0569	PC(O-18:1_22:6)	GP	PC-O	818.606	817.599	[M+H]+	C48H84NO7P	13146000	11312000	11590000	8953400	15287000	16760000	9745600	13376000	13709000	8975900	3031500	5378800	15876000	14926000	2737600	4175200	4245200	5946000	5062300	2522700	3807100	3717900	3105200	16540000	11410000	13227000	10921000	9599400	22023000	11276000	13908000	3245700	5959400	3526700	13354000	14194000	14184000	C00157	-	-	-	-
LIPID-P-0636	PE(P-16:0_18:1)	GP	PE-P	702.544	701.536	[M+H]+	C39H76NO7P	628470	378210	449200	698170	986500	746420	770700	772640	778610	585520	1017600	643490	448650	977430	436940	917830	663870	586810	866020	1466500	332880	600140	360320	614610	705130	862740	547490	600270	922170	372150	672270	1089300	1149900	1045600	704940	719000	631180	C00350	HMDB0011342	53480864	LMGP02030095	-
LIPID-P-0640	PE(P-16:0_18:2)	GP	PE-P	700.528	699.52	[M+H]+	C39H74NO7P	3545300	2140100	3506500	3784900	4785100	4993800	4041700	5522200	3968600	3455000	3718100	2658300	3132000	6787500	1208000	4204700	2220200	1162300	3495600	6516000	1592600	2436800	649980	3296100	4131500	5365200	2740500	4650400	5168100	2619500	3668000	4365800	6343700	4724400	3897500	4133200	4052000	C00350	HMDB0011343	52925127	LMGP02030094	-
LIPID-P-0645	PE(P-16:0_18:3)	GP	PE-P	698.512	697.505	[M+H]+	C39H72NO7P	45797	21836	44252	18739	140250	62500	33784	101490	31830	71930	86635	49760	33297	153020	14947	46021	14745	6818.5	34964	61523	14280	28637	6674.2	26255	43403	116330	16576	61760	64590	53101	68462	63293	85281	55439	62214	61111	44643	C00350	HMDB0011344	52925052	LMGP02030019	-
LIPID-P-0647	PE(P-18:1_18:2)	GP	PE-P	726.544	725.536	[M+H]+	C41H76NO7P	3033900	1837400	2184400	2681200	3366100	3718200	2321500	3968300	2512700	2670700	2090100	1756600	2288100	4839500	859000	2354700	1502200	805760	2560900	3229100	984790	1510600	555310	2707700	2993800	3791500	1648600	3405700	3276600	1767900	2860200	2373900	4190800	2688600	3040200	2976000	3090900	C00350	HMDB0011377	53479671	-	-
LIPID-P-0649	PE(P-18:0_20:3)	GP	PE-P	754.575	753.567	[M+H]+	C43H80NO7P	398810	205420	310830	282380	478690	807490	335510	299580	594720	229220	211380	236620	259260	435370	86881	320870	158310	127280	213020	470200	96547	379310	47175	749880	576300	382930	244850	303740	933460	205280	371000	432750	474690	282330	449420	420940	423980	C00350	HMDB0011383	53480854	LMGP02030055	-
LIPID-P-0652	PE(P-16:0_20:4)	GP	PE-P	724.528	723.52	[M+H]+	C41H74NO7P	12469000	6768900	10744000	7372400	19082000	20337000	12644000	9650100	15606000	6598600	12339000	9555700	8245500	18715000	7218000	12754000	12480000	5190000	11354000	19444000	7694300	8281700	6098600	21435000	18853000	15967000	9863200	13735000	29066000	9283900	13217000	12035000	10981000	13497000	14446000	14321000	14185000	C00350	HMDB0011352	53480870	LMGP02030093	-
LIPID-P-0653	PE(P-17:0_20:4)	GP	PE-P	738.544	737.536	[M+H]+	C42H76NO7P	121370	207990	479380	319470	356750	475990	234810	214460	465410	49881	1425500	333560	212290	148020	249110	379640	351780	155820	461450	652120	322130	386220	220260	604630	1210000	172960	73854	103900	889820	505080	1076300	379010	410040	334510	427150	420040	410240	C00350	-	-	-	-
LIPID-P-0655	PE(P-18:0_22:4)	GP	PE-P	780.591	779.583	[M+H]+	C45H82NO7P	129910	127980	135520	229310	255060	235170	212410	192920	272920	196130	390900	111170	143160	287810	128200	202120	155740	99364	183830	208790	85175	76793	152470	200540	254150	206200	185750	171370	269730	106050	339810	250700	174400	241760	198760	226050	230300	C00350	HMDB0011391	52925094	LMGP02030061	-
LIPID-P-0657	PE(P-16:0_20:5)	GP	PE-P	722.512	721.505	[M+H]+	C41H72NO7P	260060	181160	936740	182840	1116700	861520	513620	356750	779960	180420	1397200	736850	905710	606180	137010	249520	223400	120180	408900	507340	149810	279820	81130	666240	275950	420290	120940	463040	917450	620700	1467900	631780	396370	387250	655050	642000	671320	C00350	HMDB0011354	53480872	LMGP02030028	-
LIPID-P-0658	PE(P-18:1_20:4)	GP	PE-P	750.544	749.536	[M+H]+	C43H76NO7P	10754000	5233000	6451600	5438400	12509000	15196000	8025600	6985000	11609000	4713100	6556600	6387300	6347400	13078000	5099300	8468900	8739800	3999400	8675500	10644000	4408200	5395000	3988600	16402000	14348000	10821000	5796000	10135000	17397000	6312700	9153800	7331300	7764600	6912900	10470000	10404000	10264000	C00350	HMDB0011387	53480878	-	-
LIPID-P-0660	PE(P-18:0_22:5)	GP	PE-P	778.575	777.567	[M+H]+	C45H80NO7P	443020	354540	489820	423740	846070	738800	742840	548370	818460	321190	581330	320860	441520	944720	304930	414780	391840	267420	374440	528900	170480	265950	239850	589790	646830	547190	286260	401700	874230	327910	607980	766760	666710	561980	571050	614580	487650	C00350	HMDB0011418	53480878	-	-
LIPID-P-0661	PE(P-16:0_22:6)	GP	PE-P	748.528	747.52	[M+H]+	C43H74NO7P	12710000	8631800	12878000	9391400	15093000	17500000	11017000	13969000	11182000	8402000	8280500	7502700	12361000	16201000	5877400	7746400	5665100	4842400	8624100	6744700	5398300	6934000	5342700	14413000	12165000	12301000	11393000	12015000	19626000	10083000	11201000	8059800	10135000	7509700	12964000	12943000	13399000	C00350	HMDB0005780	5283497	LMGP02030001	-
LIPID-P-0662	PE(P-18:0_22:6)	GP	PE-P	776.559	775.552	[M+H]+	C45H78NO7P	4032800	3485500	4973600	3709300	5725500	9311100	5180100	5510600	6669600	3484900	4762500	2836600	5651900	6251600	2641800	4023100	3854700	2405000	4899600	4032200	2920600	2834100	2770600	6367300	4930400	4217000	3651700	4553800	10961000	2760400	4441100	5009400	5606000	3955100	5693000	5425800	5447200	C00350	HMDB0011394	42607458	LMGP02030005	-
LIPID-P-0664	PE(P-18:1_22:6)	GP	PE-P	774.544	773.536	[M+H]+	C45H76NO7P	9365500	6333000	6491100	6519700	10242000	12189000	6047100	8170100	7853900	6216500	4296400	4404800	9777200	10105000	2890800	4174900	4222800	2922900	5309400	3740700	3084900	3182000	3312300	10115000	7618600	8368000	6282600	6777100	12963000	6351000	7960600	4413800	5837500	3706700	8397100	8255000	8416000	C00350	HMDB0011460	53480887	LMGP02030006	-
LIPID-P-0729	SM(d18:0/14:0)	SL	SM	677.56	676.552	[M+H]+	C37H77N2O6P	232130	393540	513700	513660	438450	474250	1030700	520900	1377700	191050	401380	556890	464780	909720	369350	591310	510980	972810	364290	458730	275560	533410	538360	662210	468240	454900	228560	401080	826310	474990	239110	1113600	543360	358440	581390	546870	492620	C00550	HMDB0012085	44260138	LMSP03010030	-
LIPID-P-0730	SM(d18:0/16:0)	SL	SM	705.591	704.583	[M+H]+	C39H81N2O6P	162570	143700	132540	247950	253280	269280	245870	205710	196270	170410	273730	238750	179240	261980	268400	269440	231670	497080	204410	224850	184600	140610	349530	187000	182460	177800	179650	140530	330640	223190	183240	275090	323230	219070	217160	162430	195660	C00550	HMDB0010168	9939965	LMSP03010004	-
LIPID-P-0731	SM(d18:0/17:0)	SL	SM	719.607	718.599	[M+H]+	C40H83N2O6P	860930	468370	1035500	1324000	1233500	956380	1255800	1397700	908420	681520	520220	701810	857840	1230400	710010	862930	829310	1469300	861730	645510	548350	704630	726650	750210	674840	1169300	297100	812440	1766800	849350	1444600	1294500	1243900	899230	886400	926120	963400	C00550	-	-	LMSP03010046	-
LIPID-P-0732	SM(d18:0/18:0)	SL	SM	733.622	732.615	[M+H]+	C41H85N2O6P	2608300	2699900	3783600	7258200	2345500	3233100	6266900	4481600	3851500	1324900	741220	4319200	2627400	3820000	7590600	2177500	4071700	6192700	1614300	1900200	3674400	1330100	9048900	3257300	2323600	3957900	1806900	3192500	8192200	5229100	1222800	5198400	3480400	2487500	3736400	3926300	3892300	C00550	HMDB0012087	44260130	LMSP03010020	-
LIPID-P-0734	SM(d18:0/22:0)	SL	SM	789.685	788.677	[M+H]+	C45H93N2O6P	677370	829530	1451500	1854300	983480	1704500	1835400	2932500	1182900	1033500	485980	931400	1132500	1573700	661940	563850	397300	641650	493260	444850	441530	309530	642240	1409500	1306200	1567000	999120	2272800	2756200	1440500	787890	934700	1745100	1052400	1615100	1559300	1685400	C00550	HMDB0012091	44260132	LMSP03010022	-
LIPID-P-0735	SM(d18:1/12:0)	SL	SM	647.513	646.505	[M+H]+	C35H71N2O6P	229630	357100	468590	256450	444450	354100	1277600	305660	1085900	166090	411870	408260	349200	781030	283040	516220	351740	431760	324490	477430	170070	582920	167620	719810	605420	567910	161760	330260	498580	363460	254070	1574300	368630	523690	496140	484960	504940	C00550	HMDB0012096	44260123	LMSP03010002	-
LIPID-P-0736	SM(d18:1/14:0)	SL	SM	675.544	674.536	[M+H]+	C37H75N2O6P	210160	308650	376320	278690	338240	334390	575050	355420	655380	161670	539220	672840	276100	554360	561740	622480	603290	696110	569420	546800	354230	476460	489680	424910	400140	423600	198770	267260	618120	344010	258380	1127400	764560	632370	369440	383430	382760	C00550	HMDB0012097	11433862	LMSP03010028	-
LIPID-P-0737	SM(d18:1/15:0)	SL	SM	689.56	688.552	[M+H]+	C38H77N2O6P	8179800	10775000	11604000	12328000	12426000	12645000	16344000	9759100	17380000	6978000	11445000	11990000	10522000	15446000	10393000	9429600	13521000	13724000	10444000	10154000	8160900	9717900	13125000	15463000	13519000	13456000	7717100	8808000	21191000	11608000	9787600	20765000	11233000	11821000	12733000	13422000	12965000	C00550	-	-	LMSP03010038	-
LIPID-P-0738	SM(d18:1/16:0)	SL	SM	703.575	702.568	[M+H]+	C39H79N2O6P	5553600	6079900	6328300	7308800	8753900	7421700	8316200	7279500	8199500	5288300	12145000	10091000	6068000	8106900	10902000	12903000	12526000	16067000	11322000	10634000	8963500	9137300	14483000	7190400	7064400	7460400	5956400	5514300	11506000	6349000	7447900	13997000	13294000	13932000	7448100	7277800	7380600	C00550	HMDB0010169	5283590	LMSP03010003	-
LIPID-P-0739	SM(d18:1/17:0)	SL	SM	717.591	716.583	[M+H]+	C40H81N2O6P	4110900	5248400	5939000	6450600	5538500	5673400	8162900	4370100	6864900	4056200	7960200	8474400	4754100	7078100	9546700	7149400	10269000	9527600	6733500	7409800	7666500	6936700	11811000	5769700	5799900	5681200	3477500	4593400	8824700	4734600	4645800	12061000	6159300	8314600	5479700	5590800	5341900	C00550	-	-	LMSP03010044	-
LIPID-P-0740	SM(d18:1/18:0)	SL	SM	731.607	730.599	[M+H]+	C41H83N2O6P	979720	1095800	1026600	1321500	1132100	1056100	1907100	1102900	1328700	571670	1201500	1850000	799750	1266300	2705800	1949200	2641400	2890000	1670700	1313800	2038500	1462700	3416100	1014900	1070500	1162000	618300	962100	1983100	1356700	784360	3022800	1928100	2207300	1204200	1052400	1147800	C00550	HMDB0001348	5283588	LMSP03010001	-
LIPID-P-0741	SM(d18:1/19:0)	SL	SM	745.622	744.615	[M+H]+	C42H85N2O6P	5218600	6687600	5615300	6250100	7221800	7410200	10009000	6329800	9436500	4074300	1442800	802270	4876800	7905300	1348900	1879100	2646800	5167800	1765600	1502200	1046200	1058500	1528000	6856900	6143800	7209400	3790900	5088100	11245000	6003500	5672800	1716400	2523200	1852000	6660400	6496400	7197800	C00550	-	-	LMSP03010055	-
LIPID-P-0742	SM(d18:1/20:0)	SL	SM	759.638	758.63	[M+H]+	C43H87N2O6P	395770	604840	499350	511090	453410	574040	848020	492350	613870	369700	674720	838410	478340	702930	520640	691290	608300	830690	689850	594860	517960	468210	658470	620100	538510	499930	380940	476460	818550	677920	434790	1261900	808520	898080	580450	523340	507460	C00550	HMDB0012102	44260124	LMSP03010005	-
LIPID-P-0743	SM(d18:1/21:0)	SL	SM	773.654	772.646	[M+H]+	C44H89N2O6P	4239800	6280400	9085300	7797100	7514300	11546000	9914600	8087600	11647000	4874400	6647500	5524900	5959900	11797000	2716500	5255100	3787700	3973600	5072600	5484200	3697100	3947700	3394300	10875000	11134000	8221200	5237900	6940700	10739000	6367000	5506000	8781400	6754800	7164900	9604000	9938100	8417800	C00550	HMDB0240611	52931193	LMSP03010067	121999-71-1
LIPID-P-0744	SM(d18:1/22:0)	SL	SM	787.669	786.661	[M+H]+	C45H91N2O6P	513350	526600	710560	782240	754700	1001100	761240	1163500	592630	937480	962700	637620	814360	851100	569830	610620	512190	658550	738750	592360	570530	364990	764330	851880	944850	737920	859750	914750	1053900	704440	799350	773380	1234400	1381600	755990	681710	870360	C00550	HMDB0012103	44260125	LMSP03010006	-
LIPID-P-0745	SM(d18:1/23:0)	SL	SM	801.685	800.677	[M+H]+	C46H93N2O6P	16345000	15017000	32131000	24869000	26170000	31384000	26814000	33385000	23301000	17452000	20857000	11821000	19208000	33494000	10895000	16368000	12237000	10682000	14838000	16719000	12542000	10244000	10301000	27882000	31588000	31406000	21698000	31616000	36704000	17153000	21879000	17526000	24344000	26022000	26748000	27960000	26305000	C00550	HMDB0012105	-	LMSP03010078	-
LIPID-P-0746	SM(d18:1/24:0)	SL	SM	815.701	814.693	[M+H]+	C47H95N2O6P	483280	435690	770180	838730	838670	996710	618780	1190500	564770	803420	1053600	363990	802500	887530	457710	601300	363490	571590	809700	629610	503110	279370	454410	991610	1054200	882100	912130	868000	1122100	379940	880900	531150	1101100	1324700	758040	769010	824680	C00550	HMDB0011697	5283595	LMSP03010008	-
LIPID-P-0747	SM(d18:1/25:0)	SL	SM	829.716	828.708	[M+H]+	C48H97N2O6P	690740	921910	2010800	2963800	1608100	2282500	1510500	2146500	2248800	635460	517890	203600	1484200	3118900	334340	426440	309160	360610	413140	615820	374010	325440	241300	2295000	2509000	2309000	1306900	1293800	2175400	811530	1287300	556200	924090	917020	1956400	1804700	1644900	C00550	-	-	LMSP03010027	-
LIPID-P-0749	SM(d18:2/14:0)	SL	SM	673.528	672.521	[M+H]+	C37H73N2O6P	1114700	1505800	1523700	1276300	2174900	1407500	2948600	1682200	2346600	884440	1348900	1976000	879630	2257900	1550300	1933300	1492900	2400800	1662600	1513000	989710	1962800	1026900	1470100	1988100	2158600	1130700	1541500	1704400	1669700	1519700	3694200	2074700	2021200	1712700	1743400	1696300	C00550	HMDB0240637	52931131	LMSP03010034	2292199-25-6
LIPID-P-0750	SM(d18:1/16:1)	SL	SM	701.56	700.552	[M+H]+	C39H77N2O6P	676430	890010	816090	906330	1269600	878290	1095300	1186100	1007800	690670	1607200	1740100	599220	966990	1931600	1621000	1876600	2234800	1860800	1317400	1199400	1087200	2230600	730490	1100000	1222200	832430	733350	1451200	956940	996740	2216700	2642500	1916600	981940	969920	961630	C00550	HMDB0240613	52931145	LMSP03010041	222403-66-9
LIPID-P-0751	SM(d18:1/17:1)	SL	SM	715.575	714.568	[M+H]+	C40H79N2O6P	791300	1078400	1022400	1088700	1245900	1145200	1691000	1100800	1526400	634490	1206000	1352000	875260	1315100	1054000	995650	1521400	1505900	1053100	886440	897490	931090	1514600	1041500	1424900	1341000	712470	789790	1886900	966200	1065000	2160500	1358200	1305900	1129200	1114400	1234800	C00550	-	-	-	-
LIPID-P-0752	SM(d18:1/18:1)	SL	SM	729.591	728.583	[M+H]+	C41H81N2O6P	504250	652500	576370	771450	766170	578730	964210	680290	887190	326140	745770	1107600	494560	689930	1728300	1085600	1537200	1576500	1034700	816390	1115700	824140	1894900	507860	797930	738660	427100	486250	930220	702600	502530	1672700	1347100	1325900	635730	613900	642160	C00550	HMDB0012101	6443882	LMSP03010050	108392-10-5
LIPID-P-0754	SM(d18:1/20:1)	SL	SM	757.622	756.615	[M+H]+	C43H85N2O6P	21487000	30722000	20631000	22645000	31894000	25431000	30643000	26667000	28544000	21710000	17417000	19031000	17775000	25409000	17269000	19191000	17809000	21091000	16217000	14343000	16467000	15538000	19403000	22915000	29249000	28900000	21567000	21449000	31040000	27849000	25093000	22048000	20688000	19874000	27107000	26952000	25368000	C00550	HMDB0240610	52931179	LMSP03010059	222403-67-0
LIPID-P-0755	SM(d18:1/21:1)	SL	SM	771.638	770.63	[M+H]+	C44H87N2O6P	3335400	3200600	3483900	3885100	4023200	5014600	3779200	4234700	4521700	3146700	1113500	1163600	2633700	4213900	584440	1240600	1149900	1728800	1014000	612420	575570	985220	1005700	3900900	5187100	3955800	2455600	2438400	4802200	2327800	4135700	1764100	1669400	1185400	3495500	3468400	3887000	C00550	-	-	LMSP03010064	-
LIPID-P-0756	SM(d18:1/22:1)	SL	SM	785.654	784.646	[M+H]+	C45H89N2O6P	25076000	30739000	30780000	30556000	39164000	47957000	29832000	43474000	29700000	47749000	30705000	13430000	32430000	36091000	14340000	23531000	17838000	24342000	28759000	18488000	14524000	16388000	18303000	38184000	60268000	39498000	51982000	40038000	44776000	26321000	47936000	22372000	32589000	36163000	39027000	34765000	35105000	C00550	HMDB0012104	52931203	LMSP03010072	222403-68-1
LIPID-P-0758	SM(d18:1/24:1)	SL	SM	813.685	812.677	[M+H]+	C47H93N2O6P	2462500	2452000	1244000	1850100	2909500	1083800	3223000	1117600	2744700	573890	921400	3820600	927630	1547400	1831800	1306500	1862000	3734600	1414500	981630	1482700	835860	3587000	1000400	874380	2502900	699730	1065200	3192000	3185700	1083400	3704400	1356900	1516800	1728100	1751200	1882700	C00550	HMDB0012107	44260126	LMSP03010007	-
LIPID-P-0760	SM(d18:1/26:1)	SL	SM	841.716	840.708	[M+H]+	C49H97N2O6P	880510	848770	673530	1221100	1070000	571310	1166900	531640	1189000	338870	150760	349580	580450	780760	266590	230350	211580	423290	173840	144350	193040	140390	506130	734190	404210	987450	409650	414400	1521100	1100300	609200	377980	193210	176120	852230	696860	739210	C00550	HMDB0013461	44260128	LMSP03010009	-
LIPID-P-0761	SM(d18:2/18:1)	SL	SM	727.575	726.568	[M+H]+	C41H79N2O6P	2056300	2595500	1911700	3130100	3208200	2188500	2844200	2747200	3485900	1511600	2285800	1723000	1625300	2921800	1952400	1698000	2619700	2404000	2069500	1476900	1959900	1150400	2610700	2109600	3209000	3642200	1684700	1906800	3303800	1766900	2645300	2830900	2718500	2403100	2763900	2706200	2635100	C00550	-	52931155	LMSP03010047	-
LIPID-P-0762	SM(d18:2/20:1)	SL	SM	755.607	754.599	[M+H]+	C43H83N2O6P	1126900	1316400	1416700	1862000	1408000	1535000	1209700	1278200	1717100	639680	1297100	782100	931940	1339800	898930	861520	1120500	1100800	612120	619230	997810	418060	1357800	1741100	1614200	1779100	819500	857000	1934600	1321800	1524200	845730	1082800	884990	1476600	1481200	1321400	C00550	-	52931175	LMSP03010057	-
LIPID-P-0763	SM(d18:2/22:1)	SL	SM	783.638	782.63	[M+H]+	C45H87N2O6P	5159800	5644000	5482900	7404500	7052900	6082600	7564500	5522200	7372600	3132900	3502200	7836700	3923000	4743800	4244800	4085000	4848600	7083600	2208300	4092600	4027400	2346000	6865500	6630600	5306700	7616000	3710300	4188600	8444900	10986000	5536900	6430900	4729500	3415200	6530700	6572600	6029700	C00550	-	52931199	LMSP03010070	-
LIPID-P-0764	SM(d18:2/23:1)	SL	SM	797.654	796.646	[M+H]+	C46H89N2O6P	4426300	2393200	4947000	3311500	6729100	8489200	5449300	4448700	7457300	3552800	3930800	2284600	6070000	7578400	2761800	4753200	3889700	3403100	4279000	4376000	2677000	2581600	4470600	6729800	6800700	5513000	4893000	4309500	10011000	2778100	8394300	4844500	3918200	5273100	6033600	5970500	5984100	C00550	-	-	-	-
LIPID-P-0765	SM(d18:2/24:1)	SL	SM	811.669	810.661	[M+H]+	C47H91N2O6P	1397900	1430000	857020	1241600	2159500	918190	1500600	1023400	1869100	494750	1150100	1935200	640250	1090800	1318800	1466400	1777100	2598600	1199300	1175500	1293700	944920	2477300	827650	880160	1642600	587540	711100	1846600	1514200	1071500	2201000	1438900	1193900	1348300	1227400	1155300	C00550	HMDB0240636	52931215	LMSP03010080	2256062-31-2
LIPID-P-0766	SM(d18:2/25:1)	SL	SM	825.685	824.677	[M+H]+	C48H93N2O6P	315730	391420	409280	542110	621580	527040	621650	478510	864250	188840	281800	202280	170960	572940	225060	411020	327850	365780	218760	237960	188980	234370	288330	461020	381060	577520	300710	388880	953490	207120	556860	387730	262300	278880	510000	584400	716840	C00550	-	-	-	-
LIPID-P-0767	SM(d18:2/26:1)	SL	SM	839.701	838.693	[M+H]+	C49H95N2O6P	516690	358190	526980	720790	799090	619610	441510	545940	639170	408340	365630	145100	370610	605600	226440	197940	253250	401090	149310	219770	227960	96584	325200	684790	509660	692800	358020	413370	1216900	454300	552260	164650	245070	302540	523770	684420	595770	C00550	-	-	-	-
LIPID-P-0768	SM(d18:2/24:3)	SL	SM	807.638	806.63	[M+H]+	C47H87N2O6P	756940	1321300	1068700	773410	1548200	1208300	1093900	1278000	1255900	616860	1773600	1146800	689330	1819700	910880	1062600	1023100	919940	1067300	1204500	922800	639580	765480	847370	1398200	1084200	967300	1077000	1519000	1111500	1487200	1266000	1435100	1438900	1145400	1177400	1257600	C00550	-	-	-	-
LIPID-P-0771	TG(10:0_16:0_12:0)	GL	TG	684.613	666.58	[M+NH4]+	C41H78O6	80914	115990	119780	107130	112770	127140	113680	112190	114830	117840	86384	57038	113000	92841	74011	91812	105940	68922	88435	54025	70388	209360	57801	76895	146040	117620	83335	92796	95204	109300	91095	86703	56302	73967	99468	76950	99936	C00422	HMDB0071588	-	-	-
LIPID-P-0777	TG(12:0_14:0_16:0)	GL	TG	740.677	722.642	[M+NH4]+	C45H86O6	64727	147820	276890	92122	132800	88721	442750	144970	155960	80290	21381	114370	83774	172440	40415	147210	108960	49266	83554	101740	39022	2590700	43042	129370	623810	122100	129890	791790	72493	314620	81714	213930	113820	97214	191700	237780	177970	C00422	HMDB0095276	131803451	LMGL03013211	-
LIPID-P-0782	TG(14:0_14:0_16:0)	GL	TG	768.708	750.674	[M+NH4]+	C47H90O6	195230	256270	986630	154430	165670	210250	2535300	524020	417980	156970	102950	538960	279060	389000	187650	702460	507290	107240	202050	427410	92713	6454400	91654	199680	1460100	213660	262790	4099400	351410	1373500	178920	1145900	227530	299610	729470	800460	816990	C00422	HMDB0042063	97045147	LMGL03012756	-
LIPID-P-0784	TG(12:0_16:0_16:0)	GL	TG	768.707	750.674	[M+NH4]+	C47H90O6	72028	104830	341880	65349	44433	70556	980370	161210	196300	43535	19944	186490	58951	134160	43106	202500	191050	53724	59109	158200	15963	2983900	38481	100710	533680	108690	114370	1462000	110250	360050	82007	463420	55275	88148	238350	246430	234440	C00422	HMDB0095566	-	LMGL03012664	-
LIPID-P-0786	TG(14:0_16:0_16:0)	GL	TG	796.739	778.705	[M+NH4]+	C49H94O6	531290	1439300	6612000	726480	659660	750030	6858100	3051900	2028200	645830	304970	3043200	988090	1379000	715940	2102500	2218800	885070	800870	2104300	327880	17144000	543140	1247200	4676000	613930	884120	20074000	1145300	7772600	681500	2140000	1306600	1165800	3118800	3606800	4094100	C00422	HMDB0010411	545606	LMGL03012786	-
LIPID-P-0787	TG(15:0_16:0_16:0)	GL	TG	810.752	792.721	[M+NH4]+	C50H96O6	647770	1064200	2199700	690570	677820	737840	2079600	969330	1009400	590840	174800	643900	1014600	682000	219970	376280	463630	338770	333210	356820	237420	4670500	217700	809870	2596800	727710	649560	3495500	1148300	1968300	797850	788380	346870	333660	1195600	1211400	1055900	C00422	HMDB0043019	-	LMGL03012900	-
LIPID-P-0788	TG(16:0_16:0_16:0)	GL	TG	824.771	806.736	[M+NH4]+	C51H98O6	6218800	23434000	47544000	7527200	7281400	7401800	35712000	22400000	19164000	8956100	1856800	8658300	13186000	12024000	5323100	13759000	14328000	4072000	4104200	7700600	2827900	63267000	4129600	11342000	23807000	9153900	11660000	106930000	16995000	38247000	6469000	7302700	6359000	8802500	24060000	24272000	24453000	C00422	HMDB0005356	11147	LMGL03010001	555-44-2
LIPID-P-0789	TG(14:0_16:0_18:0)	GL	TG	824.771	806.736	[M+NH4]+	C51H98O6	150150	596000	1858200	220210	187380	246250	2322800	932580	731820	234800	39285	500210	289810	650400	170890	386710	563760	135920	176280	477970	64651	4126800	77547	470880	1791500	242640	368390	5051200	408060	2079800	139650	547590	281260	382870	1016700	1063000	1026600	C00422	HMDB0042124	131753268	LMGL03014225	-
LIPID-P-0791	TG(16:0_16:0_17:0)	GL	TG	838.786	820.752	[M+NH4]+	C52H100O6	583350	1447000	2559300	699230	669560	741660	3165200	980050	947230	578860	9	212770	673600	951730	113610	196910	275630	98352	71413	153710	45169	1904900	116830	793730	3993000	722650	698060	4284600	1424300	1803300	619140	310040	133980	202640	1483300	1404200	1527400	C00422	HMDB0104223	-	LMGL03010019	-
LIPID-P-0793	TG(16:0_16:0_18:0)	GL	TG	852.802	834.768	[M+NH4]+	C53H102O6	8299200	20941000	26256000	9614600	9003700	8572000	29301000	16394000	16520000	10247000	2216000	6060200	11306000	11939000	5837000	8202100	12100000	4222600	4997200	5429400	2781400	25423000	4305900	12352000	21156000	11155000	12645000	58324000	14371000	24612000	7530400	6993400	5072900	10014000	18056000	18498000	18115000	C00422	HMDB0005357	3246953	LMGL03010004	-
LIPID-P-0798	TG(14:0_18:0_20:0)	GL	TG	880.833	862.799	[M+NH4]+	C55H106O6	57486	256280	270940	55080	40948	62862	202830	131610	146930	78577	9890.5	49402	78510	104460	28584	115900	89053	22313	32009	22719	13721	323720	17808	70191	222010	79690	110160	644240	104830	260580	50700	25602	22752	89322	172420	156760	153330	C00422	HMDB0042155	56938029	LMGL03014348	-
LIPID-P-0801	TG(15:0_18:0_20:0)	GL	TG	894.843	876.815	[M+NH4]+	C56H108O6	23723	70206	57805	30992	38736	34554	99638	40545	58974	37803	4520.3	8605.9	31671	29127	6238.2	6937.4	9728.1	6835.4	7665.8	5224	3035.6	15862	7749	39692	94891	36428	39061	81408	64380	55965	27207	13970	7079.6	26391	64579	50163	51899	C00422	HMDB0043050	-	LMGL03015132	-
LIPID-P-0802	TG(17:0_18:0_18:0)	GL	TG	894.85	876.815	[M+NH4]+	C56H108O6	400420	575690	389210	490130	506480	306670	462080	327510	339230	434720	32154	55608	369320	338200	41529	41859	50943	48040	47770	35361	43977	44994	38537	440840	474930	430560	301990	562690	454880	532380	349750	54392	39582	40491	454080	453280	439850	C00422	HMDB0106781	-	LMGL03010098	-
LIPID-P-0804	TG(18:0_18:0_18:0)	GL	TG	908.865	890.83	[M+NH4]+	C57H110O6	4690700	6805900	4947600	4777900	5241000	4274300	7708600	3875700	6028300	5259900	350690	574770	4349500	3993400	440530	439210	655750	495530	395310	315970	388650	305850	421770	5013100	5970300	5243800	5864900	6460900	5158900	6062800	4158500	511450	335790	514450	5624300	5603700	5400900	C00422	HMDB0005393	11146	LMGL03010002	-
LIPID-P-0827	TG(12:0_16:0_16:1)	GL	TG	766.692	748.658	[M+NH4]+	C47H88O6	186410	331860	431370	202400	201010	164200	959030	321020	323620	187300	24829	228490	200310	254630	76025	70235	162980	83652	80352	80350	47357	1541900	67937	271260	367680	232980	257560	1351700	188740	669990	261660	316190	99367	82320	321010	313840	417380	C00422	-	56937112	LMGL03013322	-
LIPID-P-0828	TG(10:0_16:0_18:1)	GL	TG	766.692	748.658	[M+NH4]+	C47H88O6	12149	119670	247520	60089	51603	61143	304070	180230	171140	33389	3799.5	163140	64041	134080	26821	198330	108050	53297	60532	56064	7149.3	1984600	29969	53830	557570	42499	67993	669160	61432	358530	32539	98849	83582	111520	195410	173720	182590	C00422	-	-	-	-
LIPID-P-0829	TG(12:0_14:0_18:1)	GL	TG	766.692	748.658	[M+NH4]+	C47H88O6	154590	304940	527120	232710	199930	251240	1299800	486520	477340	190800	63165	333150	208170	303370	108360	232600	212980	94072	131190	106540	41436	2640400	48594	291090	751410	353750	329360	2034500	255550	977050	255180	371880	138220	75724	518020	484150	460700	C00422	-	-	LMGL03013217	-
LIPID-P-0833	TG(12:0_16:0_18:1)	GL	TG	794.724	776.689	[M+NH4]+	C49H92O6	292240	1136000	2528100	279980	225110	517690	6045500	1697400	2069200	310780	109920	1270800	521970	1469700	557650	1700200	1719300	644210	714330	745250	153480	9077000	217090	834600	3134600	931120	812840	6738400	606270	3293800	202310	2160700	662600	687020	1788100	1893200	1733600	C00422	-	-	LMGL03013326	-
LIPID-P-0834	TG(14:0_16:0_16:1)	GL	TG	794.724	776.689	[M+NH4]+	C49H92O6	503720	1724800	3971600	697280	533310	773260	6062100	3058500	2410000	493740	202340	2516500	816180	1759700	661990	1665800	2229000	1109500	872650	796870	209810	12418000	352370	1203000	3123100	833920	1158200	11725000	1149000	6922600	495660	2154400	1191000	542910	2790200	2825300	2712100	C00422	HMDB0042129	-	LMGL03014221	-
LIPID-P-0835	TG(15:0_16:0_16:1)	GL	TG	808.737	790.705	[M+NH4]+	C50H94O6	252100	359530	874220	352050	346010	297080	1233700	561920	483160	239920	54484	226000	372950	285810	128790	106190	179120	153740	119030	127440	75705	1979300	74621	437510	685060	342150	361060	1423900	363120	802240	274920	369860	132390	92973	487690	400550	469620	C00422	HMDB0043025	-	LMGL03015005	-
LIPID-P-0836	TG(14:0_15:0_18:1)	GL	TG	808.736	790.705	[M+NH4]+	C50H94O6	77112	226430	416750	93559	89476	163670	560900	234610	310700	92575	21567	165410	136180	281590	39479	107680	159410	69087	77926	79061	46922	1127700	45122	139610	787280	129660	194230	524210	189150	396380	63998	285420	56636	59455	263740	361400	310630	C00422	HMDB0042100	-	-	-
LIPID-P-0837	TG(16:0_16:0_16:1)	GL	TG	822.755	804.721	[M+NH4]+	C51H96O6	4360700	15876000	37302000	7172400	4347600	6348300	47902000	28500000	23276000	5341400	974670	15084000	8266900	14330000	6895100	10930000	16223000	7897400	6556400	6620000	2602200	55313000	4863200	10341000	21985000	7941700	12720000	86579000	15139000	53020000	3979800	13786000	9005400	6169600	25402000	22850000	22965000	C00422	HMDB0005359	9543986	LMGL03010017	-
LIPID-P-0841	TG(15:0_16:0_18:1)	GL	TG	836.77	818.736	[M+NH4]+	C52H98O6	504880	2175900	3921900	852950	684120	871620	6504700	1741300	2914300	674650	101770	879400	1302100	1925300	422400	594940	937940	534110	422990	295210	255430	5592200	333670	1410200	4579700	856800	1054000	5914300	3104700	3982600	534780	1734600	375980	469660	2475000	2417700	2385500	C00422	HMDB0043027	-	LMGL03015010	-
LIPID-P-0842	TG(16:0_16:0_18:1)	GL	TG	850.786	832.752	[M+NH4]+	C53H100O6	10090000	38715000	65408000	17679000	11523000	12695000	71283000	45428000	40541000	19279000	2468600	17558000	27516000	28383000	13153000	24885000	25452000	13291000	10419000	8790600	7073800	55225000	13799000	18142000	36880000	19630000	26769000	120820000	48739000	67141000	8230900	21976000	14594000	18165000	40359000	37946000	39575000	C00422	HMDB0005360	25240460	LMGL03010005	-
LIPID-P-0848	TG(16:0_16:1_20:0)	GL	TG	878.818	860.783	[M+NH4]+	C55H104O6	29308	96157	111120	37446	17504	44966	134530	99838	90882	40206	5707.4	27607	49355	80287	17998	33475	40384	16087	22858	15383	3633.9	139680	7752.6	41108	83297	40181	71054	330980	55195	200990	21012	33352	17348	41968	74243	91028	85520	C00422	HMDB0005375	9544061	LMGL03010095	-
LIPID-P-0849	TG(17:0_18:0_18:1)	GL	TG	892.831	874.799	[M+NH4]+	C56H106O6	49183	377330	415520	95313	59221	107080	850090	292930	286100	100470	10924	59222	113270	308390	40080	64478	93638	31816	56683	35472	27054	392960	53469	109630	546610	125700	202300	742310	452790	508560	52964	116720	42156	143340	298740	292240	271590	C00422	-	-	LMGL03010119	-
LIPID-P-0851	TG(16:0_18:0_20:1)	GL	TG	906.847	888.815	[M+NH4]+	C57H108O6	25871	225690	149560	52907	42591	54286	470480	235180	296840	59619	5692	164730	87090	165520	25195	28469	75476	16077	32763	15339	7747.9	122860	23351	101700	176720	82685	88976	436270	220030	1466100	37683	57830	32590	237130	253470	274660	213160	C00422	HMDB0005368	-	LMGL03010205	-
LIPID-P-0852	TG(18:0_18:0_18:1)	GL	TG	906.849	888.815	[M+NH4]+	C57H108O6	874550	5759100	4050700	1674800	1011000	1613500	7969700	5326900	4941700	1534800	200110	813630	1536600	4478400	669030	1187500	2025200	384750	718560	327900	290710	3073400	787470	2641700	8896200	2608500	2907600	7859100	5532600	6494300	801790	877340	655440	3338600	4167600	4475100	4016500	C00422	HMDB0005395	16058371	LMGL03010188	-
LIPID-P-0853	TG(16:0_20:0_18:1)	GL	TG	906.846	888.815	[M+NH4]+	C57H108O6	145940	746420	583840	141090	149540	212390	707670	562480	498370	319010	38574	170490	243190	502520	62877	310830	230640	49674	94962	63774	28454	642000	70471	223480	604670	285590	442010	1759700	424870	1155500	125290	96311	70753	349240	517230	521500	486640	C00422	HMDB0005368	-	LMGL03010205	-
LIPID-P-0858	TG(16:0_18:1_22:0)	GL	TG	934.88	916.846	[M+NH4]+	C59H112O6	63591	281010	177970	39494	58164	103510	173910	169760	159820	145820	10480	22027	73014	166130	8479.8	48487	28306	8699.4	23361	7534.4	3628.3	75665	13261	88956	300680	126340	148760	720120	165080	351610	50295	10422	7318.8	82938	168260	164000	172990	C00422	HMDB0044112	9544474	LMGL03010511	-
LIPID-P-0886	TG(12:0_14:0_18:2)	GL	TG	764.676	746.642	[M+NH4]+	C47H86O6	32014	69929	164100	45075	40873	47224	279740	86731	130970	44568	9096.7	69567	40960	103460	23907	61138	50008	44022	34981	32287	11097	603900	6427.2	77129	189650	71458	65789	452170	45359	196400	40039	124860	34067	26689	148950	100760	123800	C00422	-	-	LMGL03013218	-
LIPID-P-0887	TG(14:0_14:1_16:1)	GL	TG	764.673	746.642	[M+NH4]+	C47H86O6	79110	66519	68432	39642	58678	77564	189050	112860	87447	73374	15929	34632	49969	38732	15778	24795	51058	15508	29837	15181	5144.6	417800	13564	79139	146760	93861	92156	194000	68372	106470	83580	49997	13288	13294	69283	93828	99677	C00422	HMDB0042279	-	LMGL03014140	-
LIPID-P-0892	TG(14:1_16:0_16:1)	GL	TG	792.708	774.674	[M+NH4]+	C49H90O6	145490	747850	1834500	236560	181310	403010	3731000	1168100	917220	209750	128950	731070	328650	762860	318990	951230	633960	344580	226640	410540	122060	5256800	163700	579830	1348800	535390	482960	5428800	455030	2097100	201300	1274100	476460	419910	1096900	1089400	1097300	C00422	HMDB0047771	56938416	LMGL03014627	-
LIPID-P-0893	TG(12:0_16:0_18:2)	GL	TG	792.707	774.674	[M+NH4]+	C49H90O6	148330	1141400	2567900	203440	88956	504180	3477100	1439000	1145800	209570	119970	800600	393050	1320700	367580	1287300	697310	343710	313770	550830	121070	4414800	116190	632790	2283900	558000	644650	7121600	475770	2166000	199680	1219400	667490	417040	1333500	1374600	1472300	C00422	-	-	LMGL03013327	-
LIPID-P-0894	TG(14:0_14:1_18:1)	GL	TG	792.708	774.674	[M+NH4]+	C49H90O6	107660	565190	663190	175330	137360	257760	1538300	634320	768420	117890	61026	357810	124050	420860	206670	430700	594870	344380	194360	103830	58037	2827800	127050	296740	1234700	345230	324200	1637700	324770	817700	150350	610810	268980	458370	542550	551920	547950	C00422	HMDB0042281	56937935	LMGL03014145	-
LIPID-P-0898	TG(14:0_15:0_18:2)	GL	TG	806.722	788.689	[M+NH4]+	C50H92O6	58431	209100	394800	47831	44764	117140	520180	192910	206100	30144	15018	52973	102360	184930	39045	88313	96575	54575	40239	45745	20106	595590	17944	154030	651130	85298	73555	545450	191510	296040	67823	132050	55772	48572	218470	164790	212890	C00422	HMDB0042106	-	LMGL03014174	-
LIPID-P-0899	TG(15:0_16:1_16:1)	GL	TG	806.724	788.689	[M+NH4]+	C50H92O6	79906	275320	397220	77924	94355	168620	535290	185450	225390	146950	14378	66798	146750	192290	54613	69275	79803	61302	38717	47477	35433	580560	32695	193440	341970	117320	104810	506820	169230	312720	98539	147870	54841	38510	232720	207610	254890	C00422	HMDB0043199	-	LMGL03012901	-
LIPID-P-0900	TG(14:0_16:1_17:1)	GL	TG	806.722	788.689	[M+NH4]+	C50H92O6	73393	176080	307730	95512	61140	113280	397920	107510	164400	65029	15354	106050	79561	174140	40732	75779	79624	61421	44435	56750	19680	519560	10593	137630	358330	83724	106160	523360	148100	246650	67311	134120	38440	21848	191880	187340	187480	C00422	-	-	-	-
LIPID-P-0901	TG(16:0_16:1_16:1)	GL	TG	820.739	802.705	[M+NH4]+	C51H94O6	2932600	11757000	25699000	3544000	2324100	4893600	25507000	17654000	12212000	3172900	981510	9780400	4131300	10610000	4180600	7520000	8421700	5700400	4269000	4350800	1661800	25859000	2741900	6937900	13076000	5099600	8455700	54891000	8642700	25358000	2152800	8369800	6088700	4574600	13757000	13335000	13149000	C00422	HMDB0010415	53480482	LMGL03014227	-
LIPID-P-0902	TG(14:0_16:0_18:2)	GL	TG	820.739	802.705	[M+NH4]+	C51H94O6	2338600	10242000	23955000	2657200	1847000	4845400	17285000	16401000	9140400	2931200	1075800	7630400	4315700	10320000	3334700	7332400	6780900	3900200	3797000	5598400	1917100	18151000	2517700	6262900	12913000	4139800	6969900	44450000	6651200	19489000	2274300	6924400	6324800	4444200	11558000	12248000	11531000	C00422	HMDB0010420	56938040	LMGL03014251	-
LIPID-P-0903	TG(14:0_16:1_18:1)	GL	TG	820.739	802.705	[M+NH4]+	C51H94O6	1486100	6940700	8568300	2525900	1159500	2919100	15670000	7081400	9416900	1548100	567130	4796500	1781800	5417500	2826400	4381600	7523400	5017800	2664700	1097700	904660	17283000	1671100	4447500	8659700	4885400	4980700	16860000	5094600	13421000	1627800	5410600	2600600	2091900	6761600	6922300	6479200	C00422	HMDB0010420	56938040	LMGL03014251	-
LIPID-P-0906	TG(16:0_16:1_17:1)	GL	TG	834.755	816.721	[M+NH4]+	C52H96O6	221910	521700	823890	300850	219470	226420	1306400	624550	691330	211610	41975	301440	251570	427100	160280	156530	441390	367040	126730	66202	71898	1309500	141470	369000	702520	295850	391280	1638500	656880	1014600	148990	434280	173540	114170	575400	472460	552640	C00422	-	-	-	-
LIPID-P-0907	TG(15:0_16:0_18:2)	GL	TG	834.755	816.721	[M+NH4]+	C52H96O6	444670	2147100	4103400	645570	479220	932340	4149600	1529800	1867800	641490	128110	437630	1046900	1578100	284970	313990	476540	287720	159630	269080	267980	1791300	271410	1214300	3791900	748870	987930	5605500	2077700	2351000	490110	762370	246620	374550	1901200	1830700	1787900	C00422	HMDB0043032	-	LMGL03015011	-
LIPID-P-0908	TG(15:0_16:1_18:1)	GL	TG	834.755	816.721	[M+NH4]+	C52H96O6	401000	2062600	3716000	640860	477630	849220	4538600	1305600	1982800	607030	165370	640020	890760	1431000	392950	468380	654360	488560	347000	321220	308140	3440300	332240	1233700	3051400	738390	862750	5801700	2125900	2570100	450410	1344000	357790	467930	1803200	1824100	1718400	C00422	HMDB0043201	-	LMGL03015035	-
LIPID-P-0911	TG(14:0_18:0_18:2)	GL	TG	848.771	830.736	[M+NH4]+	C53H98O6	1287000	7151500	6935000	2083100	1312500	2334900	7515900	6299900	5805700	1375500	505980	3092800	2069000	5936300	1781800	3143000	4076000	3120100	2353600	830660	903320	5417500	2174100	3583700	5839200	3914100	4205800	11565000	3922500	9116900	1248800	2323700	2117400	1894200	5722900	5329800	5050000	C00422	HMDB0010430	53480494	LMGL03014342	-
LIPID-P-0913	TG(15:0_17:0_19:2)	GL	TG	862.785	844.752	[M+NH4]+	C54H100O6	796290	4897200	4578500	1515100	1223800	1891100	8303800	2357800	4486700	1129500	183390	1107100	1752700	3805400	551850	697570	1448800	1098200	808720	251800	459530	3271500	1147700	2754000	4966100	2018500	2175100	6328300	4442800	5534000	905030	1582600	452290	780350	3481800	3390000	3092300	C00422	-	-	-	-
LIPID-P-0915	TG(16:0_18:1_18:1)	GL	TG	876.802	858.768	[M+NH4]+	C55H102O6	46107000	159270000	123920000	78055000	45632000	55828000	160170000	111600000	127280000	58481000	10597000	41551000	67569000	109460000	34579000	48804000	61171000	45280000	38390000	14291000	26235000	67772000	63358000	79367000	87112000	97309000	113450000	181810000	131760000	158560000	37624000	38029000	34773000	45567000	117310000	111150000	112190000	C00422	HMDB0005382	-	LMGL03010100	-
LIPID-P-0918	TG(14:0_18:0_20:2)	GL	TG	876.802	858.768	[M+NH4]+	C55H102O6	59253	290860	151730	83189	61545	82337	491310	160180	289210	51910	11387	289270	75317	237090	34979	64084	73233	47775	76540	19005	19952	96057	48450	130670	121800	134560	149660	401330	176590	1399200	56839	59389	39947	53691	269310	289520	254430	C00422	HMDB0042168	56938139	LMGL03014350	-
LIPID-P-0920	TG(16:0_16:1_20:1)	GL	TG	876.802	858.768	[M+NH4]+	C55H102O6	186280	611390	473490	284420	118070	234370	1382800	561350	910850	156860	31278	935020	269100	444000	140940	131600	282180	213960	167950	59878	61207	481370	89391	345300	336860	342160	415930	1229800	603820	3558000	147380	340470	105780	152940	750380	716670	716680	C00422	HMDB0005378	-	LMGL03010114	-
LIPID-P-0921	TG(17:0_18:1_18:1)	GL	TG	890.786	872.783	[M+NH4]+	C56H104O6	82436	763610	211770	621320	258870	283500	860350	92154	560670	38148	227840	1169600	199300	333230	614490	991370	1442300	879510	810060	236250	676250	2206300	1689500	307120	2595900	254330	163010	203760	1104000	220750	168560	1523300	554000	935410	349190	545870	496260	C00422	HMDB0062701	-	LMGL03010138	-
LIPID-P-0922	TG(16:0_18:1_19:1)	GL	TG	890.816	872.783	[M+NH4]+	C56H104O6	347970	1607500	980950	577540	306170	479030	1703200	1095700	1104600	362480	28843	262780	455620	1200300	145110	178010	353640	185630	185600	79451	106490	487330	408370	828450	1112400	638170	886230	1697900	1359900	1277400	265660	338310	168920	272680	950480	956610	946460	C00422	-	-	-	-
LIPID-P-0924	TG(16:0_18:1_20:1)	GL	TG	904.836	886.799	[M+NH4]+	C57H106O6	1580400	5779500	3129700	2460900	1521700	1466900	9652600	3639000	5930200	1971300	140300	4283300	2307400	4165900	593030	849790	1256800	744850	860970	204100	434390	1537000	1302500	2375900	2263500	2964800	3330700	6646000	4926000	25816000	1213500	1401000	617930	1042700	5232900	5317200	4966800	C00422	HMDB0005383	-	LMGL03010234	-
LIPID-P-0925	TG(16:1_18:0_20:1)	GL	TG	904.812	886.799	[M+NH4]+	C57H106O6	1608600	6520700	3486100	2373900	1595000	1791700	9791100	4139700	6813900	2300300	190640	5031600	2565000	4603100	666580	1276900	1723300	878480	1003600	339270	506780	1912600	1453600	2424300	2571100	3060500	3843500	7855900	5644500	27610000	1249100	1682900	698920	1679700	5529600	5973500	5491200	C00422	HMDB0005424	-	LMGL03010235	-
LIPID-P-0927	TG(16:0_16:1_22:1)	GL	TG	904.833	886.799	[M+NH4]+	C57H106O6	12104	53900	23651	21142	20624	12235	391500	32820	144290	16361	1882.8	469490	24894	41696	9833.7	16283	13607	12946	9929.2	2668.4	1233.4	33843	8236.7	18592	20486	21088	30893	167640	124230	2379400	8141.9	70792	6738.7	9898.5	208780	203580	194100	C00422	HMDB0044064	9544289	LMGL03010325	-
LIPID-P-0928	TG(15:0_18:1_22:1)	GL	TG	918.842	900.815	[M+NH4]+	C58H108O6	38184	248100	129510	87565	54365	84471	304170	216310	169070	86594	23004	66462	69134	207320	11771	29833	28419	25911	17094	10969	15657	65843	19512	62223	246320	102350	115770	229250	335070	457260	73758	26153	21220	63358	139980	182840	134710	C00422	HMDB0043233	-	-	-
LIPID-P-0933	TG(18:0_18:1_20:1)	GL	TG	932.866	914.83	[M+NH4]+	C59H110O6	92200	423250	182640	164290	130400	114450	824030	368660	468940	145620	11435	279260	144990	379840	22181	43551	59814	24820	36475	11034	22182	77641	45513	146440	253080	214210	191880	435070	615420	3792200	88004	85171	33274	171000	473370	458300	422590	C00422	HMDB0005404	-	LMGL03010434	-
LIPID-P-0934	TG(18:0_18:2_20:0)	GL	TG	932.865	914.83	[M+NH4]+	C59H110O6	106170	328510	120630	106180	190490	123670	233070	245810	178160	239890	28869	48843	108100	216010	21476	96000	57951	20149	30985	13859	19173	139760	38443	62257	256930	216640	202330	441680	328970	529190	117530	24146	29267	129350	209010	243840	201430	C00422	HMDB0005409	-	LMGL03010427	-
LIPID-P-0935	TG(16:0_18:1_22:1)	GL	TG	932.86	914.83	[M+NH4]+	C59H110O6	71832	332790	164170	71101	126180	68255	2197100	134290	847640	59124	2742.5	1713800	163250	214800	10732	24257	39215	25198	30549	9490.2	9450.4	60789	31110	97845	84991	127660	114800	526760	1130600	15552000	96500	193840	16934	25105	1078800	1083700	1109400	C00422	HMDB0044120	-	LMGL03010572	-
LIPID-P-0962	TG(10:0_18:1_18:2)	GL	TG	790.69	772.658	[M+NH4]+	C49H88O6	17596	81735	140260	27031	35387	62397	82984	117040	68769	18009	35708	56802	17206	107800	32473	132950	91282	80966	46147	55315	10753	497820	48769	33727	189230	50178	53206	187670	38037	83954	69309	80409	94842	121610	86047	99185	63292	C00422	-	-	-	-
LIPID-P-0965	TG(14:1_16:1_18:1)	GL	TG	818.724	800.689	[M+NH4]+	C51H92O6	448950	2610900	3104400	567720	325010	1185300	3870000	2306900	2530900	487690	390190	976830	649670	2089300	536110	1440400	1356600	951960	633630	470710	326630	3844100	316680	1486600	3057900	1839000	1343900	5337600	1169800	2960700	657630	1156500	717890	834500	2101500	1905700	1904400	C00422	HMDB0047911	56938446	LMGL03014657	-
LIPID-P-0966	TG(14:0_16:1_18:2)	GL	TG	818.724	800.689	[M+NH4]+	C51H92O6	1102100	6080600	8078500	1442900	689570	2561400	9520800	6966300	5913300	1199600	855970	3055500	1524200	4219500	1947900	3451500	4124300	3111800	1707800	966970	933400	9800700	907000	3860300	5894600	4021100	3934300	16360000	3197400	8607400	1359300	3363100	2837400	1747500	5076300	4894100	5156100	C00422	HMDB0042316	56938041	LMGL03014252	-
LIPID-P-0970	TG(16:1_16:1_17:1)	GL	TG	832.737	814.705	[M+NH4]+	C52H94O6	181810	570580	808660	312840	212260	360110	1107500	415390	451300	291970	43956	182790	211570	349440	126870	119050	247550	290720	106690	72348	81402	762500	134070	460640	593160	319920	395180	1371800	625870	670790	221750	313920	129520	95375	485520	514800	481950	C00422	-	-	-	-
LIPID-P-0971	TG(15:0_16:1_18:2)	GL	TG	832.737	814.705	[M+NH4]+	C52H94O6	143140	517160	813250	179450	86117	262650	1294400	478770	598290	160840	117220	321330	142080	394130	160680	160760	327750	228630	111880	75339	138380	909520	130420	381110	657060	289090	261740	1460600	564600	774840	163790	450180	174550	148470	480890	489100	475830	C00422	-	-	-	-
LIPID-P-0972	TG(14:0_17:1_18:2)	GL	TG	832.737	814.705	[M+NH4]+	C52H94O6	31881	210180	266620	56262	26189	97485	253410	209170	109670	29348	28602	79044	49508	134880	47508	65122	107240	47685	44101	25203	32832	227380	35955	120310	262440	104290	88107	416990	74336	164010	43956	106140	79461	40882	148520	139420	146730	C00422	-	-	-	-
LIPID-P-0973	TG(16:1_16:1_18:1)	GL	TG	846.753	828.721	[M+NH4]+	C53H96O6	9164100	39510000	39336000	12098000	6902800	16663000	34576000	40198000	28787000	11002000	4036100	13102000	10942000	28957000	9306400	12743000	14932000	14062000	10548000	3207000	5549900	18996000	7429300	19256000	27350000	24404000	28524000	63358000	20391000	41111000	10445000	10610000	11454000	9261300	25530000	25076000	26878000	C00422	HMDB0048590	-	-	-
LIPID-P-0976	TG(16:0_16:1_18:2)	GL	TG	846.755	828.721	[M+NH4]+	C53H96O6	18920000	75083000	83661000	26737000	12861000	31325000	89386000	76506000	57642000	27984000	6910100	23319000	24792000	43452000	18884000	23172000	28720000	27113000	16385000	7846300	13018000	32331000	20285000	40310000	47109000	42729000	53520000	139100000	46896000	76185000	18496000	21452000	21553000	20586000	53354000	52223000	53178000	C00422	HMDB0005379	9544021	LMGL03010053	-
LIPID-P-0977	TG(16:1_17:1_18:1)	GL	TG	860.767	842.736	[M+NH4]+	C54H98O6	297910	1342700	1564000	729860	296400	512500	2255400	1018300	1249300	372400	68623	399280	341090	782560	274270	210830	568990	673070	251930	73376	196320	1064200	282170	845880	1256100	748590	806400	2291300	1459100	1555200	398060	570280	254990	259960	1021100	1058700	943480	C00422	-	-	-	-
LIPID-P-0978	TG(15:0_18:1_18:2)	GL	TG	860.77	842.736	[M+NH4]+	C54H98O6	1230100	6907800	8350300	2271400	1417200	3062000	9557700	4020700	5323000	2361900	632970	1749200	2169700	4596400	921330	1377800	1904000	1467800	1032600	449830	1145500	3381700	1247900	3608500	5763900	3201700	3452700	9849400	5750300	5741200	1714300	2371800	1159700	1618400	4554700	4381300	4367800	C00422	HMDB0011708	-	-	-
LIPID-P-0979	TG(16:0_17:1_18:2)	GL	TG	860.773	842.736	[M+NH4]+	C54H98O6	904710	4964200	5550500	1546700	727320	1866600	6069300	4383700	2584800	1285400	302980	941630	1360100	2559300	774710	869930	1262500	913670	612800	283430	543350	2097100	907530	2167000	3889600	2068300	2394300	8854100	3760900	4105000	1033500	1248700	1147700	1069200	3490300	3177000	3047300	C00422	-	-	-	-
LIPID-P-0981	TG(16:1_18:1_18:1)	GL	TG	874.785	856.752	[M+NH4]+	C55H100O6	15491000	55186000	35193000	28247000	12886000	21327000	51062000	41897000	46812000	21589000	3580700	12820000	16342000	35541000	10592000	10482000	21785000	25220000	11754000	2066500	9820500	14722000	16653000	27267000	27436000	40431000	36500000	50003000	42643000	53289000	15948000	12325000	11476000	8928200	37977000	36017000	34068000	C00422	HMDB0005438	-	LMGL03010118	-
LIPID-P-0982	TG(16:0_18:1_18:2)	GL	TG	874.786	856.752	[M+NH4]+	C55H100O6	107360000	278940000	250080000	138380000	82536000	131840000	243640000	271120000	174700000	154350000	30428000	56486000	135180000	200540000	60837000	80625000	83492000	61698000	56948000	24483000	60815000	62630000	89290000	159420000	173330000	197980000	210510000	347820000	193210000	240070000	102000000	73815000	72821000	92139000	195320000	201760000	206950000	C00422	HMDB0005384	-	LMGL03010121	-
LIPID-P-0983	TG(14:0_18:1_20:2)	GL	TG	874.786	856.752	[M+NH4]+	C55H100O6	137930	525820	458830	134520	114530	236820	582280	473520	447030	170120	39263	300870	201850	561180	82803	173340	181860	115120	103290	59416	61333	179820	96100	314270	434400	278830	425360	970690	231850	1267100	125820	155250	87525	93129	456650	528880	405830	C00422	HMDB0042378	56938159	LMGL03014370	-
LIPID-P-0984	TG(17:1_18:1_18:1)	GL	TG	888.802	870.768	[M+NH4]+	C56H102O6	3203600	17193000	12580000	6898300	3509300	7272600	16830000	10353000	9231900	4744900	957750	2139600	5314700	11395000	1708200	2085200	3855700	2998000	2071000	592070	2056900	3197700	3174100	7606400	13494000	8941700	8118200	15279000	15199000	11937000	4264100	3255500	2044600	3075900	11043000	10543000	9967800	C00422	-	-	-	-
LIPID-P-0985	TG(17:0_18:1_18:2)	GL	TG	888.803	870.768	[M+NH4]+	C56H102O6	1782900	7684000	7745200	2532200	1347800	3441700	7924100	5953100	3437200	3131700	750900	1729800	2629100	5814000	1206400	1324700	2074500	1378100	1373300	565430	1361900	2145600	2132800	3650100	4304200	4016100	4938100	10646000	5440700	6336400	2080700	2202000	1430200	2503200	5441200	4912300	4510500	C00422	-	-	LMGL03010164	-
LIPID-P-0988	TG(18:1_18:1_18:1)	GL	TG	902.818	884.783	[M+NH4]+	C57H104O6	78141000	275510000	134620000	125660000	87513000	102890000	177370000	183000000	159770000	129450000	21273000	29145000	84958000	179230000	31887000	37571000	48180000	49535000	34655000	10575000	38906000	44586000	72014000	101540000	142460000	197820000	174610000	181810000	217050000	181900000	88899000	32426000	32905000	55383000	159410000	162660000	158950000	C00422	HMDB0005453	-	LMGL03010250	-
LIPID-P-0992	TG(16:0_18:1_20:2)	GL	TG	902.823	884.783	[M+NH4]+	C57H104O6	2234800	6890600	5018700	2473600	1724500	2866500	6662300	5978800	5432000	3761300	494280	1242200	2535600	6818500	904590	1583200	1487300	1039500	1192200	393100	878540	1396800	1288800	4959900	3782700	3880600	6194100	9411400	4911300	7630600	1821200	1139500	1070200	1422800	4887000	4724000	4555200	C00422	HMDB0044096	-	LMGL03010271	-
LIPID-P-0994	TG(18:1_18:1_19:1)	GL	TG	916.819	898.799	[M+NH4]+	C58H106O6	180350	827120	271470	381600	161170	272930	486980	453480	333330	217670	47171	69742	137820	417880	52571	49858	135110	118550	61199	11577	86674	77478	189150	184710	629960	274570	359010	456520	721540	494370	194350	96327	66252	158660	419950	353550	343200	C00422	-	-	-	-
LIPID-P-0997	TG(18:1_18:2_20:0)	GL	TG	930.849	912.815	[M+NH4]+	C59H108O6	398140	1393800	604360	321770	315200	455790	1948300	869760	930360	853530	134390	1634900	581810	834460	145130	263500	233430	127330	157900	83696	155880	271000	235910	391840	564640	763480	706430	1807200	1060500	9658600	456720	308540	158930	506130	1367500	1390000	1325900	C00422	HMDB0005459	25240376	LMGL03010478	-
LIPID-P-0999	TG(18:1_18:1_20:1)	GL	TG	930.848	912.815	[M+NH4]+	C59H108O6	580610	2278200	558240	954030	727120	510450	2220100	1135200	1418800	808900	155110	1563300	525490	1181600	187740	323100	380390	388530	311730	95242	305370	322440	837180	424170	534170	1230200	1019200	986450	2616400	7636600	625830	401610	274150	860190	1391500	1412400	1438200	C00422	HMDB0005454	-	LMGL03010484	-
LIPID-P-1000	TG(16:1_18:1_22:1)	GL	TG	930.842	912.815	[M+NH4]+	C59H108O6	82520	345820	159190	68749	94203	77997	1485700	146080	521790	60482	14196	1914600	157920	187770	30068	57927	48523	47440	35569	12036	30412	46815	52428	99108	49694	111400	130560	617240	604590	9658900	108040	255860	28533	43547	821980	793600	788620	C00422	HMDB0048638	-	LMGL03010633	-
LIPID-P-1001	TG(20:1_18:2_18:0)	GL	TG	930.842	912.815	[M+NH4]+	C59H108O6	221150	854130	390580	298490	208080	398140	867950	741550	564690	427710	47396	300710	349770	886500	97565	141090	156910	110990	131870	55297	127910	116450	175490	408150	399050	418810	584760	856830	650890	1897300	247630	208150	154230	347540	610750	639690	583840	C00422	HMDB0005410	-	-	-
LIPID-P-1029	TG(16:1_16:1_16:2)	GL	TG	816.705	798.674	[M+NH4]+	C51H90O6	55560	124350	427910	35143	26789	45741	140060	261700	88839	30610	10932	71993	32248	110860	43648	51879	75437	71079	25398	21287	42332	111320	13748	94588	152030	59143	96582	518190	27250	185740	57260	48307	109300	18022	108890	108200	147210	C00422	-	-	-	-
LIPID-P-1030	TG(14:1_16:1_18:2)	GL	TG	816.708	798.674	[M+NH4]+	C51H90O6	71512	227550	301210	89109	53713	89608	390780	294150	241360	65511	39758	121980	52677	121540	64467	88279	137680	167740	20995	20658	43915	451840	39495	132890	189380	159800	104530	682010	185290	435450	105360	93983	87177	69147	211360	189120	188420	C00422	HMDB0047916	-	-	-
LIPID-P-1031	TG(12:0_18:2_18:2)	GL	TG	816.708	798.674	[M+NH4]+	C51H90O6	212930	1069300	1478000	158410	108240	582740	1089900	1050100	717660	188280	320980	259340	238630	964510	189740	627930	308980	153160	152690	234890	150240	671100	74374	579380	1265900	683990	568830	2731700	255770	949130	370610	288390	292160	227650	823620	664210	724400	C00422	-	56936469	LMGL03012671	-
LIPID-P-1032	TG(12:0_18:1_18:3)	GL	TG	816.708	798.674	[M+NH4]+	C51H90O6	38213	240940	295670	50840	55148	102610	283780	215200	179200	32219	50211	101080	38792	151230	49130	126540	105370	83220	49581	44583	25600	205070	39090	72220	248940	147960	131110	417390	91376	298300	98782	108220	81379	69929	152270	167940	169660	C00422	-	56937253	LMGL03013463	-
LIPID-P-1033	TG(14:0_16:1_18:3)	GL	TG	816.708	798.674	[M+NH4]+	C51H90O6	75678	310770	556360	100640	70642	182260	582490	487990	422620	49701	41789	221090	59037	236430	113520	142760	265820	233190	63717	48267	26155	451450	44879	214180	346440	185020	236510	1139400	209130	805060	110150	163140	172920	65129	347230	316260	303110	C00422	HMDB0042317	56938042	LMGL03014253	-
LIPID-P-1036	TG(14:0_18:2_18:2)	GL	TG	844.74	826.705	[M+NH4]+	C53H94O6	4239700	20582000	21476000	3469700	2525400	9650300	12458000	24047000	9447600	5488100	5398900	5793500	4981800	13845000	4473400	6698000	6118200	4331600	3692700	2114300	3759600	5697400	3137700	9247300	13672000	11323000	14649000	40202000	7214800	17426000	6238400	3772700	8536500	5493200	14505000	13318000	12327000	C00422	HMDB0042526	-	LMGL03012793	-
LIPID-P-1038	TG(16:1_16:1_18:2)	GL	TG	844.739	826.705	[M+NH4]+	C53H94O6	7856700	37125000	35896000	8031400	4439600	16560000	21869000	40996000	17133000	10603000	8543600	8994700	7809800	22865000	7987100	13011000	11473000	10622000	6348900	3559200	8640200	9529700	5935100	16966000	21701000	21050000	24780000	65923000	13625000	26701000	11804000	7428400	15200000	9790400	22984000	23357000	22624000	C00422	HMDB0005435	25240359	LMGL03010064	-
LIPID-P-1040	TG(14:0_16:0_20:4)	GL	TG	844.74	826.705	[M+NH4]+	C53H94O6	56750	340350	1549300	112970	127510	237280	845180	730800	568660	47382	21710	445400	109610	470390	118140	703150	508710	288140	239450	871230	75664	2192500	81505	377490	973030	115770	271370	3391000	271300	1261900	73227	286550	223040	215640	640540	556610	575260	C00422	HMDB0042140	-	LMGL03014237	-
LIPID-P-1041	TG(16:0_16:1_18:3)	GL	TG	844.739	826.705	[M+NH4]+	C53H94O6	1838100	7364300	10392000	1680800	1751000	3823800	9558500	8691100	7490300	1660200	971570	5068000	1432600	5449200	2628000	3244300	5511500	4144300	2478900	1267600	1345200	7072400	2124800	3802100	5983300	4907200	4509100	18196000	4840700	13094000	2567100	3532700	2971000	1960100	6087000	6675500	6036900	C00422	HMDB0044074	9544033	LMGL03010065	-
LIPID-P-1042	TG(15:0_18:2_18:2)	GL	TG	858.755	840.721	[M+NH4]+	C54H96O6	1364000	6522500	7046900	1480600	1007700	3056600	5315800	4327900	2825300	2165900	946570	1130800	1789300	3763100	787600	1149400	1174300	1162400	731090	531790	1179100	1463500	871400	3413200	4238300	3222300	2905700	8835900	3427700	3848900	2061900	1708100	1335300	1557600	3857800	3320400	3740200	C00422	HMDB0011711	-	LMGL03012907	-
LIPID-P-1043	TG(16:1_17:1_18:2)	GL	TG	858.752	840.721	[M+NH4]+	C54H96O6	123260	672410	601740	310010	89242	263230	710990	534920	365580	162050	28494	118870	151300	298410	111430	117370	236130	313350	94258	21400	76348	202420	84882	279740	446520	355770	300800	1018400	398960	575930	206640	143300	117090	59662	344080	378440	350950	C00422	-	-	-	-
LIPID-P-1046	TG(16:0_16:0_20:4)	GL	TG	872.774	854.736	[M+NH4]+	C55H98O6	922920	3386400	8673600	1481500	1523000	1717300	5209300	4716900	4094800	700850	277310	1655400	1935900	3079600	1046200	2696400	2612000	1617200	896220	3016000	681050	5760100	1443700	3200600	5161800	1602400	2364700	15137000	3623700	5985600	1072300	1372900	1209800	1958800	4453000	4169700	4216200	C00422	HMDB0005363	-	LMGL03010160	-
LIPID-P-1048	TG(16:0_18:2_18:2)	GL	TG	872.77	854.736	[M+NH4]+	C55H98O6	51614000	155670000	153510000	51957000	33100000	74129000	97463000	154230000	61470000	75739000	24468000	29293000	59503000	101750000	27410000	43972000	30291000	20348000	20598000	15140000	35556000	24393000	31928000	77893000	79281000	90453000	103460000	202730000	75121000	96973000	55548000	32222000	42271000	49119000	101770000	97332000	96605000	C00422	HMDB0005390	-	LMGL03010141	-
LIPID-P-1049	TG(17:1_18:1_18:2)	GL	TG	886.785	868.752	[M+NH4]+	C56H100O6	1372900	7100700	3897200	2158100	1189900	2725600	4387900	3973900	3087000	1826700	578990	912150	1723300	3987200	594760	779940	1182300	1052100	720800	163240	920930	815090	1269000	2450300	3866400	3725100	2988000	5694400	4434400	3888200	2122000	967430	751480	1065600	3490600	3473800	3593800	C00422	-	-	-	-
LIPID-P-1050	TG(15:0_19:2_19:2)	GL	TG	886.787	868.752	[M+NH4]+	C56H100O6	78361	322600	288350	72223	46501	84059	203590	266150	137410	110980	30652	39822	68471	193560	25143	61911	78942	36496	39222	13970	35971	63959	55925	158600	195410	157090	187530	462710	120060	187280	109930	40064	47618	65483	220190	160360	198680	C00422	-	-	-	-
LIPID-P-1053	TG(18:1_18:1_18:2)	GL	TG	900.802	882.768	[M+NH4]+	C57H102O6	19355000	61668000	29368000	25267000	15619000	28683000	31138000	36424000	26588000	33050000	11385000	9197600	18505000	33448000	8940000	11899000	12061000	12889000	9887500	3160400	15244000	7967800	18994000	21277000	24459000	43215000	39214000	39587000	36359000	29112000	25223000	7744100	10408000	17382000	30133000	30857000	29919000	C00422	HMDB0005455	25240371	LMGL03010288	-
LIPID-P-1056	TG(16:0_18:0_20:4)	GL	TG	900.802	882.768	[M+NH4]+	C57H102O6	1689600	5486900	3723200	1598000	1074500	2678000	2988000	4560500	1688200	2876000	1304000	642700	1727200	4099100	1114900	1086000	1053300	723940	541230	513560	1548700	759940	1320300	2385300	2794300	3525500	3553300	5606300	2820100	2881800	2443900	818140	1290000	2299100	3228000	2965300	3162400	C00422	HMDB0005370	-	LMGL03010315	-
LIPID-P-1060	TG(16:0_18:1_22:3)	GL	TG	928.83	910.799	[M+NH4]+	C59H106O6	2056200	5881600	1637100	1968800	1285600	2359400	3270200	3278300	2732700	4053100	658890	1154000	1843800	3227500	493640	396400	529960	637070	416640	113980	826110	252770	1221700	1940500	1643000	3940000	3618800	2862200	4997900	8033100	2401700	513430	521760	1038600	3081000	3443200	3185400	C00422	-	-	LMGL03010636	-
LIPID-P-1061	TG(18:1_18:2_20:1)	GL	TG	928.82	910.799	[M+NH4]+	C59H106O6	1243400	3646000	1097700	1378300	1022300	1368300	2473300	1823300	1777100	2551700	413010	1409800	1523700	2042900	263140	293590	348430	384960	221630	75899	587820	248860	703130	1051900	1004500	2453300	2022700	1824800	3358600	8610900	1582200	334000	300490	800690	2225700	2567800	2241400	C00422	HMDB0005460	-	LMGL03010538	-
LIPID-P-1062	TG(18:0_18:1_20:3)	GL	TG	928.831	910.799	[M+NH4]+	C59H106O6	450420	1393400	933220	744760	433610	711690	1242100	1067200	797650	940800	87812	146140	351390	1432600	93161	187320	134540	169800	145670	2213.2	106300	168830	138650	792910	776990	797860	1045500	1861100	698260	1364100	504320	152340	138380	357180	937830	950030	954270	C00422	HMDB0044953	-	LMGL03010551	-
LIPID-P-1068	TG(18:1_18:1_22:2)	GL	TG	956.862	938.83	[M+NH4]+	C61H110O6	98765	334280	105420	91069	110800	104230	925060	146770	352160	106950	32175	1213200	201170	163760	29982	28435	19621	43430	22831	12694	56091	16472	76472	85941	64869	182250	126890	203700	764130	6787800	173280	189970	27352	41217	575120	633280	559030	C00422	HMDB0049911	-	LMGL03011138	-
LIPID-P-1069	TG(18:1_22:1_18:2)	GL	TG	956.863	938.83	[M+NH4]+	C61H110O6	50009	203470	61951	47380	100720	44967	736490	64916	244750	65658	12616	892620	158390	106780	12343	16661	7944.9	25694	17956	4087.7	36074	12199	39220	43875	33579	101290	65230	148830	541350	5586000	126680	115920	7941.1	20710	465430	481610	477350	C00422	HMDB0049351	-	-	-
LIPID-P-1082	TG(12:0_18:2_18:3)	GL	TG	814.69	796.658	[M+NH4]+	C51H88O6	23252	167020	313120	18468	15193	98814	124280	179570	104340	31900	59906	40229	36265	122200	39305	98209	54201	17118	20028	36698	38178	94909	13169	72076	118850	120620	96078	234920	49180	151310	90879	65318	99813	34397	113440	136840	113570	C00422	-	-	LMGL03013482	-
LIPID-P-1086	TG(16:1_16:1_18:3)	GL	TG	842.717	824.689	[M+NH4]+	C53H92O6	215110	856800	1334900	273340	219070	475640	938030	1310000	971600	246150	105310	516630	131750	422080	218550	204480	464110	709670	166930	64273	123620	575380	191110	428940	380390	676260	550030	2249600	505910	1771700	446450	292440	384270	163270	759910	705340	665200	C00422	HMDB0048604	-	LMGL03010078	-
LIPID-P-1087	TG(14:0_18:2_18:3)	GL	TG	842.724	824.689	[M+NH4]+	C53H92O6	626310	2841800	4119300	551760	498020	1562500	2097700	3464600	1401200	674130	771840	959460	480070	1919300	481240	979400	728440	732560	383540	312410	524620	765920	360180	1259800	1752000	1836800	1785100	6504000	1255900	3395300	1403300	502530	1295300	696630	2016300	2293200	1900500	C00422	HMDB0010471	53480527	LMGL03014382	-
LIPID-P-1088	TG(14:1_18:2_18:2)	GL	TG	842.726	824.689	[M+NH4]+	C53H92O6	275180	924910	911100	229100	218500	419120	530940	717900	336280	233930	222820	159910	215070	431110	100480	186270	213870	224610	99482	91987	160420	237900	113530	350430	544130	506190	521170	1111500	497910	623640	462970	143900	237700	274480	571710	528150	497830	C00422	HMDB0048077	-	LMGL03012851	-
LIPID-P-1089	TG(12:0_16:0_22:5)	GL	TG	842.726	824.689	[M+NH4]+	C53H92O6	76552	352880	1032300	80038	99856	250090	468540	792270	378580	87816	106030	309350	75478	322850	82251	162660	224290	168060	106300	120180	49067	344830	62141	162820	340980	256130	247620	1683400	173440	1031600	175670	146430	294850	127250	406570	449580	482990	C00422	-	-	LMGL03013345	-
LIPID-P-1090	TG(14:0_16:1_20:4)	GL	TG	842.724	824.689	[M+NH4]+	C53H92O6	35820	169440	329540	74647	45601	127360	335010	221680	305960	14192	22850	132640	30468	162820	51934	159530	229610	130660	63403	137340	12318	836500	54647	211430	374460	100620	111990	874770	107590	414540	35845	143070	59919	66940	218300	183940	180000	C00422	HMDB0042320	56938051	LMGL03014262	-
LIPID-P-1092	TG(15:0_18:2_18:3)	GL	TG	856.736	838.705	[M+NH4]+	C54H94O6	201630	705690	908220	111580	167690	373780	537280	730220	290940	177670	184660	162250	160710	365300	77900	149920	105080	96534	61032	55992	119800	145660	71768	280220	459760	486400	340500	971790	340490	584770	370950	118960	168010	189820	454080	430460	470960	C00422	HMDB0043410	-	LMGL03015166	-
LIPID-P-1094	TG(16:1_17:1_18:3)	GL	TG	856.74	838.705	[M+NH4]+	C54H94O6	93103	543720	726860	62823	141450	315870	526420	401170	305520	84336	63688	175870	61880	367540	73174	117250	121240	121540	42858	41249	87568	173670	71192	240200	354370	329220	216610	773030	287980	554280	224070	110120	102390	88094	354540	376710	333290	C00422	-	-	-	-
LIPID-P-1095	TG(16:1_18:2_18:2)	GL	TG	870.754	852.721	[M+NH4]+	C55H96O6	27462000	90304000	77054000	24685000	18655000	43079000	50880000	95521000	36460000	39937000	20582000	18589000	20937000	45873000	16550000	20114000	19519000	19536000	11560000	5931700	25896000	9659900	19674000	37810000	36953000	63668000	64723000	120400000	40639000	62608000	39120000	15246000	26228000	23242000	51002000	52930000	49632000	C00422	-	-	-	-
LIPID-P-1096	TG(16:0_18:2_18:3)	GL	TG	870.752	852.721	[M+NH4]+	C55H96O6	12214000	35770000	50234000	7234800	11503000	20678000	28778000	43385000	20019000	12917000	8272300	11180000	9634000	25241000	8270800	11636000	8912000	7650400	5472500	5486500	8342000	7641700	9768900	14118000	20316000	27010000	24943000	67534000	20226000	41688000	17054000	9206500	11024000	11568000	26487000	26541000	25962000	C00422	HMDB0044263	-	LMGL03010167	-
LIPID-P-1097	TG(16:1_18:1_18:3)	GL	TG	870.746	852.721	[M+NH4]+	C55H96O6	13584000	48414000	57607000	10402000	13884000	25468000	36832000	49407000	24928000	15576000	11110000	15114000	10373000	31127000	11122000	16508000	15519000	13550000	8011800	6778700	10626000	10005000	14468000	22593000	28006000	36404000	30741000	76838000	24561000	52586000	23170000	11873000	16220000	14704000	34297000	31978000	35126000	C00422	HMDB0048648	-	LMGL03010168	-
LIPID-P-1098	TG(16:0_16:1_20:4)	GL	TG	870.755	852.721	[M+NH4]+	C55H96O6	771420	2377300	4785100	1558500	1167900	1748400	4940400	3587800	3608100	389260	243560	1587300	752370	2075200	798490	1804600	2379100	2275100	846830	1234800	487990	4590600	974230	2606800	3545700	1447900	2049400	9845000	2177200	5792700	905790	1198700	1255900	871610	3233500	3216800	3080300	C00422	HMDB0005380	9544150	LMGL03010185	-
LIPID-P-1099	TG(14:0_16:0_22:5)	GL	TG	870.755	852.721	[M+NH4]+	C55H96O6	304260	868700	1667600	162780	263170	481730	892930	1135200	377430	313950	168130	170060	177630	681770	173560	266160	312890	185400	147390	153320	209310	104280	220460	434080	533970	640270	564070	1849500	489520	1300600	395810	201250	315860	336740	654760	584230	750260	C00422	HMDB0042143	56938034	LMGL03014245	-
LIPID-P-1102	TG(15:0_18:1_20:4)	GL	TG	884.771	866.736	[M+NH4]+	C56H98O6	66745	181240	386150	164240	167040	190460	448780	191650	326490	25066	12470	106610	121940	243200	63562	62209	142440	114630	57416	103600	30996	348490	78862	344900	672420	111230	128220	558620	316410	402140	128570	141260	37624	66110	291800	285010	301450	C00422	HMDB0043268	-	LMGL03015156	-
LIPID-P-1104	TG(18:1_18:2_18:2)	GL	TG	898.786	880.752	[M+NH4]+	C57H100O6	10827000	33165000	18084000	10575000	6306400	15715000	13260000	23710000	9408300	19208000	10341000	3927200	8419900	15288000	5733200	6844500	6312700	5612500	4278400	2455400	10784000	3400800	10762000	12056000	12246000	21467000	21217000	24064000	15304000	13282000	15211000	4329200	7060700	13026000	16940000	15078000	16414000	C00422	HMDB0005461	25240373	LMGL03010327	-
LIPID-P-1105	TG(16:0_18:1_20:4)	GL	TG	898.786	880.752	[M+NH4]+	C57H100O6	7663900	19893000	26424000	12259000	11472000	13730000	24373000	20790000	21637000	5237400	1840000	7527600	8637600	20572000	5127000	9627500	10179000	9073900	5737400	6119200	4256500	11924000	9888400	18013000	21651000	14924000	16645000	43500000	18511000	29251000	9377600	6019600	5457900	9299000	20405000	19363000	18855000	C00422	HMDB0005385	-	LMGL03010355	-
LIPID-P-1106	TG(16:1_18:1_20:3)	GL	TG	898.786	880.752	[M+NH4]+	C57H100O6	546410	1745900	1146400	668550	365600	1033800	1338200	1436700	1099600	849390	323570	329470	315800	1216700	148520	261390	457640	553930	221790	59379	318760	420310	281170	1109000	726210	1285000	1409900	2337800	729220	1580300	724030	258190	263410	234770	1197700	1261800	1046800	C00422	HMDB0048643	-	LMGL03010352	-
LIPID-P-1108	TG(17:0_18:1_20:4)	GL	TG	912.798	894.768	[M+NH4]+	C58H102O6	131280	334890	452020	270110	193840	205300	621940	263350	403800	103500	17332	88572	138680	493510	32407	79348	112950	81062	41626	45278	47398	125730	83677	483530	1013700	212410	241450	501370	499910	451150	205220	75061	43854	57941	376670	439450	347510	C00422	-	-	LMGL03010448	-
LIPID-P-1109	TG(19:1_18:2_18:2)	GL	TG	912.798	894.768	[M+NH4]+	C58H102O6	161600	628690	393170	178270	107910	341720	295800	388890	158440	231600	107610	40767	132080	331960	42639	42324	65892	41085	30315	18783	77878	43709	102370	248750	366310	362720	361360	494360	365790	216690	275830	42380	45213	139430	283800	348310	280410	C00422	-	-	-	-
LIPID-P-1113	TG(18:0_18:3_20:2)	GL	TG	926.818	908.783	[M+NH4]+	C59H104O6	863480	3116800	1112300	1038900	596100	1439200	1401400	1763200	1115900	2122900	687230	241870	719970	1732900	239080	263570	232440	329650	220120	94492	567840	141270	462100	1176000	1037900	1955800	2216900	1703700	1863700	1535900	1485200	184780	252910	679680	1382100	1474500	1366000	C00422	HMDB0045114	9544563	LMGL03010601	-
LIPID-P-1114	TG(16:0_18:1_22:4)	GL	TG	926.815	908.783	[M+NH4]+	C59H104O6	960390	2781800	2626900	1319500	881140	1778800	3725500	2517000	2898500	585060	132410	511700	1136100	3077100	450950	703820	939750	596050	436200	264410	334270	814220	676150	2487300	2187700	1229600	2142600	6161900	2397500	3410100	755020	612270	344940	495030	2414700	2316500	2422900	C00422	HMDB0044128	-	LMGL03010775	-
LIPID-P-1116	TG(18:0_18:1_20:4)	GL	TG	926.817	908.783	[M+NH4]+	C59H104O6	4175400	8860900	9964400	7241500	6922700	6245100	10707000	7382400	9650900	4971000	543560	1540900	4704900	14242000	1312800	2377900	1699400	1953400	1210800	898690	1009900	842630	2328800	10995000	10053000	6788800	7945900	11812000	10938000	10926000	5321700	1613100	1333700	2979500	8628300	8543600	8580200	C00422	HMDB0005406	-	LMGL03010615	-
LIPID-P-1117	TG(18:2_18:2_20:1)	GL	TG	926.816	908.783	[M+NH4]+	C59H104O6	626230	1824000	532480	509260	393400	746200	1024300	839140	631450	1206000	384180	599130	592890	932430	118200	110200	100360	103580	94814	51614	309660	73506	306100	432380	485620	1177800	902870	972950	1344400	3788600	868210	167890	149620	317760	947100	1040200	1003300	C00422	HMDB0005473	-	LMGL03010596	-
LIPID-P-1122	TG(18:2_18:2_22:1)	GL	TG	954.848	936.815	[M+NH4]+	C61H108O6	85617	271640	59058	72228	68621	78110	476330	98345	136680	118640	21951	392170	181430	95841	9676.8	11726	22426	15851	10627	7281.2	50761	7831.8	36816	66028	50155	121380	80247	186920	356350	2988500	140820	65403	11458	25412	304100	299260	321190	C00422	HMDB0052591	-	LMGL03011124	-
LIPID-P-1124	TG(18:0_18:1_22:4)	GL	TG	954.846	936.815	[M+NH4]+	C61H108O6	44269	166290	113460	86160	68198	102510	213290	159030	162350	54134	5497.5	20374	63630	243670	22926	37099	32789	24475	16822	14441	16517	32107	34071	134280	143100	110030	127540	287740	170620	202970	74302	18130	30289	41915	144000	157080	138130	C00422	HMDB0044956	-	LMGL03011144	-
LIPID-P-1127	TG(14:1_18:2_18:3)	GL	TG	840.704	822.674	[M+NH4]+	C53H90O6	68613	226840	270780	42928	38089	148750	119170	252200	94950	46078	66402	45080	23431	140420	30203	81703	69201	53776	25476	28362	28348	56096	19775	89625	141370	199770	120460	335860	93107	210880	125410	36239	52411	62316	143180	155650	129000	C00422	HMDB0048078	-	LMGL03014788	-
LIPID-P-1135	TG(16:0_16:1_20:5)	GL	TG	868.739	850.705	[M+NH4]+	C55H94O6	406560	1531000	3573200	194040	801610	1153100	1339900	2080700	1267200	272180	376480	902900	208530	1053000	350840	572000	458510	454640	210320	290670	161650	467750	375350	578270	1129200	1156000	926770	3441400	783910	3546500	1080100	265620	580220	424370	1333100	1280000	1480600	C00422	HMDB0044077	9544180	LMGL03010215	-
LIPID-P-1137	TG(16:1_18:2_18:3)	GL	TG	868.738	850.705	[M+NH4]+	C55H94O6	2362600	8606500	8891600	1210600	1691000	4241900	4272500	9761800	3587200	2686900	2384300	1833000	1202800	4570300	1037100	1564100	1619500	1795400	730730	513720	1916700	766570	1118900	3192900	3290600	6314200	5174800	11362000	2691400	7903400	5574000	967800	2712200	1428100	4987500	4936200	4954400	C00422	HMDB0048751	-	-	-
LIPID-P-1138	TG(16:0_18:2_18:4)	GL	TG	868.742	850.705	[M+NH4]+	C55H94O6	212790	1477300	2670600	184990	716900	1450200	1227300	2001000	1259600	111490	312880	1225500	147740	1239800	313950	526310	825150	774040	351060	562680	190340	524910	444340	646830	1656300	1125900	787880	3176700	382240	3909900	1440900	298330	648350	397120	1534100	1388400	1326800	C00422	HMDB0044271	-	-	-
LIPID-P-1140	TG(17:1_18:2_18:3)	GL	TG	882.745	864.721	[M+NH4]+	C56H96O6	76568	344820	294640	57129	97338	175710	251700	293880	101330	64316	66418	56211	69283	211900	49181	62087	54131	63122	31244	17417	65909	37675	50954	91096	128330	169570	163380	395040	197620	278280	227390	48873	73367	47139	206810	194400	185130	C00422	-	-	-	-
LIPID-P-1141	TG(16:0_18:2_20:4)	GL	TG	896.772	878.736	[M+NH4]+	C57H98O6	39951000	136280000	60381000	24689000	18788000	64873000	32278000	95248000	25922000	68058000	44679000	10376000	24306000	53205000	13895000	17253000	12626000	11613000	8828900	5514600	32232000	5196000	19573000	37146000	35430000	89215000	84758000	100090000	38497000	40339000	63037000	8567400	24745000	34450000	57114000	59724000	54958000	C00422	HMDB0005391	-	LMGL03010399	-
LIPID-P-1145	TG(16:0_16:1_22:5)	GL	TG	896.771	878.736	[M+NH4]+	C57H98O6	584920	1871200	1779500	798870	741660	1249200	2091300	1855200	1664900	595800	347540	498940	483930	1273600	300720	417790	544390	1013200	295490	180910	315920	382430	422010	1473300	1006800	1336400	1570000	3700800	1164300	2230700	978220	445480	443440	379880	1594400	1497600	1494200	C00422	HMDB0044073	9544488	LMGL03010525	-
LIPID-P-1146	TG(16:0_16:0_22:6)	GL	TG	896.771	878.736	[M+NH4]+	C57H98O6	613450	1989300	5253700	701960	879570	1413000	3434600	2309600	2183300	979280	108830	1529700	3232200	2236500	648050	792100	735400	598240	399200	394190	335450	2046600	592010	1851500	1383500	631820	1127300	7866400	3329200	5872200	637500	890460	585930	796390	2475200	2432700	2669500	C00422	HMDB0010418	9544489	LMGL03010526	-
LIPID-P-1149	TG(16:0_18:1_22:5)	GL	TG	924.802	906.768	[M+NH4]+	C59H102O6	1283600	3492200	3751600	1040400	1803700	2430700	4194600	3248000	4480300	948870	419520	876360	2446000	3752900	595940	780600	1116600	1243700	408740	270560	555000	513150	1076400	2428800	1829100	2419700	1755900	6536500	5105100	4762600	1839900	726260	752550	708540	3219300	3193800	2966600	C00422	HMDB0044134	-	LMGL03010849	-
LIPID-P-1150	TG(18:0_18:2_20:4)	GL	TG	924.802	906.768	[M+NH4]+	C59H102O6	9103400	15414000	14881000	13362000	13057000	13284000	16479000	14561000	12683000	7875200	1845600	2632600	7617400	19344000	2858300	3839600	3793300	4576700	2543300	2649800	2684800	2325100	5460700	17390000	16683000	14404000	12738000	20356000	14974000	14104000	13424000	2814500	2785300	6244700	14937000	14368000	14070000	C00422	HMDB0005412	-	LMGL03010676	-
LIPID-P-1151	TG(16:0_18:0_22:6)	GL	TG	924.802	906.768	[M+NH4]+	C59H102O6	447340	1228200	1877700	750150	599600	885000	1693500	1318400	1030000	551670	62465	709340	1274200	1704900	209620	326070	263120	410760	310530	66516	199350	344400	355530	1335200	756270	637150	707450	2134500	1659500	3186800	556710	275280	250060	398480	1253300	1381700	1293200	C00422	HMDB0043939	-	LMGL03010853	-
LIPID-P-1152	TG(18:2_18:2_20:2)	GL	TG	924.802	906.768	[M+NH4]+	C59H102O6	836530	2580600	842910	654300	408470	1459200	968050	1606200	547410	2384300	1890900	527900	263310	1154000	489820	893800	716960	653180	527140	396010	1321200	571740	987640	1203200	732060	2128000	2209800	2117900	1179200	1153600	1435800	579420	686500	1226800	1274800	1216500	1051400	C00422	HMDB0010491	-	-	-
LIPID-P-1155	TG(18:1_18:1_22:4)	GL	TG	952.832	934.799	[M+NH4]+	C61H106O6	159300	403280	224760	243670	193100	245780	327840	246180	248730	101870	60988	74223	116210	299440	91537	107850	153300	172000	90028	51277	94674	106150	213350	244890	177520	247800	258570	346780	347560	356860	160280	101500	99079	114520	287530	236720	242120	C00422	HMDB0010467	-	-	-
LIPID-P-1156	TG(18:0_18:0_22:6)	GL	TG	952.834	934.799	[M+NH4]+	C61H106O6	45530	102910	139070	59425	69085	101280	169580	130930	120980	54725	3881.8	55877	121730	203480	5832.6	16969	21094	22795	12253	5390	16941	27656	24045	110680	49666	71569	72745	190240	198140	397750	68455	19350	10342	33874	126940	139100	154370	C00422	-	-	-	-
LIPID-P-1157	TG(18:0_18:1_22:5)	GL	TG	952.832	934.799	[M+NH4]+	C61H106O6	156370	363350	343260	131150	173170	227560	412000	299270	264850	106680	30420	30462	198940	497380	51788	28891	36177	68806	28113	14909	28741	27478	54077	326270	236410	209660	228120	599510	437320	333990	150860	48734	37984	74327	329750	292680	351290	C00422	HMDB0044930	-	-	-
LIPID-P-1164	TG(14:0_18:3_20:4)	GL	TG	866.724	848.689	[M+NH4]+	C55H92O6	187570	632870	860450	109270	239340	463820	389150	787550	375310	143830	197700	248160	58927	337380	106940	94842	144650	210590	71363	71274	81426	78485	86946	170740	343430	588030	392570	991050	225340	1087400	648940	95726	215360	91455	476810	455770	442690	C00422	HMDB0042560	53480560	LMGL03014409	-
LIPID-P-1167	TG(16:2_18:2_18:3)	GL	TG	866.723	848.689	[M+NH4]+	C55H92O6	63569	155660	360720	30412	110220	133180	88006	374080	94450	89215	121650	51790	29149	139190	28512	32211	37873	30412	23712	20340	40070	9	26024	80700	105860	202950	187240	376860	62270	270260	260410	18298	120270	39653	170330	170050	114340	C00422	-	-	-	-
LIPID-P-1170	TG(16:0_18:2_20:5)	GL	TG	894.752	876.721	[M+NH4]+	C57H96O6	995240	2519400	6834700	937560	2623400	2719600	3504900	4697300	2610600	630230	941870	2151800	2309900	2582800	627580	1076200	1221100	1452900	687010	657820	591670	723220	767990	2179800	2070900	2198600	1639500	7542600	4431200	7389400	4651700	1004200	1534100	1183000	3538000	3405100	3560700	C00422	HMDB0044273	-	-	-
LIPID-P-1171	TG(16:0_16:1_22:6)	GL	TG	894.755	876.721	[M+NH4]+	C57H96O6	712360	1786600	3533900	1049600	725700	1604900	3519800	2243100	2002100	656370	107260	1869700	1449000	2069600	623290	678120	885650	1378300	594080	207320	252630	1463700	391410	2623900	1178500	1085500	1220600	5374000	2600500	7367300	645160	825580	685110	470090	2294400	2287300	2199200	C00422	HMDB0044079	9544548	LMGL03010586	-
LIPID-P-1172	TG(18:1_18:2_18:4)	GL	TG	894.752	876.721	[M+NH4]+	C57H96O6	470990	1820200	1522200	245260	694280	1274100	652770	1503900	731240	343580	684550	494720	183390	1027900	181040	267110	270230	453400	164790	126310	297280	134290	505080	583000	743170	1303700	999680	1786500	536700	1650600	2008700	136540	452920	389030	1117400	1110200	1128600	C00422	HMDB0049402	-	-	-
LIPID-P-1173	TG(18:2_18:2_18:3)	GL	TG	894.755	876.721	[M+NH4]+	C57H96O6	6876700	23059000	14230000	2789100	4773700	13715000	6500900	20310000	5895600	7132800	11141000	3656800	2860200	12438000	2454000	3567200	1911600	2105300	1236900	1022600	4953500	717200	3047900	5910200	8249200	17075000	14577000	21064000	5789600	14938000	17755000	1563200	6153500	6450300	11694000	11911000	12115000	C00422	HMDB0010489	-	-	-
LIPID-P-1174	TG(15:0_18:1_22:6)	GL	TG	908.771	890.736	[M+NH4]+	C58H98O6	70889	260870	492780	127520	116650	208360	435160	170120	265780	57555	12852	135840	207650	321750	38635	36840	95856	84464	39706	12071	19159	123850	57007	332380	213540	89540	99831	458710	383840	627330	82650	77695	51276	40097	252240	272000	230460	C00422	HMDB0043248	-	-	-
LIPID-P-1177	TG(16:0_18:1_22:6)	GL	TG	922.786	904.752	[M+NH4]+	C59H100O6	6099800	12928000	16756000	8393700	6997500	10176000	16244000	14148000	11645000	6527000	822030	6022600	13850000	15095000	2470800	4064800	3831600	4685200	3415000	903270	2480200	3943700	3985900	14452000	8263700	6791400	7805600	23832000	18695000	37186000	5244700	4247500	3060600	4796300	14262000	13876000	14703000	C00422	HMDB0044135	9544886	LMGL03010925	-
LIPID-P-1179	TG(16:1_16:1_24:5)	GL	TG	922.807	904.752	[M+NH4]+	C59H100O6	145810	496530	364910	239380	263720	341800	498580	425600	550210	134570	66240	101360	174370	537250	60748	67260	173560	281920	55373	20020	49051	64868	107040	416690	229500	402170	428960	730770	424810	579120	333120	66968	47039	100750	407520	431590	367140	C00422	-	-	-	-
LIPID-P-1181	TG(18:0_18:1_22:6)	GL	TG	950.818	932.783	[M+NH4]+	C61H104O6	397930	1128200	1323200	768810	629060	952270	1550100	1221600	1030100	383360	35890	528410	1332700	1809500	138770	191800	196310	233850	189180	40948	132390	217750	246950	1282100	665880	513410	619240	1915400	1973200	3807600	527420	185400	166210	304880	1290500	1293800	1375100	C00422	HMDB0044936	9545272	LMGL03011311	-
LIPID-P-1182	TG(18:1_18:1_22:5)	GL	TG	950.818	932.783	[M+NH4]+	C61H104O6	305170	694840	471270	670210	589000	557240	841620	347490	612980	281940	87674	103100	385220	757940	85740	114640	98962	137430	88668	88508	104790	62410	206520	802070	510810	367540	594680	518060	1022200	460840	572580	113280	42841	125380	624480	657680	574940	C00422	HMDB0010468	-	-	-
LIPID-P-1183	TG(18:1_18:2_22:4)	GL	TG	950.818	932.783	[M+NH4]+	C61H104O6	312480	989580	517120	409980	342510	695140	700390	609170	379870	235010	133340	52374	291230	622300	75868	111500	115550	116760	58084	50241	132010	57824	182770	547960	483630	489330	613700	1051000	536550	536550	472430	83248	123820	128210	537290	592780	616850	C00422	HMDB0049399	-	-	-
LIPID-P-1184	TG(16:0_20:2_22:5)	GL	TG	950.818	932.783	[M+NH4]+	C61H104O6	81203	440780	299150	71310	101880	200100	541730	357940	299970	145100	25241	105630	139100	388900	44782	97420	55668	83254	23742	15370	37983	43295	29650	386030	138400	182390	311690	1412300	227890	842490	149250	76696	55516	32611	346160	371180	370400	C00422	HMDB0044325	-	-	-
LIPID-P-1196	TG(18:2_18:3_18:3)	GL	TG	892.739	874.705	[M+NH4]+	C57H94O6	376720	1554700	1018600	130710	479440	1162100	471070	1575100	419400	235890	624380	294280	169640	849120	124120	170150	161150	132920	87473	112880	199070	60845	163720	358900	620380	1145700	927240	1777100	347600	1530000	1666400	65076	301520	411850	850420	833700	847770	C00422	HMDB0052637	9544434	LMGL03010471	-
LIPID-P-1197	TG(16:1_16:1_22:6)	GL	TG	892.725	874.705	[M+NH4]+	C57H94O6	216620	952110	1511600	229600	207740	821170	566240	1110200	580170	203070	107990	499240	430970	995020	148820	303880	172390	321260	145220	40115	93900	201400	110750	811190	646560	432970	639750	2389200	543850	2311500	352840	177570	244880	194130	849280	856470	830880	C00422	HMDB0048609	-	-	-
LIPID-P-1200	TG(16:0_18:2_22:6)	GL	TG	920.766	902.736	[M+NH4]+	C59H98O6	7078300	15482000	23900000	8254200	6806200	13704000	15057000	18510000	8699900	8127500	1772100	6230200	13931000	16325000	2862500	3780100	3162000	3914300	2885300	919040	3036800	2641500	3346700	16367000	8095600	8778200	10693000	33328000	16154000	27499000	7877600	3033300	4036200	4827600	13457000	14577000	13756000	C00422	HMDB0044275	-	-	-
LIPID-P-1202	TG(16:1_16:1_24:6)	GL	TG	920.766	902.736	[M+NH4]+	C59H98O6	1189100	2874400	4546300	1399300	1187200	2241500	2643000	3440400	1416900	1581500	375140	1180300	2560100	3290600	518350	760900	683680	710530	532730	236810	701410	470100	687990	3234000	1701300	1395900	1872600	5709700	3010300	5768700	1396700	775450	751880	1105300	2721700	2840700	2839400	C00422	-	-	-	-
LIPID-P-1203	TG(17:0_18:2_22:6)	GL	TG	934.786	916.752	[M+NH4]+	C60H100O6	87890	222830	306480	145950	118360	244560	244530	195840	112270	61173	19187	76023	273510	326280	9	22170	23144	44702	21405	9	41411	23692	36591	257800	231640	101520	98470	317430	345060	453260	144020	51712	34212	40576	218090	222260	208670	C00422	-	-	-	-
LIPID-P-1204	TG(18:1_18:2_22:5)	GL	TG	948.798	930.768	[M+NH4]+	C61H102O6	192550	389270	366250	143500	218680	320780	322360	279210	255300	98847	680450	191050	338370	365020	305270	215430	320390	424130	281930	233230	434360	180850	455550	233610	147220	383780	315350	442790	472310	470370	434730	386970	213850	500210	322040	269020	319840	C00422	HMDB0049400	-	-	-
LIPID-P-1205	TG(18:1_18:1_22:6)	GL	TG	948.797	930.768	[M+NH4]+	C61H102O6	323870	569160	767320	808520	712540	829160	882980	399870	573570	448480	93776	151130	748990	967980	86098	95898	139410	238860	157150	40128	122960	109890	140290	636640	300040	449190	478750	571850	1394500	1328700	762150	133910	66915	122450	707210	736540	754540	C00422	HMDB0010465	-	-	-
LIPID-P-1206	TG(18:0_18:2_22:6)	GL	TG	948.801	930.768	[M+NH4]+	C61H102O6	2180100	3687700	4653500	2862600	3073400	3900300	4159600	3637900	2619200	2215100	336070	1238800	4953900	4999400	517410	566910	572940	1353100	761190	157350	622820	594380	1051400	3705400	2169300	2457800	2320800	4850300	6136400	7791900	2980200	532640	641840	1278500	3769600	3691200	3965600	C00422	HMDB0045098	-	-	-
LIPID-P-1207	TG(18:2_18:2_22:4)	GL	TG	948.801	930.768	[M+NH4]+	C61H102O6	199650	434730	286170	122630	89734	364980	211890	309840	137790	148710	128490	24875	99909	343770	36803	31131	46138	33634	39422	19320	93138	31539	89075	189970	180040	235270	307490	549830	206440	259660	262830	20434	54129	79318	253230	273670	257360	C00422	HMDB0010494	-	-	-
LIPID-P-1212	TG(18:2_18:3_18:4)	GL	TG	890.726	872.689	[M+NH4]+	C57H92O6	45889	128780	154760	4716.7	96948	139570	53515	195400	96432	15680	90323	77661	12435	77040	31084	17320	28574	26642	4274.2	19649	6278.2	10023	17861	32897	83837	143130	79396	175320	49970	258340	224800	20113	44935	40293	97941	111020	95139	C00422	HMDB0052645	-	-	-
LIPID-P-1213	TG(16:0_18:4_20:5)	GL	TG	890.718	872.689	[M+NH4]+	C57H92O6	15539	228470	245140	40160	32251	58857	123790	191840	87544	35576	10044	49794	45800	180710	28230	99251	47147	27560	19537	29392	9607.3	141230	14068	19522	64460	86584	86046	426910	80140	343910	28059	21314	27438	76711	131980	117370	178870	C00422	HMDB0044525	-	-	-
LIPID-P-1215	TG(16:1_18:2_22:6)	GL	TG	918.755	900.721	[M+NH4]+	C59H96O6	823110	2358600	3914800	976680	1176700	2351500	1924800	2980400	1269300	950090	317960	1332900	1436800	2670700	317200	442500	356960	799460	321600	128790	448160	299870	364700	1999100	1113600	1430900	1439600	4801200	2065200	6136300	1563000	396780	648110	504930	2305000	2265300	2288500	C00422	HMDB0048763	-	-	-
LIPID-P-1216	TG(18:2_18:3_20:4)	GL	TG	918.755	900.721	[M+NH4]+	C59H96O6	601720	1102900	1196900	413380	946160	1279300	674740	1484100	607070	196880	393960	214300	183560	776160	146440	187860	179400	189280	140110	269160	214000	87909	158550	699040	1310500	1261100	839180	1737100	449140	1240900	1756500	123650	294410	250090	1119100	1095000	934520	C00422	HMDB0005448	9544831	LMGL03010876	-
LIPID-P-1217	TG(18:1_18:2_22:6)	GL	TG	946.788	928.752	[M+NH4]+	C61H100O6	2541300	4336900	4618300	2961900	2929300	4966500	3763700	3623200	1994400	3107600	709090	1403700	4702800	3890600	529510	769140	658730	1399300	696650	290610	1192500	477030	1296300	4143100	2046400	2879600	2909600	5936200	5192900	6806400	4130600	786280	951800	1372800	3894700	4147700	4218200	C00422	HMDB0049406	-	-	-
LIPID-P-1218	TG(18:2_20:3_20:4)	GL	TG	946.786	928.752	[M+NH4]+	C61H100O6	522700	395620	938210	764640	1078900	736750	797040	685750	789170	78162	48766	158880	368490	713270	102520	183380	145550	263400	168400	302860	154880	76832	168210	888940	1678200	569380	421090	956580	732200	969160	802590	139710	136820	214150	649400	740860	745800	C00422	HMDB0052580	-	-	-
LIPID-P-1219	TG(16:0_20:4_22:5)	GL	TG	946.786	928.752	[M+NH4]+	C61H100O6	602110	1495200	850800	648880	836220	1245500	881180	731400	559040	578390	608920	177370	660510	1282400	94916	190960	162780	267700	103700	135140	368320	58090	227760	1151600	758070	839450	1002700	1215600	1196000	735440	1693000	163500	154160	259210	933700	982450	925970	C00422	HMDB0044381	-	-	-
LIPID-P-1224	TG(16:1_20:4_20:5)	GL	TG	916.739	898.705	[M+NH4]+	C59H94O6	81669	100050	264370	30465	303800	185860	104870	250910	94019	26149	128980	82400	76727	114020	8745.6	18514	13536	31659	22432	47817	16316	11319	23997	54042	109730	95333	54948	248140	132890	319020	636440	22630	47976	15309	200690	183770	174910	C00422	HMDB0048849	9544909	LMGL03010948	-
LIPID-P-1226	TG(18:2_18:2_22:6)	GL	TG	944.77	926.736	[M+NH4]+	C61H98O6	1409700	2191600	2569700	934550	1373100	2803800	1252800	2081000	698090	1439900	508510	422300	2344400	1721500	214920	229840	134320	363780	237760	78319	491010	100020	344600	1754300	945490	1642400	1312400	2481000	1878500	2971400	2612500	164780	432730	558600	1907100	1875500	1785600	C00422	HMDB0010496	-	-	-
LIPID-P-1227	TG(18:2_20:4_20:4)	GL	TG	944.771	926.736	[M+NH4]+	C61H98O6	515030	621430	991720	335530	476610	1004700	517460	635380	245640	488190	188860	134620	653660	544640	95795	68390	77690	100150	74982	76685	209840	32658	117070	553440	365980	532800	505530	862170	626740	621790	820080	61734	163790	177580	607440	654390	535700	C00422	HMDB0005476	-	-	-
LIPID-P-1228	TG(16:0_20:4_22:6)	GL	TG	944.771	926.736	[M+NH4]+	C61H98O6	608670	245770	898480	495920	957940	868710	534950	725550	340450	88548	92185	115260	292760	469740	64200	87966	63868	109930	102300	251550	122660	55288	104790	814310	1326200	801100	308820	658610	452180	429520	1150500	65593	148970	206030	748480	636380	702580	C00422	HMDB0044387	9545497	LMGL03011537	-
LIPID-P-1233	TG(18:2_18:3_22:6)	GL	TG	942.755	924.721	[M+NH4]+	C61H96O6	208480	431860	702600	141610	288340	640220	245240	626230	133070	109070	77985	172170	223620	503760	22790	25285	29412	87908	40033	29804	58468	7114.5	40065	286710	135550	323270	312300	632240	235750	1163300	676290	29481	108740	94657	455910	393270	357410	C00422	HMDB0052649	-	-	-
LIPID-P-1236	TG(18:1_20:4_22:6)	GL	TG	970.782	952.752	[M+NH4]+	C63H100O6	126330	73647	215840	146470	279350	206240	176760	118000	104900	37538	17747	26370	236870	143180	31624	15653	16963	92494	12750	21245	27213	4555.9	48613	232080	141840	60102	53610	115340	203710	222620	136520	35755	21622	40930	188070	167800	138700	C00422	HMDB0049490	-	-	-
LIPID-P-1282	Carnitine C17:0	FA	CAR	414.358	413.351	[M+H]+	C24H47NO4	8499.8	6808.5	7241.3	7890.8	5876.7	8360.1	16694	7929.5	9125.7	7978	60874	18141	13170	7910.2	19046	12316	18507	19888	23834	14396	24333	19749	17761	11816	9854.1	6550.8	14274	10318	20071	7053.9	6468.7	38803	18409	24150	10859	9372.9	8053.1	C02301	-	-	LMFA07070067	-
LIPID-P-1284	Carnitine C22:0	FA	CAR	484.437	483.429	[M+H]+	C29H57NO4	3935.8	3623.3	2148	4015.1	3638.6	5643.6	5807.6	5480.3	3524.2	8721.9	8664.4	4081.7	7728.2	5172.6	3693.2	3727.1	1661	3077.8	5795.4	5372.4	3707.3	1976	4544.6	5015.9	4900.7	4538.7	10257	8782.2	6443.7	5403.1	6223.6	9840.7	9715.6	9170.8	5105	6210.3	5594.2	C02301	-	-	LMFA07070089	-
LIPID-P-1286	Carnitine C24:0	FA	CAR	512.468	511.46	[M+H]+	C31H61NO4	7962.7	22163	8698.9	15119	13824	32552	27607	36403	21123	27058	40686	24650	35286	18326	19235	36360	19291	18998	53342	42430	25329	14379	30776	15746	35986	29989	38986	41794	22153	18137	34659	37414	51235	70725	25421	19698	19394	C02301	-	-	-	-
LIPID-P-1289	Carnitine C15:1	FA	CAR	384.311	383.304	[M+H]+	C22H41NO4	6039.8	6112.4	4306.7	8764.7	3906.4	8076.6	12479	6730.5	7171.6	4423	15645	19968	5351.8	7581.4	9297.9	5655.8	10728	16772	11746	7178	24533	6169.9	11895	10891	8841.7	8056.2	7945.1	2932.7	18751	3274.4	13339	38749	20264	10264	9483	9108.9	8964.3	C02301	-	-	-	-
LIPID-P-1298	Carnitine C16:3	FA	CAR	394.296	393.288	[M+H]+	C23H39NO4	38784	25262	16493	27932	11081	20490	54381	29748	22594	18341	57647	46441	13411	22895	46872	13885	24931	90704	86649	17441	98400	22446	46129	35597	13101	27689	31201	18145	44165	14095	36056	180750	114340	79393	31122	26239	28299	C02301	-	-	-	-
LIPID-P-1299	Carnitine C18:3	FA	CAR	422.327	421.319	[M+H]+	C25H43NO4	51012	38178	24224	21492	36209	38005	35004	36497	41543	43033	597080	166430	20279	37788	111280	39356	53150	101490	91957	41289	91083	49823	73185	43640	15610	34751	61770	34010	67938	45771	56623	113810	129670	48778	38703	44169	51468	C02301	-	-	LMFA07070112	-
LIPID-P-1300	Carnitine C20:3	FA	CAR	450.358	449.351	[M+H]+	C27H47NO4	43638	15336	20415	13321	11664	14231	13658	21415	24304	26425	356930	50238	13102	33518	46377	21606	33920	51290	79208	21236	46750	52257	36237	55677	13574	11467	61965	34320	27885	23893	23452	33502	52300	18397	26689	27759	25289	C02301	-	-	-	-
LIPID-P-1302	Carnitine C20:4	FA	CAR	448.343	447.335	[M+H]+	C27H45NO4	44164	20133	22805	16690	12837	18107	10593	17873	42809	21404	442800	55562	18633	40778	84000	25332	61477	69080	81194	42108	65153	63181	73617	86318	15697	16343	83509	29168	45195	20802	30045	27739	59422	12157	35920	33730	34311	C02301	-	-	LMFA07070088	-
LIPID-P-1322	PE(P-20:0_18:1)	GP	PE-P	758.606	757.599	[M+H]+	C43H84NO7P	86180	93974	90748	203930	205430	107260	165460	171870	175620	124900	84074	77324	65160	177500	91234	97924	81459	83435	128400	171120	44556	36556	60763	85466	131640	136140	127240	120150	161990	100040	114650	138560	139980	103580	133030	130760	121140	C00350	-	-	LMGP02030074	-
LIPID-P-1331	PE(P-18:0_18:2)	GP	PE-P	728.559	727.552	[M+H]+	C41H78NO7P	3058500	2560300	3379900	4578100	4234500	5540000	4587600	7146200	5018400	3427100	3312000	1893000	3268300	6235800	1400300	3970300	2058100	1209100	3569900	5461000	1422800	2208800	793040	3338200	4557200	4900800	2643100	3782700	5753000	2300900	3655300	4129400	7253000	3930900	4186500	4214100	4231200	C00350	HMDB0011376	-	LMGP02030046	-
LIPID-P-1340	PE(P-16:0_20:3)	GP	PE-P	726.544	725.536	[M+H]+	C41H76NO7P	549150	270150	534810	467760	733790	651830	720650	626500	781250	485140	380760	441600	329980	798230	222320	587060	296280	130870	440490	1084200	243510	639170	130170	606300	558710	621510	453750	890700	730250	464890	375390	707700	684190	567540	562860	573660	584830	C00350	HMDB0011351	-	LMGP02030027	-
LIPID-P-1341	PE(P-18:2_18:1)	GP	PE-P	726.544	725.536	[M+H]+	C41H76NO7P	51258	48913	28376	77632	113480	74611	64519	109270	78551	74954	84786	63986	56082	100780	24758	63829	32558	28844	81588	83531	32379	27671	21469	95844	84193	67723	50480	79579	90817	64794	88171	69431	92723	83057	99335	79207	73122	C00350	-	-	-	-
LIPID-P-1350	PE(P-24:1_18:2)	GP	PE-P	810.638	809.63	[M+H]+	C47H88NO7P	101390	106940	96789	155530	150080	89913	106050	129230	73673	92139	47185	59104	67721	92458	32201	35113	23225	61439	26556	64076	31969	21619	21371	62297	52099	98819	92268	76855	86936	128200	77020	41834	66308	58941	93084	87828	93098	C00350	-	-	-	-
LIPID-P-1353	PE(P-18:2_18:2)	GP	PE-P	724.528	723.52	[M+H]+	C41H74NO7P	166220	112730	130160	153220	180220	246460	95665	331400	132340	188680	328350	170660	246680	209500	59152	116510	53189	58252	166770	182800	99589	119060	24802	340810	162490	203600	105440	245840	118830	137760	238620	178390	450710	209000	219070	234480	193040	C00350	-	-	-	-
LIPID-P-1355	PE(P-16:0_22:4)	GP	PE-P	752.559	751.552	[M+H]+	C43H78NO7P	578140	447470	462610	523480	836150	671740	784130	725020	778850	436230	1218500	588920	404120	1142200	744620	1065700	709670	555410	871200	1041500	453850	608470	556950	597800	745960	790430	642840	768450	738990	509690	837550	931500	831250	828230	637910	744770	696670	C00350	-	-	LMGP02030033	-
LIPID-P-1357	PE(P-18:1_20:3)	GP	PE-P	752.559	751.552	[M+H]+	C43H78NO7P	275220	125960	205090	269140	329480	317360	276370	319380	381940	274380	138810	175150	189170	396900	88697	308890	154030	99037	196580	440830	134490	302570	63944	358180	240530	396080	207270	460600	354630	235170	207890	270250	317180	239870	266040	251930	286040	C00350	-	-	-	-
LIPID-P-1362	PE(P-19:0_20:4)	GP	PE-P	766.575	765.567	[M+H]+	C44H80NO7P	39762	33217	56212	39039	72813	120050	46194	32060	86939	25149	106730	39230	52347	54551	37356	31433	61455	31805	52357	64915	23677	27560	27993	121510	56045	37623	29487	34163	94725	37317	53585	48050	55242	53962	58299	61389	54167	C00350	-	-	-	-
LIPID-P-1374	PE(P-16:0_22:5)	GP	PE-P	750.544	749.536	[M+H]+	C43H76NO7P	1412800	1031400	1443400	1158100	2844100	1718800	2535600	1985600	2142800	676190	1664800	1410600	1009000	3081000	899510	1670000	1144500	999580	1295100	1681500	599770	775290	871210	1378900	1812700	2068800	875550	1950600	2640600	1359300	1691300	2390800	2277500	2068300	1883800	1922400	1801900	C00350	-	-	-	-
LIPID-P-1375	PE(P-18:0_20:5)	GP	PE-P	750.544	749.536	[M+H]+	C43H76NO7P	421230	420820	2022900	415680	1826600	2583100	1255600	872920	2344800	357380	1625600	853470	1583200	1000200	262290	419180	342450	265520	854180	744240	205970	384750	132710	1307100	523160	613940	194510	796400	2020800	971110	1305300	1030000	784330	527610	1228300	1206100	1222200	C00350	HMDB0011387	-	LMGP02030056	-
LIPID-P-1377	PE(P-18:1_22:4)	GP	PE-P	778.575	777.567	[M+H]+	C45H80NO7P	113470	118270	75253	105590	210140	142150	126170	139720	144410	96790	195950	91464	88034	179570	104510	166980	152350	134490	150000	123550	93541	81666	162460	107520	135690	178360	110970	142100	136360	89895	151470	158000	150090	130850	118070	120650	128330	C00350	-	-	-	-
LIPID-P-1381	PE(P-22:1_20:4)	GP	PE-P	806.606	805.599	[M+H]+	C47H84NO7P	100340	98027	72532	66645	144990	57074	77304	53820	103810	47644	43954	101810	40323	69011	62472	59417	43401	150510	61478	76783	53826	29046	113290	62358	51701	71091	60499	36085	119910	122360	69886	67311	40719	59050	83779	84243	87098	C00350	-	-	-	-
LIPID-P-1387	PE(P-18:1_20:5)	GP	PE-P	748.528	747.52	[M+H]+	C43H74NO7P	232640	147750	491930	95712	596890	557460	278210	177610	457450	143260	636410	515960	702760	347900	97879	187890	166720	101680	344890	290320	109270	173310	39530	434990	149530	209650	61921	263350	339820	417430	643300	346640	242830	192900	268250	354790	371990	C00350	-	-	-	-
LIPID-P-1388	PE(P-18:2_20:4)	GP	PE-P	748.528	747.52	[M+H]+	C43H74NO7P	607140	353270	390900	302710	626310	901900	317280	530050	565530	299850	647560	529810	569150	646870	221490	340800	345580	186400	449050	513380	262410	314060	155340	2156700	602400	651550	376020	638470	668980	471950	773960	346680	549700	476210	659160	623870	661700	C00350	-	-	-	-
LIPID-P-1389	PE(P-17:0_22:6)	GP	PE-P	762.544	761.536	[M+H]+	C44H76NO7P	46495	84273	166300	96637	91281	177300	102080	134190	180950	15159	366930	160030	154810	112750	80366	100860	105750	105430	184550	149650	101370	83579	102270	268030	264320	102390	27924	40952	378430	195820	270400	143830	259650	199360	114080	144320	161760	C00350	-	-	-	-
LIPID-P-1390	PE(P-18:1_22:5)	GP	PE-P	776.559	775.552	[M+H]+	C45H78NO7P	221970	197170	183260	210260	537400	390550	372290	376220	343860	161790	217230	187020	228440	534960	133730	247710	161700	179520	191790	266350	112250	133830	151140	321170	280450	406000	152840	309270	479910	268780	285930	299910	315180	261010	396040	294120	290940	C00350	-	-	-	-
LIPID-P-1399	PE(P-20:3_20:4)	GP	PE-P	774.544	773.536	[M+H]+	C45H76NO7P	28767	38405	30038	10972	88346	39286	25461	20201	27572	25741	112030	23458	30193	37309	20961	11730	20413	23973	32281	27125	9918.8	16440	18036	101490	14069	16016	16883	26213	57970	41108	38067	20069	18491	34868	27300	56085	32941	C00350	-	-	-	-
LIPID-P-1401	PE(P-20:1_22:6)	GP	PE-P	802.575	801.567	[M+H]+	C47H80NO7P	176430	128450	162100	81743	226490	249050	192750	183530	253530	103770	98623	171440	290200	188110	93659	136310	126330	157050	177940	112140	112550	75385	130250	361280	110830	136020	110400	128950	442120	167630	151300	175770	196440	127830	188030	216090	185690	C00350	-	-	-	-
LIPID-P-1403	PE(P-22:1_22:6)	GP	PE-P	830.606	829.599	[M+H]+	C49H84NO7P	72339	76758	40956	39590	101530	67175	56535	42283	67301	31838	21693	61147	66294	38679	32181	27075	21580	73731	33356	13958	25589	18073	48081	38256	38836	38286	46949	21741	99790	85880	49775	39100	32113	27575	64272	60585	54999	C00350	-	-	-	-
LIPID-P-1405	PE(P-18:2_22:6)	GP	PE-P	772.528	771.52	[M+H]+	C45H74NO7P	146510	134840	189330	121510	171240	282050	98574	240070	144580	144120	220710	175320	263130	198480	59253	83453	97166	61296	176190	104770	102990	79595	54797	410480	106850	189010	139970	193630	228320	192940	226310	117090	271150	106750	191700	226270	191390	C00350	-	-	-	-
LIPID-P-1407	PE(P-20:2_22:6)	GP	PE-P	800.559	799.552	[M+H]+	C47H78NO7P	172690	189480	304290	196380	256870	425950	199830	423740	222320	244140	161880	145120	248470	267500	81951	159240	86662	135910	159000	107130	207680	65101	136170	393290	176620	210660	230180	228440	461360	187580	225980	155400	265740	214030	293080	295790	221090	C00350	-	-	-	-
LIPID-P-1541	Cer(t18:0/22:0)	SL	Cert	640.53	639.617	[M+H]+	C40H81NO4	7600.7	21922	16328	19909	23412	16991	15139	40014	18751	25272	13749	11392	11017	30820	6729.4	15811	16624	11344	7270.8	12121	7914.5	12533	8293	20250	41736	22820	18650	19656	31518	11850	16997	14365	20693	23588	21460	18352	19759	C00195	-	-	LMSP02030008	-
LIPID-P-1542	Cer(t18:0/24:0)	SL	Cert	668.656	667.648	[M+H]+	C42H85NO4	49458	56541	43609	78514	42565	55254	66821	105050	74668	100620	61547	22128	47577	89556	38504	49531	37825	44445	55563	65736	36518	41985	38888	48899	74704	79386	116030	46404	97061	30610	67765	42411	120380	84149	44306	48548	79730	C00195	-	-	LMSP02030004	-
LIPID-P-1547	Cer(t18:0/24:1)	SL	Cert	666.64	665.632	[M+H]+	C42H83NO4	114850	143560	150890	155020	118860	211780	160470	320510	127670	334740	68534	91166	172760	275520	67562	180040	124280	88562	140930	105760	72104	116690	123620	184880	211060	180890	295000	353840	185260	167910	168350	136220	149940	194860	190560	169660	182490	C00195	-	-	-	-
[truncated: 3 more columns]

## Sheet: HCRS vs HC >1.5 or <0.67
Index	Compound	Formula	HC1	HC2	HC3	HC4	HC5	HC6	HC7	HC8	HC9	HC10	HC11	HC12	HCS1	HCS2	HCS3	HCS4	HCS5	HCS6	HCS7	HCS8	HCS9	HCS10	HCS11	HSP1	HSP2	HSP3	HSP4	HSP5	HSP6	HSP7	HSP8	HSP9	HSP10	HSP11	AverageC	AverageSP	AverageS	C/S
LIPID-P-0935	TG(16:0_18:1_22:1)	C59H110O6	71832	332790	164170	71101	126180	68255	2197100	134290	847640	59124	2742.5	1713800	163250	214800	10732	24257	39215	25198	30549	9490.2	9450.4	60789	31110	97845	84991	127660	114800	526760	1130600	15552000	96500	193840	16934	25105	482419	1.63337e+06	56258.2	8.57508
LIPID-P-1000	TG(16:1_18:1_22:1)	C59H108O6	82520	345820	159190	68749	94203	77997	1485700	146080	521790	60482	14196	1914600	157920	187770	30068	57927	48523	47440	35569	12036	30412	46815	52428	99108	49694	111400	130560	617240	604590	9658900	108040	255860	28533	43547	414277	1.06432e+06	64264.4	6.44645
LIPID-P-0927	TG(16:0_16:1_22:1)	C57H106O6	12104	53900	23651	21142	20624	12235	391500	32820	144290	16361	1882.8	469490	24894	41696	9833.7	16283	13607	12946	9929.2	2668.4	1233.4	33843	8236.7	18592	20486	21088	30893	167640	124230	2379400	8141.9	70792	6738.7	9898.5	100000	259809	15924.6	6.2796
LIPID-P-1069	TG(18:1_22:1_18:2)	C61H110O6	50009	203470	61951	47380	100720	44967	736490	64916	244750	65658	12616	892620	158390	106780	12343	16661	7944.9	25694	17956	4087.7	36074	12199	39220	43875	33579	101290	65230	148830	541350	5586000	126680	115920	7941.1	20710	210462	617400	39759.1	5.29344
LIPID-P-1068	TG(18:1_18:1_22:2)	C61H110O6	98765	334280	105420	91069	110800	104230	925060	146770	352160	106950	32175	1213200	201170	163760	29982	28435	19621	43430	22831	12694	56091	16472	76472	85941	64869	182250	126890	203700	764130	6787800	173280	189970	27352	41217	301740	786127	60996.2	4.94687
LIPID-P-0804	TG(18:0_18:0_18:0)	C57H110O6	4690700	6805900	4947600	4777900	5241000	4274300	7708600	3875700	6028300	5259900	350690	574770	4349500	3993400	440530	439210	655750	495530	395310	315970	388650	305850	421770	5013100	5970300	5243800	5864900	6460900	5158900	6062800	4158500	511450	335790	514450	4.54461e+06	4.11772e+06	1.10922e+06	4.09711
LIPID-P-1212	TG(18:2_18:3_18:4)	C57H92O6	45889	128780	154760	4716.7	96948	139570	53515	195400	96432	15680	90323	77661	12435	77040	31084	17320	28574	26642	4274.2	19649	6278.2	10023	17861	32897	83837	143130	79396	175320	49970	258340	224800	20113	44935	40293	91639.6	104821	22834.6	4.01319
LIPID-P-1224	TG(16:1_20:4_20:5)	C59H94O6	81669	100050	264370	30465	303800	185860	104870	250910	94019	26149	128980	82400	76727	114020	8745.6	18514	13536	31659	22432	47817	16316	11319	23997	54042	109730	95333	54948	248140	132890	319020	636440	22630	47976	15309	137795	157860	35007.5	3.93616
LIPID-P-0057	CE(18:0)	C45H80O2	768650	1422600	1251400	1009000	1593300	1290800	1885000	1178600	1703700	1061700	109450	107610	740710	1355600	82646	145230	121720	149550	111180	120090	104360	101180	112810	1645300	1828200	1628900	1162100	1343900	2822200	1177400	821650	186050	113280	140900	1.11515e+06	1.16999e+06	285916	3.90027
LIPID-P-1122	TG(18:2_18:2_22:1)	C61H108O6	85617	271640	59058	72228	68621	78110	476330	98345	136680	118640	21951	392170	181430	95841	9676.8	11726	22426	15851	10627	7281.2	50761	7831.8	36816	66028	50155	121380	80247	186920	356350	2988500	140820	65403	11458	25412	156616	372061	40933.4	3.82611
LIPID-P-0802	TG(17:0_18:0_18:0)	C56H108O6	400420	575690	389210	490130	506480	306670	462080	327510	339230	434720	32154	55608	369320	338200	41529	41859	50943	48040	47770	35361	43977	44994	38537	440840	474930	430560	301990	562690	454880	532380	349750	54392	39582	40491	359992	334771	100048	3.59818
LIPID-P-0801	TG(15:0_18:0_20:0)	C56H108O6	23723	70206	57805	30992	38736	34554	99638	40545	58974	37803	4520.3	8605.9	31671	29127	6238.2	6937.4	9728.1	6835.4	7665.8	5224	3035.6	15862	7749	39692	94891	36428	39061	81408	64380	55965	27207	13970	7079.6	26391	42175.2	44224.8	11824.9	3.56665
LIPID-P-0068	CE(20:1)	C47H82O2	55543	56495	45551	45356	95596	40390	111710	48007	84707	52481	5790.1	31668	66474	52529	4496.6	6684.8	6758.5	8332.1	7609.2	5293.7	5746	4996.3	9166.2	61533	50507	78584	48901	38726	106330	225550	41685	17599	8235.1	10227	56107.8	62534.3	16189.7	3.46566
LIPID-P-1196	TG(18:2_18:3_18:3)	C57H94O6	376720	1554700	1018600	130710	479440	1162100	471070	1575100	419400	235890	624380	294280	169640	849120	124120	170150	161150	132920	87473	112880	199070	60845	163720	358900	620380	1145700	927240	1777100	347600	1530000	1666400	65076	301520	411850	695199	831979	202826	3.42756
LIPID-P-0056	CE(16:0)	C43H76O2	4143500	5723800	4509400	4378300	7378000	5357600	6447800	5560800	5884700	3708700	371800	606230	4190500	5101900	527700	623270	640660	802250	538050	496930	483660	486540	672480	5165700	5532000	4689900	5150200	5594300	7313900	4564200	4127100	653600	646940	621440	4.50589e+06	4.00539e+06	1.32399e+06	3.40325
LIPID-P-0933	TG(18:0_18:1_20:1)	C59H110O6	92200	423250	182640	164290	130400	114450	824030	368660	468940	145620	11435	279260	144990	379840	22181	43551	59814	24820	36475	11034	22182	77641	45513	146440	253080	214210	191880	435070	615420	3792200	88004	85171	33274	171000	267098	547795	78912.8	3.38472
LIPID-P-1216	TG(18:2_18:3_20:4)	C59H96O6	601720	1102900	1196900	413380	946160	1279300	674740	1484100	607070	196880	393960	214300	183560	776160	146440	187860	179400	189280	140110	269160	214000	87909	158550	699040	1310500	1261100	839180	1737100	449140	1240900	1756500	123650	294410	250090	759284	905601	230221	3.29807
LIPID-P-0065	CE(17:1)	C44H76O2	143330	246810	260700	320950	243080	203010	516830	239670	372580	134260	19625	37059	159210	289750	19588	20326	35944	62788	28226	24033	26666	66212	40864	263010	354580	247460	172460	295150	394470	322160	146850	68785	23183	22605	228159	210065	70327.9	3.24421
LIPID-P-1233	TG(18:2_18:3_22:6)	C61H96O6	208480	431860	702600	141610	288340	640220	245240	626230	133070	109070	77985	172170	223620	503760	22790	25285	29412	87908	40033	29804	58468	7114.5	40065	286710	135550	323270	312300	632240	235750	1163300	676290	29481	108740	94657	314740	363481	97114.5	3.24091
LIPID-P-1228	TG(16:0_20:4_22:6)	C61H98O6	608670	245770	898480	495920	957940	868710	534950	725550	340450	88548	92185	115260	292760	469740	64200	87966	63868	109930	102300	251550	122660	55288	104790	814310	1326200	801100	308820	658610	452180	429520	1150500	65593	148970	206030	497703	578348	156823	3.17366
LIPID-P-1164	TG(14:0_18:3_20:4)	C55H92O6	187570	632870	860450	109270	239340	463820	389150	787550	375310	143830	197700	248160	58927	337380	106940	94842	144650	210590	71363	71274	81426	78485	86946	170740	343430	588030	392570	991050	225340	1087400	648940	95726	215360	91455	386252	440913	122075	3.16406
LIPID-P-0072	CE(17:2)	C44H74O2	51968	67472	62462	60968	71073	72530	125810	85608	91096	44925	20766	22324	50938	91621	10205	9602.2	7360.2	13667	6272.9	21622	9	11328	6400.8	53646	81585	73397	49708	109500	94011	90526	70366	18409	21978	13746	64750.2	61533.8	20820.6	3.10992
LIPID-P-0077	CE(18:3)	C45H74O2	1418300	1909900	1960800	1500000	4360800	2459500	4122900	3089100	2693200	1561000	751100	850430	1034900	2539400	362990	490410	410940	672900	459500	710200	545300	335610	302330	1905100	2227400	3128400	1780600	2711500	2664400	3450700	2459700	719400	687200	434400	2.22309e+06	2.01535e+06	714953	3.10942
LIPID-P-1117	TG(18:2_18:2_20:1)	C59H104O6	626230	1824000	532480	509260	393400	746200	1024300	839140	631450	1206000	384180	599130	592890	932430	118200	110200	100360	103580	94814	51614	309660	73506	306100	432380	485620	1177800	902870	972950	1344400	3788600	868210	167890	149620	317760	776314	964373	253941	3.05706
LIPID-P-1173	TG(18:2_18:2_18:3)	C57H96O6	6876700	23059000	14230000	2789100	4773700	13715000	6500900	20310000	5895600	7132800	11141000	3656800	2860200	12438000	2454000	3567200	1911600	2105300	1236900	1022600	4953500	717200	3047900	5910200	8249200	17075000	14577000	21064000	5789600	14938000	17755000	1563200	6153500	6450300	1.00067e+07	1.08659e+07	3.30131e+06	3.03114
LIPID-P-1109	TG(19:1_18:2_18:2)	C58H102O6	161600	628690	393170	178270	107910	341720	295800	388890	158440	231600	107610	40767	132080	331960	42639	42324	65892	41085	30315	18783	77878	43709	102370	248750	366310	362720	361360	494360	365790	216690	275830	42380	45213	139430	252872	265348	84457.7	2.99407
LIPID-P-1092	TG(15:0_18:2_18:3)	C54H94O6	201630	705690	908220	111580	167690	373780	537280	730220	290940	177670	184660	162250	160710	365300	77900	149920	105080	96534	61032	55992	119800	145660	71768	280220	459760	486400	340500	971790	340490	584770	370950	118960	168010	189820	379301	391970	128154	2.95972
LIPID-P-0079	CE(20:3)	C47H78O2	2312600	3239900	4197200	2937000	4445100	3452700	5446700	4232200	5055900	2590600	817040	1024400	1308500	3694700	495590	977190	762670	1023800	789200	817680	830520	945610	739700	3679900	4722600	3673900	4068900	6087800	3622400	5717900	2249100	1223000	1250300	924040	3.31261e+06	3.38362e+06	1.12592e+06	2.94213
LIPID-P-0055	CE(15:0)	C42H74O2	53314	143070	164470	121780	200580	135460	333520	110940	271700	53499	12855	23007	126750	248670	10591	12110	14524	17856	11170	16005	14118	29640	7039.9	166010	175350	108720	101780	165250	224300	214570	98293	29116	15995	12888	135350	119297	46224.9	2.92807
LIPID-P-0997	TG(18:1_18:2_20:0)	C59H108O6	398140	1393800	604360	321770	315200	455790	1948300	869760	930360	853530	134390	1634900	581810	834460	145130	263500	233430	127330	157900	83696	155880	271000	235910	391840	564640	763480	706430	1807200	1060500	9658600	456720	308540	158930	506130	821692	1.48936e+06	280913	2.92507
LIPID-P-0087	CE(20:5)	C47H74O2	3687200	5603700	13853000	3481800	16430000	11452000	11414000	9935500	11413000	2366100	2243000	4680500	8473400	8072700	1392300	1174200	1463800	3446000	1939700	1656600	1039200	1092800	1234200	6694600	5163400	5786900	2998800	8945400	13830000	14328000	8590700	2966100	2508000	2951300	8046650	6.79665e+06	2.81681e+06	2.85665
LIPID-P-1113	TG(18:0_18:3_20:2)	C59H104O6	863480	3116800	1112300	1038900	596100	1439200	1401400	1763200	1115900	2122900	687230	241870	719970	1732900	239080	263570	232440	329650	220120	94492	567840	141270	462100	1176000	1037900	1955800	2216900	1703700	1863700	1535900	1485200	184780	252910	679680	1.29161e+06	1.28113e+06	454857	2.83959
LIPID-P-0858	TG(16:0_18:1_22:0)	C59H112O6	63591	281010	177970	39494	58164	103510	173910	169760	159820	145820	10480	22027	73014	166130	8479.8	48487	28306	8699.4	23361	7534.4	3628.3	75665	13261	88956	300680	126340	148760	720120	165080	351610	50295	10422	7318.8	82938	117130	186593	41506	2.82199
LIPID-P-1137	TG(16:1_18:2_18:3)	C55H94O6	2362600	8606500	8891600	1210600	1691000	4241900	4272500	9761800	3587200	2686900	2384300	1833000	1202800	4570300	1037100	1564100	1619500	1795400	730730	513720	1916700	766570	1118900	3192900	3290600	6314200	5174800	11362000	2691400	7903400	5574000	967800	2712200	1428100	4.29416e+06	4.60104e+06	1.53053e+06	2.80567
LIPID-P-1062	TG(18:0_18:1_20:3)	C59H106O6	450420	1393400	933220	744760	433610	711690	1242100	1067200	797650	940800	87812	146140	351390	1432600	93161	187320	134540	169800	145670	2213.2	106300	168830	138650	792910	776990	797860	1045500	1861100	698260	1364100	504320	152340	138380	357180	745734	771722	266407	2.79923
LIPID-P-1060	TG(16:0_18:1_22:3)	C59H106O6	2056200	5881600	1637100	1968800	1285600	2359400	3270200	3278300	2732700	4053100	658890	1154000	1843800	3227500	493640	396400	529960	637070	416640	113980	826110	252770	1221700	1940500	1643000	3940000	3618800	2862200	4997900	8033100	2401700	513430	521760	1038600	2.52799e+06	2.86464e+06	905415	2.79208
LIPID-P-1141	TG(16:0_18:2_20:4)	C57H98O6	39951000	136280000	60381000	24689000	18788000	64873000	32278000	95248000	25922000	68058000	44679000	10376000	24306000	53205000	13895000	17253000	12626000	11613000	8828900	5514600	32232000	5196000	19573000	37146000	35430000	89215000	84758000	100090000	38497000	40339000	63037000	8567400	24745000	34450000	5.17936e+07	50570400	18567500	2.78948
LIPID-P-0054	CE(14:0)	C41H72O2	37695	65356	91005	50657	61203	50547	193680	95109	142810	30638	3654.4	28013	48396	80295	10814	22701	18241	22968	15986	12821	6906.4	32931	8142.4	82594	90564	54445	51468	124250	57211	103250	40948	34424	20747	16288	70863.9	61471.7	25472.9	2.78194
LIPID-P-1135	TG(16:0_16:1_20:5)	C55H94O6	406560	1531000	3573200	194040	801610	1153100	1339900	2080700	1267200	272180	376480	902900	208530	1053000	350840	572000	458510	454640	210320	290670	161650	467750	375350	578270	1129200	1156000	926770	3441400	783910	3546500	1080100	265620	580220	424370	1.15824e+06	1264760	418478	2.76774
LIPID-P-1061	TG(18:1_18:2_20:1)	C59H106O6	1243400	3646000	1097700	1378300	1022300	1368300	2473300	1823300	1777100	2551700	413010	1409800	1523700	2042900	263140	293590	348430	384960	221630	75899	587820	248860	703130	1051900	1004500	2453300	2022700	1824800	3358600	8610900	1582200	334000	300490	800690	1.68368e+06	2.12219e+06	608551	2.76671
LIPID-P-0928	TG(15:0_18:1_22:1)	C58H108O6	38184	248100	129510	87565	54365	84471	304170	216310	169070	86594	23004	66462	69134	207320	11771	29833	28419	25911	17094	10969	15657	65843	19512	62223	246320	102350	115770	229250	335070	457260	73758	26153	21220	63358	125650	157521	45587.5	2.75624
LIPID-P-0298	HexCer(d18:1/23:0)	C47H91NO8	329500	376510	377040	424580	742810	656810	484340	513300	626060	254010	310400	68834	266380	433210	133580	245900	123440	62135	70568	73477	115390	109310	87581	522580	542340	464050	466080	472840	1115200	230070	542960	126860	166330	256180	430350	445954	156452	2.75068
LIPID-P-1227	TG(18:2_20:4_20:4)	C61H98O6	515030	621430	991720	335530	476610	1004700	517460	635380	245640	488190	188860	134620	653660	544640	95795	68390	77690	100150	74982	76685	209840	32658	117070	553440	365980	532800	505530	862170	626740	621790	820080	61734	163790	177580	512931	481058	186505	2.75022
LIPID-P-0851	TG(16:0_18:0_20:1)	C57H108O6	25871	225690	149560	52907	42591	54286	470480	235180	296840	59619	5692	164730	87090	165520	25195	28469	75476	16077	32763	15339	7747.9	122860	23351	101700	176720	82685	88976	436270	220030	1466100	37683	57830	32590	237130	148620	267065	54535.3	2.72522
LIPID-P-1183	TG(18:1_18:2_22:4)	C61H104O6	312480	989580	517120	409980	342510	695140	700390	609170	379870	235010	133340	52374	291230	622300	75868	111500	115550	116760	58084	50241	132010	57824	182770	547960	483630	489330	613700	1051000	536550	536550	472430	83248	123820	128210	448080	460584	164922	2.71693
LIPID-P-0064	CE(16:1)	C43H74O2	532360	737850	648680	863340	758710	578270	1531500	901350	864920	347520	62067	170170	369590	619480	182510	143000	169950	419090	139420	122870	111120	303790	133930	787560	579960	747020	844280	1242500	904030	1128600	490840	278980	167290	116160	666395	662475	246795	2.70019
LIPID-P-0558	PC(O-24:0_20:4)	C52H98NO7P	738370	461350	524390	730730	745590	599380	807750	588210	634730	502450	139600	181330	425600	421050	70886	235920	48593	319870	114960	152830	134530	268950	68743	505350	333010	576850	388490	467020	337670	659720	712710	233690	154510	188570	554490	414326	205630	2.69654
LIPID-P-0924	TG(16:0_18:1_20:1)	C57H106O6	1580400	5779500	3129700	2460900	1521700	1466900	9652600	3639000	5930200	1971300	140300	4283300	2307400	4165900	593030	849790	1256800	744850	860970	204100	434390	1537000	1302500	2375900	2263500	2964800	3330700	6646000	4926000	25816000	1213500	1401000	617930	1042700	3.46298e+06	4.78164e+06	1.29607e+06	2.67192
LIPID-P-1172	TG(18:1_18:2_18:4)	C57H96O6	470990	1820200	1522200	245260	694280	1274100	652770	1503900	731240	343580	684550	494720	183390	1027900	181040	267110	270230	453400	164790	126310	297280	134290	505080	583000	743170	1303700	999680	1786500	536700	1650600	2008700	136540	452920	389030	869816	962776	328256	2.64981
LIPID-P-1207	TG(18:2_18:2_22:4)	C61H102O6	199650	434730	286170	122630	89734	364980	211890	309840	137790	148710	128490	24875	99909	343770	36803	31131	46138	33634	39422	19320	93138	31539	89075	189970	180040	235270	307490	549830	206440	259660	262830	20434	54129	79318	204957	213219	78534.5	2.60978
LIPID-P-1226	TG(18:2_18:2_22:6)	C61H98O6	1409700	2191600	2569700	934550	1373100	2803800	1252800	2081000	698090	1439900	508510	422300	2344400	1721500	214920	229840	134320	363780	237760	78319	491010	100020	344600	1754300	945490	1642400	1312400	2481000	1878500	2971400	2612500	164780	432730	558600	1.47375e+06	1523100	569134	2.58947
LIPID-P-1184	TG(16:0_20:2_22:5)	C61H104O6	81203	440780	299150	71310	101880	200100	541730	357940	299970	145100	25241	105630	139100	388900	44782	97420	55668	83254	23742	15370	37983	43295	29650	386030	138400	182390	311690	1412300	227890	842490	149250	76696	55516	32611	222503	346842	87196.7	2.55173
LIPID-P-0325	Hex3Cer(d18:1/16:0)	C52H97NO18	71031	73773	57726	73443	142210	92174	76536	105110	111530	55825	21781	13087	69438	76911	18459	18970	19129	28140	19131	12439	12528	14504	33278	78284	93230	88069	65385	66943	139430	59721	67717	12591	28844	17057	74518.8	65206.5	29357	2.53837
LIPID-P-0994	TG(18:1_18:1_19:1)	C58H106O6	180350	827120	271470	381600	161170	272930	486980	453480	333330	217670	47171	69742	137820	417880	52571	49858	135110	118550	61199	11577	86674	77478	189150	184710	629960	274570	359010	456520	721540	494370	194350	96327	66252	158660	308584	330570	121624	2.53719
LIPID-N-0647	PA(18:0_22:6)	C43H73O8P	1008100	805370	1074200	878220	1251200	1397800	1081100	1260400	1009900	696060	223990	379130	856820	1319900	97165	233400	153560	257230	388060	142350	144550	192950	216490	1017500	1091600	1010900	796750	906510	1998000	891490	1046500	329760	545170	403410	922122	912508	363861	2.53427
LIPID-P-0066	CE(18:1)	C45H78O2	6052600	6797700	5071900	6825100	7504500	6039300	8211000	6425500	8201400	6199200	1145700	1468700	5721500	6888200	1135400	1560600	1303300	1882600	1508300	1095700	1056900	1645600	1515700	7056900	8517300	7265900	6576800	6974400	8948000	6665100	5691000	1464600	1359600	1332600	5828550	5.62293e+06	2.30125e+06	2.53277
LIPID-P-0791	TG(16:0_16:0_17:0)	C52H100O6	583350	1447000	2559300	699230	669560	741660	3165200	980050	947230	578860	9	212770	673600	951730	113610	196910	275630	98352	71413	153710	45169	1904900	116830	793730	3993000	722650	698060	4284600	1424300	1803300	619140	310040	133980	202640	1.04868e+06	1.36231e+06	418350	2.50671
LIPID-P-0299	HexCer(d18:1/24:0)	C48H93NO8	923350	1192500	1183400	1483800	2163600	2384300	1585700	2226900	1535600	1430200	917110	203580	1074100	1301300	318750	1267100	467550	281740	317480	371150	257480	345970	361530	2021900	2055000	1348200	2421600	1517900	4131500	736670	2075700	280050	404030	698800	1.43584e+06	1.6083e+06	578559	2.48175
LIPID-P-0925	TG(16:1_18:0_20:1)	C57H106O6	1608600	6520700	3486100	2373900	1595000	1791700	9791100	4139700	6813900	2300300	190640	5031600	2565000	4603100	666580	1276900	1723300	878480	1003600	339270	506780	1912600	1453600	2424300	2571100	3060500	3843500	7855900	5644500	27610000	1249100	1682900	698920	1679700	3.8036e+06	5.30186e+06	1.53902e+06	2.47145
LIPID-P-1094	TG(16:1_17:1_18:3)	C54H94O6	93103	543720	726860	62823	141450	315870	526420	401170	305520	84336	63688	175870	61880	367540	73174	117250	121240	121540	42858	41249	87568	173670	71192	240200	354370	329220	216610	773030	287980	554280	224070	110120	102390	88094	286736	298215	116287	2.46575
LIPID-P-1215	TG(16:1_18:2_22:6)	C59H96O6	823110	2358600	3914800	976680	1176700	2351500	1924800	2980400	1269300	950090	317960	1332900	1436800	2670700	317200	442500	356960	799460	321600	128790	448160	299870	364700	1999100	1113600	1430900	1439600	4801200	2065200	6136300	1563000	396780	648110	504930	1698070	2.00897e+06	689704	2.46203
LIPID-P-0999	TG(18:1_18:1_20:1)	C59H108O6	580610	2278200	558240	954030	727120	510450	2220100	1135200	1418800	808900	155110	1563300	525490	1181600	187740	323100	380390	388530	311730	95242	305370	322440	837180	424170	534170	1230200	1019200	986450	2616400	7636600	625830	401610	274150	860190	1.07584e+06	1.50991e+06	441710	2.43562
LIPID-P-1218	TG(18:2_20:3_20:4)	C61H100O6	522700	395620	938210	764640	1078900	736750	797040	685750	789170	78162	48766	158880	368490	713270	102520	183380	145550	263400	168400	302860	154880	76832	168210	888940	1678200	569380	421090	956580	732200	969160	802590	139710	136820	214150	582882	682620	240708	2.42153
LIPID-P-1140	TG(17:1_18:2_18:3)	C56H96O6	76568	344820	294640	57129	97338	175710	251700	293880	101330	64316	66418	56211	69283	211900	49181	62087	54131	63122	31244	17417	65909	37675	50954	91096	128330	169570	163380	395040	197620	278280	227390	48873	73367	47139	156672	165462	64809.4	2.41742
LIPID-P-1182	TG(18:1_18:1_22:5)	C61H104O6	305170	694840	471270	670210	589000	557240	841620	347490	612980	281940	87674	103100	385220	757940	85740	114640	98962	137430	88668	88508	104790	62410	206520	802070	510810	367540	594680	518060	1022200	460840	572580	113280	42841	125380	463544	466389	193712	2.39296
LIPID-P-0755	SM(d18:1/21:1)	C44H87N2O6P	3335400	3200600	3483900	3885100	4023200	5014600	3779200	4234700	4521700	3146700	1113500	1163600	2633700	4213900	584440	1240600	1149900	1728800	1014000	612420	575570	985220	1005700	3900900	5187100	3955800	2455600	2438400	4802200	2327800	4135700	1764100	1669400	1185400	3.40852e+06	3.07476e+06	1.4313e+06	2.38142
LIPID-P-0907	TG(15:0_16:0_18:2)	C52H96O6	444670	2147100	4103400	645570	479220	932340	4149600	1529800	1867800	641490	128110	437630	1046900	1578100	284970	313990	476540	287720	159630	269080	267980	1791300	271410	1214300	3791900	748870	987930	5605500	2077700	2351000	490110	762370	246620	374550	1.45889e+06	1.69553e+06	613420	2.3783
LIPID-P-1219	TG(16:0_20:4_22:5)	C61H100O6	602110	1495200	850800	648880	836220	1245500	881180	731400	559040	578390	608920	177370	660510	1282400	94916	190960	162780	267700	103700	135140	368320	58090	227760	1151600	758070	839450	1002700	1215600	1196000	735440	1693000	163500	154160	259210	767918	833521	322934	2.37794
LIPID-P-1099	TG(14:0_16:0_22:5)	C55H96O6	304260	868700	1667600	162780	263170	481730	892930	1135200	377430	313950	168130	170060	177630	681770	173560	266160	312890	185400	147390	153320	209310	104280	220460	434080	533970	640270	564070	1849500	489520	1300600	395810	201250	315860	336740	567162	641970	239288	2.3702
LIPID-N-0871	PE(O-18:2_22:6)	C45H76NO7P	7668200	6617600	5844300	6597400	12386000	12384000	7983700	8933300	8542400	5363800	1752100	2139600	7114300	12157000	1179400	1736800	1267200	2049200	2433300	1375200	1035300	1458200	1838100	8851000	9680500	10470000	3906200	7435300	16918000	7390900	8106100	2535200	2628100	2148100	7.18437e+06	7.27904e+06	3.05855e+06	2.34895
LIPID-P-0934	TG(18:0_18:2_20:0)	C59H110O6	106170	328510	120630	106180	190490	123670	233070	245810	178160	239890	28869	48843	108100	216010	21476	96000	57951	20149	30985	13859	19173	139760	38443	62257	256930	216640	202330	441680	328970	529190	117530	24146	29267	129350	162524	212572	69264.2	2.34644
LIPID-P-1106	TG(16:1_18:1_20:3)	C57H100O6	546410	1745900	1146400	668550	365600	1033800	1338200	1436700	1099600	849390	323570	329470	315800	1216700	148520	261390	457640	553930	221790	59379	318760	420310	281170	1109000	726210	1285000	1409900	2337800	729220	1580300	724030	258190	263410	234770	906966	968894	386854	2.34447
LIPID-P-0979	TG(16:0_17:1_18:2)	C54H98O6	904710	4964200	5550500	1546700	727320	1866600	6069300	4383700	2584800	1285400	302980	941630	1360100	2559300	774710	869930	1262500	913670	612800	283430	543350	2097100	907530	2167000	3889600	2068300	2394300	8854100	3760900	4105000	1033500	1248700	1147700	1069200	2.59399e+06	2885300	1.10767e+06	2.34183
LIPID-P-1087	TG(14:0_18:2_18:3)	C53H92O6	626310	2841800	4119300	551760	498020	1562500	2097700	3464600	1401200	674130	771840	959460	480070	1919300	481240	979400	728440	732560	383540	312410	524620	765920	360180	1259800	1752000	1836800	1785100	6504000	1255900	3395300	1403300	502530	1295300	696630	1.63072e+06	1.97151e+06	697062	2.33942
LIPID-P-0918	TG(14:0_18:0_20:2)	C55H102O6	59253	290860	151730	83189	61545	82337	491310	160180	289210	51910	11387	289270	75317	237090	34979	64084	73233	47775	76540	19005	19952	96057	48450	130670	121800	134560	149660	401330	176590	1399200	56839	59389	39947	53691	168515	247607	72043.8	2.33906
LIPID-P-1127	TG(14:1_18:2_18:3)	C53H90O6	68613	226840	270780	42928	38089	148750	119170	252200	94950	46078	66402	45080	23431	140420	30203	81703	69201	53776	25476	28362	28348	56096	19775	89625	141370	199770	120460	335860	93107	210880	125410	36239	52411	62316	118323	133404	50617.4	2.3376
LIPID-P-1042	TG(15:0_18:2_18:2)	C54H96O6	1364000	6522500	7046900	1480600	1007700	3056600	5315800	4327900	2825300	2165900	946570	1130800	1789300	3763100	787600	1149400	1174300	1162400	731090	531790	1179100	1463500	871400	3413200	4238300	3222300	2905700	8835900	3427700	3848900	2061900	1708100	1335300	1557600	3.09921e+06	3.32317e+06	1.32754e+06	2.33455
LIPID-P-0092	CE(22:6)	C49H76O2	9005700	10037000	11267000	7977300	10555000	20181000	9251200	15021000	12598000	5028200	2215300	4950300	11951000	9580400	3387600	1553900	1306500	5541400	2301700	1741700	3194000	2054300	3947300	15470000	10480000	8720700	8138700	10771000	18530000	12579000	6906700	2043400	3973400	1930700	9.84058e+06	9.04942e+06	4.23271e+06	2.32489
LIPID-P-1350	PE(P-24:1_18:2)	C47H88NO7P	101390	106940	96789	155530	150080	89913	106050	129230	73673	92139	47185	59104	67721	92458	32201	35113	23225	61439	26556	64076	31969	21619	21371	62297	52099	98819	92268	76855	86936	128200	77020	41834	66308	58941	100669	76507	43431.6	2.31786
LIPID-P-1095	TG(16:1_18:2_18:2)	C55H96O6	27462000	90304000	77054000	24685000	18655000	43079000	50880000	95521000	36460000	39937000	20582000	18589000	20937000	45873000	16550000	20114000	19519000	19536000	11560000	5931700	25896000	9659900	19674000	37810000	36953000	63668000	64723000	120400000	40639000	62608000	39120000	15246000	26228000	23242000	4.52673e+07	4.82397e+07	1.95682e+07	2.31331
LIPID-P-0321	Hex2Cer(d18:1/24:0)	C54H103NO13	43574	54531	69145	71460	89948	76235	75274	73276	77460	79903	9429.5	4783.6	80569	96004	10240	8703.4	6356.2	31388	10856	15954	9037.2	8286.3	10245	115670	134030	70986	79635	64465	109580	31625	119800	11102	7549.8	14882	60418.3	69029.5	26149	2.31054
LIPID-P-1049	TG(17:1_18:1_18:2)	C56H100O6	1372900	7100700	3897200	2158100	1189900	2725600	4387900	3973900	3087000	1826700	578990	912150	1723300	3987200	594760	779940	1182300	1052100	720800	163240	920930	815090	1269000	2450300	3866400	3725100	2988000	5694400	4434400	3888200	2122000	967430	751480	1065600	2.76759e+06	2.90485e+06	1.20079e+06	2.30481
LIPID-P-0920	TG(16:0_16:1_20:1)	C55H102O6	186280	611390	473490	284420	118070	234370	1382800	561350	910850	156860	31278	935020	269100	444000	140940	131600	282180	213960	167950	59878	61207	481370	89391	345300	336860	342160	415930	1229800	603820	3558000	147380	340470	105780	152940	490515	688949	212871	2.30429
LIPID-N-0857	PE(O-16:1_22:6)	C43H74NO7P	14021000	10871000	14858000	11577000	19603000	18972000	16360000	17257000	13967000	10016000	3237600	3570600	12687000	21725000	2247800	4003000	2893400	2703000	4408700	2475100	2685200	2750600	2897700	14102000	14419000	16608000	10432000	14618000	29412000	12623000	14655000	4588900	5426400	4452300	1.28592e+07	1.28488e+07	5.58877e+06	2.3009
LIPID-P-1145	TG(16:0_16:1_22:5)	C57H98O6	584920	1871200	1779500	798870	741660	1249200	2091300	1855200	1664900	595800	347540	498940	483930	1273600	300720	417790	544390	1013200	295490	180910	315920	382430	422010	1473300	1006800	1336400	1570000	3700800	1164300	2230700	978220	445480	443440	379880	1.17325e+06	1.33903e+06	511854	2.29216
LIPID-P-1088	TG(14:1_18:2_18:2)	C53H92O6	275180	924910	911100	229100	218500	419120	530940	717900	336280	233930	222820	159910	215070	431110	100480	186270	213870	224610	99482	91987	160420	237900	113530	350430	544130	506190	521170	1111500	497910	623640	462970	143900	237700	274480	431641	479456	188612	2.28852
LIPID-P-1050	TG(15:0_19:2_19:2)	C56H100O6	78361	322600	288350	72223	46501	84059	203590	266150	137410	110980	30652	39822	68471	193560	25143	61911	78942	36496	39222	13970	35971	63959	55925	158600	195410	157090	187530	462710	120060	187280	109930	40064	47618	65483	140058	157434	61233.6	2.28728
LIPID-P-0984	TG(17:1_18:1_18:1)	C56H102O6	3203600	17193000	12580000	6898300	3509300	7272600	16830000	10353000	9231900	4744900	957750	2139600	5314700	11395000	1708200	2085200	3855700	2998000	2071000	592070	2056900	3197700	3174100	7606400	13494000	8941700	8118200	15279000	15199000	11937000	4264100	3255500	2044600	3075900	7.9095e+06	8.47413e+06	3.49532e+06	2.26288
LIPID-P-0760	SM(d18:1/26:1)	C49H97N2O6P	880510	848770	673530	1221100	1070000	571310	1166900	531640	1189000	338870	150760	349580	580450	780760	266590	230350	211580	423290	173840	144350	193040	140390	506130	734190	404210	987450	409650	414400	1521100	1100300	609200	377980	193210	176120	749331	629801	331888	2.25778
LIPID-P-1170	TG(16:0_18:2_20:5)	C57H96O6	995240	2519400	6834700	937560	2623400	2719600	3504900	4697300	2610600	630230	941870	2151800	2309900	2582800	627580	1076200	1221100	1452900	687010	657820	591670	723220	767990	2179800	2070900	2198600	1639500	7542600	4431200	7389400	4651700	1004200	1534100	1183000	2.59722e+06	3.25682e+06	1.15438e+06	2.24988
LIPID-P-1157	TG(18:0_18:1_22:5)	C61H106O6	156370	363350	343260	131150	173170	227560	412000	299270	264850	106680	30420	30462	198940	497380	51788	28891	36177	68806	28113	14909	28741	27478	54077	326270	236410	209660	228120	599510	437320	333990	150860	48734	37984	74327	211545	243926	94118.2	2.24765
LIPID-P-1096	TG(16:0_18:2_18:3)	C55H96O6	12214000	35770000	50234000	7234800	11503000	20678000	28778000	43385000	20019000	12917000	8272300	11180000	9634000	25241000	8270800	11636000	8912000	7650400	5472500	5486500	8342000	7641700	9768900	14118000	20316000	27010000	24943000	67534000	20226000	41688000	17054000	9206500	11024000	11568000	2.18488e+07	24062500	9.82325e+06	2.22419
LIPID-P-0477	PC(16:0_22:0)	C46H92NO8P	520980	588310	1016800	1139900	1074200	1282300	883510	1385900	821310	1176900	513030	156210	983120	1178200	187600	268380	201110	225040	353970	367020	260110	167230	174790	1171400	1493700	1083900	1352000	1146600	1569300	519490	1211200	257890	454080	671550	879946	993737	396961	2.21671
LIPID-P-1108	TG(17:0_18:1_20:4)	C58H102O6	131280	334890	452020	270110	193840	205300	621940	263350	403800	103500	17332	88572	138680	493510	32407	79348	112950	81062	41626	45278	47398	125730	83677	483530	1013700	212410	241450	501370	499910	451150	205220	75061	43854	57941	257161	344145	116515	2.20711
LIPID-P-1116	TG(18:0_18:1_20:4)	C59H104O6	4175400	8860900	9964400	7241500	6922700	6245100	10707000	7382400	9650900	4971000	543560	1540900	4704900	14242000	1312800	2377900	1699400	1953400	1210800	898690	1009900	842630	2328800	10995000	10053000	6788800	7945900	11812000	10938000	10926000	5321700	1613100	1333700	2979500	6.51715e+06	7.33697e+06	2.96193e+06	2.2003
LIPID-P-0084	CE(22:4)	C49H80O2	184940	177180	148210	128720	231940	222280	253260	237760	249520	137650	45263	29533	134620	227520	58861	53458	61479	72467	40907	55343	33450	56546	64478	236910	230000	170080	218980	331340	338490	194610	197900	68040	64550	40170	170521	190097	78102.6	2.1833
LIPID-P-0978	TG(15:0_18:1_18:2)	C54H98O6	1230100	6907800	8350300	2271400	1417200	3062000	9557700	4020700	5323000	2361900	632970	1749200	2169700	4596400	921330	1377800	1904000	1467800	1032600	449830	1145500	3381700	1247900	3608500	5763900	3201700	3452700	9849400	5750300	5741200	1714300	2371800	1159700	1618400	3.90702e+06	4.02108e+06	1.79041e+06	2.18219
LIPID-P-0988	TG(18:1_18:1_18:1)	C57H104O6	78141000	275510000	134620000	125660000	87513000	102890000	177370000	183000000	159770000	129450000	21273000	29145000	84958000	179230000	31887000	37571000	48180000	49535000	34655000	10575000	38906000	44586000	72014000	101540000	142460000	197820000	174610000	181810000	217050000	181900000	88899000	32426000	32905000	55383000	1.25362e+08	1.27891e+08	5.74634e+07	2.1816
LIPID-P-0073	CE(18:2)	C45H76O2	27493000	34876000	28063000	33235000	44265000	37634000	42539000	46638000	37545000	35186000	12846000	10596000	27594000	45599000	11570000	11658000	9693100	9397100	10600000	10277000	10369000	7240500	10274000	40405000	36023000	38518000	35705000	33393000	45154000	38360000	27999000	11734000	14037000	13511000	3.25763e+07	3.04399e+07	1.49338e+07	2.18138
LIPID-P-1197	TG(16:1_16:1_22:6)	C57H94O6	216620	952110	1511600	229600	207740	821170	566240	1110200	580170	203070	107990	499240	430970	995020	148820	303880	172390	321260	145220	40115	93900	201400	110750	811190	646560	432970	639750	2389200	543850	2311500	352840	177570	244880	194130	583812	794949	269430	2.16685
LIPID-P-1200	TG(16:0_18:2_22:6)	C59H98O6	7078300	15482000	23900000	8254200	6806200	13704000	15057000	18510000	8699900	8127500	1772100	6230200	13931000	16325000	2862500	3780100	3162000	3914300	2885300	919040	3036800	2641500	3346700	16367000	8095600	8778200	10693000	33328000	16154000	27499000	7877600	3033300	4036200	4827600	1.11351e+07	1.279e+07	5.16402e+06	2.15629
LIPID-P-1089	TG(12:0_16:0_22:5)	C53H92O6	76552	352880	1032300	80038	99856	250090	468540	792270	378580	87816	106030	309350	75478	322850	82251	162660	224290	168060	106300	120180	49067	344830	62141	162820	340980	256130	247620	1683400	173440	1031600	175670	146430	294850	127250	336192	421835	156192	2.15243
LIPID-P-0177	DG(17:0_18:0)	C38H74O5	59447	99861	90125	95553	88206	93673	86362	87580	82999	96932	30284	38301	68089	62836	25775	25634	28118	30077	23998	28342	36581	39390	36139	98784	98120	90621	107950	91292	73357	80189	92779	46152	40356	24469	79110.2	76733.5	36816.3	2.14878
LIPID-N-0514	PI(20:3_18:0)	C47H85O13P	818900	3175200	2252200	1715900	1341200	1762400	4011600	3174900	2944100	1254700	776170	1247500	740160	1800700	492400	827240	813670	1478100	917310	620240	875560	1314300	564830	895230	1253800	2393500	1418900	3428200	2073600	3300800	985350	1630500	1630400	2219100	2.03956e+06	1.92994e+06	949501	2.14804
LIPID-P-1150	TG(18:0_18:2_20:4)	C59H102O6	9103400	15414000	14881000	13362000	13057000	13284000	16479000	14561000	12683000	7875200	1845600	2632600	7617400	19344000	2858300	3839600	3793300	4576700	2543300	2649800	2684800	2325100	5460700	17390000	16683000	14404000	12738000	20356000	14974000	14104000	13424000	2814500	2785300	6244700	1.12648e+07	1.23561e+07	5.24482e+06	2.1478
LIPID-P-1048	TG(16:0_18:2_18:2)	C55H98O6	51614000	155670000	153510000	51957000	33100000	74129000	97463000	154230000	61470000	75739000	24468000	29293000	59503000	101750000	27410000	43972000	30291000	20348000	20598000	15140000	35556000	24393000	31928000	77893000	79281000	90453000	103460000	202730000	75121000	96973000	55548000	32222000	42271000	49119000	80220250	8.22792e+07	3.73535e+07	2.14759
LIPID-P-0083	CE(20:4)	C47H76O2	18301000	16939000	19150000	14672000	25192000	22482000	20142000	18676000	25348000	11155000	6522200	7164700	14548000	24681000	5884400	6594600	7769400	5650900	4944200	3984600	4979800	2862800	6010400	24838000	26580000	22808000	23524000	18911000	27315000	20221000	21551000	5427200	5417600	6099300	17145325	1.84266e+07	7.99183e+06	2.14536
LIPID-P-0922	TG(16:0_18:1_19:1)	C56H104O6	347970	1607500	980950	577540	306170	479030	1703200	1095700	1104600	362480	28843	262780	455620	1200300	145110	178010	353640	185630	185600	79451	106490	487330	408370	828450	1112400	638170	886230	1697900	1359900	1277400	265660	338310	168920	272680	738064	804184	344141	2.14465
LIPID-P-0075	CE(20:2)	C47H80O2	140050	131130	90805	133320	133120	123700	167940	150850	143510	165350	53316	44609	144980	152400	31003	47299	29779	51364	36538	36054	40769	32377	30564	210050	179810	167390	136660	140570	220960	118850	101290	38162	61268	52112	123142	129738	57557	2.13947
LIPID-P-1043	TG(16:1_17:1_18:2)	C54H96O6	123260	672410	601740	310010	89242	263230	710990	534920	365580	162050	28494	118870	151300	298410	111430	117370	236130	313350	94258	21400	76348	202420	84882	279740	446520	355770	300800	1018400	398960	575930	206640	143300	117090	59662	331733	354801	155209	2.13733
LIPID-P-1217	TG(18:1_18:2_22:6)	C61H100O6	2541300	4336900	4618300	2961900	2929300	4966500	3763700	3623200	1994400	3107600	709090	1403700	4702800	3890600	529510	769140	658730	1399300	696650	290610	1192500	477030	1296300	4143100	2046400	2879600	2909600	5936200	5192900	6806400	4130600	786280	951800	1372800	3.07966e+06	3.37779e+06	1.44574e+06	2.13016
LIPID-P-0852	TG(18:0_18:0_18:1)	C57H108O6	874550	5759100	4050700	1674800	1011000	1613500	7969700	5326900	4941700	1534800	200110	813630	1536600	4478400	669030	1187500	2025200	384750	718560	327900	290710	3073400	787470	2641700	8896200	2608500	2907600	7859100	5532600	6494300	801790	877340	655440	3338600	2.98087e+06	3.87392e+06	1.40723e+06	2.11826
LIPID-P-1205	TG(18:1_18:1_22:6)	C61H102O6	323870	569160	767320	808520	712540	829160	882980	399870	573570	448480	93776	151130	748990	967980	86098	95898	139410	238860	157150	40128	122960	109890	140290	636640	300040	449190	478750	571850	1394500	1328700	762150	133910	66915	122450	546698	567736	258878	2.1118
LIPID-P-0992	TG(16:0_18:1_20:2)	C57H104O6	2234800	6890600	5018700	2473600	1724500	2866500	6662300	5978800	5432000	3761300	494280	1242200	2535600	6818500	904590	1583200	1487300	1039500	1192200	393100	878540	1396800	1288800	4959900	3782700	3880600	6194100	9411400	4911300	7630600	1821200	1139500	1070200	1422800	3.73163e+06	4.20221e+06	1.77438e+06	2.10307
LIPID-P-1086	TG(16:1_16:1_18:3)	C53H92O6	215110	856800	1334900	273340	219070	475640	938030	1310000	971600	246150	105310	516630	131750	422080	218550	204480	464110	709670	166930	64273	123620	575380	191110	428940	380390	676260	550030	2249600	505910	1771700	446450	292440	384270	163270	621882	713569	297450	2.09071
LIPID-P-1179	TG(16:1_16:1_24:5)	C59H100O6	145810	496530	364910	239380	263720	341800	498580	425600	550210	134570	66240	101360	174370	537250	60748	67260	173560	281920	55373	20020	49051	64868	107040	416690	229500	402170	428960	730770	424810	579120	333120	66968	47039	100750	302392	341809	144678	2.0901
LIPID-P-0563	PC(O-24:1_20:4)	C52H96NO7P	12605000	8860100	5731300	5415300	13144000	9032300	9150800	6225000	10070000	3480400	1623900	3572800	7356200	8131500	1949400	4113000	2255000	4904100	2292000	1751600	2373700	1778800	2173100	6500700	6058700	8126800	6513800	3820900	10185000	10407000	10493000	3088600	2210400	2896900	7.40924e+06	6.39107e+06	3.55258e+06	2.08559
LIPID-P-0323	Hex2Cer(d18:2/16:0)	C46H85NO13	81960	88796	125750	106210	179630	131630	142050	201360	129610	85969	45341	31037	78094	114320	43766	58648	43408	62791	74418	27182	18610	19568	52561	94618	139320	154450	96539	80414	183400	101150	153360	49006	87392	37796	112445	107040	53942.4	2.08454
LIPID-P-1174	TG(15:0_18:1_22:6)	C58H98O6	70889	260870	492780	127520	116650	208360	435160	170120	265780	57555	12852	135840	207650	321750	38635	36840	95856	84464	39706	12071	19159	123850	57007	332380	213540	89540	99831	458710	383840	627330	82650	77695	51276	40097	196198	223354	94271.6	2.0812
LIPID-N-0859	PE(O-18:1_22:6)	C45H78NO7P	4181700	4113600	4899800	3563000	6124300	8644700	5584600	5925700	6390700	3844300	1893500	1182800	5426700	7061400	986440	1641100	1562200	1182600	2010100	1510200	1282700	1120000	1072500	5797000	4970700	4534400	2743100	4341500	10552000	2844300	4801100	2190500	2417700	1867500	4695725	4.27816e+06	2.25963e+06	2.07809
LIPID-P-1001	TG(20:1_18:2_18:0)	C59H108O6	221150	854130	390580	298490	208080	398140	867950	741550	564690	427710	47396	300710	349770	886500	97565	141090	156910	110990	131870	55297	127910	116450	175490	408150	399050	418810	584760	856830	650890	1897300	247630	208150	154230	347540	443381	561213	213622	2.07554
LIPID-P-1203	TG(17:0_18:2_22:6)	C60H100O6	87890	222830	306480	145950	118360	244560	244530	195840	112270	61173	19187	76023	273510	326280	9	22170	23144	44702	21405	9	41411	23692	36591	257800	231640	101520	98470	317430	345060	453260	144020	51712	34212	40576	152924	188700	73902.1	2.06928
LIPID-P-0334	SHexCer(d18:1:/24:0)	C48H93NO11S	236540	285640	140340	299990	224950	117030	368990	158430	207640	100370	39683	115820	93441	220770	51457	102280	49323	112460	37425	44066	81508	57641	175000	177040	87777	337630	296270	150750	147480	322930	222100	90384	51232	56201	191285	176345	93215.5	2.05207
LIPID-P-0849	TG(17:0_18:0_18:1)	C56H106O6	49183	377330	415520	95313	59221	107080	850090	292930	286100	100470	10924	59222	113270	308390	40080	64478	93638	31816	56683	35472	27054	392960	53469	109630	546610	125700	202300	742310	452790	508560	52964	116720	42156	143340	225282	276644	110665	2.03572
LIPID-P-1124	TG(18:0_18:1_22:4)	C61H108O6	44269	166290	113460	86160	68198	102510	213290	159030	162350	54134	5497.5	20374	63630	243670	22926	37099	32789	24475	16822	14441	16517	32107	34071	134280	143100	110030	127540	287740	170620	202970	74302	18130	30289	41915	99630.2	121901	48958.8	2.03498
LIPID-P-0747	SM(d18:1/25:0)	C48H97N2O6P	690740	921910	2010800	2963800	1608100	2282500	1510500	2146500	2248800	635460	517890	203600	1484200	3118900	334340	426440	309160	360610	413140	615820	374010	325440	241300	2295000	2509000	2309000	1306900	1293800	2175400	811530	1287300	556200	924090	917020	1.47838e+06	1.48957e+06	727578	2.03192
LIPID-P-1156	TG(18:0_18:0_22:6)	C61H106O6	45530	102910	139070	59425	69085	101280	169580	130930	120980	54725	3881.8	55877	121730	203480	5832.6	16969	21094	22795	12253	5390	16941	27656	24045	110680	49666	71569	72745	190240	198140	397750	68455	19350	10342	33874	87772.8	111165	43471.4	2.01909
LIPID-P-1114	TG(16:0_18:1_22:4)	C59H104O6	960390	2781800	2626900	1319500	881140	1778800	3725500	2517000	2898500	585060	132410	511700	1136100	3077100	450950	703820	939750	596050	436200	264410	334270	814220	676150	2487300	2187700	1229600	2142600	6161900	2397500	3410100	755020	612270	344940	495030	1.72656e+06	2020360	857184	2.01422
LIPID-P-1149	TG(16:0_18:1_22:5)	C59H102O6	1283600	3492200	3751600	1040400	1803700	2430700	4194600	3248000	4480300	948870	419520	876360	2446000	3752900	595940	780600	1116600	1243700	408740	270560	555000	513150	1076400	2428800	1829100	2419700	1755900	6536500	5105100	4762600	1839900	726260	752550	708540	2.33082e+06	2.62409e+06	1.15996e+06	2.00939
LIPID-P-1104	TG(18:1_18:2_18:2)	C57H100O6	10827000	33165000	18084000	10575000	6306400	15715000	13260000	23710000	9408300	19208000	10341000	3927200	8419900	15288000	5733200	6844500	6312700	5612500	4278400	2455400	10784000	3400800	10762000	12056000	12246000	21467000	21217000	24064000	15304000	13282000	15211000	4329200	7060700	13026000	1.45439e+07	1.44784e+07	7.26285e+06	2.00251
LIPID-P-0734	SM(d18:0/22:0)	C45H93N2O6P	677370	829530	1451500	1854300	983480	1704500	1835400	2932500	1182900	1033500	485980	931400	1132500	1573700	661940	563850	397300	641650	493260	444850	441530	309530	642240	1409500	1306200	1567000	999120	2272800	2756200	1440500	787890	934700	1745100	1052400	1.3252e+06	1.47922e+06	663850	1.99623
LIPID-P-1097	TG(16:1_18:1_18:3)	C55H96O6	13584000	48414000	57607000	10402000	13884000	25468000	36832000	49407000	24928000	15576000	11110000	15114000	10373000	31127000	11122000	16508000	15519000	13550000	8011800	6778700	10626000	10005000	14468000	22593000	28006000	36404000	30741000	76838000	24561000	52586000	23170000	11873000	16220000	14704000	26860500	3.06996e+07	1.34626e+07	1.9952
LIPID-P-0508	PC(20:4_17:0)	C45H80NO8P	7271300	12735000	19084000	9289900	16027000	15868000	22777000	9482200	20025000	6865100	5348200	4834500	9236100	18517000	3528000	4514400	5276100	6070200	3956700	4452200	4033000	4217500	4951600	15757000	22416000	10770000	8576300	14940000	21720000	14683000	14834000	8408400	3461800	6113800	1.24673e+07	1.288e+07	6.25025e+06	1.99468
LIPID-P-0161	Coenzyme Q10	C59H90O4	356580	346280	660180	328690	408580	383910	748300	886840	479070	1283500	554460	547970	250490	637710	189840	336340	286840	330610	236720	227250	304750	199290	223200	699540	643820	655250	391560	1075100	2630400	736890	1794000	525310	624180	625810	582030	945624	293004	1.98643
LIPID-P-1202	TG(16:1_16:1_24:6)	C59H98O6	1189100	2874400	4546300	1399300	1187200	2241500	2643000	3440400	1416900	1581500	375140	1180300	2560100	3290600	518350	760900	683680	710530	532730	236810	701410	470100	687990	3234000	1701300	1395900	1872600	5709700	3010300	5768700	1396700	775450	751880	1105300	2.00625e+06	2.42926e+06	1.01393e+06	1.9787
LIPID-P-0985	TG(17:0_18:1_18:2)	C56H102O6	1782900	7684000	7745200	2532200	1347800	3441700	7924100	5953100	3437200	3131700	750900	1729800	2629100	5814000	1206400	1324700	2074500	1378100	1373300	565430	1361900	2145600	2132800	3650100	4304200	4016100	4938100	10646000	5440700	6336400	2080700	2202000	1430200	2503200	3955050	4.32252e+06	2000530	1.977
LIPID-P-0977	TG(16:1_17:1_18:1)	C54H98O6	297910	1342700	1564000	729860	296400	512500	2255400	1018300	1249300	372400	68623	399280	341090	782560	274270	210830	568990	673070	251930	73376	196320	1064200	282170	845880	1256100	748590	806400	2291300	1459100	1555200	398060	570280	254990	259960	842223	949624	428982	1.9633
LIPID-P-1206	TG(18:0_18:2_22:6)	C61H102O6	2180100	3687700	4653500	2862600	3073400	3900300	4159600	3637900	2619200	2215100	336070	1238800	4953900	4999400	517410	566910	572940	1353100	761190	157350	622820	594380	1051400	3705400	2169300	2457800	2320800	4850300	6136400	7791900	2980200	532640	641840	1278500	2.88036e+06	3.16955e+06	1.46825e+06	1.96176
LIPID-P-0114	Cer(d18:1/21:0)	C39H77NO3	33313	44523	49783	39802	42666	42108	73661	54529	41207	31815	13259	21135	29071	66044	12599	25654	15379	10672	10630	11229	9062.8	13694	24374	45732	63631	56205	40568	59765	41734	52555	38292	31088	23424	24842	40650.1	43439.6	20764.4	1.95768
LIPID-P-0913	TG(15:0_17:0_19:2)	C54H100O6	796290	4897200	4578500	1515100	1223800	1891100	8303800	2357800	4486700	1129500	183390	1107100	1752700	3805400	551850	697570	1448800	1098200	808720	251800	459530	3271500	1147700	2754000	4966100	2018500	2175100	6328300	4442800	5534000	905030	1582600	452290	780350	2.70586e+06	2.90355e+06	1.39034e+06	1.94618
LIPID-P-1036	TG(14:0_18:2_18:2)	C53H94O6	4239700	20582000	21476000	3469700	2525400	9650300	12458000	24047000	9447600	5488100	5398900	5793500	4981800	13845000	4473400	6698000	6118200	4331600	3692700	2114300	3759600	5697400	3137700	9247300	13672000	11323000	14649000	40202000	7214800	17426000	6238400	3772700	8536500	5493200	10381350	1.2525e+07	5.34997e+06	1.94045
LIPID-P-1181	TG(18:0_18:1_22:6)	C61H104O6	397930	1128200	1323200	768810	629060	952270	1550100	1221600	1030100	383360	35890	528410	1332700	1809500	138770	191800	196310	233850	189180	40948	132390	217750	246950	1282100	665880	513410	619240	1915400	1973200	3807600	527420	185400	166210	304880	829078	1087340	430013	1.92803
LIPID-P-0982	TG(16:0_18:1_18:2)	C55H100O6	107360000	278940000	250080000	138380000	82536000	131840000	243640000	271120000	174700000	154350000	30428000	56486000	135180000	200540000	60837000	80625000	83492000	61698000	56948000	24483000	60815000	62630000	89290000	159420000	173330000	197980000	210510000	347820000	193210000	240070000	102000000	73815000	72821000	92139000	1.59988e+08	1.69374e+08	8.33216e+07	1.92013
LIPID-P-1056	TG(16:0_18:0_20:4)	C57H102O6	1689600	5486900	3723200	1598000	1074500	2678000	2988000	4560500	1688200	2876000	1304000	642700	1727200	4099100	1114900	1086000	1053300	723940	541230	513560	1548700	759940	1320300	2385300	2794300	3525500	3553300	5606300	2820100	2881800	2443900	818140	1290000	2299100	2525800	2.76525e+06	1.31711e+06	1.91769
LIPID-N-0611	CerP(d18:1/18:2)	C36H68NO6P	56175	103880	85814	92985	229300	88484	143940	165220	89360	58713	25743	56886	34688	100820	31549	109540	87878	32094	37378	50781	8357.2	30462	50417	68175	167720	215520	89409	65913	213790	88222	98767	109030	105310	15992	99708.3	112532	52178.6	1.91091
LIPID-P-0976	TG(16:0_16:1_18:2)	C53H96O6	18920000	75083000	83661000	26737000	12861000	31325000	89386000	76506000	57642000	27984000	6910100	23319000	24792000	43452000	18884000	23172000	28720000	27113000	16385000	7846300	13018000	32331000	20285000	40310000	47109000	42729000	53520000	139100000	46896000	76185000	18496000	21452000	21553000	20586000	4.41945e+07	4.79942e+07	2.32726e+07	1.899
LIPID-N-0811	PE(O-17:1_20:4)	C42H76NO7P	954610	755380	1678700	774190	1771400	2497400	919410	1052000	2575700	512650	1191900	366800	1037200	1619200	373230	672420	413650	270980	934630	833800	328370	516120	293830	3230700	2288300	1300100	619670	1527200	3571000	942260	1378300	490680	382130	651630	1.25418e+06	1489270	663039	1.89156
LIPID-P-1151	TG(16:0_18:0_22:6)	C59H102O6	447340	1228200	1877700	750150	599600	885000	1693500	1318400	1030000	551670	62465	709340	1274200	1704900	209620	326070	263120	410760	310530	66516	199350	344400	355530	1335200	756270	637150	707450	2134500	1659500	3186800	556710	275280	250060	398480	929447	1.08158e+06	496818	1.8708
LIPID-P-1038	TG(16:1_16:1_18:2)	C53H94O6	7856700	37125000	35896000	8031400	4439600	16560000	21869000	40996000	17133000	10603000	8543600	8994700	7809800	22865000	7987100	13011000	11473000	10622000	6348900	3559200	8640200	9529700	5935100	16966000	21701000	21050000	24780000	65923000	13625000	26701000	11804000	7428400	15200000	9790400	1.81707e+07	21360800	9.79827e+06	1.85448
LIPID-P-0983	TG(14:0_18:1_20:2)	C55H100O6	137930	525820	458830	134520	114530	236820	582280	473520	447030	170120	39263	300870	201850	561180	82803	173340	181860	115120	103290	59416	61333	179820	96100	314270	434400	278830	425360	970690	231850	1267100	125820	155250	87525	93129	301794	398566	165101	1.82794
LIPID-P-1177	TG(16:0_18:1_22:6)	C59H100O6	6099800	12928000	16756000	8393700	6997500	10176000	16244000	14148000	11645000	6527000	822030	6022600	13850000	15095000	2470800	4064800	3831600	4685200	3415000	903270	2480200	3943700	3985900	14452000	8263700	6791400	7805600	23832000	18695000	37186000	5244700	4247500	3060600	4796300	9.72997e+06	1.22159e+07	5.33868e+06	1.82254
LIPID-P-1171	TG(16:0_16:1_22:6)	C57H96O6	712360	1786600	3533900	1049600	725700	1604900	3519800	2243100	2002100	656370	107260	1869700	1449000	2069600	623290	678120	885650	1378300	594080	207320	252630	1463700	391410	2623900	1178500	1085500	1220600	5374000	2600500	7367300	645160	825580	685110	470090	1.65095e+06	2.18875e+06	908464	1.8173
LIPID-P-0970	TG(16:1_16:1_17:1)	C52H94O6	181810	570580	808660	312840	212260	360110	1107500	415390	451300	291970	43956	182790	211570	349440	126870	119050	247550	290720	106690	72348	81402	762500	134070	460640	593160	319920	395180	1371800	625870	670790	221750	313920	129520	95375	411597	472539	227474	1.80943
LIPID-P-0306	HexCer(d18:1/24:1)	C48H91NO8	98332	81871	214400	167940	230610	201560	208010	178550	153450	175840	201010	66805	75462	250910	50164	168600	54523	104560	62620	64196	47470	93241	35308	197060	342810	144110	254360	229420	229040	117590	186250	146700	142410	181030	164865	197344	91550.4	1.80081
LIPID-P-0559	PC(O-16:1_20:4)	C44H80NO7P	79609000	56914000	72479000	54433000	122720000	116030000	96914000	83448000	99023000	52604000	28409000	29212000	56418000	106670000	31034000	43256000	46323000	48845000	45668000	41380000	29720000	22760000	32192000	186890000	128320000	120230000	70368000	68667000	180420000	56872000	108050000	52119000	44885000	39558000	74316250	9.60345e+07	4.58424e+07	1.62113
LIPID-P-0370	LPC(0:0/18:1)	C26H52NO7P	193120	263630	148290	227840	234090	227780	163530	245490	254650	193610	1089600	439810	192210	200990	639780	694230	708530	691050	723350	639460	676810	719040	768310	206700	174170	149840	363820	143590	233870	173140	204700	461770	600870	596210	306787	300789	604887	0.50718
LIPID-N-0760	PE(O-20:1_18:1)	C43H84NO7P	47777	49504	57337	120350	121400	70720	110670	109820	105350	71239	194270	177630	46556	113470	236010	225240	234270	254580	305370	443110	137380	131370	148940	54116	75102	68858	85772	73446	95218	66473	85384	359830	376590	260210	103006	145545	206936	0.497765
LIPID-N-0782	PE(O-22:1_18:2)	C45H86NO7P	36820	39118	53411	88531	75109	53185	67317	117710	68030	73879	236870	152810	43293	87712	200060	187330	153320	191020	203450	429830	185970	153500	139020	42249	56918	70290	65397	62960	66702	32958	64511	278750	479270	291680	88565.8	137426	179500	0.493402
LIPID-P-0399	LPC(O-16:1)	C24H50NO6P	1896500	1872900	1827800	1405100	2122400	2941800	1732600	2920700	2099000	1436600	8034600	3116900	1581000	1989800	6015300	6823800	7244700	5113700	6017500	7314200	6031900	5871900	6176900	4716400	1479000	1468000	5799200	1406100	2652700	1340000	2441300	3692000	6482800	4159400	2.61724e+06	3.23972e+06	5.47097e+06	0.478387
LIPID-P-0445	LPE(P-18:1)	C23H46NO6P	22617	13481	14486	14892	17469	25632	10996	19721	17128	10342	145550	31604	12031	20456	67172	78390	69625	51319	75487	113370	47723	58310	66569	54697	13147	12620	66138	15041	15349	8729.2	13218	23042	57011	25296	28659.8	27662.6	60041.1	0.477337
LIPID-P-0369	LPC(17:1/0:0)	C25H50NO7P	376240	818010	349380	429240	342110	468160	547700	471100	539500	256190	2633400	762800	594670	507970	1242500	1096600	1748800	1611300	1366800	1517400	1653800	2454000	1602800	638820	274930	205700	799890	289870	723450	392130	387950	1000300	1273600	835010	666152	620150	1.39969e+06	0.475927
LIPID-N-0304	PC(18:2_20:4)	C46H80NO8P	425450	622470	440550	326730	511560	578300	478500	486810	858460	345390	3720800	2516000	330890	774750	2617200	2648700	2276800	1971300	2250600	2732200	2618400	1825700	2110700	456640	468000	464730	700690	556980	499520	354590	621650	2734000	3070700	3491900	942585	1.21995e+06	2.01429e+06	0.467948
LIPID-N-0764	PE(O-22:0_18:2)	C45H88NO7P	9182.7	6221	9150.3	9504.4	11861	10028	8224.6	15333	12169	11866	63868	27020	12720	13004	28082	46704	39739	48912	48455	47332	45786	24329	31356	6896.9	11999	8641.7	15913	7476.5	12234	4800.9	11313	30929	90831	31997	16202.3	21184.7	35129	0.461224
LIPID-P-0095	SPH(d16:1)	C16H33NO2	642420	896480	737420	734530	725810	640920	739640	745280	747400	669980	2376400	2243500	624050	752510	2811300	2418600	2394800	2619600	2556600	2260400	2288100	2474900	2628700	741610	826790	767690	730290	829430	818810	759280	663340	3171700	2420300	2763100	991648	1.31749e+06	2.16632e+06	0.457756
LIPID-P-0388	LPC(22:4/0:0)	C30H54NO7P	251160	267790	145540	161340	253390	269560	293520	250860	401480	131420	854650	321140	158320	187500	863190	772320	837030	482440	724150	922260	667350	843170	773280	351450	179690	116540	602200	272510	235170	147430	251320	597870	623930	440420	300154	347139	657365	0.456602
LIPID-P-0001	DL-Carnitine	C7H15NO3	851270	849050	875230	927480	506900	778990	833920	539790	873520	658640	1577700	1870000	931310	901150	1736800	452920	1072900	3278300	4091200	1835200	3017700	2422900	3104900	880750	1051000	1233400	768190	952620	941790	453940	1043900	2925600	1976500	1730500	928541	1.26893e+06	2.07684e+06	0.447092
LIPID-N-0167	LPG(18:0)	C24H49O9P	7351.3	13463	11624	8561.6	7499	13872	11527	14717	10791	7422.5	24125	14857	6857.1	13038	21509	28842	25606	28860	25041	24949	30320	62291	38560	14547	11792	9283.4	23186	12599	9008.2	6991.3	7238.6	12606	23766	30097	12150.9	14646.8	27806.6	0.436977
LIPID-N-0238	PC(18:1_19:1)	C45H86NO8P	42821	99682	31683	125480	92102	68955	58056	81481	90081	89750	263320	190230	44438	127470	206980	223740	296150	403120	390060	181510	195630	218160	325340	45991	80029	92936	57495	66171	142710	81861	110330	242840	293120	295040	102803	137138	237509	0.43284
LIPID-P-0353	LPC(0:0/16:0)	C24H50NO7P	1914100	3115100	2315600	1880700	2216000	2700200	1990700	3568700	2472300	1866900	13069000	5896600	2173700	2281300	9847600	10060000	9095600	6991000	9519700	9497600	10698000	11354000	9728800	3408700	1563000	1365100	5698600	2503200	2625600	2145700	1850100	5531900	9092800	6257300	3583825	3822000	8.29521e+06	0.432036
LIPID-N-0825	PE(O-22:1_20:4)	C47H86NO7P	40377	50724	52688	68788	78675	78777	50333	76029	96390	52193	160330	107610	34633	70400	226660	162540	166810	303270	234190	342380	176810	63516	175280	84694	73520	58733	86914	50466	87934	40058	87718	170190	266950	184750	76076.2	108357	177863	0.427724
LIPID-N-0222	PC(19:0_18:1)	C45H88NO8P	85615	171710	71974	140930	109710	92251	188800	158700	172630	105050	287400	485290	79681	122770	377190	519020	521860	809720	447590	476660	223770	514720	351370	108180	134090	134980	61537	149030	127010	156950	85790	817810	510710	470030	172505	250556	404032	0.426959
LIPID-P-0424	LPE(18:2/0:0)	C23H44NO7P	321800	529340	243400	398260	515410	327740	506540	529910	310810	265020	1095900	641520	267860	297580	1110300	1668700	1623200	827210	1718400	1168300	1085700	1468200	1031800	221860	489080	359370	304440	277870	354200	305770	438340	1239800	1588800	3013700	473804	781203	1.1152e+06	0.424859
LIPID-P-0423	LPE(0:0/18:2)	C23H44NO7P	107380	141720	98410	106090	137220	96702	125760	151930	95486	85251	340330	244960	78400	92918	357180	519780	522570	240380	492490	375380	294440	550880	258030	52139	138140	92205	79512	81883	98941	98535	126540	366220	463880	938220	144270	230565	343859	0.419561
LIPID-P-0354	LPC(16:0/0:0)	C24H50NO7P	3006800	3734500	3051500	2758400	3166800	3637400	3063500	4342200	4022200	2725500	16304000	9464000	2941800	3593900	13332000	13522000	13235000	11031000	12952000	15198000	15076000	14852000	13848000	4198400	2532200	2247600	6649600	3662400	3633900	3147900	2572400	9652800	13091000	9898500	4.93973e+06	5.57152e+06	1.17802e+07	0.419327
LIPID-P-0358	LPC(18:0/0:0)	C26H54NO7P	926410	1610900	1001800	773400	1040900	1403400	1016100	1698900	1281200	969450	7413700	2996900	908200	1496400	4374200	6006300	4791700	4347000	4806000	5923200	5545200	6015400	4558300	1660700	792110	800240	2919100	1294000	1423000	1031700	1007500	3200100	5240500	3776900	1.84442e+06	2.10417e+06	4.43381e+06	0.41599
LIPID-P-0418	LPE(18:1/0:0)	C23H46NO7P	142620	226960	140430	181910	327120	172510	187470	297890	215840	104510	563630	439840	115960	181430	428230	1013400	802280	630560	866030	708580	465650	883140	634470	131440	282600	182170	192640	119400	206640	213270	178590	423600	664610	1366000	250061	360087	611794	0.408734
LIPID-P-0357	LPC(0:0/18:0)	C26H54NO7P	518960	884840	490710	417180	464260	752530	514600	926960	665330	460890	4725400	1707800	456540	816410	2233300	3512300	2765300	2448100	2694500	3343200	3271200	3819600	2769400	912540	448120	399690	1866200	655600	782400	535220	492890	1504100	2984800	2037300	1.04412e+06	1.14717e+06	2.55726e+06	0.408297
LIPID-N-0765	PE(O-22:1_18:1)	C45H88NO7P	7597.5	10391	12895	22323	22469	14388	21345	23309	20054	16113	54614	43116	11000	17183	72873	43033	58836	77530	97989	96083	47333	38454	43273	11389	14024	15691	16461	14704	15704	16640	16420	84109	100570	60298	22384.5	33273.6	54871.5	0.407944
LIPID-P-0438	LPE(P-16:0)	C21H44NO6P	57853	34584	52214	36952	54976	83715	29451	70762	47924	39064	435870	104010	42293	60432	230190	319730	245760	169040	263050	438390	174550	244650	179660	130370	39523	45454	229560	53442	61806	38785	46359	79357	194390	109950	87281.2	93545.1	215250	0.405489
LIPID-N-0250	PC(16:1_18:2)	C42H78NO8P	982130	1344600	1088600	1152400	968630	865850	1398400	1152500	821120	778410	5780200	5339500	555970	961920	4353500	4145400	5930000	8381500	6580100	3595900	5763200	3952300	4895000	734390	553800	1070500	728430	1299900	902760	530170	819430	7809000	7670800	6084200	1.80603e+06	2.56394e+06	4.46498e+06	0.404487
LIPID-P-0411	LPE(18:0/0:0)	C23H48NO7P	274710	530770	502080	299230	460570	516170	393120	631520	560050	202910	1084300	613320	325200	436820	1142900	1352800	1410700	1291000	1248200	1592800	1675600	1799800	1512900	558710	374870	268000	884680	401180	538150	352830	462530	621730	1041400	949620	505729	586700	1253520	0.403447
LIPID-P-0368	LPC(16:1/0:0)	C24H48NO7P	5895300	8844300	6876700	8456700	5322100	6365400	8302000	8707700	7072800	4123900	43098000	18017000	3997100	5655300	27046000	22148000	32218000	38491000	31743000	27187000	32633000	48311000	29419000	8147200	3651500	5061800	8529600	6325800	8142800	6013800	4627500	20899000	27201000	13229000	1.09235e+07	1.01663e+07	2.7168e+07	0.402071
LIPID-P-0371	LPC(18:1/0:0)	C26H52NO7P	547260	817240	373170	590940	663900	652800	480080	774260	556410	473860	4852100	1804000	443630	511930	2853000	3018900	3324500	2544200	3438800	3301200	3271700	3486400	2846700	577100	407020	342120	1058600	388930	679180	442120	580770	2075700	2504500	2283400	1048835	1.03086e+06	2.64009e+06	0.397273
LIPID-N-0787	PE(O-24:1_18:2)	C47H90NO7P	9056.2	9712.2	15179	19818	13969	16261	17963	28395	12299	14580	72294	70396	8093.9	17972	74648	64797	37650	77223	69789	167800	67717	60819	47206	11564	10178	15302	17243	13066	16813	10595	16218	107580	168820	87330	24993.5	43155.4	63065	0.396314
LIPID-P-0350	LPC(14:0/0:0)	C22H46NO7P	1872500	3108200	3830100	1923100	2090400	2517600	3992300	4084700	3354900	926840	12014000	9631900	1426800	3479300	8161200	9254100	10054000	9110200	15738000	18506000	9045700	23770000	6156500	4696800	2236900	1791700	4686800	4432500	2194200	3392900	1387800	11171000	11722000	4510400	4.11221e+06	4.74755e+06	1.04274e+07	0.394365
LIPID-N-0589	PS(18:0_20:4)	C44H78NO10P	834330	625090	632960	553890	1296200	1322000	1000800	850870	904150	516590	2681700	3042300	572350	1137200	3078600	4064500	3708600	4806400	4442100	3522300	2948000	2725200	2990700	2148700	1251600	1663900	822660	579560	1631200	406260	1289800	4383200	4190900	3714700	1.18841e+06	2.0075e+06	3.09054e+06	0.38453
LIPID-P-0410	LPE(0:0/18:0)	C23H48NO7P	49830	93901	96011	59461	85478	86120	76311	117290	108600	40482	225570	124090	61963	79683	208920	298530	293800	266420	274220	321910	340900	380760	321020	108690	72309	54240	172640	70634	94777	68368	91011	119410	214090	187610	96928.7	113980	258921	0.374357
LIPID-P-0386	LPC(20:4/0:0)	C28H50NO7P	98286	128600	97617	73292	142730	119800	100850	127760	158310	51318	821570	357560	76154	105600	724900	568660	620180	407630	485970	616880	775810	491260	720970	156400	106610	62055	185500	104340	150690	81992	126030	423140	433360	608650	189808	221706	508547	0.373236
LIPID-N-0829	PE(O-24:1_20:4)	C49H90NO7P	6539.6	7798.9	10862	15796	16584	13971	8192.2	17824	17989	10567	54929	21241	7244.9	12675	48895	37967	41317	75920	59772	102670	39178	35850	38091	14559	15486	8917.9	16358	12637	14365	7603.9	12630	43165	53580	51982	16857.8	22844	45416.4	0.371184
LIPID-N-0260	PC(20:2_18:1)	C46H86NO8P	30699	46962	13900	41887	44601	35476	46630	49110	59853	57212	190310	168850	29857	56448	150820	151030	211210	320870	194720	141770	166490	346010	173290	33433	41155	62206	33593	42422	70082	63062	31337	147670	223540	214450	65457.5	87540.9	176592	0.37067
LIPID-P-0391	LPC(22:5/0:0)	C30H52NO7P	150330	198220	130560	100190	170850	190890	164680	198080	149480	75302	3764600	1400500	191900	105210	1847200	1232900	1686900	1322100	1888300	2258500	1603700	2084100	2627800	249020	130960	71925	202270	125330	254560	112550	115780	1431000	2328500	1128700	557807	559145	1.53169e+06	0.364177
LIPID-N-0320	PC(18:2_22:6)	C48H80NO8P	36833	68860	71789	41307	55057	84640	40825	82475	47436	43957	824540	368090	71602	80991	470290	625950	557720	453450	607500	221890	646510	408890	324380	41283	31955	34108	52047	66714	50777	79526	74138	541180	772130	576070	147151	210903	406288	0.362183
LIPID-P-0379	LPC(18:2/0:0)	C26H50NO7P	741650	823300	398280	540170	789980	780980	491990	858930	741190	510150	7678200	3608600	649300	653030	5077600	5731600	5056800	2835600	5880600	6380400	5500500	4536100	4231100	628180	613190	463510	783620	366580	667850	404890	676720	4374100	5867400	7810700	1.49695e+06	2.0597e+06	4.23024e+06	0.353869
LIPID-N-0386	PE(17:0_20:4)	C42H76NO8P	66328	67639	147350	23427	109720	91749	183360	83613	83261	42392	599000	437570	64588	79002	589010	818550	478250	427530	583100	808560	442530	389910	346030	56235	100700	120530	45469	105760	123980	65111	106900	556870	716170	510730	161284	228041	457005	0.352915
LIPID-P-0407	LPE(0:0/16:0)	C21H44NO7P	37522	67368	70558	40987	55169	64777	42809	80845	80500	29134	138670	114020	64183	48195	209360	201550	267020	197460	224790	201310	191990	362390	204990	74064	54505	32099	95740	46532	59645	49082	73835	102010	133970	127670	68529.9	77195.6	197567	0.346869
LIPID-P-0471	PC(14:0_14:0)	C36H72NO8P	38164	65554	76554	84919	72730	76998	104770	108060	179360	43183	299320	651100	83167	139980	349890	409260	494300	695860	501710	619490	216230	962100	290990	114290	47467	74770	35891	52807	155940	76424	49189	1501000	441090	336690	150059	262323	432998	0.346559
LIPID-N-0187	LPS(18:0)	C24H48NO9P	10510	8331	10181	7122.3	10754	12847	7858.5	12740	8759.5	5656.6	95092	33928	7201.1	8660.8	66567	75545	71659	49338	83021	58873	52155	62931	66109	22334	7087.7	5872.1	28773	7465.9	11514	7310.5	11870	37396	61595	39789	18648.3	21909.7	54732.7	0.340716
LIPID-N-0285	PC(20:4_16:1)	C44H78NO8P	118310	137970	175720	159210	142820	139330	160590	161460	195960	59885	827070	927890	71726	169890	904550	684600	1167400	1542400	822940	738960	695470	953590	900040	134700	154080	178960	160930	118390	181350	147790	161530	1201700	756350	826250	267185	365639	786506	0.339711
LIPID-P-0390	LPC(0:0/22:5)	C30H52NO7P	40662	51717	41775	29443	41445	56796	41189	57435	44174	24918	309410	198150	41394	30317	274160	228270	257040	178190	324240	160570	497900	274250	267290	49172	22424	20261	42830	33919	56570	40515	33062	217960	242570	205840	78092.8	87738.5	230329	0.339049
LIPID-N-0010	Ursocholic acid	C24H40O5	85789	52139	31538	82402	56915	51351	48781	44006	102440	47061	350250	213650	40500	80880	334320	276490	337680	432240	444870	328340	290130	259190	331650	52951	71611	71692	54120	96721	75121	22029	43842	290530	340030	252810	97193.5	124678	286935	0.338729
LIPID-P-0409	LPE(17:0/0:0)	C22H46NO7P	4055.1	6057.7	6547.4	4636.1	7441.6	5395.7	7978.3	3656.9	7054.8	3126.4	19842	7294.4	3830.7	6988.8	14285	16122	26118	21307	20370	22890	21887	57582	18886	8429.5	6669.7	4451.3	8453.8	2993.6	9561.7	4025.2	6725.8	13442	12593	13426	6923.87	8251.96	20933.3	0.330758
LIPID-P-0408	LPE(16:0/0:0)	C21H44NO7P	140220	270350	297040	177840	224040	239610	233630	269500	293170	93161	520260	469530	234290	174960	779300	891740	1101500	923640	915630	913670	822030	1661400	932170	297260	190800	130290	359060	171950	285020	205080	255200	417770	654190	573680	269029	321845	850030	0.316494
LIPID-N-0166	LPG(16:0)	C22H45O9P	10213	17646	16878	10502	7319.8	13143	13270	11485	11892	8196.6	22153	18232	9563.4	8841.1	24801	39584	40061	41343	47519	25822	34904	125560	79350	8684.8	13827	12133	20306	11892	8957.3	13171	9939.2	50016	23532	22769	13410.9	17747.9	43395.3	0.309039
LIPID-N-0276	PC(22:4_16:0)	C46H84NO8P	205860	364980	246880	200560	358060	227500	469460	357460	384810	168110	1017200	1085200	186490	422960	1744900	1691600	1515200	1749000	1273200	1673700	1517700	1727900	1680900	370020	286130	312170	396570	732730	345190	344260	357540	2316900	1564000	1125400	423840	740992	1.38032e+06	0.307059
LIPID-N-0062	TxB3	C20H32O6	20529	60483	28524	18984	16014	19125	45339	28082	14000	23803	8212.6	41160	35468	20021	77510	92161	220000	95754	112120	83273	83949	124950	55884	10812	59553	41754	1287	67356	49904	15178	60767	170700	56895	136160	27021.3	60942.4	91008.2	0.296911
LIPID-N-0032	15-oxoETE	C20H30O3	29366	31859	39259	38523	27658	28478	37299	35543	29647	9709.7	211810	217320	46333	33880	193580	130180	351040	396570	238790	153040	207960	257830	294620	31277	32817	38966	39589	45621	38495	37124	22710	213280	204800	130510	61372.6	75926.3	209438	0.293034
LIPID-N-0231	PC(16:1_18:1)	C42H80NO8P	271080	545990	290370	601290	358880	326490	582100	322230	489990	269260	1139900	2095600	234250	323700	1684100	1830000	3047500	5216200	3111500	1231000	1856700	2691100	2419800	188490	274350	445560	284960	333790	901080	486300	361820	2770300	1878900	1688300	607765	873986	2.14962e+06	0.282731
LIPID-P-0392	LPC(22:6/0:0)	C30H50NO7P	930320	1053900	998640	636810	893250	1454100	961760	1284200	1011100	549260	19361000	14215000	1139900	607890	17568000	14790000	17785000	11458000	15203000	10099000	22324000	15828000	17435000	1368600	548480	492240	1306500	858620	1473800	895310	712640	13154000	17555000	12489000	3612445	4.62311e+06	1.31125e+07	0.275496
LIPID-N-0417	PE(18:1_22:5)	C45H78NO8P	6544	38714	69549	11250	33407	27887	18454	39097	22915	12679	305550	465660	10950	33647	202780	325550	458270	867140	582690	364410	184750	619970	300570	33729	31284	27776	9164.5	21160	43508	17556	62319	1147000	276460	168260	87642.2	167111	359157	0.244022
LIPID-N-0013	Glycoursodeoxycholic acid	C24H38O3	85827	5820.4	22365	17885	14318	5512.7	4199.5	13923	27402	20331	82638	13661	28663	6482.1	198330	89045	211200	92840	339010	92042	90911	36972	49063	3498	35199	17700	18972	21117	15540	2752.7	44219	22118	39618	225340	26156.9	40552.2	112233	0.23306
LIPID-N-0274	PC(20:3_18:1)	C46H84NO8P	14566	7655.3	7656.1	15420	25821	14154	3579	9978.4	29167	9559.6	1904200	1638600	5221.1	37218	966010	1457800	1380100	2686700	1497500	1610100	1425100	2226700	1261800	22772	36448	13763	7163.9	2799.6	31597	26898	17253	2095000	1737800	1785500	306696	525181	1.32311e+06	0.231799
LIPID-P-0417	LPE(0:0/18:1)	C23H46NO7P	41554	64038	40235	52050	73965	38299	48650	67171	58677	28021	613250	421940	34587	47818	437010	971270	811680	620420	782400	666320	519990	923960	588480	29174	61345	37678	54953	37739	57259	53648	57399	419230	659760	1405100	128988	261208	582176	0.221561
LIPID-N-0012	Glycochenodeoxycholic acid	C26H43NO5	102750	8571.1	23138	21137	13287	3982.6	7792.9	18361	31657	31499	71738	14874	33536	7106.2	209640	105610	298220	87180	410260	92797	154560	32786	58133	6728.3	45166	17333	19725	25673	22729	3872.9	52682	34134	50876	251750	29065.6	48242.7	135439	0.214603
LIPID-P-0387	LPC(0:0/22:4)	C30H54NO7P	42817	50210	32768	32537	47626	39696	79640	41745	46792	23277	809720	321000	24944	42915	885460	772580	768730	500960	731340	891660	736040	930410	827050	34931	38317	49339	54422	81775	57827	41013	55666	558830	570540	401120	130652	176707	646554	0.202075
LIPID-P-0437	LPE(22:6/0:0)	C27H44NO7P	37328	29709	35315	28892	50237	52667	53921	44277	33054	21223	265890	509460	40796	30290	656530	580210	841200	545110	623040	323320	589200	398910	714110	22566	36086	24400	21668	39633	50635	45418	37797	590440	631270	581410	96831.1	189211	485701	0.199363
LIPID-P-0432	LPE(20:4/0:0)	C25H44NO7P	28731	28191	24448	22821	41640	41749	39335	24274	33302	13839	185770	191040	26326	25821	407600	362870	478220	276470	310630	318640	337590	217100	408840	28324	33495	14893	22647	27954	28386	30109	37066	275530	213590	517830	56261.7	111802	288192	0.195223
LIPID-N-0063	TXB2	C20H34O6	15122	12938	17186	5475.6	4536.9	18407	15401	9394.4	17220	7297.3	385680	499460	7259.7	16443	1565800	595590	599890	1054800	416790	99643	663420	414920	539300	22227	8202.7	21816	12558	20586	15985	12770	6782.5	703270	394220	659870	84009.8	170753	543078	0.154692
